# Supplementary material for: Engineered hypermutation adapts cyanobacterial photosynthesis to combined high light and high temperature stress
Source: Nat Commun. 2023 Mar 4;14:1238. doi: 10.1038/s41467-023-36964-5 (PMC9985602; doi:10.1038/s41467-023-36964-5)
Supplement: Supplementary file 5 — Supplementary Data 2 [file 41467_2023_36964_MOESM5_ESM.xlsx]

## Sheet: Sheet1
	Plasmids	Genotype
	pHS1	pUC19; Carring uvrB (Synpcc7942_0563) UP-Kanr-uvrB (Synpcc7942_0563) DOWN cassette
	pHS3	pUC19; Carring uvrC (Synpcc7942_1945) UP-Kanr-uvrC (Synpcc7942_1945) DOWN cassette
	pHS5	pUC19; Carring dam (Synpcc7942_1790) UP-Kanr-dam (Synpcc7942_1790) DOWN cassette
	pHS38	pUC19; Carring dam (Synpcc7942_1790) UP-Cmr-dam (Synpcc7942_1790) DOWN cassette
	pHS6	pUC19; Carring mutM (Synpcc7942_1323) UP-Kanr-mutM (Synpcc7942_1323) DOWN cassette
	pHS8	pUC19; Carring mutY (Synpcc7942_0673) UP-Kanr-mutY (Synpcc7942_0673) DOWN cassette
	pHS9	pUC19; Carring xthA (Synpcc7942_2607) UP-Kanr-xthA (Synpcc7942_2607) DOWN cassette
	pHS10	pBR322; Carring NS1UP-Kanr-PcpcB560-recA (Synpcc7942_0348)-NS1DOWN cassette
	pHS12	pBR322; Carring NS1UP-Kanr-PcpcB560-recN (Synpcc7942_1779)-NS1DOWN cassette
	pHS14	pBR322; Carring NS1UP-Kanr-PcpcB560-umuC (Synpcc7942_1550)-NS1DOWN cassette
	pWBB055	pEASY-Blunt; Carring mutS (Synpcc7942_2247) UP-Spr-mutS (Synpcc7942_2247) DOWN cassette
	pHS20	pUC19; Carring mutSUP-Kanr-PcpcB560-recA-mutSDOWN cassette
	pHS21	pUC19; Carring uvrCUP-Spr-PcpcB560-umuD-umuC-uvrCDOWN cassette
	pHS22	pUC19; Carring uvrBUP-Spr-PcpcB560-umuD-umuC-uvrBDOWN cassette
	pHS39	pUC19; Carring uvrBUP-Spr-uvrBDOWN cassette
	pHS33	pUC19; Carring uvrCUP-Spr-uvrCDOWN cassette
	pWBB054	pEASY-Blunt; Carring mutL (Synpcc7942_1780) UP-Ger-mutM (Synpcc7942_1780) DOWN cassette
	pHS36	pBR322; Carring NS1UP-Kanr-PcpcB560-umuD (Synpcc7942_1549)-NS1DOWN cassette
	pHS19	pUC19; Carring NS2UP-Cmr-PcpcB560-umuD-umuC-NS2DOWN cassette
	pHS35	pUC19; Carring NS2UP-Spr-PcpcB560-umuD-umuC-NS2DOWN cassette
	pHS81	pUC19; Carring mutSUP-mutS-Spr-mutSDOWN cassette
	pHS44	pUC19; Carring synpcc7942_0189 (T1154C)-Spr-synpcc7942_0189DOWN cassette
	pHS45	pUC19; Carring synpcc7942_0884 (C491T)-Kanr-synpcc7942_0884DOWN cassette
	pHS46	pUC19; Carring synpcc7942_1798-Kanr-linker-synpcc7942_1799 (T596C) cassette
	pHS94	pUC19; Carring synpcc7942_2558UP (T2636387G)-synpcc7942_2558-Kanr-synpcc7942_2558DOWN cassette
	pHS49	pUC19; Carring synpcc7942_1831 (A815G)-Spr-synpcc7942_1831DOWN cassette
	pHS50	pUC19; Carring synpcc7942_0894UP (G905452A)-synpcc7942_0894-Spr-synpcc7942_0894DOWN cassette
	pHS51	pUC19; Carring synpcc7942_0894UP (C905470T)-synpcc7942_0894-Spr-synpcc7942_0894DOWN cassette
	pHS52	pUC19; Carring synpcc7942_0894UP (C905445T)-synpcc7942_0894-Spr-synpcc7942_0894DOWN cassette
	pHS53	pUC19; Carring Synpcc7942_2215UP-Synpcc7942_2215 (152I1G)-Kmr-Synpcc7942_2215DOWN cassette
	pHS54	pUC19; Carring synpcc7942_1977 (C1031T)-Kanr-synpcc7942_1977DOWN cassette
	pHS58	pUC19; Carring synpcc7942_0894UP (G905452A)-synpcc7942_0894 cassette
	pHS59	pUC19; Carring synpcc7942_0894UP (C905470T)-synpcc7942_0894 cassette
	pHS60	pUC19; Carring synpcc7942_0894UP (C905445T)-synpcc7942_0894 cassette
	pHS85	pUC19; Carring synpcc7942_0884 (C491T) cassette
	pHS86	pUC19; Carring synpcc7942_1799 (T596C) cassette
	pHS87	pUC19; Carring synpcc7942_1831 (A815G) cassette
	pHS89	pUC19; Carring synpcc7942_0189 (T1154C) cassette
	pHS91	pUC19; Carring synpcc7942_2558UP (T2636387G)-synpcc7942_2558 cassette
	pHS92	pUC19; Carring synpcc7942_1977 (C1031T) cassette
	pHS93	pUC19; Carring Synpcc7942_2215 (152I1G) cassette
	pHS62	pUC19; Carring synpcc7942_0189 (T1154C)-Cmr-synpcc7942_0189DOWN cassette
	pHS64	pUC19; Carring synpcc7942_1831 (A815G)-Cmr-synpcc7942_1831DOWN cassette
	pHS66	pUC19; Carring NS2UP-Cmr-PcpcB560-Synpcc7942_0895-NS2DOWN cassette
	pHS67	pUC19; Carring NS2UP-Cmr-PcpcB560-Synpcc7942_0894-NS2DOWN cassette
	pHS84	pUC19; Carring slr0168UP-Cmr-PcpcB560-sll1669-slr0168DOWN cassette
	pSS4	pUC19; Carring synpcc7942_0336 (G755A) cassette
