# Supplementary material for: Engineered hypermutation adapts cyanobacterial photosynthesis to combined high light and high temperature stress
Source: Nat Commun. 2023 Mar 4;14:1238. doi: 10.1038/s41467-023-36964-5 (PMC9985602; doi:10.1038/s41467-023-36964-5)
Supplement: Supplementary file 6 — Supplementary Data 3 [file 41467_2023_36964_MOESM6_ESM.xls]

gene_id	NC2_NTL1	NC2_NTL2	NC2_NTL3	WT_NTL1	WT_NTL2	WT_NTL3	NC2_NTL	WT_NTL	log2FoldChange	pvalue	padj	gene_name	gene_chr	gene_start	gene_end	gene_strand	gene_length	gene_biotype	gene_description	tf_family
H6G84_RS03885	115.948373362091	176.894002532147	85.4880256921924	2018.169734524	2138.88981189509	1946.56936809567	126.110133862144	2034.54297150492	-4.00978592991288	2.09353122124354e-71	5.43061998790573e-68	H6G84_RS03885	NC_999999999.1	761012	761371	-	360	protein_coding	tetratricopeptide repeat protein && PF14559:Tetratricopeptide repeat	-
H6G84_RS11740	6362.45066665267	4466.36196823991	7497.48174262164	649.588216539429	576.792976639896	618.075125503154	6108.76479250474	614.81877289416	3.31238007372341	1.05591424168118e-61	1.36952077146048e-58	H6G84_RS11740	NC_999999999.1	2329168	2330394	-	1227	protein_coding	NAD(P) transhydrogenase subunit alpha && PF01262:Alanine dehydrogenase/PNT, C-terminal domain|PF05222:Alanine dehydrogenase/PNT, N-terminal domain	-
H6G84_RS03530	140.176391676558	139.653159893801	194.621675512012	1588.72577166989	1276.7489356067	1777.62183803454	158.150409027457	1547.69884843704	-3.29225942487879	2.56645246376649e-59	2.21912589700343e-56	H6G84_RS03530	NC_999999999.1	691021	691527	-	507	protein_coding	hypothetical protein && -	-
H6G84_RS10535	3641.12503811702	3970.38165492011	3081.20671324625	21433.1577824462	27411.6898982838	20991.4682692107	3564.23780209446	23278.7719833136	-2.70727529051905	2.86139631198023e-53	1.85561550831918e-50	H6G84_RS10535	NC_999999999.1	2077912	2078115	+	204	protein_coding	hypothetical protein && -	-
H6G84_RS07580	6.05700457861671	9.3102106595867	7.27557665465467	273.282521816254	321.930963705988	288.574973706906	7.54759729761936	294.596153076383	-5.28318685243173	5.69050282559142e-52	2.95223286591683e-49	H6G84_RS07580	NC_999999999.1	1467396	1467830	+	435	protein_coding	type II secretion system GspH family protein && PF07963:Prokaryotic N-terminal methylation motif	-
H6G84_RS11785	134.119387097942	146.424222191682	132.779273947448	1108.31244958814	823.11894129372	1050.41290429314	137.774294412357	993.948098391666	-2.85104277080298	8.05733319710888e-51	3.48345371888341e-48	H6G84_RS11785	NC_999999999.1	2336073	2337641	-	1569	protein_coding	B12-binding domain-containing radical SAM protein && PF13282:Domain of unknown function (DUF4070)|PF02310:B12 binding domain|PF04055:Radical SAM superfamily	Radical_SAM
H6G84_RS11730	6005.95268288266	3983.07739672864	5428.48963145421	745.020208284787	542.648783519564	687.333119192812	5139.17323702184	658.334036999054	2.96398874901292	1.41524491793202e-50	5.24449331016523e-48	H6G84_RS11730	NC_999999999.1	2327466	2328878	-	1413	protein_coding	NAD(P)(+) transhydrogenase (Re/Si-specific) subunit beta && PF02233:NAD(P) transhydrogenase beta subunit	-
H6G84_RS11540	2249.74455777192	2110.03228857724	2837.47489531532	344.856515625273	268.275803088324	379.869601752363	2399.08391388816	331.00064015532	2.85593522804497	2.44076468508661e-49	7.91417949139334e-47	H6G84_RS11540	NC_999999999.1	2282384	2285056	+	2673	protein_coding	glucosidase && PF03200:Glycosyl hydrolase family 63 C-terminal domain	-
H6G84_RS07585	79.6063458903911	50.7829672341093	76.393554873874	574.760859375455	719.466926464141	610.729580717888	68.9276226661248	634.985788852494	-3.20478968037777	3.304570090297e-49	9.5245053491449e-47	H6G84_RS07585	NC_999999999.1	1468019	1468453	+	435	protein_coding	type II secretion system protein && PF07963:Prokaryotic N-terminal methylation motif	-
H6G84_RS05645	203.342296567847	219.213141893905	179.161075120871	1250.37598275453	1087.73643797629	1382.01178317089	200.572171194208	1240.04140130057	-2.62794856733316	8.91268527801195e-48	2.3119505611163e-45	H6G84_RS05645	NC_999999999.1	1101939	1102316	+	378	protein_coding	DUF760 domain-containing protein && PF05542:Protein of unknown function (DUF760)	-
H6G84_RS11735	960.467868894936	680.491760937065	1035.86022620646	114.952171875091	106.090885766746	105.985717615991	892.273285346153	109.009591752609	3.03250219038548	2.70181876958222e-46	6.37137989845117e-44	H6G84_RS11735	NC_999999999.1	2328878	2329171	-	294	protein_coding	NAD(P) transhydrogenase subunit alpha && -	-
H6G84_RS11855	3892.05808494543	4022.01100494146	4739.12874342568	18089.7847080037	16712.363096934	20116.2990762232	4217.73261110419	18306.148960387	-2.11784818252641	4.48516700599112e-39	9.69543601128415e-37	H6G84_RS11855	NC_999999999.1	2351312	2352865	-	1554	protein_coding	carbohydrate porin && PF00395:S-layer homology domain|PF04966:Carbohydrate-selective porin, OprB family	-
H6G84_RS04690	2614.89540522567	2411.34456083296	4550.87319748649	255.931250589825	449.971687907234	294.87115495142	3192.37105451504	333.591364482826	3.25990253710277	4.78001704298111e-37	9.53797246884077e-35	H6G84_RS04690	NC_999999999.1	923553	924116	-	564	protein_coding	hypothetical protein && PF14218:Circadian oscillating protein COP23	-
H6G84_RS03935	146.233396255175	159.119964000209	185.527204693694	780.807205189297	749.952813178723	886.712191935765	163.626854983026	805.824070101261	-2.30110956314601	7.80181056679236e-36	1.44556404358996e-33	H6G84_RS03935	NC_999999999.1	771181	774294	-	3114	protein_coding	PAS domain S-box protein && PF00990:Diguanylate cyclase, GGDEF domain|PF08448:PAS fold|PF13426:PAS domain|PF08447:PAS fold	GGDEF
H6G84_RS00485	316.694810824817	339.399497681297	411.979528069821	1734.04266819123	1509.66111010611	2039.96272322263	356.024612191978	1761.22216717333	-2.3072201888101	1.98497499041137e-35	3.4326834167514e-33	H6G84_RS00485	NC_999999999.1	90195	91595	+	1401	protein_coding	hypothetical protein && -	-
H6G84_RS05650	1800.66093258591	1941.60211391745	1984.41353255706	7942.54440389779	8170.21763950804	6538.58422242811	1908.89219302014	7550.44875527798	-1.98379153168473	5.79781243685894e-35	9.39970341325755e-33	psbA	NC_999999999.1	1102425	1103507	-	1083	protein_coding	photosystem II q(b) protein && PF00124:Photosynthetic reaction centre protein	Photo_RC
H6G84_RS11535	2524.04033654642	1890.81914668334	3400.42263896923	413.177146079336	429.241284941318	466.966775634811	2605.09404073299	436.461735551822	2.57714299226345	4.52110868735754e-34	6.89867996176792e-32	H6G84_RS11535	NC_999999999.1	2281483	2282283	+	801	protein_coding	glucose 1-dehydrogenase && PF13561:Enoyl-(Acyl carrier protein) reductase	-
H6G84_RS11530	2312.91046266321	1759.62981466189	2988.44311089941	422.937236144202	454.849429781567	386.165782996877	2353.66112940817	421.317482974216	2.48230343571631	1.37388958076999e-33	1.97992754028742e-31	H6G84_RS11530	NC_999999999.1	2279828	2281414	+	1587	protein_coding	GMC family oxidoreductase && PF05199:GMC oxidoreductase|PF00732:GMC oxidoreductase	-
H6G84_RS11545	483.695079920963	402.878206723934	599.325626927178	80.2496294222333	71.9466926464141	84.9984468009431	495.299637857359	79.0649229565302	2.64463658447852	8.90227178982654e-33	1.21539436962158e-30	H6G84_RS11545	NC_999999999.1	2285069	2287114	+	2046	protein_coding	amylo-alpha-1%2C6-glucosidase && PF12439:Glycogen debranching enzyme N terminal|PF06202:Amylo-alpha-1,6-glucosidase	-
H6G84_RS12175	39174.9750417562	27565.8409974618	50555.2538319498	4716.29241023368	6547.14903082368	3185.86770972424	39098.6899570559	4816.43638359387	3.02120649058721	9.73013308882574e-33	1.2619982616207e-30	H6G84_RS12175	NC_999999999.1	2428673	2429326	-	654	protein_coding	alpha/beta hydrolase && PF07176:Alpha/beta hydrolase of unknown function (DUF1400)	-
H6G84_RS03880	151.425114465418	124.418269723568	117.318673556307	560.662951503981	621.912088977478	606.532126554878	131.054019248431	596.369055678779	-2.1853909498125	5.02081941490455e-31	6.20190741060115e-29	H6G84_RS03880	NC_999999999.1	760772	760945	-	174	protein_coding	hypothetical protein && -	-
H6G84_RS12055	387.64829303147	471.435212489981	389.243351024025	2116.85508962432	2462.04021106966	1545.71249552826	416.108952181825	2041.53593207408	-2.29410702908844	1.76706913264969e-30	2.0835351500424e-28	H6G84_RS12055	NC_999999999.1	2402087	2402593	-	507	protein_coding	chemotaxis protein CheW && PF01584:CheW-like domain	-
H6G84_RS00500	1017.57676920761	1565.80815638504	850.333021512764	5923.29021492214	6727.62548017401	5978.22409166633	1144.57264903514	6209.71326225416	-2.4394548203962	2.413215370427e-30	2.72168724821202e-28	psb28	NC_999999999.1	95401	95775	+	375	protein_coding	photosystem II reaction center protein Psb28 && PF03912:Psb28 protein	-
H6G84_RS12915	3118.49207161923	4721.96956998493	3363.13530861412	15732.1807301127	16492.864712589	15852.7350101463	3734.53231673943	16025.926817616	-2.10135365685944	3.04940359557307e-30	3.2958970528819e-28	H6G84_RS12915	NC_999999999.1	2565251	2566084	+	834	protein_coding	universal stress protein && PF00582:Universal stress protein family	Usp
H6G84_RS10570	193.824146515735	172.662088595972	146.420980174925	8.67563561321441	4.87774187433316	11.5429989482762	170.969071762211	8.36545881194126	4.33088788456535	6.2581507950517e-30	6.49345726494564e-28	H6G84_RS10570	NC_999999999.1	2082189	2082710	+	522	protein_coding	shikimate kinase && PF01202:Shikimate kinase	SKI
H6G84_RS07945	362.554988348629	219.213141893905	529.298201626127	28.1958157429468	28.0470157774157	38.8264510078382	370.35544395622	31.6897608427336	3.54213416792848	1.13147025346147e-29	1.12885916826117e-27	H6G84_RS07945	NC_999999999.1	1538010	1538678	-	669	protein_coding	hypothetical protein && -	-
H6G84_RS12065	918.934123212993	1083.369967661	965.832800905407	3711.00313355246	4619.2215549935	3371.60505643741	989.378963926466	3900.60991499446	-1.97887681276733	1.93508065887585e-29	1.85911082560147e-27	H6G84_RS12065	NC_999999999.1	2403026	2404279	-	1254	protein_coding	response regulator && PF00072:Response regulator receiver domain|PF14332:Domain of unknown function (DUF4388)	Response_reg
H6G84_RS08380	214.591019356706	267.456960766309	206.444487575826	1060.59645371546	1099.93079266213	852.083195090936	229.497489232947	1004.20348048951	-2.12856244966103	2.35781042822152e-29	2.18434294671665e-27	H6G84_RS08380	NC_999999999.1	1637259	1638215	+	957	protein_coding	CHAD domain-containing protein && PF05235:CHAD domain	-
H6G84_RS11420	941.431568790712	1139.23123161852	854.880256921924	3955.00538517412	3446.12463421638	3616.10676143272	978.514352443718	3672.4122602744	-1.90791081162399	3.18973200003783e-29	2.85316027865453e-27	H6G84_RS11420	NC_999999999.1	2261953	2262885	-	933	protein_coding	RpoD/SigA family RNA polymerase sigma factor && PF04542:Sigma-70 region 2|PF00140:Sigma-70 factor, region 1.2|PF04545:Sigma-70, region 4|PF04539:Sigma-70 region 3	Sigma70_r2
H6G84_RS06580	11112.8728290249	8540.84870598995	11167.1007178131	2738.2474904208	2970.54480146889	2509.02822593895	10273.6074176093	2739.27350594288	1.90718066646059	5.15931002428678e-29	4.46108340099997e-27	H6G84_RS06580	NC_999999999.1	1276224	1278758	+	2535	protein_coding	glycogen/starch/alpha-glucan phosphorylase && PF00343:Carbohydrate phosphorylase	-
H6G84_RS10940	1001.13632820851	1217.94483083139	1028.5846495518	3850.89775781555	3441.24689234204	3666.47621138883	1082.55526953057	3652.87362051547	-1.75454058784662	8.78942423384812e-28	7.35476337503291e-26	H6G84_RS10940	NC_999999999.1	2160810	2161067	-	258	protein_coding	Ycf34 family protein && -	-
H6G84_RS01695	9536.32106584783	5212.02520379408	6674.43213356383	1365.32815462962	1545.02473869503	1496.3924091129	7140.92613440191	1468.91510081251	2.28141940774746	1.99877511298445e-27	1.62025707596302e-25	H6G84_RS01695	NC_999999999.1	339923	340123	-	201	protein_coding	hypothetical protein && -	-
H6G84_RS09580	4986.6453409383	6834.54100692388	4112.51970404355	22929.7049257257	25299.6276666975	20901.223004706	5311.23535063524	23043.5185323764	-2.11718020293847	9.05907269996645e-27	7.12098017688272e-25	clpB	NC_999999999.1	1880194	1882818	-	2625	protein_coding	ATP-dependent chaperone ClpB && PF10431:C-terminal, D2-small domain, of ClpB protein|PF02861:Clp amino terminal domain, pathogenicity island component|PF00004:ATPase family associated with various cellular activities (AAA)|PF07724:AAA domain (Cdc48 subfamily)	Clp_N
H6G84_RS10960	1201.01747930286	862.464060192623	1484.21763754955	5433.11680277552	5903.2871034117	4554.23776686535	1182.56639234834	5296.88055768419	-2.16337685207071	8.57161963484661e-26	6.53964156846827e-24	H6G84_RS10960	NC_999999999.1	2165726	2167321	+	1596	protein_coding	iron uptake porin && PF04966:Carbohydrate-selective porin, OprB family|PF00395:S-layer homology domain	-
H6G84_RS11255	433.508470555282	405.417355085639	392.881139351352	80.2496294222333	109.749192172496	90.245264504705	410.602321664091	93.4146953664781	2.13967428009098	1.48452699235592e-25	1.10024657662036e-23	H6G84_RS11255	NC_999999999.1	2221338	2222135	+	798	protein_coding	TatD family hydrolase && PF01026:TatD related DNase	-
H6G84_RS12060	495.809089078197	624.630496979544	541.121013689941	2515.93432783218	3453.44124702788	1890.9531004358	553.853533249227	2620.10955843195	-2.24167141669772	3.29000309102276e-25	2.3706300050314e-23	H6G84_RS12060	NC_999999999.1	2402613	2402975	-	363	protein_coding	response regulator && PF00072:Response regulator receiver domain	Response_reg
H6G84_RS11140	6784.71041441909	6092.26330251865	8765.25097469521	2064.80127594503	2079.13747393451	1780.7699286568	7214.07489721098	1974.90289284544	1.86910545386551	3.78676965998567e-25	2.65483256702779e-23	petF1	NC_999999999.1	2197120	2197419	-	300	protein_coding	ferredoxin PetF1 && PF00111:2Fe-2S iron-sulfur cluster binding domain	Fer2
H6G84_RS11550	289.870933405228	286.077382085482	311.030901986487	45.5470869693756	37.802499526082	72.4060843119145	295.659739159066	51.9185569357907	2.50079726474252	3.535140831664e-24	2.41319876772011e-22	clcA	NC_999999999.1	2287157	2288548	+	1392	protein_coding	H(+)/Cl(-) exchange transporter ClcA && PF00654:Voltage gated chloride channel	Voltage_CLC
H6G84_RS07385	327.078247245303	272.53525748972	395.609480596848	1159.28180881578	1218.21603311471	1548.86058615052	331.740995110623	1308.78614269367	-1.98091287155138	7.51306201598184e-24	4.99714945370689e-22	H6G84_RS07385	NC_999999999.1	1429692	1429886	-	195	protein_coding	hypothetical protein && -	-
H6G84_RS00250	2583.74509596422	2534.07006498205	3556.8475370443	10586.4443570249	9628.66245993365	13744.5636567747	2891.55423266352	11319.8901579111	-1.96906007768583	1.12761507512101e-23	7.31258376215975e-22	H6G84_RS00250	NC_999999999.1	44238	44522	+	285	protein_coding	DUF4278 domain-containing protein && -	-
H6G84_RS08470	693.094381067427	892.933840533088	620.242909809311	2676.43358667665	2942.49778569148	2361.06796669286	735.423710469942	2659.999779687	-1.85435762604528	1.37512893318636e-23	8.70020598215954e-22	H6G84_RS08470	NC_999999999.1	1656829	1657305	-	477	protein_coding	universal stress protein && PF00582:Universal stress protein family	Usp
H6G84_RS10295	473.311643500478	573.847529745435	549.306037426427	140.979078714734	152.429433572911	117.528716564267	532.155070224113	136.979076283971	1.96017732877971	1.48160931914079e-23	9.15070136631239e-22	H6G84_RS10295	NC_999999999.1	2031927	2033414	-	1488	protein_coding	FAD-dependent oxidoreductase && PF01593:Flavin containing amine oxidoreductase	Amino_oxidase
H6G84_RS06830	2851.11858379173	3458.32006864284	2617.38870151202	9924.92714151728	11324.897196733	8639.41003101438	2975.6091179822	9963.07812308822	-1.74329684088305	5.67769270122024e-23	3.42510113185239e-21	H6G84_RS06830	NC_999999999.1	1321322	1321750	-	429	protein_coding	pentapeptide repeat-containing protein && PF00805:Pentapeptide repeats (8 copies)	Pentapeptide
H6G84_RS00365	1466.66039439362	1834.11149993858	1421.46578890316	4910.40975707936	4598.49115202758	4787.19647291238	1574.07922774512	4765.36579400644	-1.59798936266428	2.63095417583888e-22	1.5510670754832e-20	H6G84_RS00365	NC_999999999.1	67478	67738	+	261	protein_coding	hypothetical protein && -	-
H6G84_RS02335	190.36300104224	220.905907468375	180.979969284535	690.797485702197	649.959104754893	625.420670288421	197.416292598383	655.392420248504	-1.73050855458472	3.26736534469201e-22	1.88345460091802e-20	H6G84_RS02335	NC_999999999.1	448872	449288	-	417	protein_coding	hypothetical protein && -	-
H6G84_RS08785	306.311374404331	176.047619744912	467.455800061562	37.955905807813	40.2413704632485	16.7898166520381	316.604931403602	31.6623643076999	3.32913188161365	4.26600026433244e-22	2.40565319253877e-20	H6G84_RS08785	NC_999999999.1	1722754	1724292	+	1539	protein_coding	ferredoxin--nitrite reductase && PF03460:Nitrite/Sulfite reductase ferredoxin-like half domain|PF01077:Nitrite and sulphite reductase 4Fe-4S domain	-
H6G84_RS01995	295.927937983845	336.860349319592	224.633429212463	1075.77881603859	985.303858615298	968.562548114451	285.807238838633	1009.88174092278	-1.82030512943063	7.54980984972284e-22	4.16685250003852e-20	H6G84_RS01995	NC_999999999.1	387741	389144	+	1404	protein_coding	isochorismate synthase && PF00425:chorismate binding enzyme	-
H6G84_RS06170	340.05754277091	301.312272255715	312.849796150151	990.106914358095	887.749021128635	1011.5864532853	318.073203725592	963.147462924009	-1.59873377067033	1.43096573861679e-21	7.73317734577491e-20	H6G84_RS06170	NC_999999999.1	1195450	1196556	+	1107	protein_coding	putative lipid II flippase FtsW && PF01098:Cell cycle protein	-
H6G84_RS09865	502.731380025187	495.980313319801	557.491061162914	99.7698095519657	146.332256229995	62.961812445143	518.734251502634	103.021292742368	2.33872576173032	2.70050042230372e-21	1.42961185621548e-19	H6G84_RS09865	NC_999999999.1	1939583	1941001	-	1419	protein_coding	circularly permuted type 2 ATP-grasp protein && PF14403:Circularly permuted ATP-grasp type 2	-
H6G84_RS12050	3100.32105788338	4584.85555845283	2966.61638093544	15795.0790883085	19868.2620896275	11174.6723454721	3550.59766575722	15612.6711744694	-2.1364986947476	5.55581723669594e-21	2.88235798239785e-19	H6G84_RS12050	NC_999999999.1	2397795	2402015	-	4221	protein_coding	GAF domain-containing protein && PF00015:Methyl-accepting chemotaxis protein (MCP) signalling domain|PF01590:GAF domain	GAF
H6G84_RS00150	120.27480520396	118.493590212922	130.050932701952	437.035144015676	417.046930255485	394.560691322896	122.939776039611	416.214255198019	-1.75972695265094	6.50101858391117e-21	3.3065965111109e-19	H6G84_RS00150	NC_999999999.1	27950	28270	-	321	protein_coding	hypothetical protein && -	-
H6G84_RS08210	255.259478670276	214.981227957729	298.298642840841	41.2092691627684	53.6551606176647	60.8630853636383	256.179783156282	51.9091717146905	2.30220661404531	6.86394220053874e-21	3.42405116696106e-19	H6G84_RS08210	NC_999999999.1	1599472	1600968	-	1497	protein_coding	MFS transporter && PF07690:Major Facilitator Superfamily	MFS_1
H6G84_RS07550	238.819037671173	304.697803404656	311.940349068319	884.91483254787	1001.15651970688	875.169192987488	285.152396714716	920.413515080746	-1.69043084662233	7.13908393067321e-21	3.49411013512572e-19	H6G84_RS07550	NC_999999999.1	1459657	1460157	+	501	protein_coding	hypothetical protein && -	-
H6G84_RS10510	145011.611903031	170564.752049203	173312.420937611	444938.648059314	520776.988955054	428605.192675526	162962.928296615	464773.609896631	-1.51198378577322	7.37245565109326e-21	3.5415092516548e-19	H6G84_RS10510	NC_999999999.1	2071425	2071967	-	543	protein_coding	hypothetical protein && -	-
H6G84_RS11175	2974.85453446918	3208.63714640847	3420.43047476953	9319.80155749558	9816.45552209548	7927.94155038426	3201.30738521573	9021.39954332511	-1.49466751080444	1.01921899481956e-20	4.80700740465809e-19	H6G84_RS11175	NC_999999999.1	2204586	2205002	-	417	protein_coding	TerB family tellurite resistance protein && PF05099:Tellurite resistance protein TerB	-
H6G84_RS01650	1812.77494174315	1035.97253157583	2528.2628874925	361.12333240005	371.927817917903	323.203970551734	1792.33678693716	352.085040289896	2.34798820489577	3.46005255132089e-20	1.602745771094e-18	H6G84_RS01650	NC_999999999.1	330518	331876	+	1359	protein_coding	DUF3370 family protein && PF11850:Protein of unknown function (DUF3370)	-
H6G84_RS06575	3818.50874363365	2759.2078863866	4557.23932705932	1159.28180881578	1004.81482611263	1047.26481367088	3711.65198569319	1070.45381619976	1.79365006943089	9.0960560882923e-20	4.13950341982986e-18	gap	NC_999999999.1	1275151	1276212	+	1062	protein_coding	type I glyceraldehyde-3-phosphate dehydrogenase && PF02800:Glyceraldehyde 3-phosphate dehydrogenase, C-terminal domain|PF00044:Glyceraldehyde 3-phosphate dehydrogenase, NAD binding domain	-
H6G84_RS08490	490.617370867954	475.667126426157	406.52284557883	1248.20707385122	1277.96837107529	1244.54515933233	457.602447624314	1256.90686808628	-1.45735858718687	5.81013714347855e-19	2.59853375003161e-17	H6G84_RS08490	NC_999999999.1	1660718	1662448	-	1731	protein_coding	GGDEF domain-containing protein && PF00990:Diguanylate cyclase, GGDEF domain	GGDEF
H6G84_RS09540	5042.8889548826	4047.40248855851	6298.83048876728	1514.98286895757	1585.26610915828	1741.94347764896	5129.70731073613	1614.0641519216	1.66806562899646	6.35608796809004e-19	2.79452409986874e-17	thiC	NC_999999999.1	1872831	1874201	+	1371	protein_coding	phosphomethylpyrimidine synthase && PF01964:Radical SAM ThiC family	-
H6G84_RS07025	314.098951719695	286.077382085482	316.487584477478	839.367745578494	814.582893013637	949.674004380908	305.554639427552	867.874880991013	-1.50658115768156	7.04396728872754e-19	3.04534185782654e-17	H6G84_RS07025	NC_999999999.1	1357820	1358338	+	519	protein_coding	hypothetical protein && -	-
H6G84_RS00505	1239.95536587968	1991.53869836432	953.100541759762	5797.49349853053	6436.1804031826	5178.60907361302	1394.86486866792	5804.09432510871	-2.05671202815723	9.02852950169138e-19	3.83934516842417e-17	H6G84_RS00505	NC_999999999.1	95791	96687	+	897	protein_coding	TIGR01777 family oxidoreductase && PF01370:NAD dependent epimerase/dehydratase family|PF08338:Domain of unknown function (DUF1731)	Epimerase
H6G84_RS13085	770.97015422107	781.211312618048	737.561583365617	2061.54791259007	1858.41965412093	1924.53273373987	763.247683401578	1948.16676681696	-1.35190898554528	1.59595103041342e-18	6.67725318208454e-17	H6G84_RS13085	NC_999999999.1	2593612	2593923	-	312	protein_coding	hypothetical protein && -	-
H6G84_RS01240	1071.22452404678	782.057695405283	1355.98559901126	299.309428655897	280.470157774157	310.611608062706	1069.75593948778	296.79706483092	1.84905064249722	2.08763901029362e-18	8.59577078206613e-17	H6G84_RS01240	NC_999999999.1	252401	253936	+	1536	protein_coding	glucose-6-phosphate dehydrogenase && PF02781:Glucose-6-phosphate dehydrogenase, C-terminal domain|PF00479:Glucose-6-phosphate dehydrogenase, NAD binding domain	G6PD_C
H6G84_RS10625	169.596128201268	212.442079596024	152.787109747748	764.54038841452	497.529671181982	966.463821032946	178.275105848347	742.844626876483	-2.05923237929244	7.60188583290617e-18	3.08113935164978e-16	H6G84_RS10625	NC_999999999.1	2096336	2098558	-	2223	protein_coding	glycosyltransferase && PF00535:Glycosyl transferase family 2|PF07238:PilZ domain	Glycos_transf_2
H6G84_RS00275	592.721162336064	547.609663341145	602.963415254506	198.45516465228	210.962336064909	203.576526905963	581.098080310572	204.33134254105	1.50819155034813	8.83362369707464e-18	3.52529536464794e-16	H6G84_RS00275	NC_999999999.1	48573	49997	-	1425	protein_coding	trigger factor && PF05697:Bacterial trigger factor protein (TF)|PF05698:Bacterial trigger factor protein (TF) C-terminus|PF00254:FKBP-type peptidyl-prolyl cis-trans isomerase	FKBP_C
H6G84_RS10635	95.1815005211198	118.493590212922	81.850237364865	379.55905807813	299.981125271489	442.831414197506	98.5084426996355	374.123865849042	-1.92506814906801	1.06444936253828e-17	4.18360855518835e-16	H6G84_RS10635	NC_999999999.1	2099744	2100865	-	1122	protein_coding	endo-1%2C4-beta-xylanase && PF00331:Glycosyl hydrolase family 10	-
H6G84_RS07935	654.156494490605	595.853482213549	882.163669376879	2088.65927388137	1996.21586207084	2192.12043663173	710.724548693678	2092.33185752798	-1.5581980031198	2.74414228436341e-17	1.06243359487145e-15	H6G84_RS07935	NC_999999999.1	1536722	1537258	-	537	protein_coding	hypothetical protein && -	-
H6G84_RS10630	98.6426459946151	143.885073829976	93.6730494286789	468.484323113578	336.564189328988	545.66904119124	112.066923084423	450.239184544602	-2.00624600756968	2.86817223366605e-17	1.09412334913673e-15	H6G84_RS10630	NC_999999999.1	2098576	2099811	-	1236	protein_coding	HlyD family efflux transporter periplasmic adaptor subunit && PF13437:HlyD family secretion protein	-
H6G84_RS08790	186.036569200371	197.207189425791	200.987805084835	33.6180880012058	19.5109674973326	54.566904119124	194.743854570332	35.8986532058875	2.42514850725106	2.95251691223866e-17	1.10997519860102e-15	H6G84_RS08790	NC_999999999.1	1724356	1725687	+	1332	protein_coding	ABC transporter substrate-binding protein && PF13379:NMT1-like family	-
H6G84_RS11520	334.000538192293	311.468865702537	376.511091878379	927.20855616229	975.548374866631	864.675557579965	340.660165257736	922.477496202962	-1.43733382652513	3.00692494222016e-17	1.11428047144559e-15	H6G84_RS11520	NC_999999999.1	2275695	2277938	-	2244	protein_coding	heavy metal translocating P-type ATPase && PF00403:Heavy-metal-associated domain|PF00702:haloacid dehalogenase-like hydrolase|PF00122:E1-E2 ATPase	E1-E2_ATPase
H6G84_RS00895	10005.3062775064	15093.5442447645	9057.18348796323	41921.7557375037	51038.252102085	32126.2648001342	11385.3446700781	41695.424213241	-1.87268085329506	3.32463879763395e-17	1.21466380860035e-15	H6G84_RS00895	NC_999999999.1	179335	179826	+	492	protein_coding	Hsp20/alpha crystallin family protein && PF00011:Hsp20/alpha crystallin family	-
H6G84_RS05530	1100.64426057149	1281.42353987402	1230.48190171847	434.866235112372	481.677010090399	348.388695529792	1204.18323405466	421.643980244188	1.51513864582099	5.11329865834733e-17	1.84220787774347e-15	rpsN	NC_999999999.1	1080559	1080861	+	303	protein_coding	30S ribosomal protein S14 && PF00253:Ribosomal protein S14p/S29e	Ribosomal_S14
H6G84_RS10440	198.150578357604	198.899955000261	220.086193803304	633.321399764652	520.698945085065	594.989127606602	205.712242387056	583.003157485439	-1.50378605985649	7.43085495599166e-17	2.64049832271813e-15	H6G84_RS10440	NC_999999999.1	2063762	2064028	+	267	protein_coding	NIL domain-containing protein && -	-
H6G84_RS07595	33.7461683665788	55.0148811702851	50.9290365825827	230.988798201834	163.404352790161	335.796333040763	46.5633620398155	243.396494677586	-2.38831162090554	8.4879530223422e-17	2.97537164053455e-15	H6G84_RS07595	NC_999999999.1	1470873	1472216	-	1344	protein_coding	class I SAM-dependent methyltransferase && PF13847:Methyltransferase domain	-
H6G84_RS00685	279.487496984743	276.767171425896	275.562465795046	91.0941739387513	85.3604828008303	74.5048113934193	277.272378068561	83.6531560443336	1.72987508111263	1.24218966487732e-16	4.29631998758901e-15	pstA	NC_999999999.1	135666	136577	+	912	protein_coding	phosphate ABC transporter permease PstA && PF00528:Binding-protein-dependent transport system inner membrane component	BPD_transp_1
H6G84_RS09670	271.699919669378	301.312272255715	210.082275903154	842.621108933449	854.824263476886	689.431846274316	261.031489276082	795.625739561551	-1.60677285431718	1.27254389671957e-16	4.34339324748757e-15	H6G84_RS09670	NC_999999999.1	1903917	1904408	+	492	protein_coding	bifunctional nuclease family protein && PF02577:Bifunctional nuclease	-
H6G84_RS01340	2059.38155672968	2388.49222557761	2204.49972636036	4935.35220946735	6982.48749310791	5869.09028342808	2217.45783622255	5928.97666200112	-1.41877009973509	5.40945317018315e-16	1.82235344460456e-14	groES	NC_999999999.1	271668	271979	+	312	protein_coding	co-chaperone GroES && PF00166:Chaperonin 10 Kd subunit	-
H6G84_RS02555	9727.54935325844	6531.53596909369	8491.50740306383	3060.33046256138	2802.2627068044	1994.84009097028	8250.19757513865	2619.14442011202	1.65542987780922	6.95978437380502e-16	2.31457444431413e-14	H6G84_RS02555	NC_999999999.1	491700	493688	+	1989	protein_coding	elongation factor G && PF00679:Elongation factor G C-terminus|PF14492:Elongation Factor G, domain II|PF03764:Elongation factor G, domain IV|PF00009:Elongation factor Tu GTP binding domain	GTP_EFTU
H6G84_RS01745	132.388814361194	109.183379553335	191.893334266517	27.111361291295	29.2664512459989	17.8391801927905	144.488509393682	24.7389975766948	2.55217088618588	7.55867571859514e-16	2.48192466000453e-14	H6G84_RS01745	NC_999999999.1	350231	351646	+	1416	protein_coding	MFS transporter && PF00083:Sugar (and other) transporter	Sugar_tr
H6G84_RS12045	1489.15783997134	2087.17995332189	1483.30819046772	5507.9441599395	7567.81651802789	4267.76152023995	1686.54866125365	5781.17406606911	-1.77708811758711	7.98187855946796e-16	2.58812412290749e-14	H6G84_RS12045	NC_999999999.1	2394932	2397790	-	2859	protein_coding	response regulator && PF02895:Signal transducing histidine kinase, homodimeric domain|PF01584:CheW-like domain|PF01627:Hpt domain|PF00072:Response regulator receiver domain|PF02518:Histidine kinase-, DNA gyrase B-, and HSP90-like ATPase	Response_reg
H6G84_RS06960	3853.1201983686	4708.42744538917	4236.20450717268	944.559827388719	1558.43852884944	630.667487992183	4265.91738364348	1044.55528141012	2.03076613360004	1.00931979436677e-15	3.23231548961409e-14	H6G84_RS06960	NC_999999999.1	1347033	1349204	-	2172	protein_coding	glutamine synthetase III && PF12437:Glutamine synthetase type III N terminal|PF00120:Glutamine synthetase, catalytic domain	-
H6G84_RS12040	436.104329660403	593.314333851844	390.152798105857	1802.36329864529	2175.47287595259	1161.64543961289	473.190487206035	1713.16053807026	-1.85550573603153	2.31694558379212e-15	7.32945956628873e-14	H6G84_RS12040	NC_999999999.1	2393962	2394921	-	960	protein_coding	chemotaxis protein CheW && PF01584:CheW-like domain	-
H6G84_RS02615	659.348212700848	705.036861766884	942.18717677778	2216.62489917628	1864.51683146385	2583.53303733237	768.857417081837	2221.55825599083	-1.53126349527991	3.90638129460636e-15	1.22086181665168e-13	H6G84_RS02615	NC_999999999.1	507821	508909	+	1089	protein_coding	type IV pilus twitching motility protein PilT && PF00437:Type II/IV secretion system protein	-
H6G84_RS06210	811.63861353464	896.319371682029	546.577696180932	2629.80204525562	3641.2343091897	1924.53273373987	751.5118937992	2731.8563627284	-1.8615337312313	6.70599783858894e-15	2.07087599920235e-13	H6G84_RS06210	NC_999999999.1	1202757	1202948	+	192	protein_coding	hypothetical protein && -	-
H6G84_RS08130	91.7203550476245	87.177427085221	109.13364981982	311.238427624067	254.862012933907	324.253334092487	96.0104773175552	296.784591550154	-1.63049038567103	1.11114127115206e-14	3.39094171455112e-13	H6G84_RS08130	NC_999999999.1	1579353	1579592	-	240	protein_coding	hypothetical protein && -	-
H6G84_RS00645	457.736488869749	312.315248489772	498.377000843845	1473.7735997948	1043.8367611073	1885.70628273203	422.809579401122	1467.77221454471	-1.79632658032276	1.55305504557796e-14	4.68444742817351e-13	H6G84_RS00645	NC_999999999.1	126119	128299	+	2181	protein_coding	AMIN domain-containing protein && PF00263:Bacterial type II and III secretion system protein|PF11741:AMIN domain|PF03958:Bacterial type II/III secretion system short domain	-
H6G84_RS09230	524.363539234533	555.227108426262	320.125372804805	1460.76014637498	1398.69248246503	1365.22196651885	466.572006821867	1408.22486511962	-1.59313564521481	1.63695038923803e-14	4.88074633296949e-13	H6G84_RS09230	NC_999999999.1	1805013	1806419	+	1407	protein_coding	50S ribosome-binding GTPase && PF05128:Domain of unknown function (DUF697)|PF01926:50S ribosome-binding GTPase	-
H6G84_RS13195	133.254100729568	170.969323021501	164.609921811562	439.204052918979	415.827494786902	427.09096108622	156.27778185421	427.374169597367	-1.45161493742643	1.79848836877356e-14	5.30145321431661e-13	H6G84_RS13195	NC_999999999.1	2615967	2616515	-	549	protein_coding	DUF2808 domain-containing protein && PF10989:Protein of unknown function (DUF2808)	-
H6G84_RS11615	2107.83759335862	2113.41781972618	2231.78313881532	5590.36269826503	4328.99591347068	5776.74629184188	2151.01285063337	5232.0349678592	-1.28250064337016	2.07881644017732e-14	6.05893241103369e-13	H6G84_RS11615	NC_999999999.1	2301221	2301556	-	336	protein_coding	DUF1036 domain-containing protein && PF06282:Protein of unknown function (DUF1036)	-
H6G84_RS06825	158.347405412408	119.339973000157	119.13756771997	356.785514593443	403.633140101069	386.165782996877	132.274982044178	382.194812563796	-1.53014072829189	2.1517437887416e-14	6.20180376443967e-13	H6G84_RS06825	NC_999999999.1	1319805	1321286	+	1482	protein_coding	carotenoid oxygenase family protein && PF03055:Retinal pigment epithelial membrane protein	RPE65
H6G84_RS07870	442.16133423902	444.350963298456	455.632987997749	1214.58898585002	945.062488152049	1351.58024048907	447.381761845075	1170.41057149705	-1.38803000422821	2.31646770814179e-14	6.60320575265912e-13	H6G84_RS07870	NC_999999999.1	1525249	1525905	+	657	protein_coding	hypothetical protein && -	-
H6G84_RS01235	693.094381067427	595.007099426314	953.100541759762	242.917797170003	256.081448402491	257.094067484334	747.067340751167	252.031104352276	1.56736538998097	2.85286905077581e-14	8.04385034533961e-13	fbp	NC_999999999.1	251320	252354	+	1035	protein_coding	class 1 fructose-bisphosphatase && PF00316:Fructose-1-6-bisphosphatase, N-terminal domain	-
H6G84_RS05435	70.0881958382791	46.5510532979335	36.3778832732733	187.610620135762	215.840077939242	189.934800876182	51.005710803162	197.795166317062	-1.95256987988931	3.09042882626664e-14	8.61997029605985e-13	H6G84_RS05435	NC_999999999.1	1065632	1066357	+	726	protein_coding	DUF4079 domain-containing protein && PF13301:Protein of unknown function (DUF4079)	-
H6G84_RS00680	264.777628722388	214.981227957729	276.471912876877	73.7429027123225	87.7993537379968	76.603538474924	252.076923185665	79.3819316417478	1.66881499280843	4.7990788650438e-14	1.32434155063017e-12	pstC	NC_999999999.1	134734	135666	+	933	protein_coding	phosphate ABC transporter permease subunit PstC && PF00528:Binding-protein-dependent transport system inner membrane component	BPD_transp_1
H6G84_RS04975	87.3939232057555	57.5540295319905	115.499779392643	349.19433343188	253.642577465324	479.55913812384	86.8159107101296	360.798683007015	-2.05852948867007	6.08510185483109e-14	1.66155307488756e-12	H6G84_RS04975	NC_999999999.1	978161	978874	+	714	protein_coding	response regulator transcription factor && PF00486:Transcriptional regulatory protein, C terminal|PF00072:Response regulator receiver domain	Response_reg
H6G84_RS02945	70.953482206653	44.8582877234632	63.6612957282284	200.624073555583	189.01249763041	235.057433128534	59.8243552194482	208.231334771509	-1.80175386784023	6.9882394426568e-14	1.88828053273456e-12	H6G84_RS02945	NC_999999999.1	580826	581647	-	822	protein_coding	anti-sigma factor && PF10099:Anti-sigma-K factor rskA	-
H6G84_RS11250	1363.69131655713	1718.15705808736	1756.14231501727	651.757125442733	707.272571778308	569.804402628545	1612.66356322059	642.944699949862	1.32720368549324	7.40871265889186e-14	1.98125779764593e-12	H6G84_RS11250	NC_999999999.1	2220975	2221271	+	297	protein_coding	30S ribosomal protein S20 && -	-
H6G84_RS02620	910.281259529255	960.644463511901	1125.89548730781	2693.78485790307	2057.18763550001	2967.60009324774	998.940403449655	2572.85752888361	-1.36527088885502	1.65583061684134e-13	4.38288226539433e-12	H6G84_RS02620	NC_999999999.1	508934	510166	+	1233	protein_coding	type II secretion system F family protein && PF00482:Type II secretion system (T2SS), protein F	-
H6G84_RS12400	664.539930911091	670.335167490243	692.089229274025	300.393883107549	275.592415899823	283.328156003144	675.654775891786	286.438151670172	1.23765520382314	1.78066332895378e-13	4.66569765182436e-12	H6G84_RS12400	NC_999999999.1	2472198	2472626	+	429	protein_coding	RNA-binding region RNP-1 && PF00076:RNA recognition motif. (a.k.a. RRM, RBD, or RNP domain)	RRM_1
H6G84_RS00780	87.3939232057555	61.7859434681663	107.314755656156	313.407336527371	234.131609967992	321.10524347023	85.4982074433594	289.548063321864	-1.76318846694019	2.11501525609277e-13	5.48634957430465e-12	H6G84_RS00780	NC_999999999.1	157648	158451	+	804	protein_coding	DUF975 family protein && PF06161:Protein of unknown function (DUF975)	-
H6G84_RS11515	97.7773596262412	90.5629582341616	104.586414410661	306.90060981746	235.351045436575	330.549515337001	97.6422440903546	290.933723530345	-1.57736248411942	2.22419714538461e-13	5.71244296547295e-12	H6G84_RS11515	NC_999999999.1	2275143	2275661	-	519	protein_coding	cupredoxin domain-containing protein && PF13473:Cupredoxin-like domain	-
H6G84_RS06620	456.005916133001	465.510532979335	415.617316397148	994.444732164702	1135.29442125104	978.006819981222	445.711255169828	1035.91532446566	-1.21616558022537	2.28082849396252e-13	5.80045991503801e-12	H6G84_RS06620	NC_999999999.1	1284823	1285362	-	540	protein_coding	cyclic nucleotide-binding domain-containing protein && PF00027:Cyclic nucleotide-binding domain	cNMP_binding
H6G84_RS13135	2185.71336651226	1944.98764506639	2038.98035746697	4588.32678493877	4139.98341584027	4675.96393759262	2056.56045634854	4468.09137945722	-1.11950843533905	2.38789564450013e-13	6.01378767168286e-12	H6G84_RS13135	NC_999999999.1	2604520	2604861	+	342	protein_coding	DUF1815 family protein && PF08844:Domain of unknown function (DUF1815)	-
H6G84_RS11145	98.6426459946151	120.186355787392	147.330427256757	33.6180880012058	24.3887093716658	18.8885437335429	122.053143012921	25.6317803688048	2.25148337836407	2.81637331135606e-13	7.02468497082464e-12	H6G84_RS11145	NC_999999999.1	2197668	2198567	-	900	protein_coding	50S ribosomal protein L11 methyltransferase && PF06325:Ribosomal protein L11 methyltransferase (PrmA)	-
H6G84_RS04045	255.259478670276	379.179488681349	192.802781348349	930.461919517245	802.388538327804	856.280649253946	275.747249566658	863.043702366332	-1.64528994190029	3.33012206250072e-13	8.22698726678748e-12	H6G84_RS04045	NC_999999999.1	794263	795243	-	981	protein_coding	DnaJ domain-containing protein && PF00226:DnaJ domain|PF01556:DnaJ C terminal domain	DnaJ_C
H6G84_RS02180	267.373487827509	276.767171425896	269.196336222223	586.689858343624	686.542168812392	653.753485888735	271.112331825209	642.328504348251	-1.24404840967962	4.13288454110669e-13	1.01138702826705e-11	H6G84_RS02180	NC_999999999.1	418921	421134	+	2214	protein_coding	glycosyltransferase && PF07238:PilZ domain|PF00535:Glycosyl transferase family 2	Glycos_transf_2
H6G84_RS03870	407.549879504068	358.019919000471	371.054409387388	918.532920549076	797.510796453471	940.229732514136	378.874735963975	885.424483172228	-1.22507388879151	5.09109448170051e-13	1.23423355939543e-11	H6G84_RS03870	NC_999999999.1	759645	760109	+	465	protein_coding	CBS domain-containing protein && PF00571:CBS domain	CBS
H6G84_RS07075	618.679753387279	699.112182256238	550.215484508259	1498.71605218279	1893.78328270985	1345.28405924456	622.669140050592	1579.26113137906	-1.34209076097466	6.19902292443503e-13	1.48891346907264e-11	H6G84_RS07075	NC_999999999.1	1368889	1369221	+	333	protein_coding	hypothetical protein && -	-
H6G84_RS03930	33.7461683665788	34.7016942766413	30.0117537004505	122.543353036654	109.749192172496	138.515987379315	32.8198721145569	123.602844196155	-1.9136468924862	8.33319367735784e-13	1.98314719257488e-11	H6G84_RS03930	NC_999999999.1	770949	771179	+	231	protein_coding	hypothetical protein && -	-
H6G84_RS12990	1621.54665433253	1825.64767206623	1465.11924883108	3640.5135941951	3671.72019590428	3442.96177720857	1637.43785840995	3585.06518910265	-1.13041509862356	1.06269309061834e-12	2.50602352460362e-11	H6G84_RS12990	NC_999999999.1	2576941	2577141	-	201	protein_coding	hypothetical protein && -	-
H6G84_RS03925	1802.39150532266	2388.49222557761	2237.23982130631	4996.08165875985	5816.70718514229	4495.47340858321	2142.70785073553	5102.75408416178	-1.25174208359799	1.46577975896778e-12	3.42543486014632e-11	htpG	NC_999999999.1	768925	770841	+	1917	protein_coding	molecular chaperone HtpG && PF13589:Histidine kinase-, DNA gyrase B-, and HSP90-like ATPase|PF00183:Hsp90 protein	-
H6G84_RS00675	301.119656194088	209.056548447083	399.247268924175	76.9962660672779	103.65201482958	75.5541749341717	303.141157855115	85.400818610343	1.83037504601204	1.65844184385337e-12	3.84106977049611e-11	H6G84_RS00675	NC_999999999.1	133635	134648	+	1014	protein_coding	PstS family phosphate ABC transporter substrate-binding protein && PF12727:PBP superfamily domain	-
H6G84_RS06460	2839.86986100287	2862.46658642929	2671.0460793401	5484.08616200316	5831.34041076529	5873.28773759109	2791.12750892408	5729.57143678651	-1.03754484883676	1.68629461651524e-12	3.85222817350675e-11	rsmG	NC_999999999.1	1252895	1253629	-	735	protein_coding	16S rRNA (guanine(527)-N(7))-methyltransferase RsmG && PF02527:rRNA small subunit methyltransferase G	-
H6G84_RS01075	373.803711137489	374.947574745174	260.101865403904	870.816924676396	853.604828008302	820.602288868364	336.284383762189	848.341347184354	-1.33426026999356	1.69296072390042e-12	3.85222817350675e-11	H6G84_RS01075	NC_999999999.1	221821	222324	+	504	protein_coding	DUF4359 domain-containing protein && PF14271:Domain of unknown function (DUF4359)	-
H6G84_RS10300	129.792955256072	146.424222191682	143.69263892943	42.2937236144202	42.6802414004151	34.6289968448287	139.969938792395	39.8676539532213	1.81468058624195	2.14696695141196e-12	4.84281067127184e-11	arsS	NC_999999999.1	2033749	2034762	+	1014	protein_coding	arsenosugar biosynthesis radical SAM protein ArsS && PF04055:Radical SAM superfamily|PF13353:4Fe-4S single cluster domain|PF12345:Protein of unknown function (DUF3641)	Radical_SAM
H6G84_RS12565	1393.97633945022	1852.73192125775	1666.10705391592	3507.12569664193	4515.56954016392	3668.57493847033	1637.60510487463	3897.09005842539	-1.25066057073309	2.17963867420365e-12	4.87412303524507e-11	H6G84_RS12565	NC_999999999.1	2501347	2501898	+	552	protein_coding	SocA family protein && PF13274:Protein of unknown function (DUF4065)	-
H6G84_RS03090	639.44662622825	628.86241091572	654.80189891892	249.424523879914	307.297738082989	203.576526905963	641.03697868763	253.432929622955	1.34114914800109	3.28824094411195e-12	7.29033932395418e-11	H6G84_RS03090	NC_999999999.1	605711	607708	+	1998	protein_coding	NAD(P)H-quinone oxidoreductase subunit 5 && PF00361:Proton-conducting membrane transporter|PF01010:NADH-dehyrogenase subunit F, TMs, (complex I) C-terminus|PF00662:NADH-Ubiquinone oxidoreductase (complex I), chain 5 N-terminus	-
H6G84_RS08345	86.5286368373816	62.6323262554015	99.1297319196699	13.0134534198216	9.75548374866631	18.8885437335429	82.763565004151	13.8858269673436	2.56082462374639	4.30547079467895e-12	9.46473834016711e-11	H6G84_RS08345	NC_999999999.1	1626454	1626747	-	294	protein_coding	hypothetical protein && -	-
H6G84_RS02000	421.394461398049	537.453069894323	489.282530025527	1028.06282016591	1302.35708044695	1088.18999176022	482.710020439299	1139.53663079103	-1.23876606601762	4.67663479731628e-12	1.01942778691079e-10	H6G84_RS02000	NC_999999999.1	389173	389577	+	405	protein_coding	hypothetical protein && -	-
H6G84_RS04325	48.4560366289337	63.4787090426366	39.1062245187688	178.934984522547	137.796207949912	230.859978965525	50.3469900634464	182.530390479328	-1.85810619943062	5.57341480887268e-12	1.20478650118464e-10	sufR	NC_999999999.1	851056	851700	+	645	protein_coding	iron-sulfur cluster biosynthesis transcriptional regulator SufR && PF13412:Winged helix-turn-helix DNA-binding	-
H6G84_RS00585	144.502823518427	165.044643510855	204.625593412163	47.7159958726793	34.1441931203321	60.8630853636383	171.391020147148	47.5744247855499	1.84062742075008	6.49639706137252e-12	1.39269867580168e-10	H6G84_RS00585	NC_999999999.1	112538	113971	+	1434	protein_coding	agmatine deiminase family protein && PF04371:Porphyromonas-type peptidyl-arginine deiminase	-
H6G84_RS00745	431.777897818534	461.278619043159	438.353493442944	1070.35654378033	859.702005351219	1184.73143750944	443.803336768213	1038.26332888033	-1.22669731752744	6.6709474168905e-12	1.41839652454213e-10	H6G84_RS00745	NC_999999999.1	149320	153129	+	3810	protein_coding	hypothetical protein && -	-
H6G84_RS03810	359.959129243508	406.263737872874	351.046573587088	802.496294222333	909.698859563134	793.318836808802	372.423146901157	835.17133019809	-1.16448104453556	7.11010001107294e-12	1.49947962835148e-10	H6G84_RS03810	NC_999999999.1	751255	751617	+	363	protein_coding	DUF2973 domain-containing protein && PF11189:Protein of unknown function (DUF2973)	-
H6G84_RS09950	724.244690328884	804.910030660632	690.270335110362	1789.34984522547	1415.7645790252	1874.16328378376	739.808352033293	1693.09256934481	-1.19464046369606	7.62467292137574e-12	1.5950323837136e-10	H6G84_RS09950	NC_999999999.1	1959140	1961926	+	2787	protein_coding	hybrid sensor histidine kinase/response regulator && PF02518:Histidine kinase-, DNA gyrase B-, and HSP90-like ATPase|PF02895:Signal transducing histidine kinase, homodimeric domain|PF01627:Hpt domain|PF01584:CheW-like domain|PF00072:Response regulator receiver domain	Response_reg
H6G84_RS06585	1129.19871072783	773.593867532932	743.018265856608	291.718247494334	329.247576517488	372.524056967096	881.936948039123	331.16329365964	1.41298187881389	8.57689541494553e-12	1.7798773365095e-10	H6G84_RS06585	NC_999999999.1	1278858	1279001	+	144	protein_coding	high light inducible protein && -	-
H6G84_RS10595	90.8550686792507	59.2467951064608	105.495861492493	14.0979078714734	13.4137901544162	17.8391801927905	85.1992417594014	15.1169594062267	2.48795078157768	8.9208992259183e-12	1.83657242793905e-10	H6G84_RS10595	NC_999999999.1	2086405	2090472	-	4068	protein_coding	choice-of-anchor I family protein && PF02872:5'-nucleotidase, C-terminal domain|PF13946:Domain of unknown function (DUF4214)	-
H6G84_RS11920	867.016941110564	743.970469979701	899.443163931683	365.461150206657	388.999914478069	367.277239263334	836.810191673983	373.912767982687	1.16239685720463	9.53967189203137e-12	1.94849676282908e-10	rpsJ	NC_999999999.1	2368285	2368602	+	318	protein_coding	30S ribosomal protein S10 && PF00338:Ribosomal protein S10p/S20e	Ribosomal_S10
H6G84_RS01885	905.089541319012	877.698950362856	967.651695069071	424.021690595854	357.294592294904	447.028868360516	916.813395583646	409.448383750425	1.16178083820778	1.19863314047211e-11	2.429104973738e-10	H6G84_RS01885	NC_999999999.1	367540	368469	+	930	protein_coding	DNA-directed RNA polymerase subunit alpha && PF01000:RNA polymerase Rpb3/RpoA insert domain|PF03118:Bacterial RNA polymerase, alpha chain C terminal domain|PF01193:RNA polymerase Rpb3/Rpb11 dimerisation domain	RNA_pol_A_bac
H6G84_RS03525	123.735950677456	126.111035298038	127.322591456457	327.505244398844	276.811851368407	336.845696581515	125.723192477317	313.720930782922	-1.32037660582732	1.66332360658394e-11	3.34469878719281e-10	H6G84_RS03525	NC_999999999.1	690303	690863	-	561	protein_coding	NYN domain-containing protein && PF01936:NYN domain	DUF88
H6G84_RS12270	124.60123704583	113.415293489511	99.1297319196699	31.4491790979022	32.9247576517488	25.1847249780572	112.382087485003	29.8528872425694	1.91720107416366	1.97027961841128e-11	3.93146563858373e-10	H6G84_RS12270	NC_999999999.1	2445682	2447727	+	2046	protein_coding	EAL domain-containing protein && PF00563:EAL domain|PF00990:Diguanylate cyclase, GGDEF domain|PF13426:PAS domain	EAL
H6G84_RS07345	321.021242666686	352.94162227706	301.936431168169	721.162210348448	791.413619110555	663.197757755507	325.299765370638	725.257862404836	-1.15592867552446	2.7787972534632e-11	5.50244280571262e-10	H6G84_RS07345	NC_999999999.1	1424041	1424790	+	750	protein_coding	response regulator transcription factor && PF00072:Response regulator receiver domain|PF00486:Transcriptional regulatory protein, C terminal	Response_reg
H6G84_RS08860	443.891906975768	456.200322319748	365.597726896397	157.245895489511	192.67080403616	168.947530061134	421.896652063971	172.954743195602	1.2883411506882	3.69435804752463e-11	7.25997331460523e-10	H6G84_RS08860	NC_999999999.1	1739186	1740439	-	1254	protein_coding	insulinase family protein && PF00675:Insulinase (Peptidase family M16)|PF05193:Peptidase M16 inactive domain	-
H6G84_RS06535	5324.10702460409	8157.43730337242	4372.62156944746	17375.1292243652	23621.6844619269	13372.0395998076	5951.38863247466	18122.9510953666	-1.606453208172	3.92901492561698e-11	7.66305617823342e-10	H6G84_RS06535	NC_999999999.1	1268751	1269209	+	459	protein_coding	Hsp20/alpha crystallin family protein && -	-
H6G84_RS12445	17361.9709814206	20349.5813534948	16501.0078527568	37935.3011732317	42961.9309936579	34464.2467689306	18070.8533958907	38453.82631194	-1.08944182325874	3.97198517017928e-11	7.68905188913809e-10	ppsA	NC_999999999.1	2481388	2483904	+	2517	protein_coding	phosphoenolpyruvate synthase && PF00391:PEP-utilising enzyme, mobile domain|PF02896:PEP-utilising enzyme, TIM barrel domain|PF01326:Pyruvate phosphate dikinase, PEP/pyruvate binding domain	-
H6G84_RS00105	228.435601250688	174.354854170442	296.479748677178	73.7429027123225	54.874596086248	84.9984468009431	233.090068032769	71.2053151998379	1.70536650992976	4.18969711853879e-11	8.05042542628861e-10	H6G84_RS00105	NC_999999999.1	20189	21619	+	1431	protein_coding	Ni/Fe hydrogenase subunit alpha && PF00374:Nickel-dependent hydrogenase	-
H6G84_RS13630	923.260555054862	996.192540575777	894.895928522524	2025.76091568556	2491.30666231566	1774.47374741228	938.116341384388	2097.1804418045	-1.16022218150084	4.70289744584406e-11	8.97008527538199e-10	H6G84_RS13630	NC_999999999.1	2707164	2708543	-	1380	protein_coding	DUF1254 domain-containing protein && PF06742:Protein of unknown function (DUF1214)|PF06863:Protein of unknown function (DUF1254)	-
H6G84_RS01245	1100.64426057149	860.771294618153	1349.61946943844	402.332601562818	263.398061213991	484.805955827602	1103.6783415427	383.51220620147	1.52321636502443	6.53357028427191e-11	1.23708622754754e-09	opcA	NC_999999999.1	253976	255313	+	1338	protein_coding	glucose-6-phosphate dehydrogenase assembly protein OpcA && PF10128:Glucose-6-phosphate dehydrogenase subunit|PF01471:Putative peptidoglycan binding domain	PG_binding_1
H6G84_RS03375	661.078785437596	764.283656873345	668.443605146398	298.224974204245	330.467011986071	203.576526905963	697.935349152446	277.42283769876	1.33302567350799	7.09490550807002e-11	1.32661495929456e-09	leuS	NC_999999999.1	657082	659679	+	2598	protein_coding	leucine--tRNA ligase && PF13603:Leucyl-tRNA synthetase, Domain 2|PF00133:tRNA synthetases class I (I, L, M and V)|PF08264:Anticodon-binding domain of tRNA	-
H6G84_RS11260	2792.27911074231	3044.43888568485	3326.75742534085	1480.28032650471	1401.1313534022	1597.13130902513	3054.491807256	1492.84766297735	1.03264130866903	7.10869234163238e-11	1.32661495929456e-09	rpoB	NC_999999999.1	2222218	2225520	+	3303	protein_coding	DNA-directed RNA polymerase subunit beta && PF04563:RNA polymerase beta subunit|PF04565:RNA polymerase Rpb2, domain 3|PF04560:RNA polymerase Rpb2, domain 7|PF10385:RNA polymerase beta subunit external 1 domain|PF04561:RNA polymerase Rpb2, domain 2|PF00562:RNA polymerase Rpb2, domain 6	RNA_pol_Rpb2_6
H6G84_RS01305	334.865824560667	407.956503447345	484.735294616367	1021.556093456	826.77724769947	1235.10088746556	409.185874208126	1027.81140954034	-1.32958626600317	8.66221106729482e-11	1.60498396489734e-09	H6G84_RS01305	NC_999999999.1	264633	265154	-	522	protein_coding	photosystem I assembly protein Ycf3 && PF13424:Tetratricopeptide repeat	-
H6G84_RS02485	2122.54746162097	2479.901566599	2517.34952251052	5310.57344973887	5965.47831230945	4299.24242646252	2373.26618357683	5191.76472950361	-1.12925822740087	1.19135115981206e-10	2.19174816209397e-09	H6G84_RS02485	NC_999999999.1	475814	477808	-	1995	protein_coding	diguanylate cyclase && PF00571:CBS domain|PF00990:Diguanylate cyclase, GGDEF domain|PF01590:GAF domain	GGDEF
H6G84_RS07590	38.0726002084479	30.4697803404656	39.1062245187688	106.276536261877	107.310321235329	200.428436283705	35.8828683558941	138.00509792697	-1.94731965764428	1.37543189983516e-10	2.50135436402698e-09	H6G84_RS07590	NC_999999999.1	1468499	1470865	-	2367	protein_coding	exostosin family protein && PF03016:Exostosin family|PF14559:Tetratricopeptide repeat|PF13432:Tetratricopeptide repeat	-
H6G84_RS00510	141.906964413306	151.502518915093	80.9407902830332	340.518697818666	408.510881975402	328.450788255496	124.783424537144	359.160122683188	-1.52269002953381	1.37892703953684e-10	2.50135436402698e-09	H6G84_RS00510	NC_999999999.1	96684	97010	-	327	protein_coding	hypothetical protein && -	-
H6G84_RS00670	751.933854116846	310.622482915302	1300.50932701952	44.4626325177238	67.0689507720809	37.7770874670858	787.68855468389	49.7695569189635	3.98603598419519	1.56964200541395e-10	2.82753566808597e-09	H6G84_RS00670	NC_999999999.1	132342	133355	+	1014	protein_coding	PstS family phosphate ABC transporter substrate-binding protein && PF12849:PBP superfamily domain	-
H6G84_RS06110	973.447164420543	948.795104490609	1080.42313321622	494.511229953221	363.39176963782	489.003409990611	1000.88846737579	448.968803193884	1.15525242899088	2.09287526698282e-10	3.73444414546067e-09	H6G84_RS06110	NC_999999999.1	1184985	1186502	-	1518	protein_coding	F0F1 ATP synthase subunit alpha && PF00006:ATP synthase alpha/beta family, nucleotide-binding domain|PF02874:ATP synthase alpha/beta family, beta-barrel domain|PF00306:ATP synthase alpha/beta chain, C terminal domain	ATP-synt_ab
H6G84_RS01150	33007.2138079876	43671.6590557595	34618.1031699287	79254.1002356169	87720.0904325389	70806.8542758079	37098.9920112253	79260.3483146546	-1.09521055305735	2.10188452288843e-10	3.73444414546067e-09	raiA	NC_999999999.1	235077	235700	+	624	protein_coding	ribosome-associated translation inhibitor RaiA && PF02482:Sigma 54 modulation protein / S30EA ribosomal protein|PF16321:Sigma 54 modulation/S30EA ribosomal protein C terminus	-
H6G84_RS06200	38.0726002084479	42.3191393617577	50.9290365825827	167.005985554377	97.5548374866631	202.52716336521	43.7735920509295	155.69599546875	-1.83530406848194	2.67229239184384e-10	4.71559623431492e-09	H6G84_RS06200	NC_999999999.1	1201283	1201738	-	456	protein_coding	hypothetical protein && -	-
H6G84_RS11905	388.513579399844	406.263737872874	394.700033515016	159.414804392815	184.134755756077	96.5414457492193	396.492450262578	146.697001966037	1.43826856555656	2.77045625517458e-10	4.85578616616409e-09	rpsG	NC_999999999.1	2364326	2364796	+	471	protein_coding	30S ribosomal protein S7 && PF00177:Ribosomal protein S7p/S5e	-
H6G84_RS10490	216.321592093454	209.056548447083	234.637347112613	557.409588149026	418.266365724068	529.928588079954	220.00516255105	501.868180651016	-1.19102129109933	3.17169195285062e-10	5.52172411120437e-09	H6G84_RS10490	NC_999999999.1	2069064	2069420	-	357	protein_coding	iron-sulfur cluster assembly accessory protein && PF01521:Iron-sulphur cluster biosynthesis	-
H6G84_RS10025	81.3369186271387	77.8672164256342	53.6573778280782	242.917797170003	221.937255282159	161.601985275867	70.9538376269504	208.81901257601	-1.55460044791858	3.71076975988705e-10	6.41715783809801e-09	H6G84_RS10025	NC_999999999.1	1979726	1979974	+	249	protein_coding	hypothetical protein && -	-
H6G84_RS04620	181.710137358501	179.433150893853	185.527204693694	411.008237176033	418.266365724068	371.474693426344	182.223497648683	400.249765442148	-1.13485276688891	3.75950494112251e-10	6.45838133594159e-09	H6G84_RS04620	NC_999999999.1	910509	910994	+	486	protein_coding	2TM domain-containing protein && PF13239:2TM domain	-
H6G84_RS00370	1374.07475297762	1924.67445817274	1303.23766826502	3549.41942025635	3220.52907252847	3471.29459280889	1533.99562647179	3413.7476951979	-1.15396392733667	3.92331588944513e-10	6.69544830080306e-09	H6G84_RS00370	NC_999999999.1	67778	68476	+	699	protein_coding	phosphoadenylyl-sulfate reductase && PF01507:Phosphoadenosine phosphosulfate reductase family	-
H6G84_RS04775	5203.83221940013	7363.53024894585	5322.99376996172	12820.4205274276	11934.6149310247	14594.5481247842	5963.4520794359	13116.5278610788	-1.13716029698696	5.13932537528317e-10	8.71333988463042e-09	rnpB	NC_999999999.1	941962	942333	-	372	protein_coding	RNase P RNA component class A && -	-
H6G84_RS08710	719.918258487015	1355.05884236348	654.80189891892	2509.42760112227	2875.4288349194	2334.83387817405	909.926333256473	2573.23010473857	-1.49940403729436	5.54363305847885e-10	9.3377819179832e-09	H6G84_RS08710	NC_999999999.1	1709700	1710095	-	396	protein_coding	cyclic nucleotide-binding domain-containing protein && PF00027:Cyclic nucleotide-binding domain	cNMP_binding
H6G84_RS09520	1378.40118481949	2038.08975166225	1211.383513	3820.5330331693	3852.19664525461	3361.11142102989	1542.62481649391	3677.94703315126	-1.25330791189832	5.72626178330608e-10	9.58317617154579e-09	H6G84_RS09520	NC_999999999.1	1867737	1868894	-	1158	protein_coding	trypsin-like peptidase domain-containing protein && PF13365:Trypsin-like peptidase domain|PF13180:PDZ domain	-
H6G84_RS11150	539.073407496888	574.69391253267	652.073557673425	235.326616008441	309.736609020155	208.823344609724	588.613625900994	251.295523212774	1.23015641706897	5.97522081650727e-10	9.93571974232042e-09	H6G84_RS11150	NC_999999999.1	2198567	2200156	-	1590	protein_coding	phosphoglycerate dehydrogenase && PF02826:D-isomer specific 2-hydroxyacid dehydrogenase, NAD binding domain|PF01842:ACT domain|PF00389:D-isomer specific 2-hydroxyacid dehydrogenase, catalytic domain	2-Hacid_dh_C
H6G84_RS00640	147.098682623549	237.833563213079	279.200254122373	621.392400796482	484.115881027566	808.009926379336	221.377499986333	637.839402734461	-1.52790122625863	6.76506740295947e-10	1.11774425753356e-08	H6G84_RS00640	NC_999999999.1	125112	125906	+	795	protein_coding	hypothetical protein && -	-
H6G84_RS00010	14.7098682623549	22.005952468114	12.7322591456457	84.5874472288405	54.874596086248	81.850356178686	16.4826932920382	73.7707998312582	-2.16122104063281	6.93500765673907e-10	1.13857024440387e-08	H6G84_RS00010	NC_999999999.1	1173	1928	+	756	protein_coding	metal ABC transporter ATP-binding protein && PF00005:ABC transporter	ABC_tran
H6G84_RS10835	282.083356089864	258.146750106722	223.723982130631	109.529899616832	103.65201482958	98.6401728307241	254.651362775739	103.940695759045	1.29333195377886	7.05039206214985e-10	1.15023377416457e-08	H6G84_RS10835	NC_999999999.1	2140918	2142519	-	1602	protein_coding	NAD(P)H-quinone oxidoreductase subunit 4 && PF00361:Proton-conducting membrane transporter	-
H6G84_RS04715	3043.21215757071	3393.99497681297	3142.13966772898	6923.1572193451	9568.91012197307	5689.64911795943	3193.11560070422	7393.90548642587	-1.21125065836219	8.09873848346965e-10	1.31300797663252e-08	katG	NC_999999999.1	927194	929356	+	2163	protein_coding	catalase/peroxidase HPI && PF00141:Peroxidase	-
H6G84_RS01325	349.575692823022	325.010990298299	314.668690313814	697.304212412108	623.131524446061	719.863388956136	329.751791145045	680.099708604768	-1.04470927035553	8.34233256074776e-10	1.34410004115402e-08	H6G84_RS01325	NC_999999999.1	266699	269071	+	2373	protein_coding	cation-translocating P-type ATPase && PF00122:E1-E2 ATPase|PF00702:haloacid dehalogenase-like hydrolase|PF00403:Heavy-metal-associated domain	E1-E2_ATPase
H6G84_RS00690	261.316483248893	266.610577979074	311.030901986487	118.205535230046	96.3354020180798	129.071715512543	279.652654404818	114.537550920223	1.28440374517582	9.57915498148504e-10	1.53384740876372e-08	pstB	NC_999999999.1	136625	137419	+	795	protein_coding	phosphate ABC transporter ATP-binding protein PstB && PF00005:ABC transporter	ABC_tran
H6G84_RS06045	371.207852032367	386.796933766466	535.66433119895	180.019438974199	170.720965601661	189.934800876182	431.223038999261	180.225068484014	1.25741310859164	1.10623514721998e-09	1.76047482937953e-08	recA	NC_999999999.1	1175612	1176682	+	1071	protein_coding	recombinase RecA && PF00154:recA bacterial DNA recombination protein	-
H6G84_RS09905	86.5286368373816	97.3340205320428	83.6691315285287	239.664433815048	239.009351842325	189.934800876182	89.1772629659844	222.869528844518	-1.31976285265162	1.11990829933706e-09	1.7713671515124e-08	H6G84_RS09905	NC_999999999.1	1949433	1949714	+	282	protein_coding	hypothetical protein && -	-
H6G84_RS01735	96.9120732578674	77.0208336383991	96.4013906741744	249.424523879914	189.01249763041	252.896613321325	90.1114325234803	230.444544943883	-1.35716417906925	1.18479100551054e-09	1.86263507169354e-08	H6G84_RS01735	NC_999999999.1	348784	349314	-	531	protein_coding	GNAT family N-acetyltransferase && PF00583:Acetyltransferase (GNAT) family	Acetyltransf_1
H6G84_RS01645	233.62731946093	189.589744340675	393.790586433184	820.932019900413	620.692653508894	825.849106572126	272.335883411596	755.824593327145	-1.47408245418915	2.03694521897131e-09	3.18303367350095e-08	H6G84_RS01645	NC_999999999.1	329351	329755	-	405	protein_coding	AbrB family transcriptional regulator && PF14250:AbrB-like transcriptional regulator	-
H6G84_RS12115	364.285561085377	331.782052596181	347.40878525976	765.624842866172	619.473218040311	776.529020156764	347.825466313773	720.542360354416	-1.05142929132063	2.3018086491552e-09	3.57538421311892e-08	H6G84_RS12115	NC_999999999.1	2415676	2416788	+	1113	protein_coding	PilT/PilU family type 4a pilus ATPase && PF00437:Type II/IV secretion system protein	-
H6G84_RS09265	263.04705598564	208.210165659848	324.672608213965	682.121850088983	521.918380553648	676.839483785288	265.309943286484	626.959904809306	-1.24212362553283	2.37547756877605e-09	3.66785048416969e-08	H6G84_RS09265	NC_999999999.1	1813643	1814860	-	1218	protein_coding	HD domain-containing protein && PF13185:GAF domain|PF13487:HD domain	-
H6G84_RS10935	159.212691780782	194.668041064086	160.062686402403	391.4880570463	431.680155878484	336.845696581515	171.314473082424	386.671303168767	-1.17299104856031	2.42411707401517e-09	3.72080455029311e-08	tsaB	NC_999999999.1	2160081	2160698	-	618	protein_coding	tRNA (adenosine(37)-N6)-threonylcarbamoyltransferase complex dimerization subunit type 1 TsaB && PF00814:Glycoprotease family	Peptidase_M22
H6G84_RS01090	70.953482206653	89.7165754469264	63.6612957282284	220.144253685316	192.67080403616	171.046257142639	74.7771177939359	194.620438288038	-1.3782039608204	2.91439861253965e-09	4.4470294123105e-08	H6G84_RS01090	NC_999999999.1	224508	225113	+	606	protein_coding	DUF1802 family protein && PF08819:Domain of unknown function (DUF1802)	-
H6G84_RS04650	155.751546307287	135.421245957625	238.27513543994	50.9693592276347	37.802499526082	71.3567207711621	176.482642568284	53.3761931749596	1.71757264658277	2.94846410944194e-09	4.47269935666222e-08	kdpB	NC_999999999.1	913590	915680	-	2091	protein_coding	potassium-transporting ATPase subunit KdpB && PF00122:E1-E2 ATPase|PF00702:haloacid dehalogenase-like hydrolase	Hydrolase
H6G84_RS04400	294.197365247098	311.468865702537	271.924677467718	142.063533166386	124.382417795495	84.9984468009431	292.530302805784	117.148132587608	1.32236595677664	3.10698241622445e-09	4.68576301609664e-08	H6G84_RS04400	NC_999999999.1	863479	864906	+	1428	protein_coding	NADP-dependent isocitrate dehydrogenase && PF00180:Isocitrate/isopropylmalate dehydrogenase	-
H6G84_RS11900	867.016941110564	913.247027426732	800.313432012014	421.852781692551	460.946607124483	322.154607010982	860.19246684977	401.651331942672	1.10006220474368	3.18839787450093e-09	4.78075380719966e-08	H6G84_RS11900	NC_999999999.1	2363784	2364158	+	375	protein_coding	30S ribosomal protein S12 && PF00164:Ribosomal protein S12/S23	Ribosomal_S12
H6G84_RS00095	164.404409991025	128.650183659744	189.164993021021	50.9693592276347	65.8495153034976	53.5175405783716	160.73986222393	56.7788050365013	1.50409196068067	3.23684680300978e-09	4.82550609598124e-08	hoxU	NC_999999999.1	18921	19637	+	717	protein_coding	bidirectional hydrogenase complex protein HoxU && PF10588:NADH-ubiquinone oxidoreductase-G iron-sulfur binding region|PF13510:2Fe-2S iron-sulfur cluster binding domain|PF00037:4Fe-4S binding domain	Fer4
H6G84_RS02430	134.984673466315	140.499542681036	115.499779392643	42.2937236144202	53.6551606176647	38.8264510078382	130.327998513331	44.9251117466411	1.54279664403905	3.31183919069874e-09	4.9090919203843e-08	H6G84_RS02430	NC_999999999.1	466932	468410	+	1479	protein_coding	ABC transporter substrate-binding protein && PF13379:NMT1-like family	-
H6G84_RS10325	208.53401477809	198.053572213026	296.479748677178	532.467135761034	486.554751964732	621.223216125411	234.355778556098	546.748367950393	-1.22369538290552	3.42364110063736e-09	5.04598012218938e-08	H6G84_RS10325	NC_999999999.1	2041916	2042266	+	351	protein_coding	helix-turn-helix domain-containing protein && PF13560:Helix-turn-helix domain	-
H6G84_RS00660	21.6321592093454	29.6233975532304	31.8306478641142	119.289989681698	82.9216118636637	82.8997197194384	27.69540154223	95.0371070882667	-1.78114292636657	4.10683503665429e-09	6.01871756219279e-08	H6G84_RS00660	NC_999999999.1	130960	131181	-	222	protein_coding	hypothetical protein && -	-
H6G84_RS06130	334.865824560667	263.225046830133	249.188500421922	109.529899616832	123.162982326912	126.972988431038	282.426457270908	119.888623458261	1.2365761640281	5.49024502637898e-09	7.97792608807521e-08	atpE	NC_999999999.1	1188281	1188526	-	246	protein_coding	ATP synthase F0 subunit C && -	-
H6G84_RS06135	1094.58725599288	1337.28480383154	1117.71046357132	622.476855248134	612.156605228811	568.755039087792	1183.19417446525	601.129499854912	0.977208303797991	5.50519957504033e-09	7.97792608807521e-08	H6G84_RS06135	NC_999999999.1	1188669	1189418	-	750	protein_coding	F0F1 ATP synthase subunit A && PF00119:ATP synthase A chain	-
H6G84_RS05025	161.808550885904	101.565934468219	146.420980174925	376.305694723175	267.05636761974	413.449235056439	136.598488509682	352.270432466452	-1.36880740629391	5.5963704598885e-09	8.06499165163932e-08	H6G84_RS05025	NC_999999999.1	987357	989504	-	2148	protein_coding	cation:proton antiporter && PF00999:Sodium/hydrogen exchanger family|PF00582:Universal stress protein family	Na_H_Exchanger
H6G84_RS02520	398.897015820329	465.510532979335	378.329986042043	844.790017836753	846.288215196803	781.775837860526	414.245844947236	824.284690298027	-0.992165435268686	5.66243125733059e-09	8.11510866382075e-08	H6G84_RS02520	NC_999999999.1	485690	486604	+	915	protein_coding	vitamin K epoxide reductase family protein && PF07884:Vitamin K epoxide reductase family	-
H6G84_RS06840	2054.18983851944	2365.63989032226	1993.50800337538	3828.12421433086	4192.41914098935	3962.396729881	2137.77924407236	3994.31336173374	-0.901722416714946	6.91806341568698e-09	9.86014093422639e-08	H6G84_RS06840	NC_999999999.1	1324909	1325133	+	225	protein_coding	hypothetical protein && -	-
H6G84_RS01880	541.669266602009	523.064562511326	623.880698136638	283.04261188112	291.445076991406	234.008069587782	562.871509083324	269.498586153436	1.06338441860248	7.43183808163747e-09	1.05153198983435e-07	rpsK	NC_999999999.1	367102	367494	+	393	protein_coding	30S ribosomal protein S11 && PF00411:Ribosomal protein S11	-
H6G84_RS00835	395.435870346834	377.486723106879	469.274694225226	864.310197966486	857.263134414052	764.986021208488	414.065762559646	828.853117863009	-1.0014548640732	7.4588236750008e-09	1.05153198983435e-07	H6G84_RS00835	NC_999999999.1	170024	170836	+	813	protein_coding	membrane protein && PF01145:SPFH domain / Band 7 family	-
H6G84_RS12580	2114.75988430561	2916.63508481234	2415.49144934535	4744.48822597663	5719.15234765563	4664.42093864435	2482.2954728211	5042.68717075887	-1.02239252397343	8.52153727800832e-09	1.19485771346776e-07	H6G84_RS12580	NC_999999999.1	2503955	2505334	-	1380	protein_coding	hypothetical protein && -	-
H6G84_RS07825	344.383974612779	364.790981298352	386.515009778529	170.259348909333	187.793062161827	160.552621735115	365.22998856322	172.868344268758	1.080410820477	8.67133983479683e-09	1.20932556620769e-07	H6G84_RS07825	NC_999999999.1	1516143	1517270	-	1128	protein_coding	DNA polymerase III subunit beta && PF02767:DNA polymerase III beta subunit, central domain|PF02768:DNA polymerase III beta subunit, C-terminal domain|PF00712:DNA polymerase III beta subunit, N-terminal domain	DNA_pol3_beta_2
H6G84_RS08685	215.45630572508	246.29739108543	202.806699248499	441.372961822283	485.335316496149	443.880777738258	221.52013201967	456.863018685564	-1.04337687867791	8.87387242958189e-09	1.23095321295911e-07	H6G84_RS08685	NC_999999999.1	1704384	1705562	-	1179	protein_coding	TRC40/GET3/ArsA family transport-energizing ATPase && PF02374:Anion-transporting ATPase	-
H6G84_RS06270	577.146007705335	469.742446915511	852.151915676428	270.029158461298	214.620642470659	277.031974758629	633.013456765758	253.893925230196	1.31644364820571	9.98043345442542e-09	1.37708746706274e-07	H6G84_RS06270	NC_999999999.1	1213900	1214547	-	648	protein_coding	hypothetical protein && PF05019:Coenzyme Q (ubiquinone) biosynthesis protein Coq4	-
H6G84_RS09730	4082.42108598767	6018.62800002919	3815.13050828454	9743.82324809143	10583.4804318344	9579.63976352852	4638.7265314338	9968.98114781811	-1.10364782119856	1.00551956845133e-08	1.38006230717606e-07	H6G84_RS09730	NC_999999999.1	1917722	1918654	-	933	protein_coding	DUF1517 domain-containing protein && PF07466:Protein of unknown function (DUF1517)	-
H6G84_RS04635	108.160796046727	129.496566446979	121.865908965466	273.282521816254	275.592415899823	246.60043207681	119.84109048639	265.158456597629	-1.14511193558455	1.04499110787025e-08	1.42668785990285e-07	H6G84_RS04635	NC_999999999.1	912042	912767	-	726	protein_coding	D-alanyl-D-alanine carboxypeptidase family protein && PF02557:D-alanyl-D-alanine carboxypeptidase	-
H6G84_RS02265	74.4146276801482	144.731456617211	125.503697292793	244.002251621655	340.222495734738	352.586149692801	114.883260530051	312.270299016398	-1.44228737763339	1.05708886829347e-08	1.43564844206976e-07	H6G84_RS02265	NC_999999999.1	433981	434550	-	570	protein_coding	hypothetical protein && -	-
H6G84_RS12940	477.638075342347	485.823719872979	391.97169226952	1018.30273010104	776.780393487555	1023.12945223357	451.811162494949	939.404191940724	-1.05627355975462	1.19462179685947e-08	1.61398382346535e-07	nrdR	NC_999999999.1	2569068	2569574	+	507	protein_coding	transcriptional regulator NrdR && PF03477:ATP cone domain	-
H6G84_RS06600	87.3939232057555	88.0238098724561	111.861991065316	230.988798201834	191.451368567576	379.869601752363	95.7599080478424	267.436589507258	-1.48460003455671	1.38614375762552e-08	1.86303466698477e-07	H6G84_RS06600	NC_999999999.1	1282038	1282529	+	492	protein_coding	allophycocyanin alpha-B chain && PF00502:Phycobilisome protein	-
H6G84_RS03180	125.466523414203	154.888050064033	119.13756771997	279.789248526165	276.811851368407	348.388695529792	133.164047066069	301.663265141454	-1.17976384296906	1.43860862955093e-08	1.92358287889439e-07	H6G84_RS03180	NC_999999999.1	625142	625513	+	372	protein_coding	helix-turn-helix transcriptional regulator && PF13443:Cro/C1-type HTH DNA-binding domain	-
H6G84_RS06390	142.77225078168	148.116987766152	146.420980174925	59.6449948408491	63.410644366331	45.1226322523525	145.770072907586	56.0594238198442	1.38285824362921	1.61088602881627e-08	2.14289146602534e-07	H6G84_RS06390	NC_999999999.1	1239264	1240337	+	1074	protein_coding	undecaprenyl/decaprenyl-phosphate alpha-N-acetylglucosaminyl 1-phosphate transferase && PF00953:Glycosyl transferase family 4	Glycos_transf_4
H6G84_RS03890	8843.2266847804	9619.14037692753	5958.69728016217	19900.8236422622	20566.9986131258	14567.2646727246	8140.35478062337	18345.0289760375	-1.17217720424212	1.8116150964767e-08	2.39761712258191e-07	H6G84_RS03890	NC_999999999.1	761540	762268	+	729	protein_coding	Bax inhibitor-1 family protein && PF01027:Inhibitor of apoptosis-promoting Bax1	-
H6G84_RS04315	369.47727929562	425.730541979283	360.141044405406	824.185383255369	686.542168812392	763.936657667736	385.116288560103	758.221403245165	-0.977436611048228	1.83071068236546e-08	2.41059061424162e-07	sufB	NC_999999999.1	849031	850470	-	1440	protein_coding	Fe-S cluster assembly protein SufB && PF01458:Uncharacterized protein family (UPF0051)	-
H6G84_RS11845	10.3834364204858	5.92467951064608	10.913364981982	50.9693592276347	39.0219349946653	49.3200864153621	9.07382697103796	46.4371268792207	-2.36320426694947	1.87706077306061e-08	2.45913921480769e-07	H6G84_RS11845	NC_999999999.1	2349858	2350580	+	723	protein_coding	hypothetical protein && -	-
H6G84_RS06375	19.9015864725978	27.9306319787601	29.1023066186187	82.4185383255369	78.0438699893305	86.0478103416955	25.6448416899922	82.170072885521	-1.68186577329619	2.29547127426981e-08	2.99218717862104e-07	H6G84_RS06375	NC_999999999.1	1236371	1236679	-	309	protein_coding	carbon dioxide-concentrating mechanism protein CcmK && PF00936:BMC domain	-
H6G84_RS07575	346.114547349527	424.037776404813	359.231597323574	736.344572671573	737.75845849289	709.369753548612	376.461307025971	727.824261571025	-0.950738497062215	2.657455877256e-08	3.44672027280103e-07	H6G84_RS07575	NC_999999999.1	1464764	1467310	-	2547	protein_coding	glycosyltransferase && PF00534:Glycosyl transferases group 1|PF00535:Glycosyl transferase family 2	Glycos_transf_2
H6G84_RS00965	563.301425811354	517.986265787915	675.719181801052	301.478337559201	263.398061213991	296.969882032925	585.668957800107	287.282093602039	1.02650472207444	2.79496711460375e-08	3.59921074967363e-07	H6G84_RS00965	NC_999999999.1	196157	198172	+	2016	protein_coding	c-type cytochrome && PF13442:Cytochrome C oxidase, cbb3-type, subunit III	-
H6G84_RS04310	144.502823518427	132.882097595919	140.964297683934	329.674153302148	243.887093716658	388.264510078382	139.449739599427	320.608585699063	-1.20302905248912	2.80277783899026e-08	3.59921074967363e-07	sufC	NC_999999999.1	848200	848958	-	759	protein_coding	Fe-S cluster assembly ATPase SufC && PF00005:ABC transporter	ABC_tran
H6G84_RS05625	154.886259938913	152.348901702328	135.507615192943	314.491790979022	280.470157774157	338.94442366302	147.580925611395	311.302124138733	-1.07729804452175	3.03311715102085e-08	3.87581570923551e-07	H6G84_RS05625	NC_999999999.1	1098160	1098699	+	540	protein_coding	hypothetical protein && -	-
H6G84_RS10005	244.010755881416	254.761218957782	237.365688358109	105.192081810225	123.162982326912	112.281898860505	245.379221065769	113.545654332547	1.11340683324372	3.90889946997296e-08	4.97043393387738e-07	H6G84_RS10005	NC_999999999.1	1971568	1973121	-	1554	protein_coding	anthranilate synthase component I family protein && PF04715:Anthranilate synthase component I, N terminal region|PF00425:chorismate binding enzyme	-
H6G84_RS01520	91.7203550476245	57.5540295319905	94.5824965105107	28.1958157429468	10.9749192172496	23.0859978965525	81.2856270300419	20.752244285583	1.95536756088794	4.37787261125065e-08	5.53961051394351e-07	H6G84_RS01520	NC_999999999.1	306249	307661	-	1413	protein_coding	ammonium transporter && PF00909:Ammonium Transporter Family	Ammonium_transp
H6G84_RS00235	188.632428305492	182.818682042793	147.330427256757	468.484323113578	486.554751964732	285.426883084648	172.927179201681	413.488652720986	-1.25604977121347	4.59403325193863e-08	5.78491371627612e-07	H6G84_RS00235	NC_999999999.1	41386	42285	+	900	protein_coding	alpha/beta fold hydrolase && PF12697:Alpha/beta hydrolase family	-
H6G84_RS04665	326.212960876929	346.170559979178	290.113619104355	585.605403891973	649.959104754893	614.927034880897	320.832379986821	616.830514509254	-0.942392937307901	4.81560950795864e-08	6.03463336407958e-07	H6G84_RS04665	NC_999999999.1	919416	920120	+	705	protein_coding	neutral zinc metallopeptidase && PF04228:Putative neutral zinc metallopeptidase	-
H6G84_RS00730	193.824146515735	234.448032064138	220.086193803304	396.910329304559	453.629994312984	448.078231901268	216.119457461059	432.872851839604	-1.00179853155086	4.93769156614279e-08	6.15787111662231e-07	ilvN	NC_999999999.1	147094	147612	-	519	protein_coding	acetolactate synthase small subunit && PF10369:Small subunit of acetolactate synthase|PF13710:ACT domain	-
H6G84_RS06050	1968.52648805043	1256.8784390442	1140.44664061712	638.743672022911	695.078217092475	632.766215073688	1455.28385590392	655.529368063024	1.15084891778648	5.51897434295204e-08	6.84986576345339e-07	H6G84_RS06050	NC_999999999.1	1176928	1177092	-	165	protein_coding	hypothetical protein && -	-
H6G84_RS00495	474.176929868851	517.986265787915	526.569860380632	935.884191775504	1018.22861626705	866.774284661469	506.244352012466	940.295697568007	-0.892976944842477	6.35502299239189e-08	7.84996649631646e-07	H6G84_RS00495	NC_999999999.1	94334	94900	-	567	protein_coding	type II secretion system GspH family protein && -	-
H6G84_RS00195	877.40037753105	1115.53251357593	863.06528065841	1812.12338871016	2294.97755187375	1656.94503084801	951.999390588465	1921.34865714398	-1.0126315795515	6.53574390895427e-08	8.03493824636368e-07	H6G84_RS00195	NC_999999999.1	32977	33438	+	462	protein_coding	cupredoxin domain-containing protein && PF13473:Cupredoxin-like domain	-
H6G84_RS04370	667.135790016212	892.933840533088	621.152356891142	1441.23996624524	1835.25038021785	1312.75378948123	727.073995813481	1529.74804531478	-1.07251743380647	6.84140898942924e-08	8.37104477291484e-07	H6G84_RS04370	NC_999999999.1	857889	858197	+	309	protein_coding	hypothetical protein && -	-
H6G84_RS13110	588.394730494195	483.284571511273	711.187617992494	1248.20707385122	1032.86184189005	1465.96086643108	594.288973332654	1249.00992739078	-1.07228866141566	7.65426684688138e-08	9.32167521164803e-07	H6G84_RS13110	NC_999999999.1	2599051	2599965	-	915	protein_coding	FecR family protein && PF04773:FecR protein	-
H6G84_RS07950	262.181769617266	125.264652510803	366.507173978229	27.111361291295	8.53604828008302	30.4315426818191	251.317865368766	22.0263174177324	3.5057407801059	7.75747850085708e-08	9.39772908690008e-07	H6G84_RS07950	NC_999999999.1	1538675	1539190	-	516	protein_coding	type II secretion system GspH family protein && -	-
H6G84_RS01975	357.363270138386	318.239928000418	509.290365825827	174.59716671594	174.37927200741	179.441165468658	394.964521321544	176.139201397336	1.16422453061856	7.78917406971286e-08	9.39772908690008e-07	H6G84_RS01975	NC_999999999.1	384374	385981	-	1608	protein_coding	sensor domain-containing diguanylate cyclase && PF00990:Diguanylate cyclase, GGDEF domain	GGDEF
H6G84_RS03740	1329.07986182218	1227.25504149097	1608.81188776051	690.797485702197	703.614265372558	791.220109727298	1388.38226369122	728.543953600684	0.929939986563552	8.6209412559744e-08	1.03531118601841e-06	sigC	NC_999999999.1	737459	738655	-	1197	protein_coding	RNA polymerase sigma factor SigC && PF04545:Sigma-70, region 4|PF00140:Sigma-70 factor, region 1.2|PF04542:Sigma-70 region 2|PF04539:Sigma-70 region 3	Sigma70_r3
H6G84_RS13715	7.78757731536435	5.92467951064608	16.370047472973	67.2361760024117	28.0470157774157	64.0111759858954	10.0274347663278	53.0981225885742	-2.41972792933834	8.89822040523659e-08	1.06368588622966e-06	H6G84_RS13715	NC_999999999.1	2721248	2721475	+	228	protein_coding	hypothetical protein && -	-
H6G84_RS04135	678.384512805072	826.915983128746	771.211125393395	396.910329304559	430.460720409901	368.326602804087	758.837207109071	398.565884172849	0.929717756926477	8.94407202336806e-08	1.06426251507416e-06	ffh	NC_999999999.1	816623	818080	-	1458	protein_coding	signal recognition particle protein && PF02881:SRP54-type protein, helical bundle domain|PF00448:SRP54-type protein, GTPase domain|PF02978:Signal peptide binding domain	-
H6G84_RS11415	299.38908345734	245.451008298195	377.420538960211	96.5164461970103	79.2633054579138	166.848802979629	307.420210238582	114.209518211518	1.42369139940265	9.52740388862259e-08	1.12768276115461e-06	H6G84_RS11415	NC_999999999.1	2261359	2261937	+	579	protein_coding	hypothetical protein && -	-
H6G84_RS13180	96.9120732578674	86.3310442979858	102.767520246997	211.468618072101	212.181771533492	197.280345661448	95.3368792676168	206.976911755681	-1.1187561153358	9.56400182937606e-08	1.12768276115461e-06	H6G84_RS13180	NC_999999999.1	2612429	2613511	-	1083	protein_coding	6-phosphofructokinase && PF00365:Phosphofructokinase	PFK
H6G84_RS11910	2872.75074300107	3195.09502181271	3255.82055295796	1819.71456987172	1798.66731616035	1687.37657352983	3107.88877259058	1768.5861531873	0.813386312027294	9.62077528127675e-08	1.12924394025484e-06	fusA	NC_999999999.1	2364871	2366955	+	2085	protein_coding	elongation factor G && PF00679:Elongation factor G C-terminus|PF03764:Elongation factor G, domain IV|PF03144:Elongation factor Tu domain 2|PF14492:Elongation Factor G, domain II|PF00009:Elongation factor Tu GTP binding domain	GTP_EFTU
H6G84_RS04005	189.497714673866	182.818682042793	237.365688358109	59.6449948408491	107.310321235329	36.7277239263334	203.227361691589	67.894346667504	1.59088193283982	9.77555527260117e-08	1.14224280978051e-06	H6G84_RS04005	NC_999999999.1	787899	788402	-	504	protein_coding	hypothetical protein && -	-
H6G84_RS06465	37278.2673222808	39101.1920046897	31435.0383835173	62467.8297784987	79857.1705311139	61342.6445017621	35938.1659034959	67889.2149371249	-0.917652418109681	1.11948471902189e-07	1.30221675387569e-06	H6G84_RS06465	NC_999999999.1	1253744	1253881	-	138	protein_coding	hypothetical protein && -	-
H6G84_RS06385	841.05835005935	939.484893831022	969.470589232735	476.075504275141	548.74596086248	414.498598597192	916.671277707702	479.773354578271	0.935043863749491	1.22181235656446e-07	1.41490234505724e-06	H6G84_RS06385	NC_999999999.1	1237952	1239241	+	1290	protein_coding	serine hydroxymethyltransferase && PF00464:Serine hydroxymethyltransferase	SHMT
H6G84_RS06185	1987.56278815466	2822.68659542924	2350.01125945346	4704.36341126551	4839.93937480708	4128.19616931988	2386.75354767912	4557.49965179749	-0.933101306350615	1.2878093090245e-07	1.48227240626664e-06	H6G84_RS06185	NC_999999999.1	1198895	1199233	+	339	protein_coding	P-II family nitrogen regulator && PF00543:Nitrogen regulatory protein P-II	-
H6G84_RS02270	1357.63431197852	1453.23924568276	1397.82016477553	2907.42238487848	2123.03715080351	3226.79288781358	1402.89790747894	2752.41747449852	-0.972542441983763	1.29141697693238e-07	1.48227240626664e-06	H6G84_RS02270	NC_999999999.1	434712	438698	-	3987	protein_coding	magnesium chelatase subunit H && PF02514:CobN/Magnesium Chelatase|PF11965:Domain of unknown function (DUF3479)	-
H6G84_RS04210	220.648023935323	170.969323021501	262.8302066494	571.507496020499	348.758544014821	784.923928482783	218.149184535408	568.396656172701	-1.38329678110317	1.30699940131543e-07	1.49354909560009e-06	H6G84_RS04210	NC_999999999.1	830340	830531	-	192	protein_coding	hypothetical protein && -	-
H6G84_RS03095	2889.19118400017	2869.23764872717	2854.75438987013	5104.52710392503	4505.81405641525	5558.47867536538	2871.06107419916	5056.27327856855	-0.816587695094618	1.50221287835909e-07	1.70909658178222e-06	ndhD1	NC_999999999.1	607878	609482	+	1605	protein_coding	photosynthetic/respiratory NAD(P)H-quinone oxidoreductase subunit D1 && PF00361:Proton-conducting membrane transporter	-
H6G84_RS12140	273.430492406126	344.477794404708	233.727900030781	93.2630828420549	156.087739978661	66.1099030674002	283.878728947205	105.153575296039	1.43935521803825	1.53384185130134e-07	1.73746103156143e-06	H6G84_RS12140	NC_999999999.1	2420897	2422237	-	1341	protein_coding	MSMEG_0569 family flavin-dependent oxidoreductase && PF13738:Pyridine nucleotide-disulphide oxidoreductase	-
H6G84_RS05695	3134.06722624996	3481.17240389819	3040.28159456382	5291.05326960914	5506.97057612213	6376.98223715224	3218.50707490399	5725.00202762784	-0.830894312764561	1.62601569254067e-07	1.83386291584804e-06	H6G84_RS05695	NC_999999999.1	1111235	1112212	+	978	protein_coding	pentapeptide repeat-containing protein && PF00805:Pentapeptide repeats (8 copies)	Pentapeptide
H6G84_RS04160	29.4197365247098	26.2378664042898	27.283412454955	81.3340838738851	59.7523379605812	128.022351971791	27.6470051279849	89.7029246020857	-1.70283296379132	1.95517200305306e-07	2.19227218125868e-06	cydB	NC_999999999.1	821255	822277	+	1023	protein_coding	cytochrome d ubiquinol oxidase subunit II && PF02322:Cytochrome bd terminal oxidase subunit II	-
H6G84_RS12550	359.959129243508	224.291438617316	331.038737786787	584.520949440321	673.128378657976	652.704122347983	305.09643521587	636.784483482093	-1.06181818596261	1.96256114003316e-07	2.19227218125868e-06	H6G84_RS12550	NC_999999999.1	2500003	2500221	+	219	protein_coding	helix-turn-helix transcriptional regulator && -	-
H6G84_RS03025	50.1866093656813	55.8612639575202	70.936872382883	17.3512712264288	17.072096560166	12.5923624890286	58.9949152353615	15.6719100918745	1.91586595147346	1.9691573563349e-07	2.19227218125868e-06	H6G84_RS03025	NC_999999999.1	593766	594410	+	645	protein_coding	TMEM165/GDT1 family protein && PF01169:Uncharacterized protein family UPF0016	-
H6G84_RS00800	119.409518835587	103.258700042689	94.5824965105107	236.411070460093	213.401207002076	222.465070639505	105.750238462929	224.092449367225	-1.08329896376801	1.98878086044486e-07	2.2046570735017e-06	cysE	NC_999999999.1	162326	163069	-	744	protein_coding	serine O-acetyltransferase && PF00132:Bacterial transferase hexapeptide (six repeats)	Hexapep
H6G84_RS09475	210.264587514837	172.662088595972	170.066604302553	402.332601562818	310.956044488739	443.880777738258	184.331093471121	385.723141263272	-1.06640766759526	2.06803632544138e-07	2.28276009710423e-06	H6G84_RS09475	NC_999999999.1	1860028	1860654	-	627	protein_coding	response regulator && PF00072:Response regulator receiver domain	Response_reg
H6G84_RS05275	112.487227888596	88.8701926596913	83.6691315285287	216.89089033036	197.548545910493	206.72461752822	95.008850692272	207.054684589691	-1.12375446919733	2.17597130682547e-07	2.39172439402766e-06	H6G84_RS05275	NC_999999999.1	1032876	1033052	+	177	protein_coding	hypothetical protein && -	-
H6G84_RS05370	19.9015864725978	20.3131868936437	22.7361770457958	67.2361760024117	49.9968542119149	94.4427186677146	20.9836501373458	70.5585829606804	-1.75544159096533	2.60683218947968e-07	2.8532163289073e-06	lepB	NC_999999999.1	1055445	1056056	+	612	protein_coding	signal peptidase I && PF00717:Peptidase S24-like	Peptidase_S24
H6G84_RS08795	158.347405412408	124.418269723568	122.775356047298	33.6180880012058	25.6081448402491	71.3567207711621	135.180343727758	43.5276512042057	1.62461099819047	2.69772609946197e-07	2.94029474874132e-06	ntrB	NC_999999999.1	1725744	1726583	+	840	protein_coding	nitrate ABC transporter permease && PF00528:Binding-protein-dependent transport system inner membrane component	BPD_transp_1
H6G84_RS09420	192.958860147361	164.19826072362	149.149321420421	439.204052918979	268.275803088324	420.794779841706	168.768814097134	376.091545283003	-1.15722746995889	2.71685661638022e-07	2.9487556748495e-06	H6G84_RS09420	NC_999999999.1	1846932	1849091	+	2160	protein_coding	serine/threonine protein kinase && PF00069:Protein kinase domain	Pkinase
H6G84_RS02420	445.622479712515	487.516485447449	446.53851717943	250.508978331566	259.739754808241	218.267616476496	459.892494113132	242.838783205434	0.922448491119614	2.94882341587151e-07	3.18718664198779e-06	H6G84_RS02420	NC_999999999.1	464359	466134	-	1776	protein_coding	ABC transporter ATP-binding protein/permease && PF00664:ABC transporter transmembrane region|PF00005:ABC transporter	ABC_membrane
H6G84_RS00960	963.063728000058	933.560214320376	1344.16278694745	548.733952535811	587.767895857145	509.990680805659	1080.26224308929	548.830843066205	0.977109024950179	2.96200054638539e-07	3.18814498644137e-06	H6G84_RS00960	NC_999999999.1	194944	196113	+	1170	protein_coding	cupin domain-containing protein && PF00190:Cupin	-
H6G84_RS05525	94.316214152746	93.9484893831022	81.850237364865	36.8714513561612	32.9247576517488	27.283452059562	90.0383136335711	32.3598870224907	1.47851709406781	3.10510047667912e-07	3.32835976715109e-06	nth	NC_999999999.1	1079819	1080529	+	711	protein_coding	endonuclease III && PF00730:HhH-GPD superfamily base excision DNA repair protein	HhH-GPD
H6G84_RS02610	1046.99650573232	903.09043397991	1127.71438147147	1884.78183697083	1807.20336444043	1769.22692970852	1025.9337737279	1820.40404370659	-0.82748501055695	3.16039202919466e-07	3.37368597684402e-06	tadA	NC_999999999.1	505750	507750	+	2001	protein_coding	type II/IV secretion system protein && PF00437:Type II/IV secretion system protein|PF05157:Type II secretion system (T2SS), protein E, N-terminal domain	-
H6G84_RS01875	806.446895324397	737.19940768182	702.093147174176	430.528417305765	428.021849472735	359.931694478068	748.579816726798	406.160653752189	0.882779481736938	3.19384134713441e-07	3.39541985838798e-06	rpsM	NC_999999999.1	366679	367032	+	354	protein_coding	30S ribosomal protein S13 && PF00416:Ribosomal protein S13/S18	-
H6G84_RS09910	195.554719252482	209.902931234318	154.606003911412	384.981330336389	421.924672129818	331.598878877753	186.687884799404	379.501627114654	-1.02174823715496	3.58119574131589e-07	3.79168234815241e-06	H6G84_RS09910	NC_999999999.1	1949718	1950506	+	789	protein_coding	DUF1350 family protein && PF07082:Protein of unknown function (DUF1350)	-
H6G84_RS07855	79.6063458903911	126.957418085273	128.232038538289	257.015705041477	376.805559792236	205.675253987467	111.598600837984	279.832172940394	-1.32453004770316	3.74840410163938e-07	3.9525854632734e-06	H6G84_RS07855	NC_999999999.1	1521859	1522305	-	447	protein_coding	hypothetical protein && -	-
H6G84_RS06275	50.1866093656813	30.4697803404656	48.2006953370872	11.9289989681698	8.53604828008302	4.19745416300954	42.952361681078	8.22083380375413	2.39042934455352	3.86504133177378e-07	4.05907579539319e-06	H6G84_RS06275	NC_999999999.1	1214683	1215771	-	1089	protein_coding	potassium channel protein && PF07885:Ion channel|PF02254:TrkA-N domain|PF02080:TrkA-C domain	Ion_trans_2
H6G84_RS07435	224.109169408818	264.071429617368	299.208089922673	471.737686468534	549.965396331063	493.200864153621	262.462896316287	504.967982317739	-0.944013982937627	4.41170019132659e-07	4.60628719537891e-06	H6G84_RS07435	NC_999999999.1	1439796	1440242	+	447	protein_coding	single-stranded DNA-binding protein && PF00436:Single-strand binding protein family	-
H6G84_RS12365	33.7461683665788	24.5451008298195	17.2794945548048	79.1651749705815	58.5329024919979	108.084444697496	25.1902545837344	81.9275073866916	-1.70281077389679	4.42160952833211e-07	4.60628719537891e-06	H6G84_RS12365	NC_999999999.1	2465638	2465898	-	261	protein_coding	hypothetical protein && -	-
H6G84_RS00085	359.959129243508	364.790981298352	467.455800061562	214.721981427057	195.109674973326	193.082891498439	397.401970201141	200.971515966274	0.982962555717394	4.46739686013032e-07	4.63537098207122e-06	rplI	NC_999999999.1	17087	17545	+	459	protein_coding	50S ribosomal protein L9 && PF01281:Ribosomal protein L9, N-terminal domain|PF03948:Ribosomal protein L9, C-terminal domain	-
H6G84_RS03570	412.74159771431	483.284571511273	410.160633906157	718.993301445144	875.554666442802	804.861835757079	435.395601043914	799.803267881675	-0.876735799311622	4.54484146715111e-07	4.69693974732669e-06	psbU	NC_999999999.1	700051	700461	+	411	protein_coding	photosystem II complex extrinsic protein PsbU && PF06514:Photosystem II 12 kDa extrinsic protein (PsbU)	-
H6G84_RS10505	837.597204585854	710.115158490295	918.541552650152	1641.86403980083	1395.03417605928	1448.12168623829	822.084638575434	1495.0066340328	-0.863126690662713	4.77957419108999e-07	4.91992676654263e-06	H6G84_RS10505	NC_999999999.1	2070808	2071272	-	465	protein_coding	hypothetical protein && -	-
H6G84_RS09105	247.471901354911	214.134845170494	269.196336222223	91.0941739387513	145.112820761411	79.7516290971812	243.601027582543	105.319541265781	1.21525852879286	5.95115149950023e-07	6.10169446233343e-06	H6G84_RS09105	NC_999999999.1	1776475	1777524	+	1050	protein_coding	photosynthesis system II assembly factor Ycf48 && PF14870:Photosynthesis system II assembly factor YCF48	-
H6G84_RS06205	111.621941520222	82.09913036181	169.157157220721	278.704794074513	273.153544962657	293.821791410668	120.959409700918	281.893376815946	-1.22294504041914	6.33579452616597e-07	6.47049252002934e-06	H6G84_RS06205	NC_999999999.1	1202025	1202483	-	459	protein_coding	hypothetical protein && -	-
H6G84_RS05665	39.8031729451956	15.2348901702328	45.4723540915917	148.570259876297	69.5078217092475	123.824897808781	33.50347240234	113.967659798109	-1.7727879461419	6.73376135994708e-07	6.84995175204028e-06	H6G84_RS05665	NC_999999999.1	1105434	1105832	+	399	protein_coding	MAPEG family protein && PF01124:MAPEG family	-
H6G84_RS13465	109.026082415101	99.0267861065131	120.047014801802	43.378178066072	49.9968542119149	38.8264510078382	109.366627774472	44.067161095275	1.31482100000369	7.12908997742413e-07	7.22377320368679e-06	H6G84_RS13465	NC_999999999.1	2674960	2675811	+	852	protein_coding	trypsin-like peptidase domain-containing protein && -	-
H6G84_RS07895	1066.03280583654	1195.93887836327	1201.37959509985	1947.68019516664	1887.68610536693	2043.11081384489	1154.45042643322	1959.49237145949	-0.763392825126339	7.88647463911455e-07	7.95096550318045e-06	H6G84_RS07895	NC_999999999.1	1530344	1531300	+	957	protein_coding	heme o synthase && PF01040:UbiA prenyltransferase family	UbiA
H6G84_RS01435	102.10379146811	114.261676276746	106.405308574325	24.9424523879914	59.7523379605812	19.9379072742953	107.59025877306	34.8775658742893	1.64204206465123	7.90805358450484e-07	7.95096550318045e-06	glnT	NC_999999999.1	287899	289203	+	1305	protein_coding	type III glutamate--ammonia ligase && PF00120:Glutamine synthetase, catalytic domain	-
H6G84_RS02365	6648.86045458441	6293.70240588061	5585.82397661112	3801.01285303956	3227.84568533997	3723.14184258946	6176.12894569205	3584.00012698966	0.785043594147818	8.07445068580797e-07	8.08692087991733e-06	rlmB	NC_999999999.1	453619	455178	+	1560	protein_coding	23S rRNA (guanosine(2251)-2'-O)-methyltransferase RlmB && PF08032:RNA 2'-O ribose methyltransferase substrate binding|PF00588:SpoU rRNA Methylase family	SpoU_methylase
H6G84_RS06245	1249.47351593179	1057.97848404394	1132.26161688063	540.058316922597	720.686361932724	384.067055915373	1146.57120561879	548.270578256898	1.06570703327757	8.23249470008465e-07	8.21349663539215e-06	H6G84_RS06245	NC_999999999.1	1208337	1210241	+	1905	protein_coding	NAD(P)H-quinone oxidoreductase subunit F && PF00662:NADH-Ubiquinone oxidoreductase (complex I), chain 5 N-terminus|PF00361:Proton-conducting membrane transporter	-
H6G84_RS00020	521.767680129411	666.103253554067	403.794504333334	1051.92081810225	1158.46369515412	958.068912706927	530.555146005604	1056.15114198777	-0.992516440479724	8.76376576185274e-07	8.71004152729732e-06	H6G84_RS00020	NC_999999999.1	2898	3215	+	318	protein_coding	DUF1825 family protein && PF08855:Domain of unknown function (DUF1825)	-
H6G84_RS07185	323.617101771807	370.715660808998	368.326068141893	609.463401828312	613.376040697395	677.88884732604	354.219610240899	633.576096617249	-0.839177338963547	8.8259988137572e-07	8.73841256598709e-06	hisB	NC_999999999.1	1392013	1392642	+	630	protein_coding	imidazoleglycerol-phosphate dehydratase HisB && PF00475:Imidazoleglycerol-phosphate dehydratase	-
H6G84_RS01180	355.632697401639	375.793957532409	431.987363870121	212.553072523753	210.962336064909	192.033527957686	387.804672934723	205.182978848783	0.918653568568284	8.9157760523978e-07	8.77045766768066e-06	H6G84_RS01180	NC_999999999.1	241134	241934	-	801	protein_coding	TIGR01548 family HAD-type hydrolase && PF00702:haloacid dehalogenase-like hydrolase	Hydrolase
H6G84_RS05000	646.368917175241	547.609663341145	884.892010622374	1534.5030490873	1193.82732374304	1421.88759771948	692.95686371292	1383.40599018327	-0.997991430471185	8.95610901190649e-07	8.77045766768066e-06	H6G84_RS05000	NC_999999999.1	983439	983810	-	372	protein_coding	hypothetical protein && -	-
H6G84_RS07880	2392.5168085536	2356.32967966267	2859.30162527928	1324.11888546685	1575.51062540961	1437.62805083077	2536.04937116519	1445.75252056908	0.810899932286585	8.95979676921887e-07	8.77045766768066e-06	ctaD	NC_999999999.1	1526607	1528232	-	1626	protein_coding	cytochrome c oxidase subunit I && PF00115:Cytochrome C and Quinol oxidase polypeptide I	-
H6G84_RS02175	246.606614986538	268.303343553544	360.141044405406	561.747405955633	691.419910686725	508.941317264906	291.683667648496	587.369544635755	-1.00971311607225	9.00277908282991e-07	8.77940185746646e-06	H6G84_RS02175	NC_999999999.1	417677	418891	+	1215	protein_coding	HlyD family efflux transporter periplasmic adaptor subunit && PF13437:HlyD family secretion protein	-
H6G84_RS00100	100.373218731363	56.7076467447554	110.043096901652	34.7025424528576	17.072096560166	30.4315426818191	89.04132079259	27.4020605649476	1.68959353385205	9.10044980777205e-07	8.84141078702648e-06	H6G84_RS00100	NC_999999999.1	19625	20179	+	555	protein_coding	oxidoreductase && PF01058:NADH ubiquinone oxidoreductase, 20 Kd subunit	-
H6G84_RS05150	327.943533613676	290.309296021658	392.881139351352	725.500028155055	569.476363828396	630.667487992183	337.044656328896	641.881293325211	-0.930333420018383	9.13614018372869e-07	8.84296553604187e-06	H6G84_RS05150	NC_999999999.1	1009068	1009409	-	342	protein_coding	hypothetical protein && -	-
H6G84_RS04260	3130.60608077647	4130.34800170756	2630.12096065766	6525.16243558889	7823.89796643038	5410.51841611929	3297.02501438056	6586.52627271285	-0.998209196642474	9.668602557141e-07	9.3235520569605e-06	sigA2	NC_999999999.1	837713	838675	+	963	protein_coding	circadian expression RNA polymerase sigma factor SigA2 && PF00140:Sigma-70 factor, region 1.2|PF04542:Sigma-70 region 2|PF04545:Sigma-70, region 4|PF04539:Sigma-70 region 3	Sigma70_r3
H6G84_RS01900	299.38908345734	298.77312389401	218.26729963964	131.218988649868	84.141047332247	145.861532164581	272.143168996997	120.407189382232	1.17265645314741	9.77039762267577e-07	9.38681904934109e-06	rplM	NC_999999999.1	369758	370213	+	456	protein_coding	50S ribosomal protein L13 && PF00572:Ribosomal protein L13	-
H6G84_RS00935	231.031460355809	320.779076362124	259.192418322073	131.218988649868	129.260159669829	137.466623838562	270.334318346668	132.64859071942	1.02696626362847	1.01997266022682e-06	9.76313313885012e-06	H6G84_RS00935	NC_999999999.1	186142	187599	-	1458	protein_coding	glutamate--tRNA ligase && PF00749:tRNA synthetases class I (E and Q), catalytic domain	-
H6G84_RS06540	9805.42512641209	13374.5408038899	10403.1651690743	19092.9050757816	30165.1751863448	19045.9482646558	11194.3770331254	22768.0095089274	-1.02419201753172	1.07753245226994e-06	1.02472565004358e-05	H6G84_RS06540	NC_999999999.1	1269244	1269471	+	228	protein_coding	Calvin cycle protein CP12 && -	-
H6G84_RS10750	240.549610407921	283.538233723777	154.606003911412	95.4319917453585	80.4827409264971	110.183171779	226.231282681037	95.3659681502853	1.24457300288484	1.07901360293922e-06	1.02472565004358e-05	H6G84_RS10750	NC_999999999.1	2124548	2126167	+	1620	protein_coding	carbon dioxide concentrating mechanism protein CcmM && PF00101:Ribulose bisphosphate carboxylase, small chain	-
H6G84_RS06415	123.735950677456	130.342949234214	115.499779392643	245.086706073307	214.620642470659	284.377519543896	123.192893101437	248.028289362621	-1.01063602402959	1.08302806748767e-06	1.02472565004358e-05	H6G84_RS06415	NC_999999999.1	1245919	1247379	+	1461	protein_coding	FAD-binding protein && PF02913:FAD linked oxidases, C-terminal domain|PF01565:FAD binding domain	FAD_binding_4
H6G84_RS00655	560.705566706233	645.790066660423	536.573778280782	1066.01872597372	907.259988625967	1395.65350920067	581.023137215813	1122.97740793345	-0.951039747299734	1.08635140232068e-06	1.02472565004358e-05	hflX	NC_999999999.1	129204	130790	-	1587	protein_coding	GTPase HflX && PF01926:50S ribosome-binding GTPase|PF16360:GTP-binding GTPase Middle Region|PF13167:GTP-binding GTPase N-terminal	-
H6G84_RS08415	80.4716322587649	112.568910702276	107.314755656156	41.2092691627684	43.8996768689984	27.283452059562	100.118432872399	37.4641326971096	1.42386915763309	1.09330983330393e-06	1.02755279260521e-05	aspS	NC_999999999.1	1645122	1646921	-	1800	protein_coding	aspartate--tRNA ligase && PF01336:OB-fold nucleic acid binding domain|PF02938:GAD domain|PF00152:tRNA synthetases class II (D, K and N)	tRNA-synt_2
H6G84_RS03795	8.65286368373816	13.5421245957625	20.0078358003003	48.8004503243311	36.5830640574987	82.8997197194384	14.0676080266003	56.0944113670894	-2.00538464521761	1.15543872498025e-06	1.08202456772519e-05	H6G84_RS03795	NC_999999999.1	748441	749181	+	741	protein_coding	hypothetical protein && -	-
H6G84_RS01955	62.3006185229148	46.5510532979335	68.2085311373875	150.7391687796	129.260159669829	126.972988431038	59.0200676527453	135.657438960156	-1.20289057746527	1.27717086502496e-06	1.19171986470314e-05	H6G84_RS01955	NC_999999999.1	379730	380371	+	642	protein_coding	FecR family protein && PF04773:FecR protein	-
H6G84_RS04765	3947.43641252135	3818.87913600502	4951.93936057433	6853.75213443938	7304.4184568139	8619.47212374008	4239.41830303357	7592.54757166446	-0.840795107855371	1.29180867298991e-06	1.20105795617771e-05	H6G84_RS04765	NC_999999999.1	940205	940927	-	723	protein_coding	hypothetical protein && -	-
H6G84_RS12575	296.793224352219	403.724589511169	390.152798105857	632.236945313	738.977893961473	659.000303592497	363.556870656415	676.738380955657	-0.896090836220861	1.42547882013988e-06	1.31798176489641e-05	H6G84_RS12575	NC_999999999.1	2503355	2503945	-	591	protein_coding	restriction endonuclease && PF04471:Restriction endonuclease	Mrr_cat
H6G84_RS05285	764.04786327408	871.774270852209	707.549829665166	1189.64653346203	1495.02788448311	1548.86058615052	781.123987930485	1411.17833469855	-0.853035438304113	1.42772889720852e-06	1.31798176489641e-05	H6G84_RS05285	NC_999999999.1	1033863	1034399	+	537	protein_coding	DUF2384 domain-containing protein && PF09722:Protein of unknown function (DUF2384)	-
H6G84_RS07930	38.0726002084479	40.6263737872874	53.6573778280782	94.3475372937067	98.7742729552464	141.664078001572	44.1187839412712	111.595296083508	-1.34287950674368	1.44469505854425e-06	1.32891453257581e-05	H6G84_RS07930	NC_999999999.1	1536605	1536677	+	73	protein_coding	tRNA-Ile && -	-
H6G84_RS06420	73.5493413117744	88.0238098724561	70.936872382883	151.823623231252	201.206852316243	154.2564404906	77.5033411890378	169.095638679365	-1.12236867930745	1.50215989012993e-06	1.37689143286115e-05	H6G84_RS06420	NC_999999999.1	1247391	1247723	-	333	protein_coding	DUF86 domain-containing protein && PF01934:Protein of unknown function DUF86	-
H6G84_RS08605	125.466523414203	150.656136127858	120.956461883634	246.171160524959	256.081448402491	272.83452059562	132.359707141898	258.36237650769	-0.96437283947832	1.58361002454742e-06	1.44643817030845e-05	H6G84_RS08605	NC_999999999.1	1687205	1688368	+	1164	protein_coding	DUF389 domain-containing protein && PF04087:Domain of unknown function (DUF389)	-
H6G84_RS08065	502.731380025187	479.899040362333	543.849354935437	257.015705041477	304.858867145822	286.476246625401	508.826591774319	282.7836062709	0.848008637545481	1.7161434183935e-06	1.56199158853078e-05	H6G84_RS08065	NC_999999999.1	1557844	1559982	-	2139	protein_coding	EAL domain-containing protein && PF00990:Diguanylate cyclase, GGDEF domain|PF00989:PAS fold|PF00563:EAL domain	EAL
H6G84_RS07780	55.3783275759242	66.8642401915772	70.0274253010512	149.654714327949	115.846369515412	168.947530061134	64.0899976895176	144.816204634832	-1.1791991485924	1.83833899914613e-06	1.66736061670806e-05	H6G84_RS07780	NC_999999999.1	1506502	1507128	+	627	protein_coding	DedA family protein && PF09335:SNARE associated Golgi protein	-
H6G84_RS12345	1189.768756514	1057.13210125671	836.691315285287	534.636044664338	626.789830851811	433.387142330735	1027.86405768533	531.604339282294	0.952313353003211	1.84766101552618e-06	1.6699765415592e-05	H6G84_RS12345	NC_999999999.1	2462096	2462701	-	606	protein_coding	superoxide dismutase && PF02777:Iron/manganese superoxide dismutases, C-terminal domain|PF00081:Iron/manganese superoxide dismutases, alpha-hairpin domain	-
H6G84_RS00470	8152.7281628181	10309.7887313114	8773.4359984317	14769.1851770459	15685.5984323869	15425.64404906	9078.65096418707	15293.4758861643	-0.752349181734186	1.88496823094756e-06	1.69778041356874e-05	H6G84_RS00470	NC_999999999.1	86970	88550	+	1581	protein_coding	hypothetical protein && -	-
H6G84_RS01080	539.938693865261	309.776100128067	485.644741698199	875.154742483004	853.604828008302	933.933551269622	445.119845230509	887.564373920309	-0.996110686413871	1.92659764885319e-06	1.72927138447237e-05	H6G84_RS01080	NC_999999999.1	222396	222674	+	279	protein_coding	Nif11-like leader peptide family natural product precursor && -	-
H6G84_RS12035	218.917451198576	211.595696808789	293.751407431682	99.7698095519657	141.454514355662	91.2946280454574	241.421518479682	110.839650651028	1.12674215142447	1.95124988923346e-06	1.74535938367986e-05	H6G84_RS12035	NC_999999999.1	2392439	2393728	+	1290	protein_coding	bifunctional sterol desaturase/short chain dehydrogenase && PF04116:Fatty acid hydroxylase superfamily|PF00106:short chain dehydrogenase	adh_short
H6G84_RS04505	31.1503092614574	38.087225425582	24.5550712094595	90.0097194870995	73.1661281149973	84.9984468009431	31.2642019654996	82.7247648010133	-1.40254426299933	1.98133000632671e-06	1.7661752702445e-05	H6G84_RS04505	NC_999999999.1	889847	890188	-	342	protein_coding	helix-turn-helix transcriptional regulator && PF01638:HxlR-like helix-turn-helix	DUF24
H6G84_RS01295	57.1089003126719	54.1684983830499	52.7479307462463	111.698808520136	145.112820761411	115.429989482762	54.6751098139894	124.080539588103	-1.17969095765847	2.00725580464981e-06	1.78315806755534e-05	grxC	NC_999999999.1	263903	264163	-	261	protein_coding	glutaredoxin 3 && -	-
H6G84_RS02855	853.172359216583	809.988327384043	881.254222295047	428.359508402461	563.37918648548	380.918965293115	848.138302965224	457.552553393686	0.891791120375268	2.06812353710402e-06	1.83095988233714e-05	nusA	NC_999999999.1	563572	564897	+	1326	protein_coding	transcription termination factor NusA && PF13184:NusA-like KH domain|PF08529:NusA N-terminal domain	-
H6G84_RS01655	306.311374404331	220.05952468114	323.763161132133	132.30344310152	141.454514355662	145.861532164581	283.378020072535	139.873163207254	1.01803081395485	2.33779647905201e-06	2.06266804988466e-05	gshA	NC_999999999.1	331988	333130	+	1143	protein_coding	glutamate--cysteine ligase && PF04107:Glutamate-cysteine ligase family 2(GCS2)	-
H6G84_RS11120	163.539123622651	169.276557447031	216.448405475976	99.7698095519657	82.9216118636637	72.4060843119145	183.088028848553	85.0325019091813	1.10601862524364	2.49094396205491e-06	2.19034191104083e-05	argB	NC_999999999.1	2195136	2196041	-	906	protein_coding	acetylglutamate kinase && PF00696:Amino acid kinase family	AA_kinase
H6G84_RS11765	946.623287000955	1199.32440951221	857.608598167419	489.088957694962	626.789830851811	360.98105801882	1001.1854315602	492.286615521864	1.02557220663244	2.58917308872463e-06	2.26902533518639e-05	yidC	NC_999999999.1	2332241	2333419	+	1179	protein_coding	membrane protein insertase YidC && PF02096:60Kd inner membrane protein	-
H6G84_RS09685	152.290400833792	167.583791872561	153.69655682958	62.8983581958045	93.8965310809133	52.4681770376192	157.856916511977	69.7543554381123	1.18587355566896	2.5981019511787e-06	2.26918399372308e-05	H6G84_RS09685	NC_999999999.1	1906782	1908077	-	1296	protein_coding	2-oxo acid dehydrogenase subunit E2 && PF00364:Biotin-requiring enzyme|PF00198:2-oxoacid dehydrogenases acyltransferase (catalytic domain)|PF02817:e3 binding domain	Biotin_lipoyl
H6G84_RS10690	100.373218731363	92.2557238086319	131.869826865616	47.7159958726793	34.1441931203321	48.2707228746097	108.166256468537	43.3769706225403	1.31163554327675	2.65989161946658e-06	2.31535532244842e-05	H6G84_RS10690	NC_999999999.1	2112140	2112808	-	669	protein_coding	lipoate--protein ligase family protein && PF03099:Biotin/lipoate A/B protein ligase family	BPL_LipA_LipB
H6G84_RS09725	88.2592095741293	73.6353024894585	66.3896369737239	32.533633549554	28.0470157774157	22.0366343558001	76.0947163457705	27.5390945609232	1.468876811605	2.67003532382832e-06	2.31641191639153e-05	H6G84_RS09725	NC_999999999.1	1915503	1917272	-	1770	protein_coding	type I restriction-modification system subunit M && PF12161:HsdM N-terminal domain|PF02384:N-6 DNA Methylase	-
H6G84_RS01380	239.684324039547	259.839515681193	287.385277858859	432.697326209069	520.698945085065	468.016139175563	262.3030391932	473.804136823232	-0.852790522242566	2.73435555991018e-06	2.364306107469e-05	H6G84_RS01380	NC_999999999.1	279540	280550	-	1011	protein_coding	hypothetical protein && -	-
H6G84_RS11850	105.564936941606	114.261676276746	137.326509356607	268.944704009647	181.69588481891	339.993787203772	119.051040858319	263.544792010776	-1.14940864494628	2.75196369915829e-06	2.37162585900884e-05	H6G84_RS11850	NC_999999999.1	2350602	2351081	-	480	protein_coding	adenylate kinase && -	-
H6G84_RS08140	17.3057273674763	13.5421245957625	13.6417062274775	54.2227225825901	32.9247576517488	68.208630148905	14.8298527302388	51.7853701277479	-1.80972152972302	3.10877243018872e-06	2.67025022646011e-05	H6G84_RS08140	NC_999999999.1	1580563	1580898	-	336	protein_coding	SH3 domain-containing protein && -	-
H6G84_RS02080	3550.26996943777	4101.57098694156	3608.68602070872	2198.1891734982	2463.25964653824	1819.59637966463	3753.50899236268	2160.34839990036	0.797253210947689	3.15854966037973e-06	2.70405208548681e-05	H6G84_RS02080	NC_999999999.1	402549	403079	+	531	protein_coding	DNA starvation/stationary phase protection protein && PF00210:Ferritin-like domain	Ferritin
H6G84_RS02885	63.1659048912886	82.09913036181	84.5785786103605	175.681621167592	164.623788258744	144.812168623829	76.6145379544864	161.705859350055	-1.07766910714805	3.32465190703333e-06	2.83689047593568e-05	H6G84_RS02885	NC_999999999.1	569905	570198	-	294	protein_coding	YggT family protein && -	-
H6G84_RS03225	408.415165872441	330.935669808946	461.999117570571	171.343803360985	240.228787310908	202.52716336521	400.449984417319	204.699918012368	0.969384597055353	3.38624211282676e-06	2.87997116087627e-05	H6G84_RS03225	NC_999999999.1	630636	630887	-	252	protein_coding	hypothetical protein && -	-
H6G84_RS02700	551.187416654121	524.757328085796	651.164110591593	301.478337559201	354.855721357737	309.562244521953	575.70295177717	321.96543447963	0.839056559744267	3.64871776716045e-06	3.09306336209614e-05	H6G84_RS02700	NC_999999999.1	523016	524947	-	1932	protein_coding	S9 family peptidase && PF00326:Prolyl oligopeptidase family	-
H6G84_RS08280	215.45630572508	186.204213191734	255.554629994745	427.27505395081	393.877656352402	390.363237159887	219.071716303853	403.838649154366	-0.883299496068745	4.02507087352753e-06	3.4009882234301e-05	def	NC_999999999.1	1612916	1613494	+	579	protein_coding	peptide deformylase && PF01327:Polypeptide deformylase	Pep_deformylase
H6G84_RS04655	264.777628722388	214.134845170494	380.148880205706	140.979078714734	117.065804983996	141.664078001572	286.353784699529	133.236320566767	1.10145630540369	4.07017962293218e-06	3.42793699411885e-05	kdpA	NC_999999999.1	915723	917396	-	1674	protein_coding	potassium-transporting ATPase subunit KdpA && PF03814:Potassium-transporting ATPase A subunit	-
H6G84_RS04155	57.9741866810457	54.1684983830499	64.5707428100602	148.570259876297	106.090885766746	135.367896757058	58.9044759580519	130.009680800033	-1.14546916205877	4.09544451322375e-06	3.43805277258978e-05	H6G84_RS04155	NC_999999999.1	819785	821197	+	1413	protein_coding	cytochrome ubiquinol oxidase subunit I && PF01654:Cytochrome bd terminal oxidase subunit I	-
H6G84_RS01135	328.80881998205	502.751375617682	291.023066186187	695.135303508805	815.802328482221	718.814025415383	374.194420595306	743.250552468803	-0.989157529493004	4.15951133372346e-06	3.48057174183182e-05	H6G84_RS01135	NC_999999999.1	233173	233496	+	324	protein_coding	phasin family protein && PF05597:Poly(hydroxyalcanoate) granule associated protein (phasin)	-
H6G84_RS00565	346.114547349527	458.739470681454	443.810175933935	682.121850088983	769.463780676056	767.084748289993	416.221397988305	739.556793018344	-0.82924191566183	4.31417916990164e-06	3.59838609862536e-05	H6G84_RS00565	NC_999999999.1	108689	108940	+	252	protein_coding	hypothetical protein && -	-
H6G84_RS09755	64.0311912596624	68.5570057660475	65.480189891892	27.111361291295	19.5109674973326	24.1353614373048	66.0227956392007	23.5858967419775	1.47999967767684	4.37152581678261e-06	3.63453140023529e-05	H6G84_RS09755	NC_999999999.1	1921506	1922327	-	822	protein_coding	HEAT repeat domain-containing protein && PF13646:HEAT repeats|PF03130:PBS lyase HEAT-like repeat	-
H6G84_RS05500	2050.72869304594	2509.52496415223	2154.48013685961	3983.20120091707	3881.46309650061	3398.88850849697	2238.24459801926	3754.51760197155	-0.746162386547401	4.42320045328449e-06	3.66574504019807e-05	H6G84_RS05500	NC_999999999.1	1075544	1076023	+	480	protein_coding	DUF3155 domain-containing protein && PF11352:Protein of unknown function (DUF3155)	-
H6G84_RS00850	257.855337775397	269.149726340779	219.176746721472	126.881170843261	147.551691698578	95.492082208467	248.727270279216	123.308314916769	1.01621168145537	4.45944062361836e-06	3.68400922855606e-05	H6G84_RS00850	NC_999999999.1	172470	173804	+	1335	protein_coding	adenylosuccinate synthase && PF00709:Adenylosuccinate synthetase	-
H6G84_RS07400	1249.47351593179	1184.93590212922	1342.34389278379	743.935753833136	781.658135361888	768.134111830745	1258.9177702816	764.576000341923	0.719461691528146	4.68284821472952e-06	3.85628833936774e-05	glgX	NC_999999999.1	1432425	1434509	+	2085	protein_coding	glycogen debranching protein GlgX && PF00128:Alpha amylase, catalytic domain|PF02922:Carbohydrate-binding module 48 (Isoamylase N-terminal domain)	-
H6G84_RS11495	131.52352799282	115.108059063981	122.775356047298	46.6315414210274	71.9466926464141	39.8758145485906	123.135647701366	52.818016205344	1.22982652351901	4.94056069089435e-06	4.05563747853795e-05	ppk1	NC_999999999.1	2271974	2274133	+	2160	protein_coding	polyphosphate kinase 1 && PF13090:Polyphosphate kinase C-terminal domain|PF13089:Polyphosphate kinase N-terminal domain|PF02503:Polyphosphate kinase middle domain	-
H6G84_RS00300	600.508739651429	625.476879766779	609.329544827329	979.262369841577	967.012326586548	1088.18999176022	611.771721415179	1011.48822939612	-0.725613785452476	5.2794478812784e-06	4.31660138120909e-05	H6G84_RS00300	NC_999999999.1	53379	56084	+	2706	protein_coding	EAL domain-containing protein && PF00990:Diguanylate cyclase, GGDEF domain|PF00563:EAL domain|PF05231:MASE1	EAL
H6G84_RS05055	32.0155956298312	48.2438188724038	60.023507400901	110.614354068484	93.8965310809133	140.614714460819	46.760973967712	115.041866536739	-1.30317794779599	5.29174725992478e-06	4.31660138120909e-05	H6G84_RS05055	NC_999999999.1	992318	992548	-	231	protein_coding	hypothetical protein && -	-
H6G84_RS00050	587.529444125821	545.916897766675	469.274694225226	276.535885171209	340.222495734738	196.230982120696	534.240345372574	270.996454342214	0.981625588992555	5.37407135674844e-06	4.37001288382616e-05	psbQ	NC_999999999.1	8656	9753	-	1098	protein_coding	photosystem II protein PsbQ && PF00160:Cyclophilin type peptidyl-prolyl cis-trans isomerase/CLD|PF05757:Oxygen evolving enhancer protein 3 (PsbQ)	Pro_isomerase
H6G84_RS07010	101.238505099737	83.7918959362803	121.865908965466	52.0538136792865	26.8275803088324	40.925178089343	102.298770000494	39.9355240258206	1.34877669189802	5.40121512716413e-06	4.37836001245743e-05	era	NC_999999999.1	1354719	1355654	-	936	protein_coding	GTPase Era && PF07650:KH domain|PF01926:50S ribosome-binding GTPase	-
H6G84_RS05125	251.798333196781	155.734432851268	381.96777436937	94.3475372937067	65.8495153034976	137.466623838562	263.166846805806	99.2212254785889	1.40259217721584	5.75694597725294e-06	4.65218625077699e-05	H6G84_RS05125	NC_999999999.1	1005146	1005982	+	837	protein_coding	hypothetical protein && -	-
H6G84_RS07230	1745.28260500999	2317.39607144985	1821.62250490916	1066.01872597372	1273.09062920095	997.944727255517	1961.433727123	1112.35136081006	0.818782453064298	6.1196490393837e-06	4.92992844973954e-05	gatB	NC_999999999.1	1398953	1400437	-	1485	protein_coding	Asp-tRNA(Asn)/Glu-tRNA(Gln) amidotransferase subunit GatB && PF02637:GatB domain|PF02934:GatB/GatE catalytic domain	-
H6G84_RS02030	449.948911554384	401.185441149463	382.877221451202	226.650980395226	218.278948876409	250.79788623982	411.337191385017	231.909271837152	0.826020888561821	6.54236578713366e-06	5.25414763214387e-05	H6G84_RS02030	NC_999999999.1	394114	395295	+	1182	protein_coding	site-2 protease family protein && -	-
H6G84_RS08100	93.4509277843722	105.797848404394	122.775356047298	177.850530070895	217.059513407825	251.847249780572	107.341377412021	215.585764419764	-1.00716641848734	6.85155067151372e-06	5.48546988947734e-05	H6G84_RS08100	NC_999999999.1	1570400	1570849	+	450	protein_coding	hypothetical protein && -	-
H6G84_RS07340	470.715784395356	432.501604277164	524.750966216968	762.371479511216	1001.15651970688	761.837930586231	475.989451629829	841.788643268109	-0.822102134069702	7.86696077599008e-06	6.27904500089793e-05	H6G84_RS07340	NC_999999999.1	1423095	1423616	+	522	protein_coding	DUF1269 domain-containing protein && PF06897:Protein of unknown function (DUF1269)	-
H6G84_RS06150	915.472977739498	874.313419213915	939.458835532284	1479.19587205306	1393.8147405907	1516.3303163872	909.748410828566	1463.11364301032	-0.685717824291651	8.32798032813108e-06	6.62661992980737e-05	H6G84_RS06150	NC_999999999.1	1191482	1193599	+	2118	protein_coding	phycobiliprotein ApcE && PF00427:Phycobilisome Linker polypeptide|PF00502:Phycobilisome protein	-
H6G84_RS10710	795.198172535537	713.500689639236	803.951220339341	516.200318986257	429.241284941318	358.882330937315	770.883360838038	434.774644954963	0.826352650595977	8.71856707608013e-06	6.91061815720545e-05	H6G84_RS10710	NC_999999999.1	2115019	2116584	-	1566	protein_coding	NAD(P)H-quinone oxidoreductase subunit N && PF00361:Proton-conducting membrane transporter	-
H6G84_RS01490	83.9327777322602	145.577839404447	99.1297319196699	227.735434846878	217.059513407825	230.859978965525	109.546783018792	225.218309073409	-1.03898034184626	8.7381756189799e-06	6.91061815720545e-05	H6G84_RS01490	NC_999999999.1	299379	300506	+	1128	protein_coding	iron-containing alcohol dehydrogenase family protein && PF00465:Iron-containing alcohol dehydrogenase	-
H6G84_RS13385	268.238774195883	303.005037830185	261.920759567568	510.778046727998	703.614265372558	406.103690271173	277.721523864546	540.16533412391	-0.958215656915753	9.17199831934493e-06	7.23166068096679e-05	H6G84_RS13385	NC_999999999.1	2657439	2657966	-	528	protein_coding	50S ribosomal protein L10 && PF00466:Ribosomal protein L10	-
H6G84_RS05680	31811.388046895	38798.1869668595	32915.6182327396	63008.972549873	48325.0081844872	65146.5873369895	34508.3977488313	58826.8560237832	-0.769535246628335	1.03374755657864e-05	8.11728713679027e-05	H6G84_RS05680	NC_999999999.1	1108536	1108886	-	351	protein_coding	DUF1257 domain-containing protein && PF06868:Protein of unknown function (DUF1257)	-
H6G84_RS06010	121.140091572334	110.876145127805	147.330427256757	57.4760859375455	39.0219349946653	69.2579936896574	126.448887985632	55.252004873956	1.18660134199836	1.03578336248172e-05	8.11728713679027e-05	H6G84_RS06010	NC_999999999.1	1168953	1170548	+	1596	protein_coding	beta-glucosidase && PF00933:Glycosyl hydrolase family 3 N terminal domain	Glyco_hydro_3
H6G84_RS09840	485.425652657711	501.904992830447	443.810175933935	261.353522848084	313.394915425905	241.353614373048	477.046940474031	272.034017549013	0.812195571834088	1.08370786750342e-05	8.46728375995138e-05	speA	NC_999999999.1	1934301	1936244	-	1944	protein_coding	biosynthetic arginine decarboxylase && PF02784:Pyridoxal-dependent decarboxylase, pyridoxal binding domain	-
H6G84_RS00290	129.792955256072	152.348901702328	129.14148562012	210.384163620449	270.71467402549	315.858425766468	137.094447526174	265.652421137469	-0.95413148551525	1.0886717648416e-05	8.4805241981955e-05	H6G84_RS00290	NC_999999999.1	51249	52577	+	1329	protein_coding	PhoH family protein && PF13638:PIN domain|PF02562:PhoH-like protein	-
H6G84_RS03630	148.829255360296	170.969323021501	125.503697292793	68.3206304540635	85.3604828008303	41.9745416300954	148.43409189153	65.2185516283297	1.1939206920863	1.09563438256323e-05	8.50920834841026e-05	H6G84_RS03630	NC_999999999.1	712461	713744	+	1284	protein_coding	efflux RND transporter periplasmic adaptor subunit && PF13533:Biotin-lipoyl like|PF16576:Barrel-sandwich domain of CusB or HlyD membrane-fusion	-
H6G84_RS00265	1791.1427825338	1759.62981466189	2117.19280650451	1145.1839009443	1140.17216312538	1196.27443645772	1889.3218012334	1160.5435001758	0.702898449146013	1.1005908411333e-05	8.52218699074561e-05	clpX	NC_999999999.1	46397	47746	-	1350	protein_coding	ATP-dependent protease ATP-binding subunit ClpX && PF07724:AAA domain (Cdc48 subfamily)|PF06689:ClpX C4-type zinc finger|PF10431:C-terminal, D2-small domain, of ClpB protein	-
H6G84_RS10265	55.3783275759242	58.4004123192257	55.4762719917419	120.37444413335	96.3354020180798	156.355167572105	56.4183372956306	124.355004574512	-1.14331841382027	1.11766678309542e-05	8.62865367663549e-05	H6G84_RS10265	NC_999999999.1	2025935	2026726	+	792	protein_coding	PD-(D/E)XK nuclease family protein && PF12705:PD-(D/E)XK nuclease superfamily	-
H6G84_RS05210	39.8031729451956	45.7046705106984	36.3778832732733	11.9289989681698	10.9749192172496	11.5429989482762	40.6285755763891	11.4823057112319	1.82250226622544	1.13609393822316e-05	8.74488924555155e-05	H6G84_RS05210	NC_999999999.1	1020800	1021450	+	651	protein_coding	HAD-IB family phosphatase && PF12710:haloacid dehalogenase-like hydrolase	-
H6G84_RS09440	30.2850228930836	48.2438188724038	42.7440128460962	88.9252650354477	106.090885766746	88.1465374232003	40.4242848705279	94.387562741798	-1.22127586104146	1.2912462782242e-05	9.90974214708157e-05	H6G84_RS09440	NC_999999999.1	1852512	1853174	-	663	protein_coding	hypothetical protein && PF12787:EcsC protein family	-
H6G84_RS02625	251.798333196781	209.056548447083	242.8223708491	430.528417305765	357.294592294904	463.818685012554	234.559084164321	417.213898204408	-0.832151631530336	1.30386697658392e-05	9.97708241079257e-05	H6G84_RS02625	NC_999999999.1	510172	510726	+	555	protein_coding	hypothetical protein && -	-
H6G84_RS06500	16315.8397620567	20171.8409681754	17271.3095310684	31287.5953846061	35811.1614058855	25146.9478905901	17919.6634204335	30748.5682270272	-0.778951841201535	1.32119640000954e-05	0.000100799513577198	H6G84_RS06500	NC_999999999.1	1258945	1261419	+	2475	protein_coding	ATP-dependent Clp protease ATP-binding subunit && PF10431:C-terminal, D2-small domain, of ClpB protein|PF02861:Clp amino terminal domain, pathogenicity island component|PF07724:AAA domain (Cdc48 subfamily)|PF00004:ATPase family associated with various cellular activities (AAA)|PF02151:UvrB/uvrC motif	Clp_N
H6G84_RS04430	109.891368783475	64.3250918298718	125.503697292793	27.111361291295	56.0940315548313	19.9379072742953	99.9067193020465	34.3811000401405	1.55136283832322	1.38846738270674e-05	0.000105621243130243	H6G84_RS04430	NC_999999999.1	873056	873958	-	903	protein_coding	fatty acid desaturase family protein && PF00487:Fatty acid desaturase	-
H6G84_RS00560	185.171282831997	215.827610744964	109.13364981982	90.0097194870995	71.9466926464141	36.7277239263334	170.04418113226	66.2280453532823	1.3638972898985	1.40076374119996e-05	0.000106245062709728	H6G84_RS00560	NC_999999999.1	107718	108383	-	666	protein_coding	response regulator transcription factor && PF00486:Transcriptional regulatory protein, C terminal|PF00072:Response regulator receiver domain	Trans_reg_C
H6G84_RS08080	128.927668887699	146.424222191682	159.153239320571	66.1517215507599	78.0438699893305	70.3073572304097	144.83504346665	71.5009829235	1.01990192069034	1.40884090584252e-05	0.000106546160634271	accC	NC_999999999.1	1564719	1566080	-	1362	protein_coding	acetyl-CoA carboxylase biotin carboxylase subunit && PF02786:Carbamoyl-phosphate synthase L chain, ATP binding domain|PF02785:Biotin carboxylase C-terminal domain|PF00289:Biotin carboxylase, N-terminal domain	CPSase_L_D2
H6G84_RS04440	121.140091572334	93.9484893831022	168.247710138889	61.8139037441527	39.0219349946653	59.8137218228859	127.778763698109	53.5498535205679	1.24796766563926	1.46490685051032e-05	0.00011046419680883	H6G84_RS04440	NC_999999999.1	874428	874982	-	555	protein_coding	hypothetical protein && -	-
H6G84_RS07000	273.430492406126	236.140797638608	233.727900030781	537.889408019293	348.758544014821	489.003409990611	247.766396691838	458.550454008242	-0.889206534877288	1.54266924679211e-05	0.000115990841338514	H6G84_RS07000	NC_999999999.1	1353625	1353975	-	351	protein_coding	hypothetical protein && -	-
H6G84_RS08590	1048.72707846907	1168.85462917175	934.911600123125	492.342321049918	651.178540223476	669.493939000021	1050.83110258798	604.338266757805	0.79844464409971	1.54736181009855e-05	0.000116007414317793	rpmI	NC_999999999.1	1685786	1685986	+	201	protein_coding	50S ribosomal protein L35 && -	-
H6G84_RS07730	450.814197922758	410.49565180905	599.325626927178	263.522431751388	299.981125271489	179.441165468658	486.878492219662	247.648240830511	0.976833757042114	1.65050144695457e-05	0.000123383307014414	sir	NC_999999999.1	1496891	1498765	-	1875	protein_coding	sulfite reductase%2C ferredoxin dependent && PF03460:Nitrite/Sulfite reductase ferredoxin-like half domain|PF01077:Nitrite and sulphite reductase 4Fe-4S domain	-
H6G84_RS05820	186.901855568744	157.427198425739	210.991722984985	96.5164461970103	103.65201482958	82.8997197194384	185.106925659823	94.3560602486761	0.973670250029518	1.69415775245194e-05	0.00012628290832932	chrA	NC_999999999.1	1133926	1135077	+	1152	protein_coding	chromate efflux transporter && PF02417:Chromate transporter	-
H6G84_RS05310	72.6840549434006	60.9395606809312	81.850237364865	150.7391687796	178.03757841316	119.627443645772	71.8246176630656	149.468063612844	-1.05605650838019	1.83501431460253e-05	0.00013639046223722	H6G84_RS05310	NC_999999999.1	1037940	1040000	-	2061	protein_coding	diguanylate cyclase && PF00990:Diguanylate cyclase, GGDEF domain|PF08448:PAS fold|PF08447:PAS fold	GGDEF
H6G84_RS02045	50.1866093656813	77.0208336383991	57.2951661554055	153.992532134556	128.040724201245	113.331262401257	61.5008697198287	131.788172912353	-1.09823734066586	1.97658553845655e-05	0.000146493225335894	H6G84_RS02045	NC_999999999.1	396880	397221	+	342	protein_coding	phage holin family protein && PF04020:Mycobacterial 4 TMS phage holin, superfamily IV	-
H6G84_RS03785	114.217800625344	93.9484893831022	98.220284837838	201.708528007235	175.598707475994	197.280345661448	102.128858282095	191.529193714892	-0.908126635551089	2.03352863088446e-05	0.000150284138704111	H6G84_RS03785	NC_999999999.1	746430	747797	+	1368	protein_coding	UDP-N-acetylmuramoyl-tripeptide--D-alanyl-D-alanine ligase && PF08245:Mur ligase middle domain|PF02875:Mur ligase family, glutamate ligase domain|PF01225:Mur ligase family, catalytic domain	-
H6G84_RS07170	69.2229094699053	77.8672164256342	62.7518486463965	131.218988649868	124.382417795495	175.243711305648	69.947324847312	143.615039250337	-1.03897460556398	2.05434292719227e-05	0.000151155389454654	H6G84_RS07170	NC_999999999.1	1388931	1390229	-	1299	protein_coding	DUF3084 domain-containing protein && PF11283:Protein of unknown function (DUF3084)	-
H6G84_RS06140	693.094381067427	848.075552809625	737.561583365617	463.062050855319	492.651929307649	384.067055915373	759.577172414223	446.59367869278	0.767172268832563	2.05697195364275e-05	0.000151155389454654	H6G84_RS06140	NC_999999999.1	1189480	1189836	-	357	protein_coding	ATP synthase subunit I && PF12966:N-ATPase, AtpR subunit	-
H6G84_RS03875	199.881151094352	140.499542681036	135.507615192943	274.366976267906	282.909028711323	348.388695529792	158.629436322777	301.888233503007	-0.928651614679835	2.09127076712206e-05	0.000153002187106924	H6G84_RS03875	NC_999999999.1	760116	760775	+	660	protein_coding	HEAT repeat domain-containing protein && PF13646:HEAT repeats	-
H6G84_RS09100	149.69454172867	133.728480383154	154.606003911412	75.9118116156261	78.0438699893305	68.208630148905	146.009675341079	74.0547705846205	0.980504318384284	2.09390040181025e-05	0.000153002187106924	H6G84_RS09100	NC_999999999.1	1776026	1776442	+	417	protein_coding	rubredoxin && PF00301:Rubredoxin	Rubredoxin
H6G84_RS05660	437.834902397151	356.327153426	529.298201626127	707.064302476974	842.629908791053	769.183475371498	441.153419149759	772.959228879842	-0.809328511565068	2.32203075382386e-05	0.000169195162230874	H6G84_RS05660	NC_999999999.1	1104091	1105233	-	1143	protein_coding	hypothetical protein && -	-
H6G84_RS05305	728.571122170753	471.435212489981	554.762719917419	1106.14354068484	1153.58595327979	894.057736721031	584.923018192718	1051.26241022855	-0.845550036921874	2.34975096714487e-05	0.000170735406408229	H6G84_RS05305	NC_999999999.1	1037543	1037680	-	138	protein_coding	hypothetical protein && -	-
H6G84_RS03245	50.1866093656813	38.9336082128171	54.56682490991	94.3475372937067	97.5548374866631	120.676807186524	47.8956808294695	104.193060655631	-1.12444400078543	2.40059964445153e-05	0.00017394289043875	H6G84_RS03245	NC_999999999.1	633303	633782	+	480	protein_coding	hypothetical protein && -	-
H6G84_RS01580	83.0674913638864	70.2497713405179	108.224202737988	29.2802701945986	20.7304029659159	49.3200864153621	87.1804884807975	33.1102531919589	1.38478547031059	2.53183723759959e-05	0.000182941108477252	H6G84_RS01580	NC_999999999.1	319172	319429	-	258	protein_coding	hypothetical protein && -	-
H6G84_RS05345	46.7254638921861	59.2467951064608	43.653459927928	104.107627358573	96.3354020180798	119.627443645772	49.8752396421916	106.690157674142	-1.09707983230948	2.60219047407118e-05	0.000187502280270573	H6G84_RS05345	NC_999999999.1	1048161	1048604	+	444	protein_coding	hypothetical protein && -	-
H6G84_RS10015	128.927668887699	148.963370553387	105.495861492493	62.8983581958045	63.410644366331	58.7643582821335	127.795633644526	61.691120281423	1.05256066782096	2.62204061698817e-05	0.000188409234361975	H6G84_RS10015	NC_999999999.1	1973876	1975669	+	1794	protein_coding	aspartate kinase && PF01842:ACT domain|PF00696:Amino acid kinase family|PF13840:ACT domain	AA_kinase
H6G84_RS11205	88.2592095741293	78.7135992128694	79.1218961193695	157.245895489511	137.796207949912	180.49052900941	82.0315683021227	158.510877482944	-0.952128561752944	2.77036134627558e-05	0.000198517053376764	H6G84_RS11205	NC_999999999.1	2209956	2210393	-	438	protein_coding	SRPBCC family protein && PF03364:Polyketide cyclase / dehydrase and lipid transport	-
H6G84_RS07020	745.87684953823	872.620653639445	808.4984557485	486.920048791659	510.943461336398	506.842590183402	808.998652975391	501.568700103819	0.689839080060787	2.7959452839967e-05	0.000199798404040976	moeB	NC_999999999.1	1356209	1357384	+	1176	protein_coding	molybdopterin-synthase adenylyltransferase MoeB && PF00899:ThiF family|PF00581:Rhodanese-like domain	Rhodanese
H6G84_RS04170	63.1659048912886	48.2438188724038	49.110142418919	21.689089033036	20.7304029659159	14.6910895705334	53.5066220608705	19.0368605231618	1.49560879089243	2.94625620581893e-05	0.000209961225216876	H6G84_RS04170	NC_999999999.1	823045	823347	-	303	protein_coding	MSMEG_0570 family nitrogen starvation response protein && -	-
H6G84_RS08950	297.658510720593	378.333105894114	525.6604132988	705.979848025323	862.140876288385	684.185028570554	400.550676637836	750.768584294754	-0.906462197357393	2.97326694334784e-05	0.000211305601398474	H6G84_RS08950	NC_999999999.1	1752325	1752585	+	261	protein_coding	DUF2442 domain-containing protein && -	-
H6G84_RS06655	185.171282831997	214.981227957729	200.078358003003	91.0941739387513	130.479595138412	94.4427186677146	200.076956264243	105.338829248293	0.929766840079482	3.190120534405e-05	0.000225803677760437	H6G84_RS06655	NC_999999999.1	1291159	1291722	-	564	protein_coding	hypothetical protein && -	-
H6G84_RS09410	290.736219773602	358.866301787706	263.739653731232	163.752622199422	191.451368567576	100.738899912229	304.44739176418	151.980963559742	1.00600835462442	3.19467809321822e-05	0.000225803677760437	H6G84_RS09410	NC_999999999.1	1846289	1846504	-	216	protein_coding	30S ribosomal protein S18 && -	-
H6G84_RS13210	224.974455777192	156.580815638504	207.353934657658	95.4319917453585	121.943546858329	74.5048113934193	196.303068691118	97.2934499990356	1.01674525185625	3.3158539582743e-05	0.000233731662167487	H6G84_RS13210	NC_999999999.1	2618857	2620590	+	1734	protein_coding	peptidoglycan DD-metalloendopeptidase family protein && PF01476:LysM domain|PF01551:Peptidase family M23	Peptidase_M23
H6G84_RS00480	425.720893239918	420.652245255872	498.377000843845	787.313931899208	874.335230974218	630.667487992183	448.250046446545	764.105550288536	-0.769075051744846	3.47351279805612e-05	0.000244181360383674	H6G84_RS00480	NC_999999999.1	89286	89978	+	693	protein_coding	hypothetical protein && -	-
H6G84_RS02385	391.109438504965	330.08928702171	417.436210560812	224.482071491923	235.351045436575	199.379072742953	379.544978695829	219.73739655715	0.789153409442195	3.55973538006143e-05	0.000249566312861604	H6G84_RS02385	NC_999999999.1	458147	459001	+	855	protein_coding	GNAT family N-acetyltransferase && PF00583:Acetyltransferase (GNAT) family	Acetyltransf_1
H6G84_RS00490	43.2643184186908	48.2438188724038	51.8384836644145	110.614354068484	75.6049990521639	130.121079053296	47.7822069851697	105.446810724648	-1.14661299309492	3.65601985784654e-05	0.000255625755020321	H6G84_RS00490	NC_999999999.1	93370	94329	+	960	protein_coding	2OG-Fe(II) oxygenase && PF13640:2OG-Fe(II) oxygenase superfamily	-
H6G84_RS05290	115.083086993718	150.656136127858	122.775356047298	200.624073555583	240.228787310908	288.574973706906	129.504859722958	243.142611524466	-0.908722087677337	3.67852696961383e-05	0.000256508036537051	H6G84_RS05290	NC_999999999.1	1034396	1034749	+	354	protein_coding	RES family NAD+ phosphorylase && PF08808:RES domain	-
H6G84_RS00625	114.217800625344	88.8701926596913	85.4880256921924	44.4626325177238	51.2162896804982	33.5796333040763	96.1920063257425	43.0861851674328	1.16463325039084	3.74882968132807e-05	0.000260709495800671	H6G84_RS00625	NC_999999999.1	122297	123175	+	879	protein_coding	ABC transporter permease subunit && PF00528:Binding-protein-dependent transport system inner membrane component	BPD_transp_1
H6G84_RS07430	165.269696359399	198.053572213026	144.602086011262	274.366976267906	363.39176963782	287.525610166153	169.308451527896	308.428118690626	-0.863106883755982	3.80173512660311e-05	0.000263681842738194	H6G84_RS07430	NC_999999999.1	1438509	1439732	+	1224	protein_coding	ABC transporter permease && PF12704:MacB-like periplasmic core domain|PF02687:FtsX-like permease family	-
H6G84_RS07735	193.824146515735	285.230999298247	195.531122593844	109.529899616832	140.235078887078	79.7516290971812	224.862089469275	109.838869200364	1.03838414203516	3.82198382371912e-05	0.000264379361032731	H6G84_RS07735	NC_999999999.1	1498988	1501174	+	2187	protein_coding	glycine--tRNA ligase subunit beta && PF02092:Glycyl-tRNA synthetase beta subunit	-
H6G84_RS11045	219.782737566949	210.749314021554	241.003476685436	391.4880570463	386.561043540903	349.438059070544	223.845176091313	375.829053219249	-0.747625927775749	3.83533426181631e-05	0.000264597262637008	hisH	NC_999999999.1	2180234	2180887	-	654	protein_coding	imidazole glycerol phosphate synthase subunit HisH && PF00117:Glutamine amidotransferase class-I	GATase
H6G84_RS13190	96.0467868894936	105.797848404394	100.948626083334	207.130800265494	154.868304510078	203.576526905963	100.931087125741	188.525210560511	-0.903302253496783	3.87378453403989e-05	0.000266541036639244	H6G84_RS13190	NC_999999999.1	2614322	2615998	-	1677	protein_coding	CocE/NonD family hydrolase && PF02129:X-Pro dipeptidyl-peptidase (S15 family)|PF08530:X-Pro dipeptidyl-peptidase C-terminal non-catalytic domain	-
H6G84_RS02035	245.741328618164	285.230999298247	275.562465795046	123.627807488305	182.915320287493	133.269169675553	268.844931237152	146.604099150451	0.878251867150851	3.94059021817787e-05	0.000270420397511995	H6G84_RS02035	NC_999999999.1	395348	395785	+	438	protein_coding	peroxiredoxin && PF00578:AhpC/TSA family	-
H6G84_RS06925	230.166173987435	272.53525748972	222.814535048799	375.221240271523	423.144107598401	428.140324626973	241.838655508651	408.835224165632	-0.756861154574	4.15731489656126e-05	0.000284540233289707	H6G84_RS06925	NC_999999999.1	1342703	1343047	-	345	protein_coding	hypothetical protein && -	-
H6G84_RS09415	435.23904329203	640.711769937012	451.995199670421	223.397617040271	353.636285889154	184.68798317242	509.315337633154	253.907295367282	1.00711395823296	4.19768635957984e-05	0.000286547326756582	rpmG	NC_999999999.1	1846560	1846754	-	195	protein_coding	50S ribosomal protein L33 && -	-
H6G84_RS06995	213.725732988333	212.442079596024	200.078358003003	403.41705601447	296.322818865739	387.21514653763	208.74872352912	362.318340472613	-0.796638724379005	4.36812067225608e-05	0.000297399081990348	H6G84_RS06995	NC_999999999.1	1352870	1353619	-	750	protein_coding	class I SAM-dependent methyltransferase && PF13649:Methyltransferase domain	-
H6G84_RS08645	32.880881998205	28.7770147659953	34.5589891096097	76.9962660672779	76.8244345207472	66.1099030674002	32.07229529127	73.3102012184751	-1.19270644042476	4.440021410706e-05	0.000301503024590873	H6G84_RS08645	NC_999999999.1	1695826	1696605	+	780	protein_coding	HpsJ family protein && -	-
H6G84_RS05190	175.653132779885	204.824634510907	175.523286793544	312.322882075719	291.445076991406	352.586149692801	185.333684694779	318.784702919975	-0.782928684207207	4.60974353752375e-05	0.000312210828624977	H6G84_RS05190	NC_999999999.1	1017275	1017697	+	423	protein_coding	hypothetical protein && PF03968:OstA-like protein	-
H6G84_RS12515	404.954020398946	280.152702574836	306.483666577328	583.436494988669	549.965396331063	565.606948465535	330.53012985037	566.336279928423	-0.776986213512237	4.62810193934858e-05	0.000312505159550507	H6G84_RS12515	NC_999999999.1	2497461	2497658	-	198	protein_coding	hypothetical protein && -	-
H6G84_RS07850	563.301425811354	480.745423149568	663.896369737239	990.106914358095	870.676924568469	971.710638736708	569.31440623272	944.164825887757	-0.730439209909139	4.65732522775547e-05	0.000312505159550507	H6G84_RS07850	NC_999999999.1	1521127	1521657	-	531	protein_coding	alpha/beta hydrolase && PF07176:Alpha/beta hydrolase of unknown function (DUF1400)	-
H6G84_RS11790	704.343103856287	726.196431447763	707.549829665166	443.541870725587	490.213058370482	373.573420507849	712.696454989739	435.776116534639	0.710786452703868	4.66140245615922e-05	0.000312505159550507	H6G84_RS11790	NC_999999999.1	2338210	2340681	+	2472	protein_coding	U32 family peptidase && PF01136:Peptidase family U32|PF12392:Collagenase	-
H6G84_RS09765	595.317021441186	345.324177191943	333.767079032283	188.695074587413	199.987416847659	252.896613321325	424.802759221804	213.859701585466	0.989519293410296	4.6622782091768e-05	0.000312505159550507	H6G84_RS09765	NC_999999999.1	1922961	1923482	-	522	protein_coding	phycocyanin subunit beta && PF00502:Phycobilisome protein	-
H6G84_RS12555	61.435332154541	49.9365844468741	56.3857190735737	100.854264003618	126.821288732662	112.281898860505	55.9192118916629	113.319150532262	-1.01778336409769	4.84647962435778e-05	0.000324014642927425	H6G84_RS12555	NC_999999999.1	2500313	2500552	+	240	protein_coding	helix-turn-helix transcriptional regulator && -	-
H6G84_RS13280	108.160796046727	99.0267861065131	121.865908965466	39.0403602594648	71.9466926464141	25.1847249780572	109.684497039569	45.3905926279787	1.28489515965204	4.86322577940298e-05	0.000324236395011751	H6G84_RS13280	NC_999999999.1	2635326	2636486	-	1161	protein_coding	citrate synthase && PF00285:Citrate synthase, C-terminal domain	Citrate_synt
H6G84_RS09630	198.150578357604	205.671017298143	225.542876294295	101.938718455269	112.188063109663	132.2198061348	209.78815731668	115.448862566577	0.860330267899923	4.87479545314506e-05	0.000324236395011751	recG	NC_999999999.1	1896404	1898857	-	2454	protein_coding	ATP-dependent DNA helicase RecG && PF00270:DEAD/DEAH box helicase|PF00271:Helicase conserved C-terminal domain|PF17191:RecG wedge domain	Helicase_C
H6G84_RS01895	664.539930911091	629.708793702955	627.518486463965	395.825874852907	313.394915425905	438.633960034497	640.589070359337	382.618250104436	0.74202978455498	5.04016492388326e-05	0.000334378204924634	truA	NC_999999999.1	368858	369742	+	885	protein_coding	tRNA pseudouridine(38-40) synthase TruA && PF01416:tRNA pseudouridine synthase	-
H6G84_RS01175	215.45630572508	239.526328787549	264.649100813064	415.34605498264	359.73346323207	442.831414197506	239.877245108564	405.970310804072	-0.760311168583325	5.05608918244447e-05	0.000334578962736249	H6G84_RS01175	NC_999999999.1	240181	241137	+	957	protein_coding	hypothetical protein && -	-
H6G84_RS09515	377.264856610984	387.643316553701	297.38919575901	200.624073555583	231.692739030825	141.664078001572	354.099122974565	191.326963529327	0.891042033035492	5.32180582909527e-05	0.000351266267701606	H6G84_RS09515	NC_999999999.1	1867297	1867725	-	429	protein_coding	hypothetical protein && -	-
H6G84_RS09850	53.6477548391766	62.6323262554015	48.2006953370872	106.276536261877	108.529756703913	116.479353023515	54.8269254772217	110.428548663101	-1.00913478630433	5.51666315944203e-05	0.000363203660801843	H6G84_RS09850	NC_999999999.1	1936995	1937789	+	795	protein_coding	proteasome-type protease && PF00227:Proteasome subunit	Proteasome
H6G84_RS04280	456.871202501375	438.42628378781	522.022624971473	297.140519752594	306.078302614406	223.514434180258	472.440037086886	275.577752182419	0.778777426825713	5.59375185097139e-05	0.000367346640542273	H6G84_RS04280	NC_999999999.1	841442	842455	-	1014	protein_coding	type I glyceraldehyde-3-phosphate dehydrogenase && PF00044:Glyceraldehyde 3-phosphate dehydrogenase, NAD binding domain|PF02800:Glyceraldehyde 3-phosphate dehydrogenase, C-terminal domain	-
H6G84_RS05110	52.7824684708028	38.087225425582	39.1062245187688	14.0979078714734	13.4137901544162	15.7404531112858	43.3253061383845	14.4173837123918	1.58470695100751	5.66385843114552e-05	0.000371011332585643	queG	NC_999999999.1	1002092	1003045	-	954	protein_coding	tRNA epoxyqueuosine(34) reductase QueG && PF13484:4Fe-4S double cluster binding domain|PF08331:Domain of unknown function (DUF1730)	-
H6G84_RS08295	308.907233509452	316.547162425948	273.743571631382	152.908077682904	112.188063109663	208.823344609724	299.732655855594	157.973161800764	0.920433687140197	6.36594444356007e-05	0.000415951130644706	H6G84_RS08295	NC_999999999.1	1614840	1619144	-	4305	protein_coding	type I secretion C-terminal target domain-containing protein && PF01839:FG-GAP repeat	FG-GAP
H6G84_RS08705	68.3576231015315	127.803800872508	49.110142418919	143.147987618038	214.620642470659	208.823344609724	81.757188797653	188.86399156614	-1.2049004009391	6.43790455292734e-05	0.000419596090710892	H6G84_RS08705	NC_999999999.1	1708540	1709703	+	1164	protein_coding	aminotransferase class V-fold PLP-dependent enzyme && PF00266:Aminotransferase class-V	Aminotran_5
H6G84_RS05060	32.880881998205	40.6263737872874	22.7361770457958	95.4319917453585	64.6300798349143	69.2579936896574	32.0811442770961	76.4400217566434	-1.25082611789856	6.74231754345124e-05	0.000438335130519111	H6G84_RS05060	NC_999999999.1	992552	993013	-	462	protein_coding	PIN domain-containing protein && PF13470:PIN domain	-
H6G84_RS08465	39.8031729451956	38.087225425582	36.3778832732733	79.1651749705815	85.3604828008303	79.7516290971812	38.0894272146836	81.425762289531	-1.09483029069161	6.89607996707723e-05	0.000447210785864958	H6G84_RS08465	NC_999999999.1	1656405	1656803	+	399	protein_coding	hypothetical protein && -	-
H6G84_RS02195	306.311374404331	275.92078863866	291.932513268019	173.512712264288	185.35419122466	157.404531112858	291.388225437003	172.090478200602	0.761027252576788	6.91722713227813e-05	0.000447463520726421	H6G84_RS02195	NC_999999999.1	423430	424452	-	1023	protein_coding	ABC transporter ATP-binding protein && PF13732:Domain of unknown function (DUF4162)|PF00005:ABC transporter	ABC_tran
H6G84_RS08455	86.5286368373816	71.9425369149882	121.865908965466	45.5470869693756	28.0470157774157	46.1719957931049	93.4456942392785	39.9220328466321	1.21839374941437	7.01999148534714e-05	0.000452981540124142	H6G84_RS08455	NC_999999999.1	1654111	1655721	+	1611	protein_coding	ABC transporter ATP-binding protein && PF08352:Oligopeptide/dipeptide transporter, C-terminal region|PF00005:ABC transporter	ABC_tran
H6G84_RS13730	41.5337456819432	37.2408426383468	39.1062245187688	79.1651749705815	95.1159665494966	77.6529020156764	39.2936042796863	83.9780145119182	-1.09356340559502	7.27750631143749e-05	0.0004684330365228	H6G84_RS13730	NC_999999999.1	2723395	2723610	-	216	protein_coding	hypothetical protein && -	-
H6G84_RS05655	783.084163378304	777.825781469107	593.868944436187	1082.2855427485	1613.31312493569	1088.18999176022	718.2596297612	1261.26288648147	-0.811549514964378	7.33156534794899e-05	0.000470744567143061	H6G84_RS05655	NC_999999999.1	1103766	1103984	+	219	protein_coding	hypothetical protein && -	-
H6G84_RS05440	85.6633504690078	91.4093410213967	109.13364981982	188.695074587413	168.282094664494	164.750075898124	95.4021137700749	173.909081716677	-0.867436361821114	7.70182900572861e-05	0.000493297393601482	H6G84_RS05440	NC_999999999.1	1066500	1066841	+	342	protein_coding	YbaB/EbfC family nucleoid-associated protein && PF02575:YbaB/EbfC DNA-binding family	-
H6G84_RS06040	321.021242666686	380.025871468585	338.314314441442	525.960409051124	631.667572726144	533.076678702211	346.453809525571	563.568220159826	-0.701070168863502	8.33528822408002e-05	0.000531631526447791	H6G84_RS06040	NC_999999999.1	1174931	1175497	+	567	protein_coding	DUF3611 family protein && PF12263:Protein of unknown function (DUF3611)	-
H6G84_RS05815	1671.73326369821	1234.02610378886	1787.06351579955	998.782549971309	941.404181746299	915.045007536079	1564.27429442887	951.743913084562	0.716711952106498	8.34132734249233e-05	0.000531631526447791	H6G84_RS05815	NC_999999999.1	1132255	1133835	+	1581	protein_coding	alpha/beta hydrolase && PF03403:Platelet-activating factor acetylhydrolase, isoform II|PF07176:Alpha/beta hydrolase of unknown function (DUF1400)	PAF-AH_p_II
H6G84_RS02655	112.487227888596	112.568910702276	100.039179001502	52.0538136792865	58.5329024919979	53.5175405783716	108.365105864124	54.701418916552	0.988416756905879	8.44811849996742e-05	0.000536242685450167	H6G84_RS02655	NC_999999999.1	515494	516690	+	1197	protein_coding	lycopene cyclase family protein && PF05834:Lycopene cyclase protein	-
H6G84_RS12030	59.7047594177933	50.7829672341093	65.480189891892	20.6046345813842	24.3887093716658	26.2340885188096	58.6559721812649	23.7424774906199	1.30375219009968	8.45502152463834e-05	0.000536242685450167	H6G84_RS12030	NC_999999999.1	2391935	2392312	-	378	protein_coding	hypothetical protein && -	-
H6G84_RS07530	231.031460355809	232.755266489668	239.184582521772	394.741420401256	440.216204158567	335.796333040763	234.323769789083	390.251319200195	-0.734882446355213	8.49882221779439e-05	0.000537705971535576	H6G84_RS07530	NC_999999999.1	1456268	1456513	+	246	protein_coding	hypothetical protein && -	-
H6G84_RS04730	181.710137358501	110.02976234057	235.546794194445	68.3206304540635	81.7021763950804	95.492082208467	175.762231297839	81.8382963525369	1.10102391929076	8.57962501839365e-05	0.000541497501160903	H6G84_RS04730	NC_999999999.1	930539	931735	+	1197	protein_coding	glycerol dehydrogenase && PF00465:Iron-containing alcohol dehydrogenase	-
H6G84_RS04320	175.653132779885	193.82165827685	227.361770457958	415.34605498264	239.009351842325	557.212040139516	198.945520504898	403.855815654827	-1.02348251449937	8.6147716474153e-05	0.000542396059548429	H6G84_RS04320	NC_999999999.1	850518	850880	-	363	protein_coding	ferredoxin--nitrite reductase && PF02943:Ferredoxin thioredoxin reductase catalytic beta chain	-
H6G84_RS10515	711.265394803277	631.401559277426	897.62426976802	1126.74817526622	1254.7990971722	1281.27288325866	746.763741282908	1220.94005189903	-0.709555356156245	9.11207267230877e-05	0.000572317591088837	H6G84_RS10515	NC_999999999.1	2072397	2072942	-	546	protein_coding	hypothetical protein && -	-
H6G84_RS07100	173.922560043137	205.671017298143	214.629511312313	123.627807488305	101.213143892413	105.985717615991	198.074362884531	110.275556332236	0.843557191056446	9.1431591633829e-05	0.000572882967869934	secD	NC_999999999.1	1372414	1373808	+	1395	protein_coding	protein translocase subunit SecD && PF02355:Protein export membrane protein	-
H6G84_RS08535	662.809358174343	869.235122490504	721.191535892644	1185.30871565542	1229.19095233196	1157.44798544988	751.078672185831	1190.64921781242	-0.664463647936798	9.25322116142485e-05	0.000578382064885206	H6G84_RS08535	NC_999999999.1	1674374	1675714	-	1341	protein_coding	TldD/PmbA family protein && PF01523:Putative modulator of DNA gyrase	-
H6G84_RS00635	129.792955256072	129.496566446979	218.26729963964	339.434243367014	280.470157774157	280.180065380887	159.18560711423	300.028155507352	-0.91613592882987	9.38434064113787e-05	0.000585154526872221	H6G84_RS00635	NC_999999999.1	124399	125115	+	717	protein_coding	PilN domain-containing protein && PF05137:Fimbrial assembly protein (PilN)	-
H6G84_RS10095	289.870933405228	315.700779638713	286.475830777028	180.019438974199	193.890239504743	155.305804031353	297.349181273656	176.405160836765	0.755109716212229	9.40668611047479e-05	0.000585154526872221	H6G84_RS10095	NC_999999999.1	1992519	1993901	-	1383	protein_coding	MFS transporter && PF05977:Transmembrane secretion effector	-
H6G84_RS11770	59.7047594177933	73.6353024894585	58.2046132372374	28.1958157429468	23.1692739030825	29.3821791410668	63.8482250481631	26.9157562623654	1.24264575541295	9.66889640785847e-05	0.000600026729234088	H6G84_RS11770	NC_999999999.1	2333416	2333922	+	507	protein_coding	hypothetical protein && PF01424:R3H domain	R3H
H6G84_RS04020	70.953482206653	75.3280680639288	80.0313432012014	37.955905807813	31.7053221831655	33.5796333040763	75.437631157261	34.413620431685	1.1301148890211	0.000100116629155861	0.000619815121790702	H6G84_RS04020	NC_999999999.1	789329	790507	-	1179	protein_coding	LL-diaminopimelate aminotransferase && PF00155:Aminotransferase class I and II	Aminotran_1_2
H6G84_RS06720	143.637537150054	150.656136127858	147.330427256757	271.11361291295	225.595561687909	251.847249780572	147.208033511556	249.518808127144	-0.762182600071803	0.000101899267958961	0.000628501653789106	H6G84_RS06720	NC_999999999.1	1297509	1298267	-	759	protein_coding	haloacid dehalogenase-like hydrolase && PF12710:haloacid dehalogenase-like hydrolase	-
H6G84_RS09920	29.4197365247098	32.1625459149359	32.740094945946	6.50672670991081	7.31661281149974	12.5923624890286	31.4407924618639	8.80523400347972	1.82617818229352	0.000102004316208641	0.000628501653789106	H6G84_RS09920	NC_999999999.1	1951809	1952759	-	951	protein_coding	o-succinylbenzoate synthase && PF13378:Enolase C-terminal domain-like	-
H6G84_RS02900	77.0104867852697	59.2467951064608	65.480189891892	21.689089033036	29.2664512459989	34.6289968448287	67.2458239278742	28.5281790412879	1.23605950113824	0.00010339208161744	0.000635542795534689	H6G84_RS02900	NC_999999999.1	571471	572025	+	555	protein_coding	TolB family protein && PF07676:WD40-like Beta Propeller Repeat	PD40
H6G84_RS07710	35.4767411033265	36.3944598511117	27.283412454955	72.6584482606707	90.2382246751634	60.8630853636383	33.051537803131	74.5865860998241	-1.16850653388324	0.000104678674063328	0.000641930213995917	cax	NC_999999999.1	1493259	1494323	+	1065	protein_coding	calcium/proton exchanger && PF01699:Sodium/calcium exchanger protein	Na_Ca_ex
H6G84_RS02260	59.7047594177933	60.093177893696	61.8424015645647	110.614354068484	103.65201482958	137.466623838562	60.5467796253513	117.244330912209	-0.955713211026928	0.000108346620882194	0.000662856449453802	H6G84_RS02260	NC_999999999.1	432316	433341	-	1026	protein_coding	type II toxin-antitoxin system HicA family toxin && PF07927:HicA toxin of bacterial toxin-antitoxin,	-
H6G84_RS01165	2066.30384767667	2224.29396485399	2311.81448201652	3426.87606721969	3698.54777621312	2999.08099947031	2200.80409818239	3374.83494763437	-0.616679053540055	0.000109002829350196	0.000665301974904491	H6G84_RS01165	NC_999999999.1	237695	238888	-	1194	protein_coding	type IV pilus twitching motility protein PilT && PF00437:Type II/IV secretion system protein	-
H6G84_RS03450	141.906964413306	166.737409085326	126.413144374625	279.789248526165	196.32911044191	331.598878877753	145.019172624419	269.239079281943	-0.894040481027915	0.000111404251042122	0.000678362974655549	H6G84_RS03450	NC_999999999.1	672022	672762	+	741	protein_coding	peptidylprolyl isomerase && PF00639:PPIC-type PPIASE domain	-
H6G84_RS02400	889.514386688283	693.187502745592	965.832800905407	544.396134729204	551.184831799647	430.239051708478	849.511563446427	508.606672745776	0.740458068521047	0.000112397855293788	0.000682810390239075	H6G84_RS02400	NC_999999999.1	460550	461527	-	978	protein_coding	ribose-phosphate pyrophosphokinase && PF14572:Phosphoribosyl synthetase-associated domain|PF13793:N-terminal domain of ribose phosphate pyrophosphokinase	-
H6G84_RS06750	76.1452004168958	84.6382787235155	96.4013906741744	29.2802701945986	47.5579832747483	41.9745416300954	85.7282899381952	39.6042650331474	1.11774806644944	0.000113732183025572	0.000688852394886104	cobQ	NC_999999999.1	1302996	1304471	-	1476	protein_coding	cobyric acid synthase CobQ && PF07685:CobB/CobQ-like glutamine amidotransferase domain|PF13500:AAA domain	-
H6G84_RS13415	166.134982727773	240.372711574784	218.26729963964	312.322882075719	360.952898700654	419.745416300954	208.258331314066	364.340399025775	-0.807136712353704	0.00011392354564616	0.000688852394886104	gloA	NC_999999999.1	2663167	2663580	-	414	protein_coding	lactoylglutathione lyase && PF00903:Glyoxalase/Bleomycin resistance protein/Dioxygenase superfamily	Glyoxalase
H6G84_RS05955	1095.45254236125	719.425369149882	1437.83583637613	262.437977299736	404.852575569652	130.121079053296	1084.23791596242	265.803877307561	2.02899216511812	0.000118546810593095	0.000715140527159278	H6G84_RS05955	NC_999999999.1	1160075	1160704	-	630	protein_coding	response regulator && -	-
H6G84_RS11555	123.735950677456	157.427198425739	123.684803129129	66.1517215507599	80.4827409264971	66.1099030674002	134.949317410775	70.9147885148857	0.93183168948663	0.000123521111153656	0.000743419402163766	argS	NC_999999999.1	2288750	2290504	-	1755	protein_coding	arginine--tRNA ligase && PF00750:tRNA synthetases class I (R)|PF05746:DALR anticodon binding domain|PF03485:Arginyl tRNA synthetase N terminal domain	-
H6G84_RS04930	41.5337456819432	73.6353024894585	42.7440128460962	92.1786283904031	131.699030606995	114.38062594201	52.6376870058326	112.752761646469	-1.09497097084193	0.000123876811366345	0.000743834371954394	H6G84_RS04930	NC_999999999.1	970130	970792	-	663	protein_coding	FHA domain-containing protein && PF00498:FHA domain	FHA
H6G84_RS08155	24.2280183144669	19.4668041064086	26.3739653731232	62.8983581958045	65.8495153034976	43.0239051708477	23.3562625979995	57.2572595567166	-1.29232108093506	0.000126005416707786	0.000754868477921473	H6G84_RS08155	NC_999999999.1	1583432	1584193	+	762	protein_coding	NAAT family transporter && PF01914:MarC family integral membrane protein	-
H6G84_RS03775	43.2643184186908	44.8582877234632	47.2912482552553	15.1823623231252	12.1943546858329	22.0366343558001	45.1379514658031	16.4711171215861	1.44361352131734	0.000139791708910421	0.000835529246344774	H6G84_RS03775	NC_999999999.1	744241	745050	+	810	protein_coding	DUF362 domain-containing protein && PF04015:Domain of unknown function (DUF362)	-
H6G84_RS06525	117.678946098839	104.105082829924	143.69263892943	244.002251621655	190.231933098993	214.070162313486	121.825555952731	216.101449011378	-0.829135574576359	0.000141757381868895	0.000845330226592907	H6G84_RS06525	NC_999999999.1	1264597	1265877	+	1281	protein_coding	ATP-binding protein && PF05673:Protein of unknown function (DUF815)	-
H6G84_RS11195	546.860984812252	661.871339617891	550.215484508259	379.55905807813	395.097091820986	296.969882032925	586.315936312801	357.20867731068	0.716113894710444	0.000142887934002938	0.000850117662393625	mnmA	NC_999999999.1	2207818	2208891	+	1074	protein_coding	tRNA 2-thiouridine(34) synthase MnmA && PF03054:tRNA methyl transferase	-
H6G84_RS02190	434.373756923656	384.25778540476	482.006953370872	275.451430719557	285.34789964849	232.958706047029	433.546165233096	264.586012138359	0.713134973044454	0.000149858852106892	0.000889551172460589	H6G84_RS02190	NC_999999999.1	422518	423378	-	861	protein_coding	ABC transporter permease && PF01061:ABC-2 type transporter	ABC2_membrane
H6G84_RS08315	65.76176399641	49.9365844468741	60.9329544827329	22.7735434846878	30.4858867145822	20.9872708150477	58.877100975339	24.7489003381059	1.25718114261988	0.000158582603455304	0.000939185555623423	queC	NC_999999999.1	1622769	1623464	-	696	protein_coding	7-cyano-7-deazaguanine synthase QueC && PF06508:Queuosine biosynthesis protein QueC	-
H6G84_RS05735	160.94326451753	132.035714808684	191.893334266517	347.025424528576	224.376126219325	303.266063277439	161.62410453091	291.55587134178	-0.853532386544188	0.000160681406062105	0.000949447761560594	psaK	NC_999999999.1	1116709	1116951	+	243	protein_coding	photosystem I reaction center subunit PsaK && -	-
H6G84_RS04735	82.2022049955126	104.105082829924	89.1258140195197	43.378178066072	51.2162896804982	40.925178089343	91.8110339483188	45.1732152786377	1.02731369665111	0.000162662381126264	0.000956099147857732	H6G84_RS04735	NC_999999999.1	931843	933483	-	1641	protein_coding	B12-binding domain-containing radical SAM protein && PF04055:Radical SAM superfamily	Radical_SAM
H6G84_RS05390	188.632428305492	250.529305021606	233.727900030781	120.37444413335	113.407498578246	146.910895705334	224.296544452626	126.897612805643	0.819717261495887	0.000162731978761328	0.000956099147857732	H6G84_RS05390	NC_999999999.1	1056947	1057084	+	138	protein_coding	hypothetical protein && -	-
H6G84_RS03765	1450.21995339452	681.3381437243	653.892451837088	4762.92395165471	2247.419568599	3413.57959806751	928.483516318635	3474.64103944041	-1.90392942957762	0.000162912807769128	0.000956099147857732	H6G84_RS03765	NC_999999999.1	743396	743623	-	228	protein_coding	hypothetical protein && -	-
H6G84_RS03005	26.8238774195883	32.1625459149359	25.4645182912913	8.67563561321441	8.53604828008302	6.2961812445143	28.1503138752718	7.83595504593725	1.8510266636564	0.000166134323194484	0.000972804592249419	mtnC	NC_999999999.1	590379	591095	-	717	protein_coding	acireductone synthase && PF00702:haloacid dehalogenase-like hydrolase	Hydrolase
H6G84_RS05605	7.78757731536435	17.7740385319383	18.1889416366367	43.378178066072	34.1441931203321	47.2213593338573	14.5835191613131	41.5812435067538	-1.51649389213061	0.000168679417126534	0.000985482900959975	H6G84_RS05605	NC_999999999.1	1092540	1093748	-	1209	protein_coding	hypothetical protein && -	-
H6G84_RS09500	89.1244959425031	67.7106229788124	89.1258140195197	34.7025424528576	46.338547806165	34.6289968448287	81.9869776469451	38.5566957012838	1.09301167873772	0.000171278054803987	0.000998416346430432	apbC	NC_999999999.1	1864021	1865106	+	1086	protein_coding	iron-sulfur cluster carrier protein ApbC && PF01883:Iron-sulfur cluster assembly protein|PF10609:NUBPL iron-transfer P-loop NTPase	-
H6G84_RS00550	11343.0390030124	14568.7869166787	8897.12080156083	20525.4694064136	26867.8216792956	15261.9433367027	11602.9822404173	20885.078140804	-0.847930197464686	0.000179732683708523	0.00104535107968589	dnaK	NC_999999999.1	104749	106653	-	1905	protein_coding	molecular chaperone DnaK && PF00012:Hsp70 protein	HSP70
H6G84_RS07050	301.119656194088	331.782052596181	323.763161132133	173.512712264288	192.67080403616	218.267616476496	318.888289974134	194.817044258981	0.710423530995972	0.000196909721798	0.00114269310591502	H6G84_RS07050	NC_999999999.1	1361417	1362466	+	1050	protein_coding	phospho-N-acetylmuramoyl-pentapeptide-transferase && PF00953:Glycosyl transferase family 4	Glycos_transf_4
H6G84_RS06985	123.735950677456	134.57486317039	105.495861492493	69.4050849057153	62.1912088977477	61.9124489043907	121.268891780113	64.5029142359512	0.911076505974533	0.00020056191019061	0.00116128927463045	H6G84_RS06985	NC_999999999.1	1351894	1352394	-	501	protein_coding	CGLD27 family protein && PF06799:Protein of unknown function (DUF1230)	-
H6G84_RS06025	68.3576231015315	68.5570057660475	101.858073165165	152.908077682904	140.235078887078	150.058986327591	79.5909006775815	147.734047632524	-0.894995926461792	0.000202356897195702	0.00116907303190568	msrB	NC_999999999.1	1171949	1172557	+	609	protein_coding	peptide-methionine (R)-S-oxide reductase MsrB && PF01641:SelR domain	-
H6G84_RS04385	147.098682623549	160.812729574679	130.960379783784	244.002251621655	267.05636761974	225.613161261763	146.290597327337	245.557260167719	-0.745495754159034	0.00020386456951612	0.00117516598516625	H6G84_RS04385	NC_999999999.1	861359	862063	+	705	protein_coding	HEAT repeat domain-containing protein && PF13646:HEAT repeats	-
H6G84_RS03895	36.3420274717003	42.3191393617577	25.4645182912913	7.59118116156261	15.8526610915828	9.44427186677146	34.7085617082498	10.9627047066389	1.67980682227172	0.000207051096793212	0.00119088812656672	H6G84_RS03895	NC_999999999.1	762345	762929	-	585	protein_coding	dihydrofolate reductase family protein && PF01872:RibD C-terminal domain	RibD_C
H6G84_RS03800	9371.05136948843	10366.4963780562	9833.85129584762	6341.88963325973	7421.4842617979	5149.22689447195	9857.13301446408	6304.20026317653	0.644962731662818	0.000211043699791002	0.00121116671959703	H6G84_RS03800	NC_999999999.1	749318	750844	+	1527	protein_coding	ferredoxin:protochlorophyllide reductase (ATP-dependent) subunit B && PF08369:Proto-chlorophyllide reductase 57 kD subunit|PF00148:Nitrogenase component 1 type Oxidoreductase	-
H6G84_RS11955	259.585910512145	300.46588946848	311.940349068319	181.103893425851	171.940401070244	180.49052900941	290.664049682981	177.844941168502	0.708085685318949	0.000223365624589214	0.00127905172226142	H6G84_RS11955	NC_999999999.1	2374423	2377059	-	2637	protein_coding	TIGR03960 family B12-binding radical SAM protein && PF04055:Radical SAM superfamily|PF10105:Uncharacterized protein conserved in bacteria (DUF2344)	Radical_SAM
H6G84_RS09615	261.316483248893	314.854396851478	194.621675512012	453.301960790453	719.466926464141	334.746969500011	256.930851870794	502.505285584868	-0.965835097478264	0.000232012523004054	0.00132563983408043	H6G84_RS09615	NC_999999999.1	1890039	1892819	-	2781	protein_coding	cation-translocating P-type ATPase && PF00689:Cation transporting ATPase, C-terminus|PF13246:Cation transport ATPase (P-type)|PF00122:E1-E2 ATPase|PF00702:haloacid dehalogenase-like hydrolase|PF00690:Cation transporter/ATPase, N-terminus	E1-E2_ATPase
H6G84_RS03535	38.0726002084479	44.8582877234632	47.2912482552553	84.5874472288405	71.9466926464141	109.133808238248	43.4073787290555	88.5559827045008	-1.03264531867133	0.000234163393364704	0.0013349886645891	H6G84_RS03535	NC_999999999.1	691693	693288	+	1596	protein_coding	glycoside hydrolase family 57 protein && PF03065:Glycosyl hydrolase family 57|PF09210:Domain of unknown function (DUF1957)	-
H6G84_RS06330	285.544501563359	289.462913234423	316.487584477478	202.792982458887	186.573626693243	140.614714460819	297.16499975842	176.660441204317	0.751361068167982	0.000234859958617712	0.00133602353652268	coaBC	NC_999999999.1	1227620	1228810	-	1191	protein_coding	bifunctional phosphopantothenoylcysteine decarboxylase/phosphopantothenate--cysteine ligase CoaBC && PF04127:DNA / pantothenate metabolism flavoprotein|PF02441:Flavoprotein	DFP
H6G84_RS01345	15707.5434450899	15691.0904925525	15761.6273752275	28322.6969137901	35645.3181821581	17937.8203656213	15720.08710429	27301.9451538565	-0.796367258797455	0.000240456264263314	0.00136486553500883	groL	NC_999999999.1	272027	273661	+	1635	protein_coding	chaperonin GroEL && PF00118:TCP-1/cpn60 chaperonin family	-
H6G84_RS13750	38.9378865768217	27.084249191525	20.0078358003003	70.4895393573671	74.3855635835806	53.5175405783716	28.676657189549	66.1308811731064	-1.2006093298704	0.000245879180912735	0.00139259955302977	H6G84_RS13750	NC_999999999.1	2725652	2725918	+	267	protein_coding	hypothetical protein && -	-
H6G84_RS11925	54.5130412075504	40.6263737872874	64.5707428100602	26.0269068396432	24.3887093716658	11.5429989482762	53.2367192682993	20.6528717198617	1.37234256186813	0.00024853799895439	0.00140459165422154	H6G84_RS11925	NC_999999999.1	2368812	2369468	+	657	protein_coding	LON peptidase substrate-binding domain-containing protein && PF02190:ATP-dependent protease La (LON) substrate-binding domain	-
H6G84_RS00110	320.155956298312	308.929717340832	371.96385646922	167.005985554377	223.156690750742	214.070162313486	333.683176702788	201.410946206202	0.728961601895233	0.000249631768931876	0.00140770610567236	H6G84_RS00110	NC_999999999.1	21628	22086	+	459	protein_coding	hydrogenase maturation protease && -	-
H6G84_RS09845	544.265125707131	377.486723106879	789.400067030032	123.627807488305	206.084594190576	55.6162676598764	570.383971948014	128.442889779586	2.15222922448014	0.000250326904591967	0.00140856397074092	H6G84_RS09845	NC_999999999.1	1936298	1936801	-	504	protein_coding	hypothetical protein && -	-
H6G84_RS05515	113.35251425697	142.192308255506	104.586414410661	72.6584482606707	59.7523379605812	56.6656312006287	120.043745641046	63.0254724739602	0.929967865915323	0.000252344972772962	0.00141684601595901	serS	NC_999999999.1	1077434	1078705	+	1272	protein_coding	serine--tRNA ligase && PF02403:Seryl-tRNA synthetase N-terminal domain|PF00587:tRNA synthetase class II core domain (G, H, P, S and T)	tRNA-synt_2b
H6G84_RS10365	38.9378865768217	49.090201659639	63.6612957282284	22.7735434846878	12.1943546858329	23.0859978965525	50.5631279882297	19.3512986890244	1.37304043957592	0.000254522207965078	0.00142598403339398	lpxB	NC_999999999.1	2047163	2048347	-	1185	protein_coding	lipid-A-disaccharide synthase && PF02684:Lipid-A-disaccharide synthetase	-
H6G84_RS09710	275.161065142874	378.333105894114	401.066163087839	563.916314858937	595.084508668645	551.965222435754	351.520111374942	570.322015321112	-0.698188918147963	0.000263694100449563	0.00147418641501329	H6G84_RS09710	NC_999999999.1	1914075	1914302	-	228	protein_coding	DUF4351 domain-containing protein && -	-
H6G84_RS02735	44.1296047870646	49.090201659639	67.2990840555557	93.2630828420549	95.1159665494966	131.170442594048	53.5062968340864	106.516497328533	-0.997328901008526	0.000264456581267421	0.00147526961679073	gcvH	NC_999999999.1	536824	537213	-	390	protein_coding	glycine cleavage system protein GcvH && PF01597:Glycine cleavage H-protein	-
H6G84_RS07080	36.3420274717003	44.011904936228	30.0117537004505	67.2361760024117	87.7993537379968	75.5541749341717	36.7885620361263	76.8632348915267	-1.05853839656204	0.000282328776906615	0.00157158980106386	H6G84_RS07080	NC_999999999.1	1369525	1370220	-	696	protein_coding	hypothetical protein && -	-
H6G84_RS11075	404.954020398946	402.031823936699	451.995199670421	288.464884139379	270.71467402549	238.205523750791	419.660348002022	265.79502730522	0.659146049156022	0.000285912037098541	0.00158812810328397	rpsD	NC_999999999.1	2185475	2186083	+	609	protein_coding	30S ribosomal protein S4 && PF01479:S4 domain|PF00163:Ribosomal protein S4/S9 N-terminal domain	S4
H6G84_RS05560	129.792955256072	88.0238098724561	98.220284837838	41.2092691627684	57.3134670234146	59.8137218228859	105.345683322122	52.7788193363563	0.998058411576665	0.000291384094779822	0.00161506483303175	nagA	NC_999999999.1	1086820	1088034	+	1215	protein_coding	N-acetylglucosamine-6-phosphate deacetylase && -	-
H6G84_RS09745	89.1244959425031	88.8701926596913	94.5824965105107	149.654714327949	147.551691698578	175.243711305648	90.859061704235	157.483372444058	-0.794954468643644	0.000295470415206203	0.00163422229647098	H6G84_RS09745	NC_999999999.1	1920067	1920849	-	783	protein_coding	helix-turn-helix domain-containing protein && PF13464:Domain of unknown function (DUF4115)|PF13413:Helix-turn-helix domain	-
H6G84_RS04245	218.917451198576	147.270604978917	210.991722984985	116.036626326743	92.67709561233	112.281898860505	192.393259720826	106.998540266526	0.843790142486182	0.000301750799669946	0.00166540760498689	H6G84_RS04245	NC_999999999.1	835129	835521	+	393	protein_coding	ferredoxin && PF13370:4Fe-4S single cluster domain of Ferredoxin I	-
H6G84_RS02155	1419.93493050143	1382.98947434224	1233.21024296397	938.053100678808	940.184746277716	659.000303592497	1345.37821593588	845.746050183007	0.670292386421697	0.0003039571648272	0.00167402311159609	glnA	NC_999999999.1	414549	415970	+	1422	protein_coding	type I glutamate--ammonia ligase && PF00120:Glutamine synthetase, catalytic domain|PF03951:Glutamine synthetase, beta-Grasp domain	-
H6G84_RS01280	435.23904329203	391.875230489877	630.246827709461	861.05683461153	640.203621006227	1096.58490008624	485.787033830456	865.948451901333	-0.835025619011347	0.000314969871663781	0.00173099967605053	H6G84_RS01280	NC_999999999.1	261014	261766	-	753	protein_coding	SIMPL domain-containing protein && PF04402:Protein of unknown function (DUF541)	-
H6G84_RS11510	21.6321592093454	8.46382787235155	23.6456241276277	53.1382681309383	42.6802414004151	45.1226322523525	17.9138704031082	46.9803805945686	-1.39749208429574	0.00031780948491862	0.00174291290460655	H6G84_RS11510	NC_999999999.1	2274846	2275085	-	240	protein_coding	hypothetical protein && -	-
H6G84_RS08330	80.4716322587649	71.9425369149882	92.763602346847	32.533633549554	43.8996768689984	44.0732687116001	81.7259238402	40.1688597100509	1.02529794526417	0.000342381087013476	0.00187370577998514	H6G84_RS08330	NC_999999999.1	1624391	1625047	-	657	protein_coding	methyltransferase domain-containing protein && PF08241:Methyltransferase domain	Methyltransf_11
H6G84_RS08530	331.404679087172	167.583791872561	151.877662665916	91.0941739387513	101.213143892413	126.972988431038	216.955377875216	106.426768754068	1.02692168358946	0.000351748706291235	0.00192091819814624	H6G84_RS08530	NC_999999999.1	1674095	1674265	+	171	protein_coding	metallothionein && -	-
H6G84_RS11610	269.969346932631	292.002061596128	256.464077076577	389.319148142997	476.799268216066	417.646689219449	272.811828535112	427.921701859504	-0.648373996136311	0.000353408408816901	0.00192592733712404	H6G84_RS11610	NC_999999999.1	2299848	2301158	+	1311	protein_coding	HAMP domain-containing histidine kinase && PF00512:His Kinase A (phospho-acceptor) domain|PF02518:Histidine kinase-, DNA gyrase B-, and HSP90-like ATPase	HATPase_c
H6G84_RS10185	23.362731946093	33.008928702171	34.5589891096097	53.1382681309383	62.1912088977477	84.9984468009431	30.3102165859579	66.7759746098764	-1.14240964310144	0.000356892052398714	0.00194083434784542	H6G84_RS10185	NC_999999999.1	2012197	2012403	-	207	protein_coding	hypothetical protein && -	-
H6G84_RS03910	156.616832675661	148.116987766152	172.794945548048	91.0941739387513	79.2633054579138	102.837626993734	159.176255329954	91.0650354634662	0.802310767720567	0.000363948476040396	0.00197506767123177	H6G84_RS03910	NC_999999999.1	763994	766831	+	2838	protein_coding	Cache 3/Cache 2 fusion domain-containing protein && PF00672:HAMP domain|PF02518:Histidine kinase-, DNA gyrase B-, and HSP90-like ATPase|PF00512:His Kinase A (phospho-acceptor) domain|PF17201:Cache 3/Cache 2 fusion domain|PF00072:Response regulator receiver domain	HATPase_c
H6G84_RS02685	180.844850990128	113.415293489511	158.243792238739	254.846796138173	240.228787310908	281.229428921639	150.834645572792	258.768337456907	-0.780009962554804	0.000370423742021507	0.00200601082840039	H6G84_RS02685	NC_999999999.1	520290	520529	-	240	protein_coding	DUF2949 domain-containing protein && -	-
H6G84_RS09400	268.238774195883	191.282509915145	308.302560740992	415.34605498264	385.341608072319	494.250227694373	255.94128161734	431.645963583111	-0.755491464726868	0.00039312465843964	0.00212451117498422	H6G84_RS09400	NC_999999999.1	1843223	1844188	-	966	protein_coding	Hpt domain-containing protein && PF01627:Hpt domain	Hpt
H6G84_RS09715	366.016133822124	363.098215723881	382.877221451202	511.86250117965	558.501444611146	632.766215073688	370.663856999069	567.710053621495	-0.615396764353083	0.000394157757954491	0.00212566574664023	H6G84_RS09715	NC_999999999.1	1914342	1915277	-	936	protein_coding	DUF4351 domain-containing protein && PF14261:Domain of unknown function (DUF4351)	-
H6G84_RS03750	455.140629764627	440.965432149516	546.577696180932	327.505244398844	279.250722305573	312.71033514421	480.894586031692	306.488767282876	0.648771672469472	0.000396372686298157	0.00213317582626021	H6G84_RS03750	NC_999999999.1	739439	740503	+	1065	protein_coding	aspartate-semialdehyde dehydrogenase && PF02774:Semialdehyde dehydrogenase, dimerisation domain|PF01118:Semialdehyde dehydrogenase, NAD binding domain	-
H6G84_RS00950	104.699650573232	118.493590212922	93.6730494286789	52.0538136792865	48.7774187433316	66.1099030674002	105.622096738277	55.6470451633394	0.921673590265062	0.000402673961216794	0.00216260094284961	H6G84_RS00950	NC_999999999.1	190153	193809	-	3657	protein_coding	hydantoinase B/oxoprolinase family protein && PF01968:Hydantoinase/oxoprolinase|PF05378:Hydantoinase/oxoprolinase N-terminal region|PF02538:Hydantoinase B/oxoprolinase	Hydantoinase_B
H6G84_RS03120	118.544232467213	118.493590212922	114.590332310811	67.2361760024117	64.6300798349143	64.0111759858954	117.209384996982	65.2924772744071	0.844133299720452	0.000406416942444402	0.00217819328243963	H6G84_RS03120	NC_999999999.1	613036	614237	+	1202	protein_coding	amidohydrolase && PF07687:Peptidase dimerisation domain|PF01546:Peptidase family M20/M25/M40	Peptidase_M20
H6G84_RS09965	165.269696359399	170.122940234266	157.334345156907	94.3475372937067	112.188063109663	46.1719957931049	164.242327250191	84.2358653988247	0.969366131004497	0.000436288265507927	0.00233346754789188	H6G84_RS09965	NC_999999999.1	1963599	1964840	+	1242	protein_coding	PAS domain-containing protein && PF02518:Histidine kinase-, DNA gyrase B-, and HSP90-like ATPase|PF00512:His Kinase A (phospho-acceptor) domain|PF00989:PAS fold	HisKA
H6G84_RS08170	171.326700938016	167.583791872561	198.25946383934	304.731700914156	265.836932151157	285.426883084648	179.056652216639	285.331838716654	-0.673404445112996	0.000453051062431158	0.0024181367406305	H6G84_RS08170	NC_999999999.1	1585398	1585883	-	486	protein_coding	hypothetical protein && -	-
H6G84_RS01710	507.057811867056	651.714746171069	476.550270879881	879.492560289611	819.46063488797	831.095924275888	545.107609639335	843.34970648449	-0.629322372230538	0.000455443434943428	0.00242591431261448	psbZ	NC_999999999.1	344744	344932	+	189	protein_coding	photosystem II reaction center protein PsbZ && -	-
H6G84_RS04865	54.5130412075504	43.1655221489929	30.0117537004505	80.2496294222333	80.4827409264971	97.5908092899717	42.5634390189979	86.107726546234	-1.01554471623773	0.000460919388265114	0.00244980254523097	H6G84_RS04865	NC_999999999.1	959066	959236	-	171	protein_coding	ssl1498 family light-harvesting-like protein && -	-
H6G84_RS12385	55.3783275759242	38.9336082128171	45.4723540915917	78.0807205189297	82.9216118636637	115.429989482762	46.5947632934444	92.1441072884519	-0.986245580591421	0.000461817056521953	0.00244980254523097	H6G84_RS12385	NC_999999999.1	2468647	2469315	+	669	protein_coding	PspA/IM30 family protein && PF04012:PspA/IM30 family	-
H6G84_RS04585	71.8187685750268	82.9455131490452	84.5785786103605	35.7869969045094	53.6551606176647	24.1353614373048	79.7809534448108	37.859172986493	1.08631905492244	0.000467293408395139	0.00247379408444284	cysT	NC_999999999.1	904236	905072	-	837	protein_coding	sulfate ABC transporter permease subunit CysT && PF00528:Binding-protein-dependent transport system inner membrane component	BPD_transp_1
H6G84_RS07470	40.6684593135694	42.3191393617577	40.0156716006007	15.1823623231252	19.5109674973326	14.6910895705334	41.0010900919759	16.4614731303304	1.32329391811842	0.000501791219923015	0.00265101104782139	H6G84_RS07470	NC_999999999.1	1445444	1446073	+	630	protein_coding	DUF1997 domain-containing protein && PF09366:Protein of unknown function (DUF1997)	-
H6G84_RS00860	50.1866093656813	52.4757328085796	67.2990840555557	31.4491790979022	20.7304029659159	23.0859978965525	56.6538087432722	25.0885266534569	1.16997981878821	0.000508597529964071	0.00268150811529837	H6G84_RS00860	NC_999999999.1	174337	175149	-	813	protein_coding	AhpC/TSA family protein && PF13911:AhpC/TSA antioxidant enzyme	-
H6G84_RS05800	76.1452004168958	59.2467951064608	82.7596844466969	36.8714513561612	43.8996768689984	16.7898166520381	72.7172266566845	32.5203149590659	1.17026407491503	0.000521267455574259	0.00274273383318383	H6G84_RS05800	NC_999999999.1	1129160	1130026	+	867	protein_coding	phosphatidate cytidylyltransferase && PF01148:Cytidylyltransferase family	-
H6G84_RS06740	87.3939232057555	97.3340205320428	107.314755656156	58.5605403891973	47.5579832747483	49.3200864153621	97.3475664646515	51.8128700264359	0.907812443514021	0.000531836512823962	0.00279267998839141	H6G84_RS06740	NC_999999999.1	1301192	1301737	+	546	protein_coding	hypothetical protein && -	-
H6G84_RS05480	163.539123622651	49.090201659639	65.480189891892	35.7869969045094	35.3636285889154	39.8758145485906	92.7031717247274	37.0088133473385	1.32399333134916	0.000535911755198973	0.00280839412724472	H6G84_RS05480	NC_999999999.1	1072034	1072171	-	138	protein_coding	photosystem II reaction center protein K && -	-
H6G84_RS12865	66.6270503647839	65.1714746171069	63.6612957282284	124.712261939957	90.2382246751634	143.762805083077	65.1532735700397	119.571097232732	-0.879386762277519	0.000553179574398394	0.00288979609926854	H6G84_RS12865	NC_999999999.1	2556427	2557065	+	639	protein_coding	DUF3318 domain-containing protein && PF11780:Protein of unknown function (DUF3318)	-
H6G84_RS10420	26.8238774195883	20.3131868936437	20.9172828821322	40.1248147111166	54.874596086248	59.8137218228859	22.6847823984547	51.6043775400835	-1.18512718879528	0.000553673346698715	0.00288979609926854	H6G84_RS10420	NC_999999999.1	2060161	2060463	+	303	protein_coding	DUF3593 domain-containing protein && PF12159:Protein of unknown function (DUF3593)	-
H6G84_RS12675	45.8601775238123	37.2408426383468	40.0156716006007	18.4357256780806	18.2915320287493	12.5923624890286	41.0388972542532	16.4398733986195	1.32497166107182	0.000569625034722083	0.00296189069489994	H6G84_RS12675	NC_999999999.1	2521772	2522257	-	486	protein_coding	hypothetical protein && -	-
H6G84_RS01190	217.186878461828	183.665064830029	226.452323376127	364.376695755005	275.592415899823	373.573420507849	209.101422222661	337.847510720892	-0.694035399727136	0.000569770029589464	0.00296189069489994	H6G84_RS01190	NC_999999999.1	242826	243776	-	951	protein_coding	HEAT repeat domain-containing protein && PF13646:HEAT repeats	-
H6G84_RS08425	18.1710137358501	32.1625459149359	21.826729963964	54.2227225825901	47.5579832747483	60.8630853636383	24.0534298715833	54.2145970736589	-1.17256431616846	0.000574934081630542	0.00298275801549925	H6G84_RS08425	NC_999999999.1	1648977	1649333	+	357	protein_coding	IS630 transposase-related protein && PF01710:Transposase	Transposase_14
H6G84_RS05365	743.280990433108	831.994279852157	730.286006710962	468.484323113578	591.426202262895	441.782050656754	768.520425665409	500.564192011076	0.619775218357133	0.000586829220577671	0.00303839320993708	lepA	NC_999999999.1	1053631	1055445	+	1815	protein_coding	translation elongation factor 4 && PF00009:Elongation factor Tu GTP binding domain|PF00679:Elongation factor G C-terminus|PF03144:Elongation factor Tu domain 2|PF06421:GTP-binding protein LepA C-terminus	GTP_EFTU
H6G84_RS03550	109.026082415101	77.0208336383991	120.047014801802	57.4760859375455	56.0940315548313	46.1719957931049	102.031310285101	53.2473710951606	0.93878590504146	0.000618467252981316	0.00319582480923015	recJ	NC_999999999.1	695804	697783	-	1980	protein_coding	single-stranded-DNA-specific exonuclease RecJ && PF02272:DHHA1 domain|PF01368:DHH family	-
H6G84_RS01095	118.544232467213	237.833563213079	162.791027647898	289.549338591031	314.614350894489	311.660971603458	173.05627444273	305.274887029659	-0.818093605788254	0.000628012877478196	0.00323869861665694	H6G84_RS01095	NC_999999999.1	225079	225504	+	426	protein_coding	hypothetical protein && -	-
H6G84_RS07565	117.678946098839	192.975275489615	151.877662665916	246.171160524959	318.272657300239	234.008069587782	154.177294751457	266.15062913766	-0.785737177804432	0.000632022724092169	0.00325291060772835	H6G84_RS07565	NC_999999999.1	1462350	1462868	+	519	protein_coding	methyltransferase domain-containing protein && PF08241:Methyltransferase domain	Methyltransf_11
H6G84_RS03635	547.726271180626	630.55517649019	450.176305506758	353.532151238487	314.614350894489	371.474693426344	542.819251059191	346.540398519773	0.647051440012355	0.000677730098082906	0.00348125123648923	H6G84_RS03635	NC_999999999.1	713741	716995	+	3255	protein_coding	efflux RND transporter permease subunit && PF00873:AcrB/AcrD/AcrF family	ACR_tran
H6G84_RS01970	74.4146276801482	83.7918959362803	105.495861492493	55.3071770342419	35.3636285889154	43.0239051708477	87.9007950363071	44.5649035980017	0.974792986604597	0.000700289704195809	0.00359002271281409	H6G84_RS01970	NC_999999999.1	382614	384302	+	1689	protein_coding	HD family phosphohydrolase && PF01590:GAF domain|PF13487:HD domain	GAF
H6G84_RS07885	3145.31594903882	2841.30701674841	3524.10744209836	2155.89544988378	1899.88046005276	2366.31478439663	3170.2434692952	2140.69689811106	0.566251632857412	0.000706708779816642	0.00361578417129067	H6G84_RS07885	NC_999999999.1	1528292	1529218	-	927	protein_coding	cytochrome c oxidase subunit II && PF02790:Cytochrome C oxidase subunit II, transmembrane domain|PF00116:Cytochrome C oxidase subunit II, periplasmic domain	-
H6G84_RS07070	232.762033092557	223.445055830081	267.377442058559	148.570259876297	143.893385292828	160.552621735115	241.194843660399	151.005422301413	0.674249774658581	0.00072062248897567	0.00367971404803718	H6G84_RS07070	NC_999999999.1	1367190	1368734	-	1545	protein_coding	bifunctional aminoglycoside phosphotransferase/ATP-binding protein && PF13671:AAA domain	-
H6G84_RS13470	2371.74993571263	2142.19483449218	2493.70389838289	1387.01724366265	1871.83344427535	1348.43214986681	2335.88288952923	1535.76094593494	0.605425332773341	0.000747151289768787	0.00380768260444054	rpoD	NC_999999999.1	2675884	2677038	-	1155	protein_coding	RNA polymerase sigma factor RpoD && PF04545:Sigma-70, region 4|PF00140:Sigma-70 factor, region 1.2|PF04542:Sigma-70 region 2|PF04539:Sigma-70 region 3	Sigma70_r3
H6G84_RS00340	853.172359216583	1097.758475044	928.545470550302	597.534402860142	723.125232869891	357.832967396563	959.82543493696	559.497534375532	0.779836046895947	0.000764891028117468	0.00389044573909159	rimO	NC_999999999.1	63152	64510	+	1359	protein_coding	30S ribosomal protein S12 methylthiotransferase RimO && PF00919:Uncharacterized protein family UPF0004|PF04055:Radical SAM superfamily	Radical_SAM
H6G84_RS02325	46.7254638921861	43.1655221489929	72.7557665465467	101.938718455269	91.4576601437467	114.38062594201	54.2155841959086	102.592334847009	-0.924760849175739	0.000767169596396593	0.00389439908620893	H6G84_RS02325	NC_999999999.1	447929	448108	-	180	protein_coding	phycobilisome degradation protein NblA && -	-
H6G84_RS12900	799.524604377406	839.611724937274	1090.42705111637	497.764593308177	719.466926464141	440.732687116001	909.854460143683	552.65473562944	0.720329332600394	0.000769957435791748	0.00390091716492928	dprA	NC_999999999.1	2562628	2563836	-	1209	protein_coding	DNA-processing protein DprA && PF02481:DNA recombination-mediator protein A	SMF
H6G84_RS00205	925.856414159984	833.687045426627	945.824965105107	1312.18988649868	1236.50756514346	1352.62960402982	901.789474897239	1300.44235189065	-0.528412830749602	0.00079949599638536	0.00403609325088113	H6G84_RS00205	NC_999999999.1	34315	35001	+	687	protein_coding	ATP-dependent Clp protease proteolytic subunit && PF00574:Clp protease	-
H6G84_RS05040	38.9378865768217	54.1684983830499	57.2951661554055	86.7563561321441	99.9937084238297	93.3933551269622	50.1338503717591	93.381139894312	-0.897184724347896	0.000799750166134503	0.00403609325088113	H6G84_RS05040	NC_999999999.1	990567	991130	+	564	protein_coding	NAD(P)H-dependent oxidoreductase && PF03358:NADPH-dependent FMN reductase	FMN_red
H6G84_RS02395	119.409518835587	136.26762874486	124.594250210961	58.5605403891973	82.9216118636637	75.5541749341717	126.757132597136	72.3454423956775	0.811843285219189	0.000810271583821271	0.00408125143384927	H6G84_RS02395	NC_999999999.1	459285	460448	-	1164	protein_coding	two component system sensor histidine kinase SasA && PF00512:His Kinase A (phospho-acceptor) domain|PF07689:KaiB domain|PF02518:Histidine kinase-, DNA gyrase B-, and HSP90-like ATPase	HATPase_c
H6G84_RS12985	706.938962961408	868.388739703269	676.628628882884	1157.11289991247	1182.85240452579	1024.17881577433	750.652110515854	1121.3813734042	-0.578635789194344	0.000821035545929394	0.00412745388786986	cofH	NC_999999999.1	2575770	2576900	-	1131	protein_coding	7%2C8-didemethyl-8-hydroxy-5-deazariboflavin synthase subunit CofH && -	-
H6G84_RS09005	161.808550885904	153.195284489563	160.062686402403	107.360990713528	93.8965310809133	82.8997197194384	158.35550725929	94.7190805046266	0.741778072203259	0.000822968761759052	0.00412917015087617	lpdA	NC_999999999.1	1760323	1761750	+	1428	protein_coding	dihydrolipoyl dehydrogenase && PF02852:Pyridine nucleotide-disulphide oxidoreductase, dimerisation domain|PF07992:Pyridine nucleotide-disulphide oxidoreductase	Pyr_redox_2
H6G84_RS10775	39.8031729451956	34.7016942766413	40.9251186824325	22.7735434846878	9.75548374866631	11.5429989482762	38.4766619680898	14.6906753938768	1.38063538941954	0.000826969945190563	0.00414123559425545	purK	NC_999999999.1	2129896	2131083	+	1188	protein_coding	5-(carboxyamino)imidazole ribonucleotide synthase && PF02222:ATP-grasp domain	-
H6G84_RS10215	27.6891637879621	49.090201659639	38.196777436937	16.266816774777	12.1943546858329	15.7404531112858	38.3253809615127	14.7338748572986	1.37440119978976	0.000828966047407334	0.00414323299995111	H6G84_RS10215	NC_999999999.1	2016232	2017587	+	1356	protein_coding	16S rRNA (cytosine(967)-C(5))-methyltransferase && PF01189:16S rRNA methyltransferase RsmB/F|PF01029:NusB family	-
H6G84_RS09740	223.243883040445	269.996109128014	239.184582521772	142.063533166386	175.598707475994	139.565350920067	244.141524896744	152.409197187482	0.682256105695441	0.000875775096580679	0.00436877038563516	H6G84_RS09740	NC_999999999.1	1918997	1920028	-	1032	protein_coding	thiamine phosphate synthase && PF02581:Thiamine monophosphate synthase	-
H6G84_RS11525	52.7824684708028	40.6263737872874	46.3818011734235	17.3512712264288	23.1692739030825	20.9872708150477	46.5968811438379	20.502605314853	1.18757387027768	0.00088364882720228	0.00439958744292268	H6G84_RS11525	NC_999999999.1	2278552	2279361	+	810	protein_coding	aquaporin family protein && PF00230:Major intrinsic protein	-
H6G84_RS10760	187.767141937118	179.433150893853	190.983887184685	332.927516657103	281.68959324274	258.143431025086	186.061393338552	290.92018030831	-0.645031864342687	0.000896440255997195	0.00445472418401671	H6G84_RS10760	NC_999999999.1	2126729	2127559	+	831	protein_coding	carbon dioxide-concentrating mechanism protein CcmK && PF00936:BMC domain	-
H6G84_RS02980	419.663888661301	380.87225425582	542.939907853605	696.219757960456	843.849344259636	596.038491147354	447.825350256908	712.035864455816	-0.668746839849476	0.000919058059382397	0.00455838739204195	H6G84_RS02980	NC_999999999.1	587540	587827	+	288	protein_coding	RNA-binding protein && -	-
H6G84_RS09110	1098.91368783475	1289.04098495914	915.813211404656	1704.76239799663	1797.44788069177	1492.19495494989	1101.25596139951	1664.8017445461	-0.595823261883394	0.000928496613963215	0.00459641262713851	psbE	NC_999999999.1	1777589	1777840	+	252	protein_coding	cytochrome b559 subunit alpha && -	-
H6G84_RS01385	96.0467868894936	124.418269723568	158.243792238739	214.721981427057	221.937255282159	199.379072742953	126.2362829506	212.012769817389	-0.74865112269122	0.000932920220593629	0.00460951438518071	H6G84_RS01385	NC_999999999.1	280554	281132	-	579	protein_coding	J domain-containing protein && PF00226:DnaJ domain	DnaJ
H6G84_RS01410	1316.10056629657	1595.43155393827	1628.81972356081	2204.69590020811	2476.67343669266	2009.53118054082	1513.45061459855	2230.30017248053	-0.559239633898513	0.00093597977106704	0.00461583940332301	H6G84_RS01410	NC_999999999.1	284461	284733	-	273	protein_coding	hypothetical protein && -	-
H6G84_RS06790	89.1244959425031	73.6353024894585	103.676967328829	55.3071770342419	37.802499526082	46.1719957931049	88.8122552535969	46.4272241178096	0.930734587567302	0.000946694034256666	0.00465981845324818	ribD	NC_999999999.1	1311791	1312897	+	1107	protein_coding	bifunctional diaminohydroxyphosphoribosylaminopyrimidine deaminase/5-amino-6-(5-phosphoribosylamino)uracil reductase RibD && PF00383:Cytidine and deoxycytidylate deaminase zinc-binding region|PF01872:RibD C-terminal domain	RibD_C
H6G84_RS02535	136.715246203063	88.0238098724561	93.6730494286789	58.5605403891973	49.9968542119149	61.9124489043907	106.137368501399	56.8232811685009	0.898833614058498	0.000971861365507686	0.00477463708736162	H6G84_RS02535	NC_999999999.1	488284	488484	+	201	protein_coding	DUF2862 domain-containing protein && -	-
H6G84_RS02320	135.849959834689	132.035714808684	135.507615192943	190.863983490717	291.445076991406	193.082891498439	134.464429945439	225.130650660187	-0.740929245379041	0.000974998552819177	0.00477861466278621	H6G84_RS02320	NC_999999999.1	447194	447769	+	576	protein_coding	thiol:disulfide interchange protein TxlA && PF00085:Thioredoxin	-
H6G84_RS05070	2427.12826328855	2517.98879202459	2003.51192127553	1411.95969605065	1846.2252994351	1016.83327098906	2316.20965886289	1425.00608882493	0.701359871026564	0.000976355347446682	0.00477861466278621	tkt	NC_999999999.1	993872	995878	-	2007	protein_coding	transketolase && PF02779:Transketolase, pyrimidine binding domain|PF00456:Transketolase, thiamine diphosphate binding domain|PF02780:Transketolase, C-terminal domain	-
H6G84_RS01415	139.311105308184	155.734432851268	196.440569675676	94.3475372937067	109.749192172496	83.9490832601907	163.82870261171	96.0152709087978	0.772828069837195	0.000990298844880485	0.00483773108026361	H6G84_RS01415	NC_999999999.1	284871	285365	-	495	protein_coding	PAM68 family protein && PF11947:Protein of unknown function (DUF3464)	-
H6G84_RS03230	600.508739651429	441.811814936751	612.967333154656	293.887156397638	434.119026815651	284.377519543896	551.762629247612	337.461234252395	0.710909329480668	0.00102560248784293	0.0049951808062564	H6G84_RS03230	NC_999999999.1	630964	631272	-	309	protein_coding	DUF3181 family protein && PF11378:Protein of unknown function (DUF3181)	-
H6G84_RS09705	316.694810824817	484.130954298509	360.141044405406	497.764593308177	682.883862406642	702.024208763345	386.988936509577	627.557554826055	-0.696976633615783	0.00102951885294513	0.0049951808062564	H6G84_RS09705	NC_999999999.1	1913813	1914061	-	249	protein_coding	DUF4351 domain-containing protein && -	-
H6G84_RS02565	721.648831223763	732.967493745644	837.600762367119	497.764593308177	590.206766794312	422.893506923211	764.072362445509	503.6216223419	0.602343646918522	0.00102991416767842	0.0049951808062564	H6G84_RS02565	NC_999999999.1	494847	497237	-	2391	protein_coding	phosphoketolase family protein && PF09364:XFP N-terminal domain|PF03894:D-xylulose 5-phosphate/D-fructose 6-phosphate phosphoketolase|PF09363:XFP C-terminal domain	-
H6G84_RS05985	83.0674913638864	95.6412549575725	55.4762719917419	170.259348909333	146.332256229995	111.232535319753	78.0616727710669	142.608046819693	-0.866570827000569	0.00103023197044995	0.0049951808062564	H6G84_RS05985	NC_999999999.1	1164173	1165360	-	1188	protein_coding	metallophosphoesterase && PF00149:Calcineurin-like phosphoesterase	Metallophos
H6G84_RS04270	12.1140091572334	21.1595696808789	9.09447081831834	1.0844544516518	2.43887093716658	3.14809062225715	14.1226832188102	2.22380533702518	2.66926383681958	0.00104356500788676	0.00505038737025794	H6G84_RS04270	NC_999999999.1	839442	839870	-	429	protein_coding	acyl-CoA thioesterase && PF13279:Thioesterase-like superfamily	-
H6G84_RS03915	46.7254638921861	58.4004123192257	60.023507400901	27.111361291295	17.072096560166	31.4809062225715	55.0497945374376	25.2214546913442	1.11580321609441	0.00106360617985145	0.00513779223563253	H6G84_RS03915	NC_999999999.1	766824	768059	+	1236	protein_coding	response regulator && PF00512:His Kinase A (phospho-acceptor) domain|PF00072:Response regulator receiver domain	Response_reg
H6G84_RS07535	52.7824684708028	60.9395606809312	47.2912482552553	110.614354068484	107.310321235329	77.6529020156764	53.6710924689964	98.5258591064965	-0.873112683748965	0.00106589838010374	0.00513929442005408	rfbC	NC_999999999.1	1456534	1457079	+	546	protein_coding	dTDP-4-dehydrorhamnose 3%2C5-epimerase && PF00908:dTDP-4-dehydrorhamnose 3,5-epimerase	-
H6G84_RS08440	57.1089003126719	44.8582877234632	45.4723540915917	27.111361291295	18.2915320287493	20.9872708150477	49.1465140425756	22.1300547116974	1.14700283073661	0.0010711814991505	0.00515067666588486	trpS	NC_999999999.1	1651479	1652492	-	1014	protein_coding	tryptophan--tRNA ligase && PF00579:tRNA synthetases class I (W and Y)	-
H6G84_RS02020	13.8445818939811	9.3102106595867	11.8228120638138	40.1248147111166	18.2915320287493	37.7770874670858	11.6592015391272	32.0644780689839	-1.46817277726808	0.00107223030053116	0.00515067666588486	rnhA	NC_999999999.1	392934	393719	+	786	protein_coding	ribonuclease HI && PF00075:RNase H	RnaseH
H6G84_RS08125	72.6840549434006	88.8701926596913	100.948626083334	164.837076651074	137.796207949912	140.614714460819	87.5009578954751	147.749333020602	-0.75729317271749	0.00110078921861316	0.00527809100384944	corA	NC_999999999.1	1578040	1579350	+	1311	protein_coding	magnesium/cobalt transporter CorA && PF01544:CorA-like Mg2+ transporter protein	-
H6G84_RS02545	120.27480520396	126.111035298038	100.948626083334	66.1517215507599	68.2883862406642	66.1099030674002	115.778155528444	66.8500036196081	0.79365409730684	0.00111120450116706	0.00531820014027188	chlG	NC_999999999.1	489605	490624	+	1020	protein_coding	chlorophyll synthase ChlG && PF01040:UbiA prenyltransferase family	UbiA
H6G84_RS12835	49.3213229973075	44.011904936228	90.9447081831834	117.121080778395	101.213143892413	135.367896757058	61.425978705573	117.900707142622	-0.945636525104177	0.00112230373910883	0.00536142891205951	murA	NC_999999999.1	2546729	2548036	-	1308	protein_coding	UDP-N-acetylglucosamine 1-carboxyvinyltransferase && PF00275:EPSP synthase (3-phosphoshikimate 1-carboxyvinyltransferase)	EPSP_synthase
H6G84_RS13075	127.197096150951	115.108059063981	130.050932701952	59.6449948408491	68.2883862406642	86.0478103416955	124.118695972295	71.3270638077363	0.796995649531126	0.00112789421639112	0.00537823087742385	H6G84_RS13075	NC_999999999.1	2591771	2592760	-	990	protein_coding	aspartate carbamoyltransferase catalytic subunit && PF00185:Aspartate/ornithine carbamoyltransferase, Asp/Orn binding domain|PF02729:Aspartate/ornithine carbamoyltransferase, carbamoyl-P binding domain	-
H6G84_RS11170	908.550686792507	760.898125724404	718.463194647149	1240.61589268966	1352.35393465887	1006.33963558154	795.970669054687	1199.76982097669	-0.591498085444157	0.0011412287729814	0.00543183015984176	leuB	NC_999999999.1	2203328	2204425	-	1098	protein_coding	3-isopropylmalate dehydrogenase && PF00180:Isocitrate/isopropylmalate dehydrogenase	-
H6G84_RS03730	231.031460355809	223.445055830081	156.424898075075	293.887156397638	393.877656352402	307.463517440449	203.633804753655	331.742776730163	-0.702040673956702	0.00115149873486855	0.00545589828196067	cobG	NC_999999999.1	734448	735911	-	1464	protein_coding	precorrin-3B synthase && PF01077:Nitrite and sulphite reductase 4Fe-4S domain|PF03460:Nitrite/Sulfite reductase ferredoxin-like half domain	-
H6G84_RS05725	9.51815005211198	16.0812729574679	12.7322591456457	20.6046345813842	39.0219349946653	43.0239051708477	12.7772273850752	34.2168249156324	-1.41878377834824	0.00115224326734479	0.00545589828196067	H6G84_RS05725	NC_999999999.1	1115632	1115916	+	285	protein_coding	ribbon-helix-helix protein%2C CopG family && -	-
H6G84_RS04075	270.834633301005	239.526328787549	235.546794194445	157.245895489511	132.918466075579	179.441165468658	248.635918760999	156.535175677916	0.665232424010453	0.00115259531939647	0.00545589828196067	H6G84_RS04075	NC_999999999.1	803105	805972	-	2868	protein_coding	UPF0182 family protein && PF03699:Uncharacterised protein family (UPF0182)	-
H6G84_RS13310	372.938424769115	381.718637043055	344.680444014265	250.508978331566	268.275803088324	185.737346713172	366.445835275478	234.840709377687	0.643922435307774	0.00116081484384154	0.00548479727673035	H6G84_RS13310	NC_999999999.1	2640937	2642217	+	1281	protein_coding	adenosylhomocysteinase && PF05221:S-adenosyl-L-homocysteine hydrolase|PF00670:S-adenosyl-L-homocysteine hydrolase, NAD binding domain	-
H6G84_RS00005	7.78757731536435	5.92467951064608	3.63778832732733	13.0134534198216	32.9247576517488	17.8391801927905	5.78334838444592	21.2591304214537	-1.86383942116048	0.00118425616105985	0.00558538269416228	H6G84_RS00005	NC_999999999.1	171	1112	-	942	protein_coding	zinc ABC transporter substrate-binding protein && PF01297:Zinc-uptake complex component A periplasmic	-
H6G84_RS03200	129.792955256072	158.273581212974	145.511533093093	81.3340838738851	101.213143892413	74.5048113934193	144.52602318738	85.6840130532391	0.758137344122986	0.00119158082159617	0.00560972894958343	H6G84_RS03200	NC_999999999.1	627452	629092	+	1641	protein_coding	CTP synthase && PF06418:CTP synthase N-terminus|PF00117:Glutamine amidotransferase class-I	CTP_synth_N
H6G84_RS08165	231.896746724183	410.49565180905	312.849796150151	95.4319917453585	141.454514355662	37.7770874670858	318.414064894461	91.5545311893686	1.80040866455021	0.0012327540645021	0.00579305080311312	H6G84_RS08165	NC_999999999.1	1584915	1585115	-	201	protein_coding	hypothetical protein && -	-
H6G84_RS12775	16.4404409991025	17.7740385319383	11.8228120638138	22.7735434846878	45.1191123375817	48.2707228746097	15.3457638649515	38.7211262322931	-1.33079666561331	0.00124935216639219	0.00586043312770588	H6G84_RS12775	NC_999999999.1	2539461	2539904	-	444	protein_coding	hypothetical protein && -	-
H6G84_RS03700	12.1140091572334	11.002976234057	9.09447081831834	36.8714513561612	18.2915320287493	33.5796333040763	10.7371520698696	29.5808722296623	-1.46720420561432	0.00127347695214675	0.00596281446546692	H6G84_RS03700	NC_999999999.1	728574	729440	+	867	protein_coding	NAD(P)-dependent oxidoreductase && PF03446:NAD binding domain of 6-phosphogluconate dehydrogenase|PF14833:NAD-binding of NADP-dependent 3-hydroxyisobutyrate dehydrogenase	NAD_binding_2
H6G84_RS04215	121.140091572334	121.879121361862	128.232038538289	74.8273571639743	79.2633054579138	66.1099030674002	123.750417157495	73.4001885630961	0.755492452016495	0.00129282210095901	0.00604248744123907	H6G84_RS04215	NC_999999999.1	831000	832781	+	1782	protein_coding	Na+:solute symporter && PF00474:Sodium:solute symporter family	-
H6G84_RS05425	67.4923367331577	46.5510532979335	68.2085311373875	27.111361291295	20.7304029659159	37.7770874670858	60.7506403894929	28.5396172414323	1.08027867490562	0.00130130223195016	0.00605694657754398	H6G84_RS05425	NC_999999999.1	1062534	1063376	+	843	protein_coding	matrixin family metalloprotease && PF00413:Matrixin	-
H6G84_RS11275	707.804249329782	735.50664210735	641.160192691443	1048.66745474729	1015.78974532988	928.68673356586	694.823694709525	997.714644547677	-0.521691968482429	0.00130215506817784	0.00605694657754398	typA	NC_999999999.1	2231896	2233689	+	1794	protein_coding	translational GTPase TypA && PF00679:Elongation factor G C-terminus|PF00009:Elongation factor Tu GTP binding domain|PF03144:Elongation factor Tu domain 2	GTP_EFTU
H6G84_RS09340	3.46114547349527	7.61744508511639	18.1889416366367	28.1958157429468	30.4858867145822	29.3821791410668	9.75584406508278	29.3546271995319	-1.59891094140753	0.00130292065931748	0.00605694657754398	H6G84_RS09340	NC_999999999.1	1830539	1830817	+	279	protein_coding	hypothetical protein && -	-
H6G84_RS01290	156.616832675661	138.806777106565	156.424898075075	221.228708136967	253.642577465324	226.662524802515	150.616169285767	233.844603468269	-0.634104014282763	0.00132005841544734	0.00612563779905257	gshB	NC_999999999.1	262935	263906	-	972	protein_coding	glutathione synthase && PF02955:Prokaryotic glutathione synthetase, ATP-grasp domain|PF02951:Prokaryotic glutathione synthetase, N-terminal domain	-
H6G84_RS11645	433.508470555282	493.441164958095	459.270776325076	742.851299381484	656.05628209781	625.420670288421	462.073470612818	674.776083922572	-0.546248772855035	0.00132835079873174	0.00615311066412525	H6G84_RS11645	NC_999999999.1	2308514	2309209	+	696	protein_coding	aldehyde oxygenase (deformylating) && PF11266:Long-chain fatty aldehyde decarbonylase	-
H6G84_RS03455	390.244152136591	475.667126426157	464.727458816067	688.628576798894	545.08765445673	824.799743031374	443.546245792938	686.171991428999	-0.630394096996606	0.0013415221806504	0.00620304551979881	H6G84_RS03455	NC_999999999.1	672777	675779	+	3003	protein_coding	peptidase domain-containing ABC transporter && PF00005:ABC transporter|PF03412:Peptidase C39 family|PF00664:ABC transporter transmembrane region	ABC_membrane
H6G84_RS11395	296.793224352219	323.318224723829	248.279053340091	189.779529039065	204.865158721993	158.45389465361	289.46350080538	184.366194138223	0.652952748225171	0.00135134605376865	0.00623735171436991	ilvC	NC_999999999.1	2257862	2258854	-	993	protein_coding	ketol-acid reductoisomerase && PF01450:Acetohydroxy acid isomeroreductase, catalytic domain|PF07991:Acetohydroxy acid isomeroreductase, NADPH-binding domain	-
H6G84_RS04575	52.7824684708028	79.5599820001046	89.1258140195197	106.276536261877	149.990562635745	139.565350920067	73.8227548301423	131.944149939229	-0.837520820840199	0.00135840702822007	0.00625880609449885	H6G84_RS04575	NC_999999999.1	903319	903939	-	621	protein_coding	Crp/Fnr family transcriptional regulator && PF13545:Crp-like helix-turn-helix domain	-
H6G84_RS00865	250.067760460033	243.758242723725	256.464077076577	158.330349941163	186.573626693243	133.269169675553	250.096693420112	159.391048769986	0.652530205501737	0.00137505045679127	0.00632425688814992	thiO	NC_999999999.1	175085	176224	-	1140	protein_coding	glycine oxidase ThiO && PF01266:FAD dependent oxidoreductase	DAO
H6G84_RS08095	1971.98763352393	2281.00161159874	2181.76354931457	3088.52627830433	2879.08714132515	3056.79599421169	2144.91759814575	3008.13647128039	-0.488002478871325	0.00139757782112991	0.00641649003187785	H6G84_RS08095	NC_999999999.1	1567676	1569970	-	2295	protein_coding	bifunctional (p)ppGpp synthetase/guanosine-3'%2C5'-bis(diphosphate) 3'-pyrophosphohydrolase && PF13291:ACT domain|PF02824:TGS domain|PF13328:HD domain|PF04607:Region found in RelA / SpoT proteins	-
H6G84_RS06450	29.4197365247098	38.087225425582	32.740094945946	50.9693592276347	68.2883862406642	78.7022655564288	33.4156856320792	65.9866703415759	-0.981208915987266	0.00144332750751803	0.00661482606802434	H6G84_RS06450	NC_999999999.1	1251523	1252404	+	882	protein_coding	alpha/beta fold hydrolase && PF12697:Alpha/beta hydrolase family	-
H6G84_RS11755	27.6891637879621	33.8553114894062	38.196777436937	14.0979078714734	8.53604828008302	15.7404531112858	33.2470842381018	12.7914697542807	1.36531435965364	0.00144701626594781	0.00662003561528856	H6G84_RS11755	NC_999999999.1	2331297	2331665	+	369	protein_coding	ribonuclease P protein component && PF00825:Ribonuclease P	-
H6G84_RS09600	122.005377940708	93.102106595867	147.330427256757	70.4895393573671	41.4608059318318	80.8009926379336	120.812637264444	64.2504459757108	0.903334201183643	0.0014950241821751	0.00682762804324331	glgB	NC_999999999.1	1885511	1887835	-	2325	protein_coding	1%2C4-alpha-glucan branching protein GlgB && PF00128:Alpha amylase, catalytic domain|PF02922:Carbohydrate-binding module 48 (Isoamylase N-terminal domain)|PF02806:Alpha amylase, C-terminal all-beta domain	-
H6G84_RS04740	122.870664309082	119.339973000157	104.586414410661	215.806435878708	180.476449350327	162.65134881662	115.599017239967	186.311411348552	-0.687984143137529	0.0015024669920098	0.00684955953826611	H6G84_RS04740	NC_999999999.1	933480	934226	-	747	protein_coding	WecB/TagA/CpsF family glycosyltransferase && PF03808:Glycosyl transferase WecB/TagA/CpsF family	-
H6G84_RS06105	211.995160251585	228.523352553492	219.176746721472	134.472352004823	91.4576601437467	167.898166520381	219.898419842183	131.276059556317	0.739849271034087	0.00150541933546957	0.00685097851966326	H6G84_RS06105	NC_999999999.1	1183972	1184922	-	951	protein_coding	F0F1 ATP synthase subunit gamma && PF00231:ATP synthase	-
H6G84_RS05670	159.212691780782	121.879121361862	159.153239320571	244.002251621655	209.742900596326	239.254887291544	146.748350821072	231.000013169842	-0.656196009452505	0.00156244285231213	0.00709803285271045	H6G84_RS05670	NC_999999999.1	1105864	1107429	+	1566	protein_coding	hypothetical protein && -	-
H6G84_RS02370	501.00080728844	497.673078894271	413.798422233484	319.914063237281	301.200560740072	333.697605959258	470.824102805398	318.270743312204	0.564666045220993	0.0016103496069586	0.00730287916162692	H6G84_RS02370	NC_999999999.1	455294	455581	+	288	protein_coding	DUF1816 domain-containing protein && -	-
H6G84_RS08310	49.3213229973075	45.7046705106984	33.6495420277778	7.59118116156261	28.0470157774157	16.7898166520381	42.8918451785946	17.4760045303388	1.31188380462171	0.00161940562032776	0.00733113120267053	pabB	NC_999999999.1	1621375	1622772	-	1398	protein_coding	aminodeoxychorismate synthase component I && PF00425:chorismate binding enzyme|PF04715:Anthranilate synthase component I, N terminal region	-
H6G84_RS12965	91.7203550476245	120.186355787392	152.787109747748	68.3206304540635	59.7523379605812	76.603538474924	121.564606860922	68.2255022965229	0.829670666821906	0.00169085711187518	0.00763996328837533	clpS	NC_999999999.1	2572753	2573040	+	288	protein_coding	ATP-dependent Clp protease adapter ClpS && -	-
H6G84_RS04785	485.425652657711	496.826696107036	613.876780236488	369.798968013264	388.999914478069	293.821791410668	532.043043000412	350.873557967334	0.601333449883864	0.00169351537810941	0.00763996328837533	H6G84_RS04785	NC_999999999.1	943402	944922	-	1521	protein_coding	diguanylate cyclase && PF00990:Diguanylate cyclase, GGDEF domain|PF01590:GAF domain	GGDEF
H6G84_RS06115	134.984673466315	98.180403319278	112.771438147147	71.5739938090189	60.9717734291645	68.208630148905	115.312171644247	66.9181324623628	0.78308397962142	0.0017354960505596	0.00781575825547152	H6G84_RS06115	NC_999999999.1	1186549	1187091	-	543	protein_coding	F0F1 ATP synthase subunit delta && PF00213:ATP synthase delta (OSCP) subunit	-
H6G84_RS11450	6.05700457861671	28.7770147659953	15.4606003911412	42.2937236144202	32.9247576517488	55.6162676598764	16.764873245251	43.6115829753485	-1.37975472586419	0.00175818664232121	0.00790422209736781	H6G84_RS11450	NC_999999999.1	2266463	2266624	-	162	protein_coding	hypothetical protein && -	-
H6G84_RS03780	116.813659730465	152.348901702328	130.050932701952	195.201801297324	203.645723253409	229.810615424772	133.071164711582	209.552713325169	-0.655227625514772	0.00176732339859828	0.00793155172312099	H6G84_RS03780	NC_999999999.1	745062	746330	-	1269	protein_coding	transposase && PF01385:Probable transposase|PF07282:Putative transposase DNA-binding domain	Transposase_35
H6G84_RS05785	41.5337456819432	70.2497713405179	55.4762719917419	24.9424523879914	34.1441931203321	19.9379072742953	55.7532630047343	26.3415175942063	1.0910042889295	0.00178140850528036	0.00798095623954621	H6G84_RS05785	NC_999999999.1	1124457	1125848	-	1392	protein_coding	glycoside hydrolase 100 family protein && PF12899:Alkaline and neutral invertase	-
H6G84_RS10385	196.420005620856	227.676969766257	205.535040493994	347.025424528576	282.909028711323	319.006516388725	209.877338627036	316.313656542875	-0.592445067179818	0.00179440205033981	0.00802530848031287	H6G84_RS10385	NC_999999999.1	2050526	2052343	-	1818	protein_coding	BamA/TamA family outer membrane protein && PF08479:POTRA domain, ShlB-type|PF01103:Surface antigen	-
H6G84_RS06020	41.5337456819432	39.7799910000523	38.196777436937	81.3340838738851	79.2633054579138	60.8630853636383	39.8368380396442	73.8201582318124	-0.887654115353539	0.00181080944643199	0.00808474992090289	H6G84_RS06020	NC_999999999.1	1170948	1171910	-	963	protein_coding	bile acid:sodium symporter family protein && PF01758:Sodium Bile acid symporter family	-
H6G84_RS06955	133.254100729568	182.818682042793	142.783191847598	226.650980395226	268.275803088324	226.662524802515	152.951991539986	240.529769428688	-0.651374562769863	0.00193939344990332	0.00864396324578904	H6G84_RS06955	NC_999999999.1	1346628	1346945	-	318	protein_coding	hypothetical protein && -	-
H6G84_RS11165	348.710406454648	330.935669808946	401.97561016967	508.609137824695	521.918380553648	539.372859946725	360.540562144421	523.300126108356	-0.537942192521477	0.00194769178949944	0.00866605918003696	H6G84_RS11165	NC_999999999.1	2201819	2203207	+	1389	protein_coding	DUF2252 domain-containing protein && PF10009:Uncharacterized protein conserved in bacteria (DUF2252)	-
H6G84_RS11020	25.9585910512145	59.2467951064608	23.6456241276277	73.7429027123225	85.3604828008303	68.208630148905	36.283670095101	75.7706718873526	-1.05660543363471	0.00196226699894939	0.0087159599234156	H6G84_RS11020	NC_999999999.1	2176206	2176520	+	315	protein_coding	hypothetical protein && -	-
H6G84_RS05280	161.808550885904	126.957418085273	179.161075120871	273.282521816254	204.865158721993	265.488975810353	155.975681364016	247.878885449533	-0.670713781431151	0.00197828640418369	0.00876681861590771	H6G84_RS05280	NC_999999999.1	1033057	1033746	+	690	protein_coding	class I SAM-dependent methyltransferase && PF08241:Methyltransferase domain	Methyltransf_11
H6G84_RS04645	10.3834364204858	11.002976234057	20.0078358003003	2.1689089033036	1.21943546858329	4.19745416300954	13.798082818281	2.52859951163214	2.41776902139443	0.00198047637198223	0.00876681861590771	H6G84_RS04645	NC_999999999.1	913442	913588	-	147	protein_coding	potassium-transporting ATPase subunit F && -	-
H6G84_RS02570	161.808550885904	203.131868936437	156.424898075075	91.0941739387513	136.576772481328	81.850356178686	173.788439299139	103.173767532922	0.757873285427456	0.00202900312148658	0.00896632725236147	H6G84_RS02570	NC_999999999.1	497520	498701	+	1182	protein_coding	acetate/propionate family kinase && PF00871:Acetokinase family	-
H6G84_RS00460	154.020973570539	121.032738574627	123.684803129129	90.0097194870995	80.4827409264971	68.208630148905	132.912838424765	79.5670301875005	0.741255036957183	0.00205350523461147	0.00905917105201045	H6G84_RS00460	NC_999999999.1	85764	86372	-	609	protein_coding	hypothetical protein && -	-
H6G84_RS10805	31.1503092614574	39.7799910000523	37.2873303551052	82.4185383255369	71.9466926464141	52.4681770376192	36.0725435388716	68.9444693365234	-0.932823833438111	0.00207700443744874	0.00914728270075046	H6G84_RS10805	NC_999999999.1	2135472	2136530	+	1059	protein_coding	N-acetyl-gamma-glutamyl-phosphate reductase && PF02774:Semialdehyde dehydrogenase, dimerisation domain|PF01118:Semialdehyde dehydrogenase, NAD binding domain	-
H6G84_RS05930	158.347405412408	144.731456617211	266.467994976727	98.6853551003139	71.9466926464141	138.515987379315	189.848952335449	103.049345042014	0.876527615818512	0.0020883273625283	0.00917074869094385	H6G84_RS05930	NC_999999999.1	1153779	1155233	-	1455	protein_coding	FAD-dependent oxidoreductase && PF01593:Flavin containing amine oxidoreductase	Amino_oxidase
H6G84_RS02540	26.8238774195883	35.5480770638765	30.9212007822823	10.844544516518	15.8526610915828	10.4936354075238	31.0977184219157	12.3969470052082	1.33710258064489	0.00208940342187657	0.00917074869094385	H6G84_RS02540	NC_999999999.1	488516	489592	+	1077	protein_coding	ArsA family ATPase && PF02374:Anion-transporting ATPase	-
H6G84_RS11880	35.4767411033265	59.2467951064608	73.6652136283785	20.6046345813842	30.4858867145822	27.283452059562	56.1295832793886	26.1246577851761	1.1055080061085	0.0020956557980263	0.00918265395283819	H6G84_RS11880	NC_999999999.1	2355873	2356172	-	300	protein_coding	DUF1830 domain-containing protein && PF08865:Domain of unknown function (DUF1830)	-
H6G84_RS06730	1111.02769699198	831.147897064922	1312.33213908334	1826.22129658163	1346.25675731595	1868.91646608	1084.83591104675	1680.46483999253	-0.631871706039433	0.00211863613446326	0.00926769330994553	H6G84_RS06730	NC_999999999.1	1299567	1299956	+	390	protein_coding	hypothetical protein && -	-
H6G84_RS07805	64.0311912596624	50.7829672341093	63.6612957282284	26.0269068396432	39.0219349946653	25.1847249780572	59.491818074	30.0778556041219	0.991640470855113	0.00213176025750746	0.00929765287495507	H6G84_RS07805	NC_999999999.1	1509674	1511269	+	1596	protein_coding	permease && -	-
H6G84_RS04115	45.8601775238123	30.4697803404656	35.4684361914415	21.689089033036	13.4137901544162	11.5429989482762	37.2661313519065	15.5486260452428	1.25908401390438	0.00213265360855754	0.00929765287495507	H6G84_RS04115	NC_999999999.1	814625	815590	-	966	protein_coding	PhoH family protein && PF02562:PhoH-like protein	-
H6G84_RS05690	3510.46679649257	3615.74726706858	4697.29417766142	6079.45165596	4582.638490936	7680.2917547667	3941.16941374086	6114.12730055423	-0.633672168762881	0.00217043399621003	0.0094379939293739	H6G84_RS05690	NC_999999999.1	1110608	1110991	-	384	protein_coding	hypothetical protein && -	-
H6G84_RS03595	112.487227888596	131.189332021449	112.771438147147	69.4050849057153	62.1912088977477	80.8009926379336	118.815999352397	70.7990954804655	0.744299512617867	0.00217212119346038	0.0094379939293739	H6G84_RS03595	NC_999999999.1	704612	706615	+	2004	protein_coding	DUF3488 and transglutaminase-like domain-containing protein && PF01841:Transglutaminase-like superfamily|PF11992:Domain of unknown function (DUF3488)|PF13559:Domain of unknown function (DUF4129)	Transglut_core
H6G84_RS11425	16.4404409991025	14.3885073829976	12.7322591456457	31.4491790979022	37.802499526082	32.5302697633239	14.5204025092486	33.9273161291027	-1.22068622222972	0.00217931224599164	0.00945340462558917	H6G84_RS11425	NC_999999999.1	2263090	2263275	+	186	protein_coding	hypothetical protein && -	-
H6G84_RS11580	225.839742145566	186.204213191734	229.180664621622	140.979078714734	152.429433572911	114.38062594201	213.741539986307	135.929712743218	0.654808373602235	0.00218324908035995	0.00945467130960551	H6G84_RS11580	NC_999999999.1	2293631	2295310	+	1680	protein_coding	hypothetical protein && PF00246:Zinc carboxypeptidase	-
H6G84_RS06545	1584.33934049246	2545.07304121611	1699.7565959437	2161.31772214204	5025.29356603174	3037.90745047815	1943.05632588409	3408.17291288398	-0.810425693276307	0.00220655014234194	0.00953965178205832	H6G84_RS06545	NC_999999999.1	1269500	1270270	-	771	protein_coding	3'-5' exonuclease && PF00929:Exonuclease	Exonuc_X-T
H6G84_RS03945	1269.37510240439	1498.09753340622	1225.93466630931	1812.12338871016	2196.2032789185	1741.94347764896	1331.13576737331	1916.75671509254	-0.525640089909389	0.00221333657121196	0.00955306999288492	H6G84_RS03945	NC_999999999.1	776535	778250	-	1716	protein_coding	diflavin flavoprotein && PF00753:Metallo-beta-lactamase superfamily|PF01613:Flavin reductase like domain	Flavin_Reduct
H6G84_RS06290	129.792955256072	166.737409085326	155.515450993244	217.975344782012	235.351045436575	240.304250832296	150.681938444881	231.210213683628	-0.61756098869097	0.00223102421717666	0.00961341664344894	H6G84_RS06290	NC_999999999.1	1217981	1218982	+	1002	protein_coding	rod shape-determining protein && PF06723:MreB/Mbl protein	-
H6G84_RS03500	25.0933046828407	25.3914836170546	33.6495420277778	4.3378178066072	14.6332256229995	11.5429989482762	28.0447767758911	10.1713474592943	1.47386687918879	0.00225753824906986	0.0097115326999788	argJ	NC_999999999.1	685374	686621	+	1248	protein_coding	bifunctional ornithine acetyltransferase/N-acetylglutamate synthase && PF01960:ArgJ family	-
H6G84_RS04845	57.9741866810457	40.6263737872874	88.2163669376879	30.3647246462504	23.1692739030825	34.6289968448287	62.2723091353403	29.3876651313872	1.07539310660813	0.00229826577211731	0.00987036657760315	H6G84_RS04845	NC_999999999.1	954399	954746	+	348	protein_coding	hypothetical protein && -	-
H6G84_RS09055	39.8031729451956	53.3221155958148	48.2006953370872	82.4185383255369	89.0187892065801	78.7022655564288	47.1086612926992	83.3798643628486	-0.822154709780299	0.0023189609400892	0.00994278459271304	H6G84_RS09055	NC_999999999.1	1769513	1769905	-	393	protein_coding	DUF4346 domain-containing protein && PF14251:Domain of unknown function (DUF4346)	-
H6G84_RS10900	121.140091572334	110.02976234057	115.499779392643	49.8849047759829	74.3855635835806	78.7022655564288	115.556544435182	67.6575779719974	0.773200814847629	0.00232670143513759	0.00995951076360876	radA	NC_999999999.1	2153247	2154683	-	1437	protein_coding	DNA repair protein RadA && PF13481:AAA domain|PF13541:Subunit ChlI of Mg-chelatase	-
H6G84_RS03045	757.125572327089	836.226193788333	735.742689201953	1150.60617320256	967.012326586548	1192.07698229471	776.364818439125	1103.23182736127	-0.507234613327483	0.00246526468509984	0.0105352497415963	H6G84_RS03045	NC_999999999.1	597622	598944	+	1323	protein_coding	insulinase family protein && PF00675:Insulinase (Peptidase family M16)|PF05193:Peptidase M16 inactive domain	-
H6G84_RS11200	420.529175029675	397.799910000523	337.40486735961	566.08522376224	547.526525393897	550.915858895002	385.244650796603	554.842536017046	-0.526017747644401	0.0024775893136265	0.0105705044071499	H6G84_RS11200	NC_999999999.1	2208888	2209679	-	792	protein_coding	RNA polymerase sigma factor SigF && PF04542:Sigma-70 region 2|PF04539:Sigma-70 region 3|PF04545:Sigma-70, region 4	Sigma70_r2
H6G84_RS01770	301.984942562462	236.987180425843	324.672608213965	189.779529039065	129.260159669829	215.119525854239	287.881577067423	178.053071521044	0.689720111090701	0.00250447339805199	0.0106676584475318	H6G84_RS01770	NC_999999999.1	355790	356398	+	609	protein_coding	50S ribosomal protein L3 && PF00297:Ribosomal protein L3	-
H6G84_RS08060	399.762302188703	427.423307553753	419.255104724475	260.269068396432	342.661366671904	192.033527957686	415.480238155644	264.987987675341	0.651429668243437	0.00256637483659156	0.010913403813309	H6G84_RS08060	NC_999999999.1	1557245	1557757	+	513	protein_coding	inorganic diphosphatase && PF00719:Inorganic pyrophosphatase	Pyrophosphatase
H6G84_RS04250	29.4197365247098	23.6987180425843	27.283412454955	6.50672670991081	9.75548374866631	13.641726029781	26.8006223407497	9.9679788294527	1.42254332843671	0.00266265647050279	0.0113043058665863	H6G84_RS04250	NC_999999999.1	835524	836285	+	762	protein_coding	class I SAM-dependent methyltransferase && PF08241:Methyltransferase domain	Methyltransf_11
H6G84_RS12320	49.3213229973075	38.087225425582	40.9251186824325	22.7735434846878	15.8526610915828	20.9872708150477	42.7778890351073	19.8711584637728	1.1001680677159	0.0026742532628963	0.0113349885031912	H6G84_RS12320	NC_999999999.1	2458082	2458813	-	732	protein_coding	16S rRNA (uracil(1498)-N(3))-methyltransferase && PF04452:RNA methyltransferase	-
H6G84_RS02435	14.7098682623549	21.1595696808789	8.1850237364865	0	3.65830640574987	5.24681770376192	14.6848205599068	2.9683747031706	2.31040843384698	0.002681402218115	0.0113467493536547	H6G84_RS02435	NC_999999999.1	468420	469211	+	792	protein_coding	ABC transporter permease && PF00528:Binding-protein-dependent transport system inner membrane component	BPD_transp_1
H6G84_RS12395	29.4197365247098	31.3161631277007	43.653459927928	14.0979078714734	17.072096560166	13.641726029781	34.7964531934462	14.9372434871402	1.22299246116082	0.0028368459442844	0.0119702301765948	H6G84_RS12395	NC_999999999.1	2470775	2471935	+	1161	protein_coding	CCA tRNA nucleotidyltransferase && PF13735:tRNA nucleotidyltransferase domain 2 putative|PF12627:Probable RNA and SrmB- binding site of polymerase A|PF01743:Poly A polymerase head domain	-
H6G84_RS01365	104.699650573232	114.261676276746	76.393554873874	62.8983581958045	62.1912088977477	40.925178089343	98.4516272412839	55.3382483942984	0.83599049501506	0.00283796898943939	0.0119702301765948	H6G84_RS01365	NC_999999999.1	276028	277497	+	1470	protein_coding	2-diaminobutyrate decarboxylase && PF00282:Pyridoxal-dependent decarboxylase conserved domain	-
H6G84_RS01470	187.767141937118	207.363782872613	231.909005867118	283.04261188112	296.322818865739	362.030421559573	209.013310225616	313.798617435477	-0.58736380882288	0.00286369759336629	0.012059142138299	kdsA	NC_999999999.1	295726	296580	+	855	protein_coding	3-deoxy-8-phosphooctulonate synthase && PF00793:DAHP synthetase I family	-
H6G84_RS09130	14.7098682623549	15.2348901702328	12.7322591456457	3.2533633549554	3.65830640574987	3.14809062225715	14.2256725260778	3.35325346098747	2.08990712495598	0.00287088575785666	0.0120623996016947	H6G84_RS09130	NC_999999999.1	1778421	1779689	-	1269	protein_coding	TIGR04283 family arsenosugar biosynthesis glycosyltransferase && PF00535:Glycosyl transferase family 2|PF09837:Uncharacterized protein conserved in bacteria (DUF2064)	Glycos_transf_2
H6G84_RS04800	35.4767411033265	33.008928702171	33.6495420277778	67.2361760024117	51.2162896804982	71.3567207711621	34.0450706110918	63.269728818024	-0.897770939790811	0.00287377137773606	0.0120623996016947	H6G84_RS04800	NC_999999999.1	946861	947394	-	534	protein_coding	NYN domain-containing protein && PF05991:YacP-like NYN domain	-
H6G84_RS09210	381.591288452853	446.043728872927	454.723540915917	604.041129570053	596.303944137228	619.124489043907	427.452852747232	606.489854250396	-0.504940713189315	0.00288970672190822	0.0121096918200807	H6G84_RS09210	NC_999999999.1	1795107	1798250	+	3144	protein_coding	EAL domain-containing protein && PF00563:EAL domain|PF00989:PAS fold|PF08447:PAS fold|PF00990:Diguanylate cyclase, GGDEF domain|PF01590:GAF domain	EAL
H6G84_RS09575	30.2850228930836	22.8523352553492	16.370047472973	41.2092691627684	46.338547806165	56.6656312006287	23.1691352071353	48.0711493898541	-1.05165089604136	0.002925206046134	0.0122386846510832	H6G84_RS09575	NC_999999999.1	1879281	1880078	+	798	protein_coding	TPM domain-containing protein && PF04536:TPM domain	-
H6G84_RS00615	88.2592095741293	65.1714746171069	68.2085311373875	40.1248147111166	42.6802414004151	39.8758145485906	73.8797384428746	40.8936235533741	0.854599454541846	0.0030437336588223	0.0127140823043237	H6G84_RS00615	NC_999999999.1	120150	121100	-	951	protein_coding	DUF4335 domain-containing protein && PF14233:Domain of unknown function (DUF4335)	-
H6G84_RS06280	57.1089003126719	50.7829672341093	80.9407902830332	31.4491790979022	24.3887093716658	39.8758145485906	62.9442192766048	31.9045676727195	0.971638333808922	0.00305324948259743	0.0127333266203501	H6G84_RS06280	NC_999999999.1	1215786	1217372	+	1587	protein_coding	FAM83 family protein && PF13091:PLD-like domain	-
H6G84_RS01690	322.751815403434	264.917812404603	383.786668533034	170.259348909333	217.059513407825	238.205523750791	323.818765447024	208.508128689316	0.634568152808335	0.00307910080497725	0.012816093253086	H6G84_RS01690	NC_999999999.1	339548	339823	+	276	protein_coding	HU family DNA-binding protein && -	-
H6G84_RS13380	248.337187723285	269.149726340779	187.346098857358	387.150239239693	447.532816970067	280.180065380887	234.944337640474	371.621040530216	-0.659531339979026	0.00308297694291661	0.012816093253086	rplL	NC_999999999.1	2656993	2657379	-	387	protein_coding	50S ribosomal protein L7/L12 && PF16320:Ribosomal protein L7/L12 dimerisation domain|PF00542:Ribosomal protein L7/L12 C-terminal domain	-
H6G84_RS05510	1164.67545183116	987.728712703426	962.19501257808	1436.90214843864	1723.06231710819	1306.45760823672	1038.19972570422	1488.80735792785	-0.519653824418567	0.00309231287296517	0.0128291271424873	H6G84_RS05510	NC_999999999.1	1077085	1077330	+	246	protein_coding	NifU family protein && -	-
H6G84_RS08475	429.182038713413	297.080358319539	396.518927678679	204.96189136219	309.736609020155	184.68798317242	374.260441570544	233.128827851589	0.685354146681652	0.00309600369745452	0.0128291271424873	H6G84_RS08475	NC_999999999.1	1657414	1658835	-	1422	protein_coding	RecQ family ATP-dependent DNA helicase && PF00271:Helicase conserved C-terminal domain|PF00270:DEAD/DEAH box helicase	DEAD
H6G84_RS09490	125.466523414203	93.102106595867	110.952543983484	142.063533166386	170.720965601661	223.514434180258	109.840391331185	178.766310982768	-0.7040210783515	0.0031019772863904	0.0128333797143488	H6G84_RS09490	NC_999999999.1	1862466	1863266	+	801	protein_coding	pentapeptide repeat-containing protein && PF00805:Pentapeptide repeats (8 copies)	Pentapeptide
H6G84_RS10795	862.690509268695	786.289609341459	841.238550694446	574.760859375455	634.10644366331	581.347401576821	830.0728897682	596.738234871862	0.476480542775657	0.00317180062238691	0.0130869351435161	H6G84_RS10795	NC_999999999.1	2133038	2133475	+	438	protein_coding	peptidylprolyl isomerase && PF00160:Cyclophilin type peptidyl-prolyl cis-trans isomerase/CLD	Pro_isomerase
H6G84_RS06000	168.730841832894	224.291438617316	195.531122593844	260.269068396432	310.956044488739	314.809062225715	196.184467681351	295.344725036962	-0.589676409402006	0.00317335474374389	0.0130869351435161	H6G84_RS06000	NC_999999999.1	1168234	1168458	+	225	protein_coding	DUF751 family protein && -	-
H6G84_RS03505	261.316483248893	341.938646043003	321.034819886637	396.910329304559	412.169188381152	639.062396318202	308.096649726177	482.713971334638	-0.648668495095739	0.00320095691063186	0.0131798130574271	H6G84_RS03505	NC_999999999.1	686693	687505	-	813	protein_coding	2OG-Fe(II) oxygenase && PF13640:2OG-Fe(II) oxygenase superfamily	-
H6G84_RS00115	40.6684593135694	24.5451008298195	50.9290365825827	19.5201801297324	8.53604828008302	19.9379072742953	38.7141989086572	15.9980452280369	1.25917175386556	0.00325346700382278	0.0133747914547009	hypA	NC_999999999.1	22053	22412	+	360	protein_coding	hydrogenase maturation nickel metallochaperone HypA && PF01155:Hydrogenase/urease nickel incorporation, metallochaperone, hypA	-
H6G84_RS04595	700.881958382791	692.341119958357	632.975168954956	454.386415242105	551.184831799647	289.624337247658	675.399415765368	431.731861429803	0.647204572905287	0.00326872233203917	0.0133959767726029	H6G84_RS04595	NC_999999999.1	906393	907433	+	1041	protein_coding	TOBE-like domain-containing protein && PF03459:TOBE domain|PF00005:ABC transporter	ABC_tran
H6G84_RS02205	24.2280183144669	17.7740385319383	17.2794945548048	44.4626325177238	31.7053221831655	49.3200864153621	19.7605171337366	41.8293470387505	-1.08601562206228	0.00326894884235067	0.0133959767726029	H6G84_RS02205	NC_999999999.1	424952	425242	-	291	protein_coding	hypothetical protein && -	-
H6G84_RS05415	1018.44205557598	1245.87546281015	919.450999731984	1508.47614224766	1462.10312683136	1543.61376844676	1061.25617270604	1504.73101250859	-0.503607848093272	0.00327672145189307	0.013399078342265	H6G84_RS05415	NC_999999999.1	1060716	1062314	+	1599	protein_coding	2%2C3-bisphosphoglycerate-independent phosphoglycerate mutase && PF06415:BPG-independent PGAM N-terminus (iPGM_N)|PF01676:Metalloenzyme superfamily	-
H6G84_RS09020	147.963968991923	109.183379553335	228.27121753979	265.691340654691	230.473303562242	321.10524347023	161.806188695016	272.423295895721	-0.754103623166435	0.00328031012476956	0.013399078342265	H6G84_RS09020	NC_999999999.1	1763334	1764038	-	705	protein_coding	hypothetical protein && -	-
H6G84_RS03365	918.934123212993	734.660259320114	970.380036314566	1336.04788443502	1320.6486124757	1109.17726257527	874.658139615891	1255.291253162	-0.521233030432389	0.00328520193742503	0.013399078342265	H6G84_RS03365	NC_999999999.1	656110	656619	+	510	protein_coding	hypothetical protein && -	-
H6G84_RS12510	1153.4267290423	1435.46520715082	1775.24070373574	2053.95673142851	2398.62956670333	1975.95154723674	1454.71087997629	2142.84594845619	-0.558759797568885	0.00331262643688669	0.0134897220993471	H6G84_RS12510	NC_999999999.1	2496730	2497518	-	789	protein_coding	hypothetical protein && PF05019:Coenzyme Q (ubiquinone) biosynthesis protein Coq4	-
H6G84_RS03920	25.9585910512145	22.8523352553492	23.6456241276277	8.67563561321441	10.9749192172496	7.34554478526669	24.1521834780638	8.99869987191023	1.43316797776387	0.00334374556782003	0.0135951034528607	H6G84_RS03920	NC_999999999.1	767989	768798	+	810	protein_coding	cyclic nucleotide-binding domain-containing protein && PF00027:Cyclic nucleotide-binding domain	cNMP_binding
H6G84_RS09445	126.331809782577	113.415293489511	168.247710138889	69.4050849057153	107.310321235329	59.8137218228859	135.998271136992	78.8430426546435	0.791688607887766	0.00342284038604821	0.0138949107377294	H6G84_RS09445	NC_999999999.1	1853379	1854563	-	1185	protein_coding	phosphoglycerate kinase && PF00162:Phosphoglycerate kinase	-
H6G84_RS04835	156.616832675661	148.116987766152	120.956461883634	87.8408105837959	98.7742729552464	79.7516290971812	141.896760775149	88.7889042120745	0.679473872753496	0.00347224235902087	0.0140734323114064	bchI	NC_999999999.1	952163	953278	-	1116	protein_coding	magnesium chelatase ATPase subunit I && PF01078:Magnesium chelatase, subunit ChlI	-
H6G84_RS02140	83.9327777322602	86.3310442979858	98.220284837838	142.063533166386	128.040724201245	152.157713409096	89.4947022893613	140.753990258909	-0.655448533788684	0.00354661720723794	0.0143524571537835	H6G84_RS02140	NC_999999999.1	411408	412562	-	1155	protein_coding	alanine--glyoxylate aminotransferase family protein && PF00266:Aminotransferase class-V	Aminotran_5
H6G84_RS12875	154.886259938913	155.734432851268	161.881580566066	95.4319917453585	106.090885766746	104.936354075238	157.500757785416	102.153077195781	0.625022999530898	0.00360806760416984	0.0145783915346052	H6G84_RS12875	NC_999999999.1	2557449	2559173	-	1725	protein_coding	AarF/ABC1/UbiB kinase family protein && PF03109:ABC1 family	ABC1
H6G84_RS09635	340.05754277091	403.724589511169	294.660854513514	515.115864534606	575.573541171313	443.880777738258	346.147662265198	511.523394481392	-0.562160116397667	0.00363967414621798	0.0146832266489727	H6G84_RS09635	NC_999999999.1	1898867	1899775	-	909	protein_coding	hypothetical protein && -	-
H6G84_RS09805	97.7773596262412	65.1714746171069	101.858073165165	43.378178066072	47.5579832747483	57.7149947413811	88.2689691361712	49.5503853607338	0.830109747748663	0.00364699853962805	0.0146899289003031	thyX	NC_999999999.1	1930093	1930815	+	723	protein_coding	FAD-dependent thymidylate synthase && PF02511:Thymidylate synthase complementing protein	-
H6G84_RS03425	773.566013326192	857.385763469212	806.679561584836	540.058316922597	625.570395383227	586.594219280583	812.54377946008	584.074310528802	0.476725724786072	0.0036699958953195	0.0147543996052645	H6G84_RS03425	NC_999999999.1	666662	668899	+	2238	protein_coding	ribonuclease R && PF08206:Ribonuclease B OB domain|PF00773:RNB domain|PF00575:S1 RNA binding domain	RNB
H6G84_RS09860	147.098682623549	244.60462551096	115.499779392643	101.938718455269	112.188063109663	71.3567207711621	169.067695842384	95.1611674453647	0.832951612793911	0.00367438016383996	0.0147543996052645	H6G84_RS09860	NC_999999999.1	1938607	1939563	-	957	protein_coding	alpha-E domain-containing protein && PF04168:A predicted alpha-helical domain with a conserved ER motif.	-
H6G84_RS12975	25.9585910512145	33.8553114894062	34.5589891096097	16.266816774777	9.75548374866631	13.641726029781	31.4576305500768	13.2213421844081	1.24213693790117	0.00368991203208957	0.0147938667870794	H6G84_RS12975	NC_999999999.1	2573848	2574186	-	339	protein_coding	metalloregulator ArsR/SmtB family transcription factor && PF01022:Bacterial regulatory protein, arsR family	HTH_5
H6G84_RS04640	47.5907502605599	35.5480770638765	50.0195895007508	16.266816774777	12.1943546858329	31.4809062225715	44.3861389417291	19.9806925610605	1.13706357216049	0.00369767578430664	0.0148021157168077	kdpC	NC_999999999.1	912828	913436	-	609	protein_coding	K(+)-transporting ATPase subunit C && PF02669:K+-transporting ATPase, c chain	-
H6G84_RS11315	148.829255360296	142.192308255506	155.515450993244	213.637526975405	226.814997156492	220.366343558001	148.845671536349	220.272955896632	-0.565483566172811	0.00377292333486067	0.0150800664570548	H6G84_RS11315	NC_999999999.1	2240821	2241582	+	762	protein_coding	succinate dehydrogenase/fumarate reductase iron-sulfur subunit && PF13085:2Fe-2S iron-sulfur cluster binding domain|PF13183:4Fe-4S dicluster domain	-
H6G84_RS00400	396.301156715208	339.399497681297	450.176305506758	560.662951503981	586.548460388562	549.866495354249	395.292319967754	565.692635748931	-0.517340698455619	0.00380298128650325	0.0151768207033683	H6G84_RS00400	NC_999999999.1	73559	74179	+	621	protein_coding	hypothetical protein && -	-
H6G84_RS03735	10.3834364204858	16.0812729574679	20.0078358003003	29.2802701945986	28.0470157774157	49.3200864153621	15.4908483927514	35.5491241291254	-1.20609776641939	0.00384670337932228	0.0153277243716774	H6G84_RS03735	NC_999999999.1	736176	737405	+	1230	protein_coding	bifunctional cobalt-precorrin-7 (C(5))-methyltransferase/cobalt-precorrin-6B (C(15))-methyltransferase && PF00590:Tetrapyrrole (Corrin/Porphyrin) Methylases	-
H6G84_RS09345	0.865286368373816	5.07829672341093	3.63778832732733	15.1823623231252	10.9749192172496	13.641726029781	3.19379047303736	13.2663358567186	-2.0558529196911	0.00387041779858016	0.0153985640636763	H6G84_RS09345	NC_999999999.1	1830862	1831152	+	291	protein_coding	hypothetical protein && -	-
H6G84_RS04350	47.5907502605599	45.7046705106984	68.2085311373875	92.1786283904031	84.141047332247	99.6895363714765	53.8346506362153	92.0030706980422	-0.777042025700024	0.00390523945901308	0.0155133095814394	H6G84_RS04350	NC_999999999.1	854388	854903	-	516	protein_coding	hypothetical protein && -	-
H6G84_RS08190	134.119387097942	119.339973000157	137.326509356607	194.117346845672	219.498384344992	178.391801927905	130.261956484902	197.335844372857	-0.598228734357021	0.00391503154007077	0.0155284278515957	H6G84_RS08190	NC_999999999.1	1589677	1590468	+	792	protein_coding	SWIM zinc finger family protein && -	-
H6G84_RS07770	271.699919669378	306.390568979126	343.770996932433	419.683872789247	479.238139153233	428.140324626973	307.287161860312	442.354112189817	-0.525393625742716	0.00392897689151479	0.0155599481779991	H6G84_RS07770	NC_999999999.1	1505416	1505739	+	324	protein_coding	30S ribosomal protein S6 && PF01250:Ribosomal protein S6	-
H6G84_RS08955	17.3057273674763	14.3885073829976	22.7361770457958	37.955905807813	31.7053221831655	46.1719957931049	18.1434705987566	38.6110745946945	-1.09709267476336	0.0039409970981587	0.0155837598668044	H6G84_RS08955	NC_999999999.1	1752707	1752961	+	255	protein_coding	type II toxin-antitoxin system prevent-host-death family antitoxin && -	-
H6G84_RS04265	34.6114547349527	39.7799910000523	24.5550712094595	70.4895393573671	52.4357251490814	61.9124489043907	32.9821723148215	61.6125711369464	-0.900938853562738	0.00403890624580285	0.0159466100481166	H6G84_RS04265	NC_999999999.1	838945	839427	+	483	protein_coding	HPP family protein && PF04982:HPP family	-
H6G84_RS09955	17.3057273674763	24.5451008298195	25.4645182912913	50.9693592276347	35.3636285889154	49.3200864153621	22.4384488295291	45.2176914106374	-1.01590359753003	0.00411624552032708	0.0162272657746633	H6G84_RS09955	NC_999999999.1	1961930	1962166	+	237	protein_coding	hypothetical protein && -	-
H6G84_RS04105	123.735950677456	65.1714746171069	121.865908965466	58.5605403891973	63.410644366331	52.4681770376192	103.591111420009	58.1464539310492	0.833835262413373	0.00418762660875222	0.0164820684510227	H6G84_RS04105	NC_999999999.1	813277	814230	-	954	protein_coding	hypothetical protein && -	-
H6G84_RS08265	286.409787931733	319.086310787653	238.27513543994	197.370710200628	204.865158721993	158.45389465361	281.257078053109	186.896587858743	0.591650337146751	0.00419358719262721	0.0164820684510227	nuoH	NC_999999999.1	1609220	1610338	-	1119	protein_coding	NADH-quinone oxidoreductase subunit NuoH && PF00146:NADH dehydrogenase	-
H6G84_RS04480	256.990051407023	269.149726340779	306.483666577328	176.766075619244	170.720965601661	214.070162313486	277.541148108377	187.185734511463	0.566441378287243	0.0042433707004483	0.0166525016595505	H6G84_RS04480	NC_999999999.1	883258	886335	+	3078	protein_coding	alpha-mannosidase && PF01074:Glycosyl hydrolases family 38 N-terminal domain|PF07748:Glycosyl hydrolases family 38 C-terminal domain|PF09261:Alpha mannosidase middle domain	-
H6G84_RS12495	72.6840549434006	75.3280680639288	64.5707428100602	119.289989681698	120.724111389746	101.788263452981	70.8609552724632	113.934121508142	-0.683085728238523	0.00431817073629886	0.0169204454531106	H6G84_RS12495	NC_999999999.1	2493054	2494268	+	1215	protein_coding	glutathione S-transferase family protein && PF13417:Glutathione S-transferase, N-terminal domain|PF13410:Glutathione S-transferase, C-terminal domain	-
H6G84_RS08300	48.4560366289337	55.8612639575202	60.9329544827329	24.9424523879914	24.3887093716658	36.7277239263334	55.0834183563956	28.6862952286636	0.935070877625043	0.00434247716852321	0.0169900237935885	H6G84_RS08300	NC_999999999.1	1619212	1620294	-	1083	protein_coding	TIGR03032 family protein && PF16261:Domain of unknown function (DUF4915)	-
H6G84_RS03695	237.9537513028	264.071429617368	244.641265012763	324.251881043889	385.341608072319	360.98105801882	248.888815310977	356.858182378343	-0.519112345050546	0.00437327620440961	0.0170847567383111	H6G84_RS03695	NC_999999999.1	727666	728382	-	717	protein_coding	heme oxygenase (biliverdin-producing) && PF01126:Heme oxygenase	-
H6G84_RS12655	33.7461683665788	38.087225425582	40.0156716006007	14.0979078714734	17.072096560166	20.9872708150477	37.2830217975872	17.3857584155624	1.09803875402624	0.00438673495920859	0.0171050703534169	H6G84_RS12655	NC_999999999.1	2516620	2517126	-	507	protein_coding	hypothetical protein && -	-
H6G84_RS13590	18.1710137358501	12.6957418085273	20.0078358003003	37.955905807813	29.2664512459989	41.9745416300954	16.9581971148926	36.3989662279691	-1.10911580459029	0.00439166416938152	0.0171050703534169	H6G84_RS13590	NC_999999999.1	2699196	2699435	+	240	protein_coding	BrnT family toxin && -	-
H6G84_RS09030	85.6633504690078	51.6293500213444	62.7518486463965	40.1248147111166	25.6081448402491	39.8758145485906	66.6815163789163	35.2029246999854	0.914808383935693	0.00446879179510721	0.0173793791851696	H6G84_RS09030	NC_999999999.1	1765112	1765879	+	768	protein_coding	1-acyl-sn-glycerol-3-phosphate acyltransferase && PF01553:Acyltransferase	Acyltransferase
H6G84_RS10780	256.12476503865	192.975275489615	149.149321420421	345.940970076925	310.956044488739	273.883884136372	199.416453982895	310.260299567345	-0.636811550349192	0.00448027696599274	0.0173979617511754	ssrS	NC_999999999.1	2131106	2131287	+	182	protein_coding	6S RNA && -	-
H6G84_RS03805	461.197634343244	411.342034596285	430.168469706457	325.33633549554	329.247576517488	245.551068536058	434.236046215329	300.044993516362	0.534449837647788	0.00467832712799483	0.0181202390634237	H6G84_RS03805	NC_999999999.1	750916	751245	+	330	protein_coding	DUF2605 domain-containing protein && PF10792:Protein of unknown function (DUF2605)	-
H6G84_RS04685	125.466523414203	63.4787090426366	98.220284837838	53.1382681309383	42.6802414004151	62.961812445143	95.721839098226	52.9267739921655	0.850071890375821	0.00468024678970467	0.0181202390634237	H6G84_RS04685	NC_999999999.1	922028	923464	+	1437	protein_coding	cysteine--tRNA ligase && PF09190:DALR domain|PF01406:tRNA synthetases class I (C) catalytic domain	tRNA-synt_1e
H6G84_RS13430	63.1659048912886	57.5540295319905	58.2046132372374	39.0403602594648	28.0470157774157	30.4315426818191	59.6415158868388	32.5063062395665	0.872707917065545	0.0047485100196401	0.0183571311340483	H6G84_RS13430	NC_999999999.1	2667206	2669107	-	1902	protein_coding	fumarate reductase/succinate dehydrogenase flavoprotein subunit && PF00890:FAD binding domain|PF02910:Fumarate reductase flavoprotein C-term	-
H6G84_RS09320	38.0726002084479	35.5480770638765	36.3778832732733	17.3512712264288	17.072096560166	17.8391801927905	36.6661868485326	17.4208493264618	1.07282454014615	0.00487796456576228	0.0188295239339097	tilS	NC_999999999.1	1824965	1825942	-	978	protein_coding	tRNA lysidine(34) synthetase TilS && PF01171:PP-loop family|PF09179:TilS substrate binding domain	-
H6G84_RS01085	364.285561085377	412.18841738352	371.96385646922	493.42677550157	558.501444611146	553.014585976506	382.812611646039	534.980935363074	-0.48248929508732	0.00490598791546181	0.0189095581763862	prfC	NC_999999999.1	222766	224436	-	1671	protein_coding	peptide chain release factor 3 && PF16658:Class II release factor RF3, C-terminal domain|PF00009:Elongation factor Tu GTP binding domain	GTP_EFTU
H6G84_RS12945	495.809089078197	646.636449447658	532.935989953455	390.403602594648	428.021849472735	350.487422611296	558.460509493103	389.637624892893	0.520319136990165	0.00492728347054316	0.018963461902951	H6G84_RS12945	NC_999999999.1	2569852	2570775	+	924	protein_coding	30S ribosomal protein S1 && PF00575:S1 RNA binding domain	S1
H6G84_RS07615	286.409787931733	172.662088595972	186.436651775526	108.44544516518	171.940401070244	111.232535319753	215.16950943441	130.539460518392	0.724595943597284	0.00498771525911954	0.0191676050106016	H6G84_RS07615	NC_999999999.1	1476289	1476525	+	237	protein_coding	50S ribosomal protein L28 && -	-
H6G84_RS04080	1443.29766244753	1751.16598678954	1205.92683050901	1084.4544516518	909.698859563134	1078.74571989345	1466.79682658202	1024.29967703613	0.517866553051899	0.00511914613163832	0.0196435873749553	H6G84_RS04080	NC_999999999.1	806154	807446	+	1293	protein_coding	threonine synthase && PF00291:Pyridoxal-phosphate dependent enzyme	PALP
H6G84_RS10090	58.8394730494195	71.096154127753	51.8384836644145	23.8579979363396	35.3636285889154	38.8264510078382	60.591370280529	32.6826925110311	0.892480303503371	0.00524030235308163	0.0200787951313054	H6G84_RS10090	NC_999999999.1	1991324	1992475	-	1152	protein_coding	glycosyltransferase family 4 protein && PF13439:Glycosyltransferase Family 4|PF00534:Glycosyl transferases group 1	Glycos_transf_1
H6G84_RS05240	321.021242666686	423.191393617577	293.751407431682	466.315414210275	593.865073200062	472.213593338573	345.988014571982	510.798026916303	-0.560718026060341	0.00529853026871036	0.0202719579897267	H6G84_RS05240	NC_999999999.1	1025682	1026998	+	1317	protein_coding	glutamyl-tRNA reductase && PF00745:Glutamyl-tRNAGlu reductase, dimerisation domain|PF05201:Glutamyl-tRNAGlu reductase, N-terminal domain|PF01488:Shikimate / quinate 5-dehydrogenase	-
H6G84_RS07005	84.798064100634	82.09913036181	62.7518486463965	39.0403602594648	57.3134670234146	33.5796333040763	76.5496810362802	43.3111535289852	0.83064337121651	0.00537865000959544	0.0205481857509434	H6G84_RS07005	NC_999999999.1	1354074	1354616	-	543	protein_coding	phycobiliprotein lyase && PF09367:CpeS-like protein	-
H6G84_RS03430	22.4974455777192	22.005952468114	19.0983887184685	9.76009006486621	6.09717734291645	7.34554478526669	21.2005955881006	7.73427073101645	1.44913188287567	0.00538949640438694	0.0205593436367349	H6G84_RS03430	NC_999999999.1	668950	669534	+	585	protein_coding	UbiX family flavin prenyltransferase && PF02441:Flavoprotein	Flavoprotein
H6G84_RS03100	340.922829139284	444.350963298456	411.979528069821	628.983581958045	456.06886525015	679.987574407545	399.084440169187	588.346673871913	-0.560942146448344	0.00543246665718141	0.0206928318777218	H6G84_RS03100	NC_999999999.1	609512	609865	+	354	protein_coding	LapA family protein && PF06305:Lipopolysaccharide assembly protein A domain	-
H6G84_RS12000	63.1659048912886	52.4757328085796	42.7440128460962	31.4491790979022	21.9498384344992	29.3821791410668	52.7952168486548	27.5937322244894	0.931697354542082	0.00546222880986795	0.0207756913970637	H6G84_RS12000	NC_999999999.1	2386655	2388403	-	1749	protein_coding	AarF/ABC1/UbiB kinase family protein && PF03109:ABC1 family	ABC1
H6G84_RS09355	0	2.53914836170546	1.81889416366367	8.67563561321441	9.75548374866631	8.39490832601907	1.45268084178971	8.94200922929993	-2.61860283015984	0.00547280662097945	0.020785447108083	H6G84_RS09355	NC_999999999.1	1831653	1831901	+	249	protein_coding	hypothetical protein && -	-
H6G84_RS03980	69.2229094699053	65.1714746171069	69.1179782192194	41.2092691627684	40.2413704632485	35.6783603855811	67.8374541020772	39.043000003866	0.798113922835805	0.00549507493486666	0.0208395093290119	H6G84_RS03980	NC_999999999.1	782130	783752	+	1623	protein_coding	DUF3685 domain-containing protein && PF12452:Protein of unknown function (DUF3685)	-
H6G84_RS12670	167.000269096147	120.186355787392	144.602086011262	76.9962660672779	80.4827409264971	111.232535319753	143.929570298267	89.5705141045092	0.681443772562839	0.0055045195490542	0.0208448521317468	H6G84_RS12670	NC_999999999.1	2519753	2521768	-	2016	protein_coding	DUF4815 domain-containing protein && PF16075:Domain of unknown function (DUF4815)	-
H6G84_RS08800	255.259478670276	269.149726340779	238.27513543994	151.823623231252	60.9717734291645	210.922071691229	254.228113483665	141.239156117215	0.843495668220466	0.00558104370048032	0.0211038299694547	H6G84_RS08800	NC_999999999.1	1726598	1728577	+	1980	protein_coding	nitrate ABC transporter ATP-binding protein && PF00005:ABC transporter|PF13379:NMT1-like family	ABC_tran
H6G84_RS07375	132.388814361194	119.339973000157	139.145403520271	79.1651749705815	87.7993537379968	84.9984468009431	130.29139696054	83.9876585031738	0.633778472642324	0.00561966467234928	0.0212189376420292	H6G84_RS07375	NC_999999999.1	1428765	1429499	+	735	protein_coding	dienelactone hydrolase family protein && PF01738:Dienelactone hydrolase family	-
H6G84_RS00425	141.906964413306	127.803800872508	171.885498466217	96.5164461970103	82.9216118636637	102.837626993734	147.19875458401	94.0918950181359	0.642392289003961	0.00563932029241158	0.0212622047071448	H6G84_RS00425	NC_999999999.1	78588	79529	+	942	protein_coding	branched-chain amino acid ABC transporter permease && PF02653:Branched-chain amino acid transport system / permease component	BPD_transp_2
H6G84_RS00430	192.093573778987	143.038691042741	165.519368893394	122.543353036654	79.2633054579138	114.38062594201	166.883877905041	105.395761478859	0.659090829240222	0.00565809459936716	0.0213020281433359	H6G84_RS00430	NC_999999999.1	79533	80456	+	924	protein_coding	branched-chain amino acid ABC transporter permease && PF02653:Branched-chain amino acid transport system / permease component	BPD_transp_2
H6G84_RS05350	233.62731946093	254.761218957782	232.818452948949	334.011971108755	323.150399174572	362.030421559573	240.402330455887	339.7309306143	-0.499266184353305	0.00569968665569936	0.0214275176592524	H6G84_RS05350	NC_999999999.1	1048607	1050376	+	1770	protein_coding	penicillin-binding protein 2 && PF00905:Penicillin binding protein transpeptidase domain|PF03717:Penicillin-binding Protein dimerisation domain	-
H6G84_RS05980	179.979564621754	223.445055830081	207.353934657658	271.11361291295	319.492092768822	292.772427869915	203.592851703164	294.459377850562	-0.531576156277237	0.00578262846522222	0.0217078700995462	H6G84_RS05980	NC_999999999.1	1163081	1164277	+	1197	protein_coding	FIST C-terminal domain-containing protein && PF10442:FIST C domain|PF08495:FIST N domain	-
H6G84_RS07920	51.0518957340552	51.6293500213444	42.7440128460962	95.4319917453585	62.1912088977477	90.245264504705	48.4750862004986	82.6228217159371	-0.772084909577917	0.00579948890922564	0.0217397026452764	H6G84_RS07920	NC_999999999.1	1534475	1535905	-	1431	protein_coding	hemolysin family protein && PF01595:Domain of unknown function DUF21|PF03471:Transporter associated domain	-
H6G84_RS01335	926.721700528357	1108.76145127805	916.722658486488	628.983581958045	856.043698945469	501.59577247964	984.068603430966	662.207684461051	0.572667921682734	0.00582838141344773	0.0217969653784985	atpD	NC_999999999.1	269951	271405	-	1455	protein_coding	F0F1 ATP synthase subunit beta && PF02874:ATP synthase alpha/beta family, beta-barrel domain|PF00006:ATP synthase alpha/beta family, nucleotide-binding domain	ATP-synt_ab
H6G84_RS07875	868.747513847312	938.638511043787	1224.11577214565	695.135303508805	793.852490047721	621.223216125411	1010.50059901225	703.403669893979	0.523003679365865	0.00583157053688433	0.0217969653784985	H6G84_RS07875	NC_999999999.1	1525968	1526555	-	588	protein_coding	heme-copper oxidase subunit III && PF00510:Cytochrome c oxidase subunit III	-
H6G84_RS12215	129.792955256072	98.180403319278	114.590332310811	76.9962660672779	68.2883862406642	69.2579936896574	114.187896962054	71.5142153325331	0.674116581317624	0.00588860793769241	0.0219516831634992	cobW	NC_999999999.1	2435105	2436151	+	1047	protein_coding	cobalamin biosynthesis protein CobW && PF02492:CobW/HypB/UreG, nucleotide-binding domain|PF07683:Cobalamin synthesis protein cobW C-terminal domain	-
H6G84_RS03040	1837.86824642599	1421.07669976782	1712.48885508934	2358.68843234267	2162.05908579817	2286.56315529945	1657.14460042772	2269.10355781343	-0.45355685022655	0.00588988877478621	0.0219516831634992	H6G84_RS03040	NC_999999999.1	597142	597456	-	315	protein_coding	hypothetical protein && -	-
H6G84_RS03395	26.8238774195883	27.084249191525	15.4606003911412	43.378178066072	32.9247576517488	65.0605395266478	23.1229090007515	47.1211584148229	-1.02945112233413	0.00590009901833572	0.0219581877382537	sppA	NC_999999999.1	662994	663806	+	813	protein_coding	signal peptide peptidase SppA && PF01343:Peptidase family S49	Peptidase_S49
H6G84_RS03625	55.3783275759242	52.4757328085796	76.393554873874	32.533633549554	41.4608059318318	26.2340885188096	61.4158717527926	33.4095093333985	0.883544871391336	0.00591740128841836	0.0219910300030906	H6G84_RS03625	NC_999999999.1	711434	711967	-	534	protein_coding	hypothetical protein && -	-
H6G84_RS09590	65.76176399641	64.3250918298718	70.936872382883	35.7869969045094	18.2915320287493	51.4188134968668	67.0079094030549	35.1657808100419	0.917731166331254	0.00595390750638783	0.0220950444514593	H6G84_RS09590	NC_999999999.1	1883391	1884314	-	924	protein_coding	NAD(P)-dependent oxidoreductase && PF01370:NAD dependent epimerase/dehydratase family	Epimerase
H6G84_RS08430	102.10379146811	99.8731688937483	67.2990840555557	156.161441037859	134.137901544162	135.367896757058	89.7586814724714	141.889079779693	-0.659459183063209	0.00603029332797209	0.0223465441325137	cmpR	NC_999999999.1	1649508	1650464	-	957	protein_coding	LysR family transcriptional regulator && PF03466:LysR substrate binding domain|PF00126:Bacterial regulatory helix-turn-helix protein, lysR family	LysR_substrate
H6G84_RS04900	291.601506141976	279.306319787601	381.96777436937	221.228708136967	225.595561687909	204.625890446715	317.625200099649	217.150053423864	0.548553214796214	0.00605388676135619	0.0224019718387417	H6G84_RS04900	NC_999999999.1	962683	964056	+	1374	protein_coding	MFS transporter && PF13347:MFS/sugar transport protein	-
H6G84_RS01715	486.290939026085	564.537319085848	512.928154153154	671.277305572465	838.971602385303	674.740756703783	521.252137421696	728.329888220517	-0.481833485538979	0.00618553533669996	0.0228565223125352	H6G84_RS01715	NC_999999999.1	344942	345487	+	546	protein_coding	6%2C7-dimethyl-8-ribityllumazine synthase && PF00885:6,7-dimethyl-8-ribityllumazine synthase	-
H6G84_RS01600	132.388814361194	173.508471383207	142.783191847598	86.7563561321441	117.065804983996	82.8997197194384	149.560159197333	95.5739602785261	0.650464590633971	0.00624980051043725	0.0230611415705181	H6G84_RS01600	NC_999999999.1	322734	324041	+	1308	protein_coding	histidine--tRNA ligase && PF13393:Histidyl-tRNA synthetase|PF03129:Anticodon binding domain	HGTP_anticodon
H6G84_RS09200	0	3.38553114894062	5.456682490991	11.9289989681698	10.9749192172496	13.641726029781	2.94740454664387	12.1818814050668	-2.06023102115299	0.00669133646929095	0.0246552937519044	H6G84_RS09200	NC_999999999.1	1793256	1794158	-	903	protein_coding	NAD-dependent epimerase/dehydratase family protein && PF01370:NAD dependent epimerase/dehydratase family	Epimerase
H6G84_RS02060	47.5907502605599	90.5629582341616	49.110142418919	118.205535230046	195.109674973326	57.7149947413811	62.4212836378802	123.676734981585	-0.980944952594302	0.0067155256604945	0.0247093242032946	H6G84_RS02060	NC_999999999.1	399428	400528	+	1101	protein_coding	Fe(3+) ABC transporter substrate-binding protein && PF13343:Bacterial extracellular solute-binding protein	-
H6G84_RS07960	160.94326451753	189.589744340675	160.062686402403	122.543353036654	125.601853264079	82.8997197194384	170.198565086869	110.34830867339	0.628417020111392	0.00674598033730546	0.0247862223724793	H6G84_RS07960	NC_999999999.1	1540351	1541871	+	1521	protein_coding	UbiD family decarboxylase && PF01977:3-octaprenyl-4-hydroxybenzoate carboxy-lyase	-
H6G84_RS13405	892.110245793405	1021.58402419283	953.100541759762	1509.56059669931	1540.14699682069	1038.86990534486	955.598270581999	1362.85916628829	-0.511777472417454	0.00680122736488209	0.0249538667390441	secE	NC_999999999.1	2660042	2660332	-	291	protein_coding	preprotein translocase subunit SecE && -	-
H6G84_RS11680	39.8031729451956	38.9336082128171	32.740094945946	18.4357256780806	20.7304029659159	15.7404531112858	37.1589587013196	18.3021939184274	1.0274506675513	0.00686639715060753	0.0251573929501072	H6G84_RS11680	NC_999999999.1	2314677	2315519	+	843	protein_coding	DUF4922 domain-containing protein && PF09830:ATP adenylyltransferase	-
H6G84_RS13105	52.7824684708028	38.087225425582	55.4762719917419	22.7735434846878	34.1441931203321	18.8885437335429	48.7819886293755	25.2687601128543	0.957929608004874	0.00694298839859303	0.025402132448449	H6G84_RS13105	NC_999999999.1	2597033	2598931	-	1899	protein_coding	adenylate/guanylate cyclase domain-containing protein && PF00211:Adenylate and Guanylate cyclase catalytic domain|PF05226:CHASE2 domain	Guanylate_cyc
H6G84_RS10560	105.564936941606	80.4063647873397	128.232038538289	67.2361760024117	65.8495153034976	58.7643582821335	104.734446755745	63.9500165293476	0.711227338858704	0.00719355435991758	0.0262818028304594	minD	NC_999999999.1	2079917	2080723	-	807	protein_coding	septum site-determining protein MinD && PF01656:CobQ/CobB/MinD/ParA nucleotide binding domain	CbiA
H6G84_RS11815	263.912342354014	253.914836170546	243.731817930931	356.785514593443	359.73346323207	342.092514285277	253.852998818497	352.870497370263	-0.474773943697834	0.00722001115638389	0.0262952991435436	H6G84_RS11815	NC_999999999.1	2344043	2345341	-	1299	protein_coding	hypothetical protein && -	-
H6G84_RS01815	193.824146515735	214.134845170494	219.176746721472	364.376695755005	182.915320287493	504.743863101897	209.0452461359	350.678626381465	-0.748374025221221	0.00722257740261278	0.0262952991435436	rpsQ	NC_999999999.1	360370	360618	+	249	protein_coding	30S ribosomal protein S17 && -	-
H6G84_RS07095	752.79914048522	711.807924064765	826.687397385137	1011.79600339113	1053.59224485596	1016.83327098906	763.764820645041	1027.40717307872	-0.427879785086871	0.00722765932511435	0.0262952991435436	H6G84_RS07095	NC_999999999.1	1371397	1372377	+	981	protein_coding	alpha-ketoacid dehydrogenase subunit beta && PF02779:Transketolase, pyrimidine binding domain|PF02780:Transketolase, C-terminal domain	-
H6G84_RS13365	111.621941520222	94.7948721703373	84.5785786103605	61.8139037441527	71.9466926464141	40.925178089343	96.9984641003067	58.2285914933032	0.742527155138157	0.00725482078776803	0.0263571500328715	speE	NC_999999999.1	2654376	2655254	+	879	protein_coding	polyamine aminopropyltransferase && PF17284:Spermidine synthase tetramerisation domain|PF01564:Spermine/spermidine synthase domain	-
H6G84_RS02925	104.699650573232	80.4063647873397	93.6730494286789	72.6584482606707	52.4357251490814	39.8758145485906	92.9263549297501	54.9899959861142	0.757153960075989	0.00730822750371967	0.0265081595777458	H6G84_RS02925	NC_999999999.1	576142	578910	-	2769	protein_coding	SMC family ATPase && PF02463:RecF/RecN/SMC N terminal domain|PF13476:AAA domain	SMC_N
H6G84_RS08595	513.114816445673	688.955588809416	601.144521090842	414.261600530988	438.996768689984	437.584596493744	601.07164211531	430.280988571572	0.482453858258064	0.00732130997284038	0.0265081595777458	rplT	NC_999999999.1	1686031	1686381	+	351	protein_coding	50S ribosomal protein L20 && PF00453:Ribosomal protein L20	-
H6G84_RS02840	55.3783275759242	56.7076467447554	55.4762719917419	22.7735434846878	35.3636285889154	34.6289968448287	55.8540821041405	30.922056306144	0.855808837352593	0.00732704333741085	0.0265081595777458	H6G84_RS02840	NC_999999999.1	560827	561912	-	1086	protein_coding	glycosyltransferase && PF00534:Glycosyl transferases group 1	Glycos_transf_1
H6G84_RS05380	72.6840549434006	65.1714746171069	86.3974727740242	40.1248147111166	57.3134670234146	31.4809062225715	74.7510007781772	42.9730626523676	0.806008681526471	0.00735072957089291	0.0265568140764571	clpS2	NC_999999999.1	1056418	1056828	-	411	protein_coding	ATP-dependent Clp protease adaptor ClpS2 && PF02617:ATP-dependent Clp protease adaptor protein ClpS	-
H6G84_RS04275	479.368648079094	486.670102660214	454.723540915917	330.758607753799	399.974833695319	241.353614373048	473.587430551742	324.029018607389	0.549520539540394	0.00736436519785166	0.0265690727722214	H6G84_RS04275	NC_999999999.1	839999	841183	-	1185	protein_coding	NAD(P)H-quinone oxidoreductase subunit H && PF00346:Respiratory-chain NADH dehydrogenase, 49 Kd subunit	-
H6G84_RS03725	52.7824684708028	102.412317255454	55.4762719917419	116.036626326743	198.767981379076	77.6529020156764	70.2236859059995	130.819169907165	-0.892086074708094	0.00748690161959675	0.0269736427794916	H6G84_RS03725	NC_999999999.1	733794	734423	-	630	protein_coding	precorrin-8X methylmutase && PF02570:Precorrin-8X methylmutase	CbiC
H6G84_RS01515	36.3420274717003	28.7770147659953	20.9172828821322	55.3071770342419	53.6551606176647	49.3200864153621	28.6787750399426	52.7608080224229	-0.876492015099827	0.00755357346889137	0.0271761020503526	H6G84_RS01515	NC_999999999.1	305108	306040	+	933	protein_coding	tetratricopeptide repeat protein && PF14559:Tetratricopeptide repeat	-
H6G84_RS01790	145.368109886801	182.818682042793	173.70439262988	341.603152270317	145.112820761411	350.487422611296	167.297061519825	279.067798547675	-0.740500319061512	0.00766154600213007	0.0275263854979576	rpsS	NC_999999999.1	358295	358570	+	276	protein_coding	30S ribosomal protein S19 && -	-
H6G84_RS12845	112.487227888596	126.111035298038	120.047014801802	176.766075619244	162.184917321577	187.836073794677	119.548425996145	175.595688911833	-0.555676122883036	0.00770338989299203	0.0276384417460876	H6G84_RS12845	NC_999999999.1	2548458	2550164	+	1707	protein_coding	N-acetylmuramoyl-L-alanine amidase && PF01520:N-acetylmuramoyl-L-alanine amidase	-
H6G84_RS02725	62091.2192217683	44184.567024824	41616.2984646247	83082.2244499478	58659.7237807305	71231.8465098126	49297.3615704057	70991.264913497	-0.526135295442637	0.00810306868904831	0.0290322654411482	psaB	NC_999999999.1	531550	533754	+	2205	protein_coding	photosystem I core protein PsaB && PF00223:Photosystem I psaA/psaB protein	-
H6G84_RS00335	109.891368783475	131.189332021449	114.590332310811	87.8408105837959	74.3855635835806	66.1099030674002	118.557011038578	76.1120924115922	0.639992485466218	0.00812457716095167	0.0290691767662188	H6G84_RS00335	NC_999999999.1	62106	62990	-	885	protein_coding	BtpA/SgcQ family protein && PF03437:BtpA family	-
H6G84_RS01505	443.026620607394	354.63438785153	401.066163087839	265.691340654691	334.125318391821	234.008069587782	399.575723848921	277.941576211431	0.525505510465773	0.00834988322498188	0.0298341557652934	H6G84_RS01505	NC_999999999.1	302260	304173	+	1914	protein_coding	GAF domain-containing protein && PF02518:Histidine kinase-, DNA gyrase B-, and HSP90-like ATPase|PF10069:Sensory domain in DIguanylate Cyclases and Two-component system|PF17150:C-terminal domain of two-partite extracellular sensor domain|PF00512:His Kinase A (phospho-acceptor) domain|PF01590:GAF domain	HATPase_c
H6G84_RS08600	54.5130412075504	55.0148811702851	69.1179782192194	30.3647246462504	46.338547806165	20.9872708150477	59.5486335323516	32.5635144224877	0.881184827821519	0.00836466788124075	0.0298458713671781	H6G84_RS08600	NC_999999999.1	1686392	1687174	+	783	protein_coding	transporter substrate-binding domain-containing protein && PF00497:Bacterial extracellular solute-binding proteins, family 3	-
H6G84_RS00630	184.305996463623	140.499542681036	247.369606258259	278.704794074513	302.419996208656	279.130701840134	190.725048467639	286.751830707768	-0.5891746335932	0.00838550565659266	0.0298791231774744	pilM	NC_999999999.1	123284	124396	+	1113	protein_coding	type IV pilus assembly protein PilM && PF11104:Type IV pilus assembly protein PilM;	-
H6G84_RS06320	433.508470555282	390.182464915406	508.380918743995	328.589698850496	285.34789964849	332.648242418506	444.023951404894	315.528613639164	0.49161166969488	0.00839703309918693	0.0298791548138421	H6G84_RS06320	NC_999999999.1	1226153	1226986	-	834	protein_coding	photosystem II manganese-stabilizing polypeptide && PF01716:Manganese-stabilising protein / photosystem II polypeptide	-
H6G84_RS11040	44.1296047870646	55.8612639575202	42.7440128460962	10.844544516518	20.7304029659159	37.7770874670858	47.5782938635603	23.1173449831733	1.03615109052234	0.00845529212206429	0.0300452435131983	rsmD	NC_999999999.1	2179683	2180237	-	555	protein_coding	16S rRNA (guanine(966)-N(2))-methyltransferase RsmD && PF03602:Conserved hypothetical protein 95	-
H6G84_RS00075	1400.03334402883	1875.5842565131	1293.23375036487	2075.64582046155	2287.66093906225	2011.62990762232	1522.95045030227	2124.97888904871	-0.480319445891068	0.0084816425616154	0.0300976481598226	H6G84_RS00075	NC_999999999.1	15293	16129	+	837	protein_coding	fatty acid desaturase && PF00487:Fatty acid desaturase	-
H6G84_RS07275	106.430223309979	101.565934468219	150.058768502253	159.414804392815	175.598707475994	210.922071691229	119.351642093484	181.978527853346	-0.61070410486161	0.0086246528955636	0.030563319140836	H6G84_RS07275	NC_999999999.1	1407997	1408503	-	507	protein_coding	DNA starvation/stationary phase protection protein && PF00210:Ferritin-like domain	Ferritin
H6G84_RS03495	22.4974455777192	31.3161631277007	36.3778832732733	11.9289989681698	13.4137901544162	15.7404531112858	30.0638306595644	13.6944140779573	1.13140910828376	0.00871517366385363	0.0307667635907997	H6G84_RS03495	NC_999999999.1	684463	685344	+	882	protein_coding	TIGR04168 family protein && PF00149:Calcineurin-like phosphoesterase	Metallophos
H6G84_RS00740	63.1659048912886	44.011904936228	60.9329544827329	78.0807205189297	78.0438699893305	125.923624890286	56.0369214367498	94.0160717995154	-0.750749100128121	0.00871681662744574	0.0307667635907997	H6G84_RS00740	NC_999999999.1	148546	149154	-	609	protein_coding	Uma2 family endonuclease && PF05685:Putative restriction endonuclease	DUF820
H6G84_RS10815	46.7254638921861	52.4757328085796	59.1140603190692	30.3647246462504	31.7053221831655	26.2340885188096	52.771752339945	29.4347117827419	0.844185661396892	0.00872626831373485	0.0307667635907997	menD	NC_999999999.1	2137464	2139212	-	1749	protein_coding	2-succinyl-5-enolpyruvyl-6-hydroxy-3-cyclohexene-1-carboxylic-acid synthase && PF16582:Middle domain of thiamine pyrophosphate|PF02776:Thiamine pyrophosphate enzyme, N-terminal TPP binding domain|PF02775:Thiamine pyrophosphate enzyme, C-terminal TPP binding domain	TPP_enzyme_N
H6G84_RS08570	71.8187685750268	68.5570057660475	64.5707428100602	96.5164461970103	153.648869041494	86.0478103416955	68.3155057170448	112.071041860067	-0.708948474124021	0.00872950578366561	0.0307667635907997	moaA	NC_999999999.1	1682092	1683075	+	984	protein_coding	GTP 3'%2C8-cyclase MoaA && PF04055:Radical SAM superfamily|PF06463:Molybdenum Cofactor Synthesis C	Radical_SAM
H6G84_RS05945	211.129873883211	205.671017298143	162.791027647898	129.050079746564	157.307175447244	88.1465374232003	193.197306276417	124.834597539003	0.634491200941113	0.00879185122495304	0.0309444532937967	H6G84_RS05945	NC_999999999.1	1157648	1159831	-	2184	protein_coding	cyclic nucleotide-binding domain-containing protein && PF00027:Cyclic nucleotide-binding domain|PF01740:STAS domain|PF00916:Sulfate permease family	Sulfate_transp
H6G84_RS01480	134.119387097942	127.803800872508	156.424898075075	195.201801297324	195.109674973326	215.119525854239	139.449362015175	201.81033404163	-0.53458777035893	0.00889671935859906	0.0312711246832059	H6G84_RS01480	NC_999999999.1	297155	298129	+	975	protein_coding	hypothetical protein && -	-
H6G84_RS09255	31.1503092614574	28.7770147659953	35.4684361914415	15.1823623231252	13.4137901544162	16.7898166520381	31.7985867396314	15.1286563765265	1.06643043720625	0.00892166611225691	0.0313163760422117	H6G84_RS09255	NC_999999999.1	1812513	1812586	-	74	protein_coding	tRNA-Pro && -	-
H6G84_RS05860	623.006185229148	754.973446213758	867.612516067569	968.417825325058	1180.41353358862	983.253637684984	748.530715836825	1044.02833219956	-0.479835383869744	0.00898561319901392	0.0314982170787055	H6G84_RS05860	NC_999999999.1	1141658	1141924	+	267	protein_coding	TM2 domain-containing protein && -	-
H6G84_RS04125	64.8964776280362	94.7948721703373	116.409226474475	56.3916314858937	46.338547806165	60.8630853636383	92.0335254242828	54.5310882185656	0.750761804251556	0.0090581411431148	0.0317096061069363	H6G84_RS04125	NC_999999999.1	815950	816267	-	318	protein_coding	KH domain-containing protein && PF13083:KH domain	-
H6G84_RS03600	48.4560366289337	25.3914836170546	55.4762719917419	82.4185383255369	73.1661281149973	70.3073572304097	43.1079307459101	75.297341223648	-0.807955156878637	0.00913671951739494	0.0319415773963915	H6G84_RS03600	NC_999999999.1	706665	707072	+	408	protein_coding	hypothetical protein && -	-
H6G84_RS08545	95.1815005211198	108.3369967661	94.5824965105107	114.952171875091	173.159836538827	168.947530061134	99.3669979325768	152.353179491684	-0.614982599008887	0.00927009773466707	0.0323642443118794	H6G84_RS08545	NC_999999999.1	1676693	1678525	-	1833	protein_coding	VCBS domain-containing protein && -	-
H6G84_RS05920	106.430223309979	77.8672164256342	97.3108377560062	52.0538136792865	73.1661281149973	47.2213593338573	93.86942583054	57.4804337093804	0.713116442916022	0.0093102157123456	0.032460617685248	metA	NC_999999999.1	1151365	1152264	-	900	protein_coding	homoserine O-succinyltransferase && PF04204:Homoserine O-succinyltransferase	-
H6G84_RS06085	31.1503092614574	46.5510532979335	38.196777436937	60.7294492925009	69.5078217092475	67.1592666081526	38.6327133321093	65.798845869967	-0.766578198418347	0.00935942435547418	0.032588384937047	H6G84_RS06085	NC_999999999.1	1181728	1182309	-	582	protein_coding	CPBP family intramembrane metalloprotease && PF02517:CAAX protease self-immunity	-
H6G84_RS02820	225.839742145566	206.517400085378	232.818452948949	147.485805424645	168.282094664494	150.058986327591	221.725198393298	155.275628805577	0.514934137945225	0.00940345499092926	0.0326978046199336	H6G84_RS02820	NC_999999999.1	555890	557476	-	1587	protein_coding	glucose-6-phosphate isomerase && PF00342:Phosphoglucose isomerase	-
H6G84_RS05890	510.518957340552	394.414378851582	415.617316397148	696.219757960456	567.037492891229	577.149947413811	440.183550863094	613.469066088499	-0.479122273655063	0.0094918974863994	0.0329611540558501	H6G84_RS05890	NC_999999999.1	1145174	1145512	+	339	protein_coding	hypothetical protein && -	-
H6G84_RS00525	126.331809782577	116.800824638451	132.779273947448	65.0672670991081	101.213143892413	76.603538474924	125.303969456159	80.961316488815	0.634240613905524	0.00957347338332728	0.0331999865726617	H6G84_RS00525	NC_999999999.1	98884	100272	-	1389	protein_coding	SpoIIE family protein phosphatase && PF07228:Stage II sporulation protein E (SpoIIE)	SpoIIE
H6G84_RS11490	31.1503092614574	23.6987180425843	31.8306478641142	44.4626325177238	43.8996768689984	69.2579936896574	28.893225056052	52.5401010254599	-0.868190049965616	0.0096094579469546	0.033261771884348	H6G84_RS11490	NC_999999999.1	2271486	2271899	+	414	protein_coding	TerB family tellurite resistance protein && -	-
H6G84_RS12760	7.78757731536435	5.07829672341093	3.63778832732733	13.0134534198216	17.072096560166	17.8391801927905	5.50122078870087	15.9749100575927	-1.53340540640299	0.00961693481621472	0.033261771884348	H6G84_RS12760	NC_999999999.1	2534942	2537485	-	2544	protein_coding	hypothetical protein && PF08273:Zinc-binding domain of primase-helicase	Prim_Zn_Ribbon
H6G84_RS04470	963.929014368431	242.911859936489	198.25946383934	67.2361760024117	107.310321235329	164.750075898124	468.36677938142	113.098857711955	2.04987384464067	0.00964335784471498	0.0333087486673644	H6G84_RS04470	NC_999999999.1	882210	882329	-	120	protein_coding	photosystem II reaction center protein I && -	-
H6G84_RS11435	51.0518957340552	38.087225425582	40.0156716006007	74.8273571639743	54.874596086248	89.1959009639527	43.0515975867459	72.965951404725	-0.765440880850368	0.0096771387623918	0.0333809813160164	H6G84_RS11435	NC_999999999.1	2264773	2265447	+	675	protein_coding	acyltransferase && -	-
H6G84_RS05865	348.710406454648	221.752290255611	280.109701204205	396.910329304559	419.485801192651	405.05432673042	283.524132638154	407.15015240921	-0.522124694873173	0.00980697307047249	0.0337247971821581	H6G84_RS05865	NC_999999999.1	1142034	1142348	+	315	protein_coding	DUF2752 domain-containing protein && PF10825:Protein of unknown function (DUF2752)	-
H6G84_RS12625	5.1917182102429	5.92467951064608	6.36612957282284	19.5201801297324	8.53604828008302	22.0366343558001	5.82750909790394	16.6976209218718	-1.53001164406648	0.00981371653295184	0.0337247971821581	H6G84_RS12625	NC_999999999.1	2510398	2511318	-	921	protein_coding	phage tail protein && PF06995:Phage P2 GpU	-
H6G84_RS06395	29.4197365247098	35.5480770638765	37.2873303551052	23.8579979363396	9.75548374866631	14.6910895705334	34.0850479812305	16.1015237518464	1.07166115913372	0.00981581413744386	0.0337247971821581	H6G84_RS06395	NC_999999999.1	1240347	1241612	+	1266	protein_coding	competence/damage-inducible protein A && PF00994:Probable molybdopterin binding domain|PF02464:Competence-damaged protein	-
H6G84_RS03000	81.3369186271387	73.6353024894585	70.0274253010512	35.7869969045094	40.2413704632485	57.7149947413811	74.9998821392161	44.5811207030464	0.746989594974168	0.0098445936611227	0.0337789364509951	H6G84_RS03000	NC_999999999.1	589714	590349	+	636	protein_coding	bifunctional phosphoribosyl-AMP cyclohydrolase/phosphoribosyl-ATP diphosphatase HisIE && PF01503:Phosphoribosyl-ATP pyrophosphohydrolase|PF01502:Phosphoribosyl-AMP cyclohydrolase	-
H6G84_RS06220	36.3420274717003	26.2378664042898	42.7440128460962	15.1823623231252	20.7304029659159	15.7404531112858	35.1079689073621	17.2177394667756	1.0320255384876	0.0099783712605402	0.0341927279390242	H6G84_RS06220	NC_999999999.1	1204348	1204977	+	630	protein_coding	succinate dehydrogenase cytochrome b subunit && -	-
H6G84_RS13270	82.2022049955126	84.6382787235155	68.2085311373875	47.7159958726793	56.0940315548313	39.8758145485906	78.3496716188052	47.8952806587004	0.715578603118842	0.0102787073771675	0.0351606284409439	H6G84_RS13270	NC_999999999.1	2631094	2632893	+	1800	protein_coding	mechanosensitive ion channel && PF00924:Mechanosensitive ion channel	-
H6G84_RS13170	77.8757731536435	60.9395606809312	91.8541552650152	55.3071770342419	49.9968542119149	27.283452059562	76.8898296998633	44.1958277685729	0.802052942813284	0.0102879402415869	0.0351606284409439	H6G84_RS13170	NC_999999999.1	2611737	2612084	+	348	protein_coding	TMEM165/GDT1 family protein && PF01169:Uncharacterized protein family UPF0016	-
H6G84_RS12245	70.0881958382791	50.7829672341093	63.6612957282284	27.111361291295	29.2664512459989	47.2213593338573	61.5108196002056	34.5330572903838	0.826772843776591	0.0103730078035998	0.0354047134770235	H6G84_RS12245	NC_999999999.1	2441831	2443432	-	1602	protein_coding	ABC transporter substrate-binding protein && PF00496:Bacterial extracellular solute-binding proteins, family 5 Middle	-
H6G84_RS02750	82.2022049955126	121.879121361862	91.8541552650152	309.069518720763	102.432579360996	411.350507974935	98.6451605407967	274.284202018898	-1.47595468640642	0.0104690427284343	0.0356855411794462	H6G84_RS02750	NC_999999999.1	542603	543022	+	420	protein_coding	adenosylmethionine decarboxylase && PF02675:S-adenosylmethionine decarboxylase	-
H6G84_RS00595	75.279914048522	81.2527475745749	84.5785786103605	39.0403602594648	53.6551606176647	55.6162676598764	80.3704134111525	49.4372628456686	0.701893735434201	0.0105911327833573	0.0360543286614552	H6G84_RS00595	NC_999999999.1	115565	116653	-	1089	protein_coding	hypothetical protein && -	-
H6G84_RS02905	11.2487227888596	18.6204213191734	13.6417062274775	4.3378178066072	1.21943546858329	7.34554478526669	14.5036167785035	4.30093268681906	1.72446346673178	0.0106528819418788	0.0361771088089132	H6G84_RS02905	NC_999999999.1	572022	572549	+	528	protein_coding	PD40 domain-containing protein && -	-
H6G84_RS01145	374.668997505862	224.291438617316	195.531122593844	401.248147111166	418.266365724068	384.067055915373	264.830519572341	401.193856250202	-0.598617511134709	0.0106643972943618	0.0361771088089132	lipB	NC_999999999.1	234170	234850	-	681	protein_coding	lipoyl(octanoyl) transferase LipB && PF03099:Biotin/lipoate A/B protein ligase family	BPL_LipA_LipB
H6G84_RS04590	276.891637879621	350.402473915354	300.117537004505	95.4319917453585	164.623788258744	28.3328156003144	309.137216266493	96.129531868139	1.68711010375782	0.0106690394135769	0.0361771088089132	H6G84_RS04590	NC_999999999.1	905147	906199	-	1053	protein_coding	sulfate ABC transporter substrate-binding protein && PF13531:Bacterial extracellular solute-binding protein	-
H6G84_RS06980	263.04705598564	311.468865702537	327.40094945946	190.863983490717	192.67080403616	247.649795617563	300.638957049212	210.394861048146	0.513427561931875	0.0107128523621367	0.0362295335170799	H6G84_RS06980	NC_999999999.1	1350944	1351852	-	909	protein_coding	asparaginase && PF06089:L-asparaginase II	-
H6G84_RS06190	20.7668728409716	32.1625459149359	11.8228120638138	5.42227225825901	7.31661281149974	11.5429989482762	21.5840769399071	8.09396133934499	1.41262368493107	0.01071481212533	0.0362295335170799	galE	NC_999999999.1	1199372	1200352	-	981	protein_coding	UDP-glucose 4-epimerase GalE && PF01370:NAD dependent epimerase/dehydratase family	Epimerase
H6G84_RS07815	539.073407496888	531.528390383677	491.10142418919	381.727966981434	432.899591347068	313.759698684963	520.567740689918	376.129085671155	0.470299872385175	0.0107264000544014	0.0362295335170799	purL	NC_999999999.1	1512869	1515202	-	2334	protein_coding	phosphoribosylformylglycinamidine synthase subunit PurL && PF02769:AIR synthase related protein, C-terminal domain|PF00586:AIR synthase related protein, N-terminal domain	-
H6G84_RS12250	66.6270503647839	61.7859434681663	75.4841077920422	101.938718455269	90.2382246751634	124.874261349534	67.9657005416641	105.683734826655	-0.640532409085819	0.0107591830458008	0.0362930049685402	H6G84_RS12250	NC_999999999.1	2443514	2443948	-	435	protein_coding	hypothetical protein && -	-
H6G84_RS06075	254.394192301902	185.357830404499	288.294724940691	150.7391687796	197.548545910493	135.367896757058	242.682249215697	161.21853714905	0.592013745626225	0.0107790300199927	0.0363127323011183	H6G84_RS06075	NC_999999999.1	1180790	1181017	-	228	protein_coding	hypothetical protein && -	-
H6G84_RS11990	12.1140091572334	18.6204213191734	24.5550712094595	34.7025424528576	37.802499526082	36.7277239263334	18.4298338952888	36.4109219684243	-0.98491786661077	0.0108533143676791	0.0365155609205702	H6G84_RS11990	NC_999999999.1	2385795	2386022	+	228	protein_coding	type II toxin-antitoxin system HicA family toxin && -	-
H6G84_RS12020	102.10379146811	79.5599820001046	95.4919435923425	66.1517215507599	32.9247576517488	66.1099030674002	92.3852390201858	55.062127423303	0.738336840627964	0.0112442749630585	0.0377819290857173	H6G84_RS12020	NC_999999999.1	2389995	2390513	-	519	protein_coding	hypothetical protein && -	-
H6G84_RS05385	14.7098682623549	17.7740385319383	23.6456241276277	5.42227225825901	8.53604828008302	7.34554478526669	18.7098436406403	7.10128844120291	1.40187222963723	0.0113062023250759	0.0379408652409402	petN	NC_999999999.1	1056827	1056931	+	105	protein_coding	cytochrome b6-f complex subunit PetN && -	-
H6G84_RS11630	57.1089003126719	54.1684983830499	63.6612957282284	42.2937236144202	30.4858867145822	28.3328156003144	58.3128981413167	33.7041419764389	0.788953866382294	0.0115829829127827	0.0388194543614447	H6G84_RS11630	NC_999999999.1	2305763	2306620	-	858	protein_coding	Tab2/Atab2 family RNA-binding protein && PF06485:Protein of unknown function (DUF1092)	-
H6G84_RS03380	134.119387097942	137.96039431933	143.69263892943	76.9962660672779	102.432579360996	99.6895363714765	138.590806782234	93.0394605999169	0.576129150147718	0.0116433989463589	0.0389715830540066	H6G84_RS03380	NC_999999999.1	659949	660710	+	762	protein_coding	helix-turn-helix domain-containing protein && PF13560:Helix-turn-helix domain	-
H6G84_RS05175	123.735950677456	132.882097595919	100.039179001502	189.779529039065	201.206852316243	141.664078001572	118.885742424959	177.55015311896	-0.57584435948515	0.0116732048415368	0.0389729306858336	recJ	NC_999999999.1	1013047	1015374	+	2328	protein_coding	single-stranded-DNA-specific exonuclease RecJ && PF02272:DHHA1 domain|PF01368:DHH family	-
H6G84_RS13150	130.658241624446	152.348901702328	154.606003911412	226.650980395226	221.937255282159	180.49052900941	145.871049079395	209.692921562265	-0.522816547351115	0.0116754507389439	0.0389729306858336	H6G84_RS13150	NC_999999999.1	2606971	2609700	+	2730	protein_coding	valine--tRNA ligase && PF10458:Valyl tRNA synthetase tRNA binding arm|PF00133:tRNA synthetases class I (I, L, M and V)|PF08264:Anticodon-binding domain of tRNA	-
H6G84_RS10035	611.757462440288	379.179488681349	286.475830777028	312.322882075719	274.37298043124	235.057433128534	425.804260632888	273.917765211831	0.636953165136817	0.0116888743537311	0.0389729306858336	H6G84_RS10035	NC_999999999.1	1982123	1982299	+	177	protein_coding	50S ribosomal protein L32 && -	-
H6G84_RS10880	303.71551529921	254.761218957782	280.109701204205	358.954423496746	380.463866197986	410.301144434182	279.528811820399	383.239811376305	-0.455565463035701	0.0117632054015831	0.0391499095311377	nadA	NC_999999999.1	2149826	2150794	+	969	protein_coding	quinolinate synthase NadA && PF02445:Quinolinate synthetase A protein	-
H6G84_RS05520	1542.80559481051	2047.39996232184	1288.68651495571	2273.01653066218	2509.59819434441	2067.2461752822	1626.29735736269	2283.28696676293	-0.489239119139116	0.0117739197540927	0.0391499095311377	rseP	NC_999999999.1	1078752	1079846	+	1095	protein_coding	RIP metalloprotease RseP && PF02163:Peptidase family M50|PF13180:PDZ domain	Peptidase_M50
H6G84_RS06015	5.1917182102429	8.46382787235155	16.370047472973	23.8579979363396	20.7304029659159	26.2340885188096	10.0085311851892	23.6074964736884	-1.24814987492815	0.0117872318210557	0.0391499095311377	H6G84_RS06015	NC_999999999.1	1170608	1170844	-	237	protein_coding	hypothetical protein && -	-
H6G84_RS03565	70.0881958382791	76.1744508511639	83.6691315285287	138.810169811431	101.213143892413	110.183171779	76.6439260726573	116.735495160948	-0.609143077699044	0.012244335577955	0.0406161208301984	H6G84_RS03565	NC_999999999.1	699149	699868	+	720	protein_coding	GUN4 domain-containing protein && PF16416:ARM-like repeat domain, GUN4-N terminal|PF05419:GUN4-like	-
H6G84_RS09690	26.8238774195883	21.1595696808789	13.6417062274775	7.59118116156261	9.75548374866631	7.34554478526669	20.5417177759816	8.2307365651652	1.32837317115749	0.0122934300216574	0.040716972520491	H6G84_RS09690	NC_999999999.1	1908273	1908821	-	549	protein_coding	DUF4145 domain-containing protein && -	-
H6G84_RS02330	441.296047870646	514.600734638974	351.046573587088	595.365493956839	549.965396331063	686.283755652059	435.647785365569	610.538215313321	-0.486948991598088	0.0123061320185293	0.040716972520491	H6G84_RS02330	NC_999999999.1	448471	448875	+	405	protein_coding	hypothetical protein && -	-
H6G84_RS08405	385.917720294722	429.962455915459	316.487584477478	249.424523879914	317.053221831655	229.810615424772	377.45592022922	265.429453712114	0.510208068561848	0.012502960425682	0.0413155150881771	trmFO	NC_999999999.1	1641572	1642972	+	1401	protein_coding	FADH(2)-oxidizing methylenetetrahydrofolate--tRNA-(uracil(54)-C(5))-methyltransferase TrmFO && PF01134:Glucose inhibited division protein A	-
H6G84_RS11810	244.010755881416	249.682922234371	263.739653731232	144.23244206969	195.109674973326	194.132255039191	252.47777728234	177.824790694069	0.506396930026599	0.0125209499662253	0.0413223208809014	H6G84_RS11810	NC_999999999.1	2343557	2344039	-	483	protein_coding	hypothetical protein && -	-
H6G84_RS02665	0	11.002976234057	4.54723540915917	23.8579979363396	12.1943546858329	14.6910895705334	5.18340388107206	16.914480730902	-1.70308996648573	0.0125685741215343	0.0414267868758069	H6G84_RS02665	NC_999999999.1	517106	517771	+	666	protein_coding	YggS family pyridoxal phosphate-dependent enzyme && PF01168:Alanine racemase, N-terminal domain	Ala_racemase_N
H6G84_RS11605	13.8445818939811	19.4668041064086	7.27557665465467	43.378178066072	19.5109674973326	27.283452059562	13.5289875516814	30.0575325409889	-1.15055520150967	0.0127688717294338	0.0420335701347097	H6G84_RS11605	NC_999999999.1	2299585	2299722	-	138	protein_coding	hypothetical protein && -	-
H6G84_RS02575	207.668728409716	248.836539447136	200.078358003003	172.428257812636	151.209998104328	134.318533216305	218.861208619952	152.652263044423	0.520525163526859	0.0127992879512854	0.0420802952416151	H6G84_RS02575	NC_999999999.1	498710	499348	+	639	protein_coding	histidine phosphatase family protein && PF00300:Histidine phosphatase superfamily (branch 1)	-
H6G84_RS00545	52.7824684708028	67.7106229788124	60.023507400901	75.9118116156261	115.846369515412	94.4427186677146	60.1721996168387	95.4002999329177	-0.661570334099374	0.0128487817697923	0.0421895441909383	H6G84_RS00545	NC_999999999.1	103801	104571	-	771	protein_coding	HpsJ family protein && -	-
H6G84_RS08780	104.699650573232	110.02976234057	108.224202737988	72.6584482606707	68.2883862406642	73.4554478526669	107.651205217263	71.4674274513339	0.589994072240412	0.0133133519733593	0.0436597155738229	H6G84_RS08780	NC_999999999.1	1721418	1722467	-	1050	protein_coding	HEAT repeat domain-containing protein && PF13646:HEAT repeats	-
H6G84_RS12180	11.2487227888596	10.1565934468219	4.54723540915917	0	0	4.19745416300954	8.65085054828021	1.39915138766985	2.57209153765028	0.013451513388536	0.0440571031942707	H6G84_RS12180	NC_999999999.1	2429549	2429725	-	177	protein_coding	hypothetical protein && -	-
H6G84_RS10220	34.6114547349527	36.3944598511117	40.9251186824325	73.7429027123225	64.6300798349143	49.3200864153621	37.3103444228323	62.5643563208663	-0.74518198974918	0.0134802042421516	0.0440658428269298	H6G84_RS10220	NC_999999999.1	2017605	2018618	-	1014	protein_coding	LCP family protein && PF03816:Cell envelope-related transcriptional attenuator domain	-
H6G84_RS09830	62.3006185229148	48.2438188724038	68.2085311373875	14.0979078714734	23.1692739030825	1.04936354075238	59.5843228442354	12.7721817717694	2.23039322846265	0.0134881569794072	0.0440658428269298	H6G84_RS09830	NC_999999999.1	1933202	1933678	+	477	protein_coding	nuclear transport factor 2 family protein && PF07080:Protein of unknown function (DUF1348)	-
H6G84_RS05260	20.7668728409716	27.084249191525	35.4684361914415	7.59118116156261	12.1943546858329	17.8391801927905	27.773186074646	12.5415720133953	1.14123039667041	0.0135102633754305	0.0440825449004612	H6G84_RS05260	NC_999999999.1	1028557	1028910	+	354	protein_coding	hypothetical protein && -	-
H6G84_RS10965	44.1296047870646	36.3944598511117	45.4723540915917	22.7735434846878	21.9498384344992	24.1353614373048	41.998806243256	22.952914452164	0.869193001754493	0.013603016901954	0.0443127599425407	H6G84_RS10965	NC_999999999.1	2167504	2167938	+	435	protein_coding	Rrf2 family transcriptional regulator && PF02082:Transcriptional regulator	Rrf2
H6G84_RS12450	494.078516341449	529.835624809207	452.904646752253	721.162210348448	860.921440819802	516.286862050173	492.27292930097	699.456837739474	-0.505698355924788	0.0136149844542039	0.0443127599425407	H6G84_RS12450	NC_999999999.1	2483950	2485323	+	1374	protein_coding	serine/threonine protein kinase && PF00069:Protein kinase domain	Pkinase
H6G84_RS02965	6.05700457861671	10.1565934468219	4.54723540915917	15.1823623231252	18.2915320287493	19.9379072742953	6.92027781153258	17.80393387539	-1.35680910918131	0.0138829741308526	0.0451283645306162	H6G84_RS02965	NC_999999999.1	583939	584112	+	174	protein_coding	hypothetical protein && -	-
H6G84_RS03995	32.880881998205	66.0178574043421	64.5707428100602	33.6180880012058	34.1441931203321	20.9872708150477	54.4898274042024	29.5831839788619	0.885603463437592	0.0139384213577695	0.0452518961227209	hypE	NC_999999999.1	785304	786335	-	1032	protein_coding	hydrogenase expression/formation protein HypE && PF02769:AIR synthase related protein, C-terminal domain|PF00586:AIR synthase related protein, N-terminal domain	-
H6G84_RS03240	248.337187723285	269.149726340779	207.353934657658	169.174894457681	181.69588481891	164.750075898124	241.613616240574	171.873618391572	0.492790829826348	0.0142192930969598	0.0461060578668923	H6G84_RS03240	NC_999999999.1	631687	633186	+	1500	protein_coding	Ig-like domain-containing protein && PF13205:Bacterial Ig-like domain	-
H6G84_RS02500	22.4974455777192	38.087225425582	22.7361770457958	52.0538136792865	39.0219349946653	58.7643582821335	27.7736160163657	49.9467023186951	-0.847962067411559	0.0143473126390597	0.0464630823791773	H6G84_RS02500	NC_999999999.1	479113	480405	-	1293	protein_coding	CO2 hydration protein && PF10216:CO2 hydration protein (ChpXY)	-
H6G84_RS05895	179.11427825338	152.348901702328	146.420980174925	76.9962660672779	90.2382246751634	142.713441542324	159.294720043544	103.315977428255	0.621948138929447	0.0144524882390202	0.0467453297905465	H6G84_RS05895	NC_999999999.1	1145561	1147039	+	1479	protein_coding	insulinase family protein && PF05193:Peptidase M16 inactive domain|PF00675:Insulinase (Peptidase family M16)	-
H6G84_RS02990	12.1140091572334	13.5421245957625	12.7322591456457	21.689089033036	26.8275803088324	31.4809062225715	12.7961309662139	26.66585852148	-1.05979152244448	0.0145638123309214	0.0470467362221794	H6G84_RS02990	NC_999999999.1	588905	589123	+	219	protein_coding	high light inducible protein && -	-
H6G84_RS04515	279.487496984743	325.857373085535	379.239433123875	216.89089033036	259.739754808241	228.76125188402	328.194767731384	235.130632340874	0.481761573179742	0.0146894641245675	0.0473936193272736	H6G84_RS04515	NC_999999999.1	890823	891563	+	741	protein_coding	pirin-like bicupin family protein && PF02678:Pirin	-
H6G84_RS01005	594.451735072812	550.148811702851	685.723099701203	759.118116156261	817.021763950804	864.675557579965	610.107882158955	813.605145895676	-0.415586767474347	0.0147442881926121	0.0474536699705209	H6G84_RS01005	NC_999999999.1	207503	207931	+	429	protein_coding	hypothetical protein && -	-
H6G84_RS01870	584.068298652326	677.952612575359	536.573778280782	432.697326209069	463.38547806165	443.880777738258	599.531563169489	446.654527336326	0.42519428795007	0.0147446638381804	0.0474536699705209	rpmJ	NC_999999999.1	366387	366500	+	114	protein_coding	50S ribosomal protein L36 && -	-
H6G84_RS09465	53.6477548391766	55.0148811702851	46.3818011734235	40.1248147111166	19.5109674973326	27.283452059562	51.6814790609617	28.9730780893371	0.828509813637262	0.0148123065787208	0.047612296487239	H6G84_RS09465	NC_999999999.1	1857170	1858111	+	942	protein_coding	RluA family pseudouridine synthase && PF00849:RNA pseudouridylate synthase|PF01479:S4 domain	S4
H6G84_RS02715	207.668728409716	229.369735340727	205.535040493994	135.556806456475	186.573626693243	123.824897808781	214.191168081479	148.651776986167	0.5307892678758	0.0148338995671331	0.0476226924222071	H6G84_RS02715	NC_999999999.1	527411	528694	-	1284	protein_coding	hypothetical protein && -	-
H6G84_RS04420	46.7254638921861	52.4757328085796	60.9329544827329	31.4491790979022	32.9247576517488	29.3821791410668	53.3780503944995	31.2520386302393	0.77308676936022	0.0148679218957364	0.0476729164370088	upp	NC_999999999.1	871372	872025	+	654	protein_coding	uracil phosphoribosyltransferase && PF14681:Uracil phosphoribosyltransferase	-
H6G84_RS07175	55.3783275759242	43.1655221489929	52.7479307462463	37.955905807813	24.3887093716658	23.0859978965525	50.4305934903878	28.4768710253438	0.821707154331759	0.0150578241150865	0.0482222169809067	ntcA	NC_999999999.1	1390322	1390990	-	669	protein_coding	global nitrogen regulator NtcA && PF13545:Crp-like helix-turn-helix domain|PF00027:Cyclic nucleotide-binding domain	cNMP_binding
H6G84_RS00475	2350.98306287166	2543.38027564164	2379.11356607208	3150.34018204848	3904.63237040369	2716.80220700792	2424.49230152846	3257.25825315337	-0.425742684862935	0.0152532082291835	0.0487876968514204	H6G84_RS00475	NC_999999999.1	88547	89140	+	594	protein_coding	hypothetical protein && -	-
H6G84_RS07910	19.036300104224	22.8523352553492	12.7322591456457	9.76009006486621	3.65830640574987	7.34554478526669	18.2069648350729	6.92131375196092	1.38300808412843	0.015273739148901	0.0487932011727208	H6G84_RS07910	NC_999999999.1	1532870	1533349	-	480	protein_coding	CYTH domain-containing protein && PF01928:CYTH domain	-
H6G84_RS12980	572.819575863466	628.86241091572	527.479307462463	445.71077962889	445.093946032901	407.153053811925	576.38709808055	432.652593157905	0.414355522624992	0.0154953389418076	0.0494402327368376	H6G84_RS12980	NC_999999999.1	2574161	2575780	-	1620	protein_coding	DUF3352 domain-containing protein && PF11832:Protein of unknown function (DUF3352)	-
