# Supplementary material for: Engineered hypermutation adapts cyanobacterial photosynthesis to combined high light and high temperature stress
Source: Nat Commun. 2023 Mar 4;14:1238. doi: 10.1038/s41467-023-36964-5 (PMC9985602; doi:10.1038/s41467-023-36964-5)
Supplement: Supplementary file 7 — Supplementary Data 4 [file 41467_2023_36964_MOESM7_ESM.xlsx]

## Sheet: Sheet1
	Preliminary results of skyline												Peak area after correction for internal standard														Result of t test analysis
HTL refer to HLHT	Peptide	Protein	Replicate	Precursor Mz	Precursor Charge	Product Mz	Product Charge	Fragment Ion	Retention Time	Area		Protein	NC2_HTHL			NC2_NTNL			WT_HTHL			WT_NTNL				Protein	P value (NC2_NTNL vs WT_NTNL)	P value (NC2_HTHL vs NC2_NTNL)	P value (WT_HTL vs WT_NTL)	Mean of NC2_NTNL	Mean of WT_NTNL	Mean of NC2_HTHL	Mean of WT_HTHL
NTL refer to NLNT	VAPAIQPR	Q31LJ0	NC2_HTL1	426.259	2	681.404	1	y6	16.76	892386560		Q31LJ0	17.5903	19.0577	3.40059	24.9776	25.4867	12.4524	43.7389	34.5601	33.9509	6.21431	13.8989	27.3941		Q31LJ0	0.531876	0.310136	0.036086	20.97	15.84	13.35	37.42
	VAPAIQPR	Q31LJ0	NC2_HTL1	426.259	2	584.351	1	y5	16.76	1312634880		Q31LJ1	7.2443	6.07294	1.08848	8.80412	12.895	6.02301	8.96981	15.3554	18.8671	3.78464	6.86256	8.99343		Q31LJ1	0.342534	0.181397	0.074161	9.241	6.547	4.802	14.4
	VAPAIQPR	Q31LJ0	NC2_HTL1	426.259	2	513.314	1	y4	16.76	1037105536		Q31QV2	36.2701	38.8256	9.29457	44.2781	54.133	28.0348	59.8012	52.1417	44.9355	29.0463	32.9983	50.6953		Q31QV2	0.674742	0.312129	0.136766	42.15	37.58	28.13	52.29
	GPFTGQGHK	Q31LJ0	NC2_HTL1	464.735	2	774.389	1	y7	7.81	334693280		Q31QI3	0.195017	0.199658	0.0829054	0.16546	0.291341	0.21967	0.207977	0.158588	0.152526	0.076393	0.115317	0.20438		Q31QI3	0.150076	0.277438	0.381701	0.2255	0.132	0.1592	0.173
	GPFTGQGHK	Q31LJ0	NC2_HTL1	464.735	2	627.321	1	y6	7.81	415066784		Q935Y3	0.26569	0.264491	0.113085	0.250092	0.353825	0.223668	0.278473	0.229963	0.213398	0.140866	0.155745	0.215492		Q935Y3	0.083303	0.393981	0.080365	0.2759	0.1707	0.2144	0.2406
	GPFTGQGHK	Q31LJ0	NC2_HTL1	464.735	2	526.273	1	y5	7.81	244429232		Q31PI7	26.8497	35.6403	7.49226	42.686	48.3546	26.2028	58.5432	55.653	31.5656	23.0106	27.9137	40.7591		Q31PI7	0.372578	0.212916	0.147524	39.08	30.56	23.33	48.59
	ALSIIQGR	Q31LJ0	NC2_HTL1	429.264	2	673.399	1	y6	28.34	1503421184		Q31ML0	11.6212	19.2117	4.92368	44.6246	52.3421	37.5563	23.1567	17.3563	12.9009	59.8923	56.104	48.4782		Q31ML0	0.139873	0.005177	0.001171	44.84	54.82	11.92	17.8
	ALSIIQGR	Q31LJ0	NC2_HTL1	429.264	2	586.367	1	y5	28.34	290347872		P04996	1.53007	1.83139	0.860048	6.16747	9.00436	9.50429	2.73036	3.00144	2.28897	1.9844	2.08731	4.56368		P04996	0.016184	0.003197	0.825069	8.225	2.878	1.407	2.674
	ALSIIQGR	Q31LJ0	NC2_HTL1	429.264	2	473.283	1	y4	28.34	813306944		P11004	21.5016	26.7882	10.9723	31.2404	57.6628	46.2227	58.0971	50.3324	30.1837	16.0731	16.5477	39.3305		P11004	0.123908	0.047592	0.121087	45.04	23.98	19.75	46.2
	PSLSWFK	Q31LJ1	NC2_HTL1	432.734	2	767.409	1	y6	43.5	45315244		P11005	6.11807	6.33214	3.6417	7.0056	14.0344	12.5102	10.0867	9.29736	10.6053	4.04507	5.79542	9.35943		P11005	0.144933	0.064857	0.089119	11.18	6.4	5.364	9.996
	PSLSWFK	Q31LJ1	NC2_HTL1	432.734	2	680.377	1	y5	43.5	14661367		P11472	11.8957	15.3758	6.13869	29.4437	34.1911	21.2084	27.4167	24.3377	26.3661	18.0871	21.5254	20.2236		P11472	0.100779	0.0211	0.010687	28.28	19.95	11.14	26.04
	PSLSWFK	Q31LJ1	NC2_HTL1	432.734	2	567.293	1	y4	43.5	19214750		P31094	9.15139	10.1369	4.26568	9.38905	14.9622	13.7649	13.6237	14.02	10.2021	4.25812	5.15115	11.9074		P31094	0.13046	0.12224	0.111036	12.71	7.106	7.851	12.62
	FSQDLAQDPTTR	Q31LJ1	NC2_HTL1	689.834	2	1144.56	1	y10	24.3	112626584		Q31M07	53.8913	64.1468	16.9776	97.3047	73.9372	43.02	77.9427	79.346	54.1455	93.2851	83.0614	79.4007		Q31M07	0.443004	0.282063	0.182564	71.42	85.25	45.01	70.48
	FSQDLAQDPTTR	Q31LJ1	NC2_HTL1	689.834	2	1016.5	1	y9	24.3	665939712		Q8KPP3	401.748	515.213	227.433	445.951	432.718	342.285	611.386	671.672	461.29	754.43	607.612	407.161		Q8KPP3	0.159138	0.790392	0.947613	407	589.7	381.5	581.4
	FSQDLAQDPTTR	Q31LJ1	NC2_HTL1	689.834	2	788.39	1	y7	24.3	1595136000		Q31RE4	5.50388	6.34897	3.10029	12.1627	10.5059	7.8835	9.61264	10.5331	8.90566	21.1618	17.4084	15.8455		Q31RE4	0.016715	0.030235	0.006813	10.18	18.14	4.984	9.684
	DYDPEANK	Q31LJ1	NC2_HTL1	476.206	2	673.315	1	y6	11.98	69282016		P0A2Z8	6.22063	9.77143	3.45317	12.4602	11.5055	13.5673	3.70134	2.41391	1.58486	4.18438	7.89122	3.47326		P0A2Z8	0.008007	0.035014	0.156425	12.51	5.183	6.482	2.567
	DYDPEANK	Q31LJ1	NC2_HTL1	476.206	2	558.288	1	y5	11.98	269123456		Q31KS4	35.7823	51.1456	15.3346	34.4554	54.5071	46.8543	13.7095	16.715	8.71882	12.1743	8.85456	15.1804		Q31KS4	0.005601	0.400651	0.75785	45.27	12.07	34.09	13.05
	DYDPEANK	Q31LJ1	NC2_HTL1	476.206	2	461.235	1	y4	11.98	27052244		Q31RF0	11.8262	15.924	5.93379	12.0577	15.9412	11.1327	4.15859	2.95503	3.41755	1.43275	3.23055	5.0897		Q31RF0	0.005679	0.606369	0.827068	13.04	3.251	11.23	3.51
	IYDTCIGCTQCVR	Q31QV2	NC2_HTL1	823.36	2	1153.49	1	y9	29.61	240794784		Q31RF1	29.494	35.4637	6.80897	24.3398	26.2627	20.5255	4.70163	5.12354	5.31023	4.27295	5.50843	6.69477		Q31RF1	0.000566	0.982042	0.569408	23.71	5.492	23.92	5.045
	IYDTCIGCTQCVR	Q31QV2	NC2_HTL1	823.36	2	993.46	1	y8	29.61	338009344		Q31RF2	6.10491	6.20761	3.58228	17.8885	12.5605	12.6275	1.71991	1.95684	1.52918	11.008	10.8919	7.26484		Q31RF2	0.097295	0.009908	0.002946	14.36	9.722	5.298	1.735
	IYDTCIGCTQCVR	Q31QV2	NC2_HTL1	823.36	2	880.376	1	y7	29.61	982134656		Q31RF3	12.2724	14.9217	6.79244	16.9422	11.9913	11.9207	4.04123	1.96194	1.71961	1.48791	3.24943	4.91902		Q31RF3	0.00579	0.476052	0.629202	13.62	3.219	11.33	2.574
	AGQIAASPR	Q31QV2	NC2_HTL1	435.743	2	614.362	1	y6	11.52	2104259456		Q31RF4	3.22295	3.20565	1.12919	6.06987	5.32269	3.13838	2.02523	2.50202	1.9052	1.11947	2.28578	1.6481		Q31RF4	0.028462	0.106803	0.296571	4.844	1.684	2.519	2.144
	AGQIAASPR	Q31QV2	NC2_HTL1	435.743	2	501.278	1	y5	11.52	4201758976		Q31MX3	0.140016	0.302741	0.157323	0.213078	0.353607	0.278829	0.125798	0.224013	0.191796	0.0648234	0.0681871	0.149399		Q31MX3	0.018753	0.280726	0.096888	0.2818	0.09414	0.2	0.1805
	AGQIAASPR	Q31QV2	NC2_HTL1	435.743	2	430.241	1	y4	11.52	1540177152		Q31NF6	7.79499	10.0018	3.45616	11.7706	11.4032	10.6174	13.4468	12.3791	8.51662	11.8802	5.02099	9.67259		Q31NF6	0.305666	0.099032	0.361492	11.26	8.858	7.084	11.45
	PSPVATVETDSLQQPILGSR	Q31QI3	NC2_HTL1	1048.06	2	1443.74	1	y13	49.78	11197733		Q54711	2.66723	4.53404	1.29522	1.33822	3.43939	4.1865	2.13431	4.02671	3.79722	0.4191	0.990663	0.633573		Q54711	0.056663	0.908096	0.013039	2.988	0.6811	2.832	3.319
	PSPVATVETDSLQQPILGSR	Q31QI3	NC2_HTL1	1048.06	2	1314.7	1	y12	49.78	7298815		Q31NV7	16.8964	15.1001	4.72758	25.0419	27.7259	14.9929	18.4832	26.0293	17.6091	25.3912	23.8274	23.7593		Q31NV7	0.679617	0.129046	0.254987	22.59	24.33	12.24	20.71
	PSPVATVETDSLQQPILGSR	Q31QI3	NC2_HTL1	1048.06	2	1098.63	1	y10	49.78	6793106		Q31NV8	19.9921	27.1505	9.85405	19.3596	27.5882	23.2024	32.2346	31.1643	20.2214	11.6543	10.501	12.8764		Q31NV8	0.009094	0.473892	0.014218	23.38	11.68	19	27.87
	LQTVATPQAVNTNSASLSR	Q935Y3	NC2_HTL1	979.519	2	1445.73	1	y14	33.48	5431420		Q31P08	3.98392	4.52762	2.21179	5.30615	5.04817	3.60214	4.41646	4.05636	3.69955	3.03341	2.6155	4.36671		Q31P08	0.154048	0.286714	0.273716	4.652	3.339	3.574	4.057
	LQTVATPQAVNTNSASLSR	Q935Y3	NC2_HTL1	979.519	2	1344.69	1	y13	33.48	24348894		Q31L05	0.905258	4.29419	0.736003	8.07484	2.03603	6.32135	4.55526	2.1378	0.406939	7.74445	4.33576	5.09458		Q31L05	0.91058	0.176656	0.101603	5.477	5.725	1.978	2.367
	LQTVATPQAVNTNSASLSR	Q935Y3	NC2_HTL1	979.519	2	949.47	1	y9	33.48	4674376		Q31ME6	4.61304	6.37652	2.28833	4.34088	6.3494	5.40863	6.33165	6.59222	4.43962	1.67868	1.71199	2.75046		Q31ME6	0.008092	0.515095	0.008069	5.366	2.047	4.426	5.788
	IGQNPNPATIK	Q31PI7	NC2_HTL1	576.822	2	854.473	1	y8	19.17	590210176		Q31NJ5	1.8572	3.68261	0.966907	1.9506	3.02411	3.42316	1.7317	3.02092	1.7156	1.24944	0.864152	1.38264		Q31NJ5	0.024821	0.527565	0.09735	2.799	1.165	2.169	2.156
	IGQNPNPATIK	Q31PI7	NC2_HTL1	576.822	2	740.43	1	y7	19.17	1753007744		Q31P07	3.49526	6.37434	2.74529	11.8364	8.44206	9.87166	8.20227	6.65289	5.9294	4.88895	6.18422	8.49795		Q31P07	0.070924	0.016841	0.76255	10.05	6.524	4.205	6.928
	IGQNPNPATIK	Q31PI7	NC2_HTL1	576.822	2	529.334	1	y5	19.17	1138667392		Q8GIT3	12.1883	4.48646	3.18547	23.5787	6.91568	6.76235	7.62972	3.60413	5.6424	14.8385	8.40816	10.6359		Q8GIT3	0.85786	0.405842	0.062659	12.42	11.29	6.62	5.625
	SPEEWDR	Q31ML0	NC2_HTL1	459.701	2	831.363	1	y6	15.94	62596196		Q31LR3	1.15888	1.55497	0.581094	0.745377	1.05833	1.09759	4.59809	3.82525	2.6748	0.211217	0.27674	0.598553		Q31LR3	0.020855	0.688187	0.004286	0.9671	0.3622	1.098	3.699
	SPEEWDR	Q31ML0	NC2_HTL1	459.701	2	734.31	1	y5	15.94	585980800		Q31NJ6	6.17637	6.35121	3.20024	3.65025	7.07956	5.90184	6.59032	6.60739	3.66316	1.15497	1.43826	3.62212		Q31NJ6	0.052537	0.843899	0.047041	5.544	2.072	5.243	5.62
	SPEEWDR	Q31ML0	NC2_HTL1	459.701	2	605.268	1	y4	15.94	452930976		Q31LR2	4.60783	4.93523	0.997959	5.41004	10.1846	7.65278	5.6397	6.25413	5.25222	0.646935	3.50785	1.99946		Q31LR2	0.023928	0.086092	0.013903	7.749	2.051	3.514	5.715
	SAAIQFTR	Q31ML0	NC2_HTL1	447.246	2	735.415	1	y6	23.81	623342720		Q31MS7	0.115728	0.132263	0.0297692	0.449994	0.369451	0.347798	0.0691686	0.035377	0.065836	0.0087791	0.00980707	0.0155739		Q31MS7	0.000266	0.002626	0.014331	0.3891	0.01139	0.09259	0.05679
	SAAIQFTR	Q31ML0	NC2_HTL1	447.246	2	664.378	1	y5	23.81	435410816		Q31P73	40.3024	22.122	17.4123	24.2473	28.3299	30.4399	61.3022	26.8879	39.016	1.98223	14.3898	4.46554		Q31P73	0.007869	0.890242	0.030129	27.67	6.946	26.61	42.4
	SAAIQFTR	Q31ML0	NC2_HTL1	447.246	2	551.294	1	y4	23.81	853833344		Q31LF9	4.0444	4.65166	1.71287	1.87344	4.43953	3.60838	2.06345	2.41185	1.66624	0.432456	0.5596	1.22535		Q31LF9	0.031959	0.896413	0.016107	3.307	0.7391	3.47	2.047
	QWELSYR	P04996	NC2_HTL1	491.243	2	667.341	1	y5	34.57	118345848		P33171	16.3244	25.9137	10.1235	14.6617	25.0329	18.959	24.9347	23.8897	21.4349	4.0787	5.71308	9.97409		P33171	0.020466	0.721897	0.001178	19.55	6.589	17.45	23.42
	QWELSYR	P04996	NC2_HTL1	491.243	2	538.298	1	y4	34.57	109828112		Q31PV4	17.2839	19.5454	9.20382	11.5055	21.3101	19.961	17.1598	17.1968	13.2747	3.18157	4.31847	4.48252		Q31PV4	0.011754	0.635555	0.000956	17.59	3.994	15.34	15.88
	QWELSYR	P04996	NC2_HTL1	491.243	2	425.214	1	y3	34.57	116746816		P63200	10.488	21.7077	6.98586	19.9576	25.7394	21.3868	11.6784	15.3225	9.91427	1.95532	6.64136	10.3892		P63200	0.005879	0.122893	0.109514	22.36	6.329	13.06	12.31
	FGQEEETYNIVAAHGYFGR	P04996	NC2_HTL1	1094.51	2	1204.62	1	y11	46.81	6763317		Q31K30	11.5483	14.8023	6.29483	13.0939	21.5709	17.9722	13.2337	16.3547	9.86313	4.16558	5.95269	8.56866		Q31K30	0.015017	0.128789	0.038008	17.55	6.229	10.88	13.15
	FGQEEETYNIVAAHGYFGR	P04996	NC2_HTL1	1094.51	2	1090.58	1	y10	46.81	3509320		Q31L07	4.40611	6.39838	1.84553	5.55465	9.20081	6.72531	5.90881	5.40645	4.94358	2.011	2.74292	3.16575		Q31L07	0.015959	0.158485	0.003146	7.16	2.64	4.217	5.42
	FGQEEETYNIVAAHGYFGR	P04996	NC2_HTL1	1094.51	2	807.39	1	y7	46.81	7102798		Q31L08	5.91893	5.20448	2.62018	5.70233	9.01324	6.34873	4.56638	7.71293	4.62263	1.38907	1.12173	3.54942		Q31L08	0.017064	0.161972	0.049045	7.021	2.02	4.581	5.634
	FCEWVTSTDNR	P04996	NC2_HTL1	707.806	2	1107.51	1	y9	32.61	54205188		Q31L20	11.8672	15.3292	5.78474	16.3958	26.1727	19.0337	15.7382	16.3887	13.3895	5.22691	6.06631	9.89315		Q31L20	0.014381	0.07747	0.008847	20.53	7.062	10.99	15.17
	FCEWVTSTDNR	P04996	NC2_HTL1	707.806	2	792.385	1	y7	32.61	70698896		Q31L23	13.2559	33.2646	10.7367	21.0956	34.2367	26.4694	27.6069	32.6576	26.3943	10.0042	6.73024	14.9736		Q31L23	0.020713	0.368712	0.00396	27.27	10.57	19.09	28.89
	FCEWVTSTDNR	P04996	NC2_HTL1	707.806	2	693.316	1	y6	32.61	108068040		Q31P66	11.386	16.0959	6.59955	23.2102	22.9663	21.7335	11.5668	10.9848	11.5554	16.9951	16.791	18.6301		Q31P66	0.002217	0.015383	0.000571	22.64	17.47	11.36	11.37
	LTNDIQPWQAR	P11004	NC2_HTL1	671.349	2	898.489	1	y7	33.7	415805920		Q31P67	3.53204	3.16118	1.85652	4.09246	5.12035	4.21772	3.51781	4.58352	4.55095	1.3441	2.69856	3.03999		Q31P67	0.025711	0.054077	0.041126	4.477	2.361	2.85	4.217
	LTNDIQPWQAR	P11004	NC2_HTL1	671.349	2	785.405	1	y6	33.7	933530624		Q31MY2	0.126884	0.146124	0.0714446	0.146777	0.162233	0.129994	0.0591334	0.0618871	0.0447313	0.0645137	0.0735303	0.0942245		Q31MY2	0.005765	0.263473	0.097197	0.1463	0.07742	0.1148	0.05525
	LTNDIQPWQAR	P11004	NC2_HTL1	671.349	2	657.347	1	y5	33.7	1845664512		P38046	0.331848	0.476382	0.192226	1.43569	1.57368	1.39097	0.570843	0.631184	0.439221	1.02633	1.14854	1.01376		P38046	0.004431	0.000329	0.00192	1.467	1.063	0.3335	0.5471
	LGANIGSAQGPTGLGK	P11004	NC2_HTL1	720.894	2	972.511	1	y11	31.03	1451159680		P38045	1.08215	1.26906	0.444155	2.50665	4.4256	2.74601	1.92191	2.0376	1.39054	0.753468	1.08968	1.52288		P38045	0.030795	0.024634	0.091289	3.226	1.122	0.9318	1.783
	LGANIGSAQGPTGLGK	P11004	NC2_HTL1	720.894	2	915.489	1	y10	31.03	293570496		P38044	4.46518	5.468	2.40245	8.70673	12.6696	12.2234	6.87509	7.78412	4.0834	1.95846	3.25372	4.83157		P38044	0.006418	0.010109	0.105154	11.2	3.348	4.112	6.248
	LGANIGSAQGPTGLGK	P11004	NC2_HTL1	720.894	2	629.362	1	y7	31.03	636923712		P38043	17.56	22.2196	12.3328	37.0983	60.7729	44.0117	34.6034	33.8025	25.7664	20.5124	22.4868	32.4641		P38043	0.049438	0.016899	0.251161	47.29	25.15	17.37	31.39
	AYDFVSQELR	P11005	NC2_HTL1	614.304	2	993.5	1	y8	40.17	373030848
	AYDFVSQELR	P11005	NC2_HTL1	614.304	2	878.473	1	y7	40.17	218931024
	AYDFVSQELR	P11005	NC2_HTL1	614.304	2	731.405	1	y6	40.17	318365824
	AAEDPEFETFYTK	P11005	NC2_HTL1	774.349	2	1161.55	1	y9	41.33	358902688
	AAEDPEFETFYTK	P11005	NC2_HTL1	774.349	2	1064.49	1	y8	41.33	88302704
	AAEDPEFETFYTK	P11005	NC2_HTL1	774.349	2	935.451	1	y7	41.33	229268816
	GLVASTSEPATSINTSTDLR	P11472	NC2_HTL1	1010.51	2	1275.65	1	y12	38.96	836409280
	GLVASTSEPATSINTSTDLR	P11472	NC2_HTL1	1010.51	2	1107.56	1	y10	38.96	78918584
	GLVASTSEPATSINTSTDLR	P11472	NC2_HTL1	1010.51	2	1006.52	1	y9	38.96	117913120
	ADGTVSFTEK	P11472	NC2_HTL1	527.756	2	868.441	1	y8	19.89	373312448
	ADGTVSFTEK	P11472	NC2_HTL1	527.756	2	710.372	1	y6	19.89	595701184
	ADGTVSFTEK	P11472	NC2_HTL1	527.756	2	611.304	1	y5	19.89	1083056128
	VHTVVLNDPGR	P31094	NC2_HTL1	603.833	2	970.532	1	y9	19.08	230249168
	VHTVVLNDPGR	P31094	NC2_HTL1	603.833	2	869.484	1	y8	19.08	94889864
	VHTVVLNDPGR	P31094	NC2_HTL1	603.833	2	770.416	1	y7	19.08	83090016
	LAFYDYVGNSPAK	P31094	NC2_HTL1	722.859	2	1260.59	1	y11	44.56	228076256
	LAFYDYVGNSPAK	P31094	NC2_HTL1	722.859	2	1113.52	1	y10	44.56	673276736
	LAFYDYVGNSPAK	P31094	NC2_HTL1	722.859	2	950.458	1	y9	44.56	1063986368
	LDLNNIGVR	Q31M07	NC2_HTL1	507.291	2	900.49	1	y8	37.77	2057188864
	LDLNNIGVR	Q31M07	NC2_HTL1	507.291	2	785.463	1	y7	37.77	2878429952
	LDLNNIGVR	Q31M07	NC2_HTL1	507.291	2	672.379	1	y6	37.77	3024083200
	DALNEGDDR	Q31M07	NC2_HTL1	502.718	2	818.364	1	y7	11.5	905180800
	DALNEGDDR	Q31M07	NC2_HTL1	502.718	2	705.28	1	y6	11.5	3613934592
	DALNEGDDR	Q31M07	NC2_HTL1	502.718	2	591.237	1	y5	11.5	1498626560
	TEVPIVSDR	Q8KPP3	NC2_HTL1	508.275	2	589.33	1	y5	26.49	44718370816
	TEVPIVSDR	Q8KPP3	NC2_HTL1	508.275	2	476.246	1	y4	26.49	40392216576
	TEVPIVSDR	Q8KPP3	NC2_HTL1	508.275	2	377.178	1	y3	26.49	16915636224
	PNEYFTQDR	Q8KPP3	NC2_HTL1	585.265	2	1072.47	1	y8	20.87	791641728
	PNEYFTQDR	Q8KPP3	NC2_HTL1	585.265	2	958.426	1	y7	20.87	648600192
	PNEYFTQDR	Q8KPP3	NC2_HTL1	585.265	2	829.384	1	y6	20.98	728302400
	QDTLAVVTSLR	Q31RE4	NC2_HTL1	601.841	2	1074.62	1	y10	44.38	97172824
	QDTLAVVTSLR	Q31RE4	NC2_HTL1	601.841	2	959.588	1	y9	44.38	340019008
	QDTLAVVTSLR	Q31RE4	NC2_HTL1	601.841	2	858.541	1	y8	44.38	276557824
	IDLEEAR	P0A2Z8	NC2_HTL1	423.222	2	617.325	1	y5	21.32	414090272
	IDLEEAR	P0A2Z8	NC2_HTL1	423.222	2	504.241	1	y4	21.32	181148672
	IDLEEAR	P0A2Z8	NC2_HTL1	423.222	2	375.199	1	y3	21.32	129028368
	AAFSQADER	P0A2Z8	NC2_HTL1	497.733	2	852.385	1	y7	13.3	194783040
	AAFSQADER	P0A2Z8	NC2_HTL1	497.733	2	705.316	1	y6	13.3	522323136
	AAFSQADER	P0A2Z8	NC2_HTL1	497.733	2	490.226	1	y4	13.3	172025856
	LEDTISGFNR	Q31KS4	NC2_HTL1	576.288	2	909.442	1	y8	31.01	1344153088
	LEDTISGFNR	Q31KS4	NC2_HTL1	576.288	2	794.416	1	y7	31.01	624316736
	LEDTISGFNR	Q31KS4	NC2_HTL1	576.288	2	580.284	1	y5	31.01	2306820864
	AVQSTLQR	Q31KS4	NC2_HTL1	451.756	2	732.4	1	y6	12.29	2319759104
	AVQSTLQR	Q31KS4	NC2_HTL1	451.756	2	604.341	1	y5	12.19	2021993472
	AVQSTLQR	Q31KS4	NC2_HTL1	451.756	2	517.309	1	y4	12.19	663555200
	LTSEVAPLPR	Q31RF0	NC2_HTL1	541.814	2	868.489	1	y8	30.28	865563392
	LTSEVAPLPR	Q31RF0	NC2_HTL1	541.814	2	781.457	1	y7	30.28	189210464
	LTSEVAPLPR	Q31RF0	NC2_HTL1	541.814	2	652.414	1	y6	30.28	605991744
	LAQVLAGLQQR	Q31RF0	NC2_HTL1	598.859	2	884.531	1	y8	37.38	279512896
	LAQVLAGLQQR	Q31RF0	NC2_HTL1	598.859	2	785.463	1	y7	37.38	584196288
	LAQVLAGLQQR	Q31RF0	NC2_HTL1	598.859	2	601.342	1	y5	37.38	485868000
	ALQEAAASELAAR	Q31RF0	NC2_HTL1	650.846	2	988.506	1	y10	30.29	428003264
	ALQEAAASELAAR	Q31RF0	NC2_HTL1	650.846	2	859.463	1	y9	30.29	540030336
	ALQEAAASELAAR	Q31RF0	NC2_HTL1	650.846	2	788.426	1	y8	30.29	622430912
	VVSPLGAPLDGK	Q31RF1	NC2_HTL1	576.835	2	770.441	1	y8	36.75	988087104
	VVSPLGAPLDGK	Q31RF1	NC2_HTL1	576.835	2	657.357	1	y7	36.75	2566816512
	VVSPLGAPLDGK	Q31RF1	NC2_HTL1	576.835	2	529.298	1	y5	36.75	3099527936
	QQIEQYSQDVK	Q31RF1	NC2_HTL1	683.336	2	1109.55	1	y9	21.35	264701056
	QQIEQYSQDVK	Q31RF1	NC2_HTL1	683.336	2	996.463	1	y8	21.35	346907840
	QQIEQYSQDVK	Q31RF1	NC2_HTL1	683.336	2	576.299	1	y5	21.35	383632320
	IAFLDGIADR	Q31RF2	NC2_HTL1	545.798	2	977.505	1	y9	49.61	183227744
	IAFLDGIADR	Q31RF2	NC2_HTL1	545.798	2	906.468	1	y8	49.61	314756128
	IAFLDGIADR	Q31RF2	NC2_HTL1	545.798	2	646.315	1	y6	49.61	558229504
	HLLENPTLFSSQK	Q31RF2	NC2_HTL1	757.404	2	1263.66	1	y11	36.05	57433520
	HLLENPTLFSSQK	Q31RF2	NC2_HTL1	757.404	2	1150.57	1	y10	36.05	22120816
	HLLENPTLFSSQK	Q31RF2	NC2_HTL1	757.404	2	596.304	1	y5	35.78	33821432
	FGEDAALFR	Q31RF2	NC2_HTL1	513.256	2	878.437	1	y8	38.89	552316864
	FGEDAALFR	Q31RF2	NC2_HTL1	513.256	2	821.415	1	y7	38.89	221412064
	FGEDAALFR	Q31RF2	NC2_HTL1	513.256	2	692.373	1	y6	38.89	431748832
	AAIEAEIR	Q31RF3	NC2_HTL1	436.745	2	801.446	1	y7	22.57	91332800
	AAIEAEIR	Q31RF3	NC2_HTL1	436.745	2	730.409	1	y6	22.57	524298880
	AAIEAEIR	Q31RF3	NC2_HTL1	436.745	2	488.283	1	y4	22.57	975869632
	QSQALIAEAQTEAGR	Q31RF4	NC2_HTL1	786.902	2	1158.61	1	y11	30.97	37600160
	QSQALIAEAQTEAGR	Q31RF4	NC2_HTL1	786.902	2	1045.53	1	y10	30.97	106248920
	QSQALIAEAQTEAGR	Q31RF4	NC2_HTL1	786.902	2	932.443	1	y9	30.97	161998544
	IAAQQLAEAQR	Q31RF4	NC2_HTL1	599.831	2	1085.57	1	y10	22.64	103082128
	IAAQQLAEAQR	Q31RF4	NC2_HTL1	599.831	2	1014.53	1	y9	22.64	201196848
	IAAQQLAEAQR	Q31RF4	NC2_HTL1	599.831	2	943.496	1	y8	22.64	149084832
	ALTAQYEQELAATR	Q31RF4	NC2_HTL1	782.902	2	1380.68	1	y12	36.59	42843868
	ALTAQYEQELAATR	Q31RF4	NC2_HTL1	782.902	2	1208.59	1	y10	36.59	113552184
	ALTAQYEQELAATR	Q31RF4	NC2_HTL1	782.902	2	1080.53	1	y9	36.59	338263520
	YVHIGTGNYNSK	Q31MX3	NC2_HTL1	676.833	2	953.469	1	y9	18.19	2640794
	YVHIGTGNYNSK	Q31MX3	NC2_HTL1	676.833	2	840.385	1	y8	18.19	5665154
	YVHIGTGNYNSK	Q31MX3	NC2_HTL1	676.833	2	682.315	1	y6	18.3	667936
	FDEENNITWAR	Q31MX3	NC2_HTL1	697.82	2	874.453	1	y7	35.46	8669615
	FDEENNITWAR	Q31MX3	NC2_HTL1	697.82	2	646.367	1	y5	35.46	4772056
	FDEENNITWAR	Q31MX3	NC2_HTL1	697.82	2	533.283	1	y4	35.46	13899249
	TLSDLAPHR	Q31NF6	NC2_HTL1	505.275	2	795.411	1	y7	20.07	987341312
	TLSDLAPHR	Q31NF6	NC2_HTL1	505.275	2	708.379	1	y6	20.07	184416912
	TLSDLAPHR	Q31NF6	NC2_HTL1	505.275	2	593.352	1	y5	20.07	536977408
	DLNAFALDR	Q31NF6	NC2_HTL1	517.767	2	806.416	1	y7	42.71	116203432
	DLNAFALDR	Q31NF6	NC2_HTL1	517.767	2	692.373	1	y6	42.71	73549936
	DLNAFALDR	Q31NF6	NC2_HTL1	517.767	2	621.335	1	y5	42.71	123281440
	VYLTGGFK	Q54711	NC2_HTL1	442.747	2	785.419	1	y7	30.76	71025088
	VYLTGGFK	Q54711	NC2_HTL1	442.747	2	622.356	1	y6	30.76	184949184
	VYLTGGFK	Q54711	NC2_HTL1	442.747	2	509.272	1	y5	30.76	89917112
	TLVQGLK	Q31NV7	NC2_HTL1	379.742	2	657.429	1	y6	22.78	502666656
	TLVQGLK	Q31NV7	NC2_HTL1	379.742	2	544.345	1	y5	22.78	3724059904
	TLVQGLK	Q31NV7	NC2_HTL1	379.742	2	317.218	1	y3	22.78	1118354560
	FLADHNVGDR	Q31NV7	NC2_HTL1	572.281	2	883.402	1	y8	16.56	485613152
	FLADHNVGDR	Q31NV7	NC2_HTL1	572.281	2	812.365	1	y7	16.56	204977104
	FLADHNVGDR	Q31NV7	NC2_HTL1	572.281	2	697.338	1	y6	16.56	470756480
	CPCHGSQYDATGK	Q31NV7	NC2_HTL1	740.801	2	1063.48	1	y10	9.21	20582084
	CPCHGSQYDATGK	Q31NV7	NC2_HTL1	740.801	2	926.421	1	y9	9.21	37918540
	CPCHGSQYDATGK	Q31NV7	NC2_HTL1	740.801	2	869.4	1	y8	9.21	8531578
	YQIHVGGNR	Q31NV8	NC2_HTL1	522.273	2	752.416	1	y7	15.85	379280512
	YQIHVGGNR	Q31NV8	NC2_HTL1	522.273	2	639.332	1	y6	15.85	587233472
	YQIHVGGNR	Q31NV8	NC2_HTL1	522.273	2	502.273	1	y5	15.85	527732576
	GQVYPTGQK	Q31NV8	NC2_HTL1	489.256	2	792.425	1	y7	12.42	599977984
	GQVYPTGQK	Q31NV8	NC2_HTL1	489.256	2	693.357	1	y6	12.33	1008317760
	GQVYPTGQK	Q31NV8	NC2_HTL1	489.256	2	530.293	1	y5	12.33	2082742400
	VLTNPAEIR	Q31P08	NC2_HTL1	506.793	2	800.426	1	y7	26.06	153745856
	VLTNPAEIR	Q31P08	NC2_HTL1	506.793	2	699.378	1	y6	26.06	56025488
	VLTNPAEIR	Q31P08	NC2_HTL1	506.793	2	585.335	1	y5	26.06	179837664
	VANDSIQER	Q31P08	NC2_HTL1	516.259	2	932.443	1	y8	11.34	158042064
	VANDSIQER	Q31P08	NC2_HTL1	516.259	2	861.406	1	y7	11.34	254396432
	VANDSIQER	Q31P08	NC2_HTL1	516.259	2	632.336	1	y5	11.34	231233312
	QTIGNEAAVGR	Q31L05	NC2_HTL1	558.294	2	886.474	1	y9	16.56	42556816
	QTIGNEAAVGR	Q31L05	NC2_HTL1	558.294	2	773.39	1	y8	16.56	66803812
	QTIGNEAAVGR	Q31L05	NC2_HTL1	558.294	2	602.326	1	y6	16.56	18573734
	GYSALTYSAR	Q31L05	NC2_HTL1	544.772	2	868.452	1	y8	25.24	33720756
	GYSALTYSAR	Q31L05	NC2_HTL1	544.772	2	781.42	1	y7	25.24	16147234
	GYSALTYSAR	Q31L05	NC2_HTL1	544.772	2	597.299	1	y5	25.24	56996996
	VEGIGVISR	Q31ME6	NC2_HTL1	465.274	2	830.473	1	y8	28.96	87277672
	VEGIGVISR	Q31ME6	NC2_HTL1	465.274	2	701.43	1	y7	28.96	332809696
	VEGIGVISR	Q31ME6	NC2_HTL1	465.274	2	531.325	1	y5	28.96	175721536
	SEWYGPDYQYVSK	Q31ME6	NC2_HTL1	811.362	2	1219.56	1	y10	39.01	16096813
	SEWYGPDYQYVSK	Q31ME6	NC2_HTL1	811.362	2	1056.5	1	y9	39.01	49186784
	SEWYGPDYQYVSK	Q31ME6	NC2_HTL1	811.362	2	999.478	1	y8	39.01	21783348
	LANIPVPK	Q31ME6	NC2_HTL1	426.271	2	738.451	1	y7	32	150025824
	LANIPVPK	Q31ME6	NC2_HTL1	426.271	2	440.287	1	y4	32	323493120
	LANIPVPK	Q31ME6	NC2_HTL1	426.271	2	244.166	1	y2	32.15	638293888
	HELNYDNVALGR	Q31NJ5	NC2_HTL1	700.849	2	1263.63	1	y11	28.18	56451312
	HELNYDNVALGR	Q31NJ5	NC2_HTL1	700.849	2	1134.59	1	y10	28.18	137473984
	HELNYDNVALGR	Q31NJ5	NC2_HTL1	700.849	2	1021.51	1	y9	28.18	59342952
	EFAYLPK	Q31NJ5	NC2_HTL1	434.234	2	520.313	1	y4	34.96	35473244
	EFAYLPK	Q31NJ5	NC2_HTL1	434.234	2	357.25	1	y3	34.96	88543936
	EFAYLPK	Q31NJ5	NC2_HTL1	434.234	2	244.166	1	y2	34.96	319668000
	CIACEVCVR	Q31NJ5	NC2_HTL1	583.759	2	1006.48	1	y8	24.94	606441
	CIACEVCVR	Q31NJ5	NC2_HTL1	583.759	2	893.397	1	y7	24.94	18213874
	CIACEVCVR	Q31NJ5	NC2_HTL1	583.759	2	822.36	1	y6	24.94	6751736
	VSDDASQPQEVR	Q31P07	NC2_HTL1	665.815	2	914.469	1	y8	13.35	49618304
	VSDDASQPQEVR	Q31P07	NC2_HTL1	665.815	2	843.432	1	y7	13.35	131917680
	VSDDASQPQEVR	Q31P07	NC2_HTL1	665.815	2	628.341	1	y5	13.35	271735200
	GDYALVR	Q8GIT3	NC2_HTL1	397.214	2	621.372	1	y5	21.57	310505280
	GDYALVR	Q8GIT3	NC2_HTL1	397.214	2	458.309	1	y4	21.57	704706752
	GDYALVR	Q8GIT3	NC2_HTL1	397.214	2	387.271	1	y3	21.57	565387840
	SAVPVIAQQAEASR	Q31LR3	NC2_HTL1	713.886	2	1169.63	1	y11	31.26	46813696
	SAVPVIAQQAEASR	Q31LR3	NC2_HTL1	713.886	2	973.506	1	y9	31.26	47059568
	SAVPVIAQQAEASR	Q31LR3	NC2_HTL1	713.886	2	860.422	1	y8	31.26	51236996
	EIFFGPENK	Q31LR3	NC2_HTL1	540.772	2	838.409	1	y7	36.08	31882244
	EIFFGPENK	Q31LR3	NC2_HTL1	540.772	2	691.341	1	y6	36.08	40118956
	EIFFGPENK	Q31LR3	NC2_HTL1	540.772	2	544.273	1	y5	36.08	83459832
	YSLLGGLR	Q31NJ6	NC2_HTL1	439.758	2	715.446	1	y7	41.97	244909056
	YSLLGGLR	Q31NJ6	NC2_HTL1	439.758	2	628.414	1	y6	41.97	229301040
	YSLLGGLR	Q31NJ6	NC2_HTL1	439.758	2	515.33	1	y5	41.97	326751712
	INPAAIAER	Q31LR2	NC2_HTL1	477.772	2	727.41	1	y7	26.07	303719424
	INPAAIAER	Q31LR2	NC2_HTL1	477.772	2	630.357	1	y6	26.07	128703592
	INPAAIAER	Q31LR2	NC2_HTL1	477.772	2	559.32	1	y5	26.07	165128208
	TAGEEVQSLGAK	Q31MS7	NC2_HTL1	595.307	2	1017.52	1	y10	19.26	15173513
	TAGEEVQSLGAK	Q31MS7	NC2_HTL1	595.307	2	475.287	1	y5	19.26	8608957
	TAGEEVQSLGAK	Q31MS7	NC2_HTL1	595.307	2	388.255	1	y4	19.26	3233598
	QLTGGTISVQSGAGQPLGLSDR	Q31MS7	NC2_HTL1	1071.56	2	1471.75	1	y15	43.87	586364
	QLTGGTISVQSGAGQPLGLSDR	Q31MS7	NC2_HTL1	1071.56	2	1157.59	1	y12	43.81	612365
	QLTGGTISVQSGAGQPLGLSDR	Q31MS7	NC2_HTL1	1071.56	2	757.42	1	y7	43.87	1302640
	GGNCELTCAGR	Q31MS7	NC2_HTL1	597.753	2	806.383	1	y7	13.99	3474117
	GGNCELTCAGR	Q31MS7	NC2_HTL1	597.753	2	677.34	1	y6	13.99	5555879
	GGNCELTCAGR	Q31MS7	NC2_HTL1	597.753	2	564.256	1	y5	13.99	6476237
	QFEEALADCR	Q31P73	NC2_HTL1	619.777	2	1110.49	1	y9	27.07	43606324
	QFEEALADCR	Q31P73	NC2_HTL1	619.777	2	963.42	1	y8	27.07	328225408
	QFEEALADCR	Q31P73	NC2_HTL1	619.777	2	834.377	1	y7	27.07	264121952
	LTPVAER	Q31P73	NC2_HTL1	393.229	2	571.32	1	y5	13.91	4307451392
	LTPVAER	Q31P73	NC2_HTL1	393.229	2	474.267	1	y4	13.91	2270132736
	LTPVAER	Q31P73	NC2_HTL1	393.229	2	375.199	1	y3	13.91	3239423744
	LDAVYEVTSK	Q31LF9	NC2_HTL1	562.795	2	896.472	1	y8	29.53	83873056
	LDAVYEVTSK	Q31LF9	NC2_HTL1	562.795	2	825.435	1	y7	29.53	55052816
	LDAVYEVTSK	Q31LF9	NC2_HTL1	562.795	2	726.367	1	y6	29.53	198771872
	IANPTLLSR	Q31LF9	NC2_HTL1	492.795	2	871.5	1	y8	29.54	157365632
	IANPTLLSR	Q31LF9	NC2_HTL1	492.795	2	800.462	1	y7	29.54	232532608
	IANPTLLSR	Q31LF9	NC2_HTL1	492.795	2	686.42	1	y6	29.54	571530880
	DQAVSVPAPGK	Q31LF9	NC2_HTL1	534.788	2	825.483	1	y9	22.37	99435504
	DQAVSVPAPGK	Q31LF9	NC2_HTL1	534.788	2	655.377	1	y7	22.37	139863968
	DQAVSVPAPGK	Q31LF9	NC2_HTL1	534.788	2	568.345	1	y6	22.37	35019124
	GITINTAHVEYETGNR	P33171	NC2_HTL1	887.94	2	1390.63	1	y12	30.59	37009276
	GITINTAHVEYETGNR	P33171	NC2_HTL1	887.94	2	1104.51	1	y9	30.59	78735408
	GITINTAHVEYETGNR	P33171	NC2_HTL1	887.94	2	967.448	1	y8	30.59	52867316
	GDNPWVDK	P33171	NC2_HTL1	465.719	2	644.34	1	y5	21.22	2117605376
	GDNPWVDK	P33171	NC2_HTL1	465.719	2	547.287	1	y4	21.22	922413952
	GDNPWVDK	P33171	NC2_HTL1	465.719	2	361.208	1	y3	21.22	1483052544
	AYADIDAAPEEK	P33171	NC2_HTL1	646.804	2	1058.5	1	y10	24.04	479194112
	AYADIDAAPEEK	P33171	NC2_HTL1	646.804	2	987.463	1	y9	24.04	317429472
	AYADIDAAPEEK	P33171	NC2_HTL1	646.804	2	759.352	1	y7	24.04	862559296
	GVLIQGNDR	Q31PV4	NC2_HTL1	486.267	2	702.353	1	y6	18.61	580986496
	GVLIQGNDR	Q31PV4	NC2_HTL1	486.267	2	589.269	1	y5	18.61	1038250176
	GVLIQGNDR	Q31PV4	NC2_HTL1	486.267	2	461.21	1	y4	18.61	622211840
	VYTTTPK	P63200	NC2_HTL1	405.224	2	547.309	1	y5	10.8	566799424
	VYTTTPK	P63200	NC2_HTL1	405.224	2	446.261	1	y4	10.8	61327660
	VYTTTPK	P63200	NC2_HTL1	405.224	2	244.166	1	y2	10.8	911268032
	GTLDTAGVK	P63200	NC2_HTL1	431.237	2	703.398	1	y7	14.93	355005120
	GTLDTAGVK	P63200	NC2_HTL1	431.237	2	590.314	1	y6	14.93	499629952
	GTLDTAGVK	P63200	NC2_HTL1	431.237	2	475.287	1	y5	14.93	326179680
	TALETIGR	Q31K30	NC2_HTL1	430.745	2	759.436	1	y7	21.73	90428088
	TALETIGR	Q31K30	NC2_HTL1	430.745	2	688.399	1	y6	21.73	753199040
	TALETIGR	Q31K30	NC2_HTL1	430.745	2	575.315	1	y5	21.73	653948608
	VDVQGHTIGR	Q31L07	NC2_HTL1	541.291	2	867.48	1	y8	17.82	15803100
	VDVQGHTIGR	Q31L07	NC2_HTL1	541.291	2	768.411	1	y7	17.82	42838512
	VDVQGHTIGR	Q31L07	NC2_HTL1	541.291	2	640.353	1	y6	17.82	97794744
	LPGSTGAGTTPGR	Q31L07	NC2_HTL1	586.307	2	961.47	1	y11	15.72	451338208
	LPGSTGAGTTPGR	Q31L07	NC2_HTL1	586.307	2	904.448	1	y10	15.72	153592752
	LPGSTGAGTTPGR	Q31L07	NC2_HTL1	586.307	2	716.369	1	y8	15.72	381406016
	EESAAAIVHR	Q31L08	NC2_HTL1	541.783	2	824.474	1	y8	16.05	142571712
	EESAAAIVHR	Q31L08	NC2_HTL1	541.783	2	666.405	1	y6	16.05	202032144
	EESAAAIVHR	Q31L08	NC2_HTL1	541.783	2	595.367	1	y5	16.05	194413056
	DQNVELSVR	Q31L08	NC2_HTL1	530.275	2	816.457	1	y7	24.36	357508992
	DQNVELSVR	Q31L08	NC2_HTL1	530.275	2	702.414	1	y6	24.36	205003728
	DQNVELSVR	Q31L08	NC2_HTL1	530.275	2	603.346	1	y5	24.36	433620192
	SIAEVLK	Q31L20	NC2_HTL1	380.234	2	559.345	1	y5	26.64	1172796416
	SIAEVLK	Q31L20	NC2_HTL1	380.234	2	359.265	1	y3	26.64	256756304
	SIAEVLK	Q31L20	NC2_HTL1	380.234	2	260.197	1	y2	26.64	540893056
	HATTVVPASR	Q31L20	NC2_HTL1	519.788	2	901.51	1	y9	11.32	294213120
	HATTVVPASR	Q31L20	NC2_HTL1	519.788	2	830.473	1	y8	11.32	641025792
	HATTVVPASR	Q31L20	NC2_HTL1	519.788	2	729.425	1	y7	11.32	172296288
	PAAPGTGVIAGGAVR	Q31L23	NC2_HTL1	647.367	2	1054.6	1	y12	29.55	1720701184
	PAAPGTGVIAGGAVR	Q31L23	NC2_HTL1	647.367	2	957.548	1	y11	29.55	420321664
	PAAPGTGVIAGGAVR	Q31L23	NC2_HTL1	647.367	2	643.389	1	y7	29.55	794915456
	AIVIVGNER	Q31L23	NC2_HTL1	485.788	2	786.447	1	y7	26.18	135706704
	AIVIVGNER	Q31L23	NC2_HTL1	485.788	2	687.378	1	y6	26.18	143737584
	AIVIVGNER	Q31L23	NC2_HTL1	485.788	2	574.294	1	y5	26.18	222733872
	ITGLTAR	Q31P66	NC2_HTL1	366.224	2	517.309	1	y5	16.55	1316257280
	ITGLTAR	Q31P66	NC2_HTL1	366.224	2	460.288	1	y4	16.55	93505728
	ITGLTAR	Q31P66	NC2_HTL1	366.224	2	347.204	1	y3	16.55	181017280
	DLAVAIK	Q31P66	NC2_HTL1	365.229	2	501.34	1	y5	29.22	830806464
	DLAVAIK	Q31P66	NC2_HTL1	365.229	2	430.302	1	y4	29.22	235136848
	DLAVAIK	Q31P66	NC2_HTL1	365.229	2	331.234	1	y3	29.22	296343456
	IVITLECTECR	Q31P67	NC2_HTL1	697.344	2	1181.53	1	y9	37.56	137801424
	IVITLECTECR	Q31P67	NC2_HTL1	697.344	2	1068.44	1	y8	37.56	197708224
	IVITLECTECR	Q31P67	NC2_HTL1	697.344	2	967.397	1	y7	37.56	122532648
	TFTEAETAAIQLGQR	Q31MY2	NC2_HTL1	818.42	2	1387.72	1	y13	43.18	2326827
	TFTEAETAAIQLGQR	Q31MY2	NC2_HTL1	818.42	2	1157.63	1	y11	43.18	6473837
	TFTEAETAAIQLGQR	Q31MY2	NC2_HTL1	818.42	2	957.548	1	y9	43.18	9479864
	ASASAHAVATAQR	Q31MY2	NC2_HTL1	620.823	2	1011.53	1	y10	9.52	1051360
	ASASAHAVATAQR	Q31MY2	NC2_HTL1	620.823	2	853.464	1	y8	9.52	5005685
	ASASAHAVATAQR	Q31MY2	NC2_HTL1	620.823	2	716.405	1	y7	9.52	8570971
	EAVVEDPR	P38046	NC2_HTL1	457.733	2	785.415	1	y7	14.56	0
	EAVVEDPR	P38046	NC2_HTL1	457.733	2	714.378	1	y6	14.68	3358255
	EAVVEDPR	P38046	NC2_HTL1	457.733	2	615.31	1	y5	14.58	12129518
	DNIALAVK	P38046	NC2_HTL1	422.25	2	614.424	1	y6	27.65	13061501
	DNIALAVK	P38046	NC2_HTL1	422.25	2	501.34	1	y5	27.65	33723796
	DNIALAVK	P38046	NC2_HTL1	422.25	2	430.302	1	y4	27.65	23795680
	QVTEPGPDR	P38045	NC2_HTL1	499.749	2	771.363	1	y7	11.83	47170488
	QVTEPGPDR	P38045	NC2_HTL1	499.749	2	670.315	1	y6	11.83	7140566
	QVTEPGPDR	P38045	NC2_HTL1	499.749	2	541.273	1	y5	11.83	95798120
	AAAPAPAVAASQQK	P38045	NC2_HTL1	640.852	2	1067.58	1	y11	16.81	24572380
	AAAPAPAVAASQQK	P38045	NC2_HTL1	640.852	2	970.532	1	y10	16.81	14335547
	AAAPAPAVAASQQK	P38045	NC2_HTL1	640.852	2	899.495	1	y9	16.81	91648752
	LVSPVSR	P38044	NC2_HTL1	379.232	2	644.373	1	y6	18	56911124
	LVSPVSR	P38044	NC2_HTL1	379.232	2	545.304	1	y5	18	409057408
	LVSPVSR	P38044	NC2_HTL1	379.232	2	458.272	1	y4	18	113078056
	LQGDIDYGDGR	P38043	NC2_HTL1	604.781	2	567.252	1	y5	21.77	845168128
	LQGDIDYGDGR	P38043	NC2_HTL1	604.781	2	404.189	1	y4	21.77	222987072
	LQGDIDYGDGR	P38043	NC2_HTL1	604.781	2	232.14	1	y2	21.77	733145984
	DNLELGSDR	P38043	NC2_HTL1	509.744	2	789.41	1	y7	20.81	410367072
	DNLELGSDR	P38043	NC2_HTL1	509.744	2	676.326	1	y6	20.81	990199936
	DNLELGSDR	P38043	NC2_HTL1	509.744	2	547.283	1	y5	20.81	1352524672
	VAPAIQPR	Q31LJ0	NC2_HTL2	426.259	2	681.404	1	y6	16.69	1220036736
	VAPAIQPR	Q31LJ0	NC2_HTL2	426.259	2	584.351	1	y5	16.69	1830728704
	VAPAIQPR	Q31LJ0	NC2_HTL2	426.259	2	513.314	1	y4	16.69	1676128256
	GPFTGQGHK	Q31LJ0	NC2_HTL2	464.735	2	774.389	1	y7	7.78	279483584
	GPFTGQGHK	Q31LJ0	NC2_HTL2	464.735	2	627.321	1	y6	7.78	352128736
	GPFTGQGHK	Q31LJ0	NC2_HTL2	464.735	2	526.273	1	y5	7.78	214514032
	ALSIIQGR	Q31LJ0	NC2_HTL2	429.264	2	673.399	1	y6	28.26	759542464
	ALSIIQGR	Q31LJ0	NC2_HTL2	429.264	2	586.367	1	y5	28.26	148503312
	ALSIIQGR	Q31LJ0	NC2_HTL2	429.264	2	473.283	1	y4	28.26	414993920
	PSLSWFK	Q31LJ1	NC2_HTL2	432.734	2	767.409	1	y6	43.25	32983826
	PSLSWFK	Q31LJ1	NC2_HTL2	432.734	2	680.377	1	y5	43.25	10527854
	PSLSWFK	Q31LJ1	NC2_HTL2	432.734	2	567.293	1	y4	43.25	14497481
	FSQDLAQDPTTR	Q31LJ1	NC2_HTL2	689.834	2	1144.56	1	y10	24.11	81573592
	FSQDLAQDPTTR	Q31LJ1	NC2_HTL2	689.834	2	1016.5	1	y9	24.11	419987808
	FSQDLAQDPTTR	Q31LJ1	NC2_HTL2	689.834	2	788.39	1	y7	24.11	1167501696
	DYDPEANK	Q31LJ1	NC2_HTL2	476.206	2	673.315	1	y6	11.96	96295176
	DYDPEANK	Q31LJ1	NC2_HTL2	476.206	2	558.288	1	y5	11.96	341699168
	DYDPEANK	Q31LJ1	NC2_HTL2	476.206	2	461.235	1	y4	11.96	32384812
	IYDTCIGCTQCVR	Q31QV2	NC2_HTL2	823.36	2	1153.49	1	y9	29.39	167341744
	IYDTCIGCTQCVR	Q31QV2	NC2_HTL2	823.36	2	993.46	1	y8	29.39	241426144
	IYDTCIGCTQCVR	Q31QV2	NC2_HTL2	823.36	2	880.376	1	y7	29.39	695193728
	AGQIAASPR	Q31QV2	NC2_HTL2	435.743	2	614.362	1	y6	11.51	2194745600
	AGQIAASPR	Q31QV2	NC2_HTL2	435.743	2	501.278	1	y5	11.51	4412168704
	AGQIAASPR	Q31QV2	NC2_HTL2	435.743	2	430.241	1	y4	11.51	1655124736
	PSPVATVETDSLQQPILGSR	Q31QI3	NC2_HTL2	1048.06	2	1443.74	1	y13	49.56	10712276
	PSPVATVETDSLQQPILGSR	Q31QI3	NC2_HTL2	1048.06	2	1314.7	1	y12	49.56	7089733
	PSPVATVETDSLQQPILGSR	Q31QI3	NC2_HTL2	1048.06	2	1098.63	1	y10	49.56	6279716
	LQTVATPQAVNTNSASLSR	Q935Y3	NC2_HTL2	979.519	2	1445.73	1	y14	33.37	4571474
	LQTVATPQAVNTNSASLSR	Q935Y3	NC2_HTL2	979.519	2	1344.69	1	y13	33.37	22643070
	LQTVATPQAVNTNSASLSR	Q935Y3	NC2_HTL2	979.519	2	949.47	1	y9	33.37	4687204
	IGQNPNPATIK	Q31PI7	NC2_HTL2	576.822	2	854.473	1	y8	19.06	693153664
	IGQNPNPATIK	Q31PI7	NC2_HTL2	576.822	2	740.43	1	y7	19.06	2152541696
	IGQNPNPATIK	Q31PI7	NC2_HTL2	576.822	2	529.334	1	y5	19.06	1453117696
	SPEEWDR	Q31ML0	NC2_HTL2	459.701	2	831.363	1	y6	15.87	123633928
	SPEEWDR	Q31ML0	NC2_HTL2	459.701	2	734.31	1	y5	15.87	1095991040
	SPEEWDR	Q31ML0	NC2_HTL2	459.701	2	605.268	1	y4	15.87	806014720
	SAAIQFTR	Q31ML0	NC2_HTL2	447.246	2	735.415	1	y6	23.61	869677760
	SAAIQFTR	Q31ML0	NC2_HTL2	447.246	2	664.378	1	y5	23.61	585186816
	SAAIQFTR	Q31ML0	NC2_HTL2	447.246	2	551.294	1	y4	23.61	1154006016
	QWELSYR	P04996	NC2_HTL2	491.243	2	667.341	1	y5	34.45	189608832
	QWELSYR	P04996	NC2_HTL2	491.243	2	538.298	1	y4	34.45	150769456
	QWELSYR	P04996	NC2_HTL2	491.243	2	425.214	1	y3	34.45	161130752
	FGQEEETYNIVAAHGYFGR	P04996	NC2_HTL2	1094.51	2	1204.62	1	y11	46.59	6297569
	FGQEEETYNIVAAHGYFGR	P04996	NC2_HTL2	1094.51	2	1090.58	1	y10	46.59	3318473
	FGQEEETYNIVAAHGYFGR	P04996	NC2_HTL2	1094.51	2	807.39	1	y7	46.59	6480861
	FCEWVTSTDNR	P04996	NC2_HTL2	707.806	2	1107.51	1	y9	32.5	31688270
	FCEWVTSTDNR	P04996	NC2_HTL2	707.806	2	792.385	1	y7	32.5	46173332
	FCEWVTSTDNR	P04996	NC2_HTL2	707.806	2	693.316	1	y6	32.5	67221856
	LTNDIQPWQAR	P11004	NC2_HTL2	671.349	2	898.489	1	y7	33.58	383228672
	LTNDIQPWQAR	P11004	NC2_HTL2	671.349	2	785.405	1	y6	33.58	958521024
	LTNDIQPWQAR	P11004	NC2_HTL2	671.349	2	657.347	1	y5	33.58	2000083584
	LGANIGSAQGPTGLGK	P11004	NC2_HTL2	720.894	2	972.511	1	y11	30.95	1897721216
	LGANIGSAQGPTGLGK	P11004	NC2_HTL2	720.894	2	915.489	1	y10	30.95	380654208
	LGANIGSAQGPTGLGK	P11004	NC2_HTL2	720.894	2	629.362	1	y7	30.95	841989568
	AYDFVSQELR	P11005	NC2_HTL2	614.304	2	993.5	1	y8	39.98	333294176
	AYDFVSQELR	P11005	NC2_HTL2	614.304	2	878.473	1	y7	39.98	198242432
	AYDFVSQELR	P11005	NC2_HTL2	614.304	2	731.405	1	y6	39.98	273138080
	AAEDPEFETFYTK	P11005	NC2_HTL2	774.349	2	1161.55	1	y9	41.07	383366784
	AAEDPEFETFYTK	P11005	NC2_HTL2	774.349	2	1064.49	1	y8	41.25	97581936
	AAEDPEFETFYTK	P11005	NC2_HTL2	774.349	2	935.451	1	y7	41.07	241905632
	GLVASTSEPATSINTSTDLR	P11472	NC2_HTL2	1010.51	2	1275.65	1	y12	38.77	456599648
	GLVASTSEPATSINTSTDLR	P11472	NC2_HTL2	1010.51	2	1107.56	1	y10	38.77	55857324
	GLVASTSEPATSINTSTDLR	P11472	NC2_HTL2	1010.51	2	1006.52	1	y9	38.77	74295008
	ADGTVSFTEK	P11472	NC2_HTL2	527.756	2	868.441	1	y8	19.77	535226336
	ADGTVSFTEK	P11472	NC2_HTL2	527.756	2	710.372	1	y6	19.77	880492800
	ADGTVSFTEK	P11472	NC2_HTL2	527.756	2	611.304	1	y5	19.77	1706724992
	VHTVVLNDPGR	P31094	NC2_HTL2	603.833	2	970.532	1	y9	19.08	214441216
	VHTVVLNDPGR	P31094	NC2_HTL2	603.833	2	869.484	1	y8	19.08	93132904
	VHTVVLNDPGR	P31094	NC2_HTL2	603.833	2	770.416	1	y7	19.08	81178384
	LAFYDYVGNSPAK	P31094	NC2_HTL2	722.859	2	1260.59	1	y11	44.41	234231616
	LAFYDYVGNSPAK	P31094	NC2_HTL2	722.859	2	1113.52	1	y10	44.41	702472256
	LAFYDYVGNSPAK	P31094	NC2_HTL2	722.859	2	950.458	1	y9	44.41	1119872768
	LDLNNIGVR	Q31M07	NC2_HTL2	507.291	2	900.49	1	y8	37.56	2153057536
	LDLNNIGVR	Q31M07	NC2_HTL2	507.291	2	785.463	1	y7	37.56	2869466880
	LDLNNIGVR	Q31M07	NC2_HTL2	507.291	2	672.379	1	y6	37.56	3355312384
	DALNEGDDR	Q31M07	NC2_HTL2	502.718	2	818.364	1	y7	11.48	1070572992
	DALNEGDDR	Q31M07	NC2_HTL2	502.718	2	705.28	1	y6	11.48	4240081152
	DALNEGDDR	Q31M07	NC2_HTL2	502.718	2	591.237	1	y5	11.48	1785814016
	TEVPIVSDR	Q8KPP3	NC2_HTL2	508.275	2	589.33	1	y5	26.27	53982629888
	TEVPIVSDR	Q8KPP3	NC2_HTL2	508.275	2	476.246	1	y4	26.27	47444496384
	TEVPIVSDR	Q8KPP3	NC2_HTL2	508.275	2	377.178	1	y3	26.27	20617183232
	PNEYFTQDR	Q8KPP3	NC2_HTL2	585.265	2	1072.47	1	y8	20.85	839252864
	PNEYFTQDR	Q8KPP3	NC2_HTL2	585.265	2	958.426	1	y7	20.85	632038016
	PNEYFTQDR	Q8KPP3	NC2_HTL2	585.265	2	829.384	1	y6	20.85	774986560
	QDTLAVVTSLR	Q31RE4	NC2_HTL2	601.841	2	1074.62	1	y10	44.22	101020480
	QDTLAVVTSLR	Q31RE4	NC2_HTL2	601.841	2	959.588	1	y9	44.22	371666624
	QDTLAVVTSLR	Q31RE4	NC2_HTL2	601.841	2	858.541	1	y8	44.22	293106880
	IDLEEAR	P0A2Z8	NC2_HTL2	423.222	2	617.325	1	y5	21.29	522034656
	IDLEEAR	P0A2Z8	NC2_HTL2	423.222	2	504.241	1	y4	21.29	210943328
	IDLEEAR	P0A2Z8	NC2_HTL2	423.222	2	375.199	1	y3	21.29	171513104
	AAFSQADER	P0A2Z8	NC2_HTL2	497.733	2	852.385	1	y7	13.27	330826912
	AAFSQADER	P0A2Z8	NC2_HTL2	497.733	2	705.316	1	y6	13.27	834302976
	AAFSQADER	P0A2Z8	NC2_HTL2	497.733	2	490.226	1	y4	13.27	287593920
	LEDTISGFNR	Q31KS4	NC2_HTL2	576.288	2	909.442	1	y8	30.79	1439351040
	LEDTISGFNR	Q31KS4	NC2_HTL2	576.288	2	794.416	1	y7	30.79	730473024
	LEDTISGFNR	Q31KS4	NC2_HTL2	576.288	2	580.284	1	y5	30.79	2444890624
	AVQSTLQR	Q31KS4	NC2_HTL2	451.756	2	732.4	1	y6	12.16	3584071424
	AVQSTLQR	Q31KS4	NC2_HTL2	451.756	2	604.341	1	y5	12.16	3100433152
	AVQSTLQR	Q31KS4	NC2_HTL2	451.756	2	517.309	1	y4	12.16	1038807488
	LTSEVAPLPR	Q31RF0	NC2_HTL2	541.814	2	868.489	1	y8	30.08	1170078720
	LTSEVAPLPR	Q31RF0	NC2_HTL2	541.814	2	781.457	1	y7	30.08	251981872
	LTSEVAPLPR	Q31RF0	NC2_HTL2	541.814	2	652.414	1	y6	30.08	752935424
	LAQVLAGLQQR	Q31RF0	NC2_HTL2	598.859	2	884.531	1	y8	37.15	176595040
	LAQVLAGLQQR	Q31RF0	NC2_HTL2	598.859	2	785.463	1	y7	37.15	412947616
	LAQVLAGLQQR	Q31RF0	NC2_HTL2	598.859	2	601.342	1	y5	37.15	316252544
	ALQEAAASELAAR	Q31RF0	NC2_HTL2	650.846	2	988.506	1	y10	30.08	680337280
	ALQEAAASELAAR	Q31RF0	NC2_HTL2	650.846	2	859.463	1	y9	30.08	916514176
	ALQEAAASELAAR	Q31RF0	NC2_HTL2	650.846	2	788.426	1	y8	30.08	1084460672
	VVSPLGAPLDGK	Q31RF1	NC2_HTL2	576.835	2	770.441	1	y8	36.5	1075735296
	VVSPLGAPLDGK	Q31RF1	NC2_HTL2	576.835	2	657.357	1	y7	36.5	2725605632
	VVSPLGAPLDGK	Q31RF1	NC2_HTL2	576.835	2	529.298	1	y5	36.5	3466526720
	QQIEQYSQDVK	Q31RF1	NC2_HTL2	683.336	2	1109.55	1	y9	21.32	350745536
	QQIEQYSQDVK	Q31RF1	NC2_HTL2	683.336	2	996.463	1	y8	21.32	439391712
	QQIEQYSQDVK	Q31RF1	NC2_HTL2	683.336	2	576.299	1	y5	21.32	497011072
	IAFLDGIADR	Q31RF2	NC2_HTL2	545.798	2	977.505	1	y9	49.29	143916032
	IAFLDGIADR	Q31RF2	NC2_HTL2	545.798	2	906.468	1	y8	49.29	249258608
	IAFLDGIADR	Q31RF2	NC2_HTL2	545.798	2	646.315	1	y6	49.33	446327360
	HLLENPTLFSSQK	Q31RF2	NC2_HTL2	757.404	2	1263.66	1	y11	35.49	56952136
	HLLENPTLFSSQK	Q31RF2	NC2_HTL2	757.404	2	1150.57	1	y10	35.49	22675248
	HLLENPTLFSSQK	Q31RF2	NC2_HTL2	757.404	2	596.304	1	y5	35.49	39490936
	FGEDAALFR	Q31RF2	NC2_HTL2	513.256	2	878.437	1	y8	38.71	641474368
	FGEDAALFR	Q31RF2	NC2_HTL2	513.256	2	821.415	1	y7	38.71	233655248
	FGEDAALFR	Q31RF2	NC2_HTL2	513.256	2	692.373	1	y6	38.71	412424160
	AAIEAEIR	Q31RF3	NC2_HTL2	436.745	2	801.446	1	y7	22.52	94799960
	AAIEAEIR	Q31RF3	NC2_HTL2	436.745	2	730.409	1	y6	22.52	558551680
	AAIEAEIR	Q31RF3	NC2_HTL2	436.745	2	488.283	1	y4	22.52	1146457088
	QSQALIAEAQTEAGR	Q31RF4	NC2_HTL2	786.902	2	1158.61	1	y11	30.76	53616164
	QSQALIAEAQTEAGR	Q31RF4	NC2_HTL2	786.902	2	1045.53	1	y10	30.76	155854976
	QSQALIAEAQTEAGR	Q31RF4	NC2_HTL2	786.902	2	932.443	1	y9	30.76	244820208
	IAAQQLAEAQR	Q31RF4	NC2_HTL2	599.831	2	1085.57	1	y10	22.46	33385722
	IAAQQLAEAQR	Q31RF4	NC2_HTL2	599.831	2	1014.53	1	y9	22.46	74263400
	IAAQQLAEAQR	Q31RF4	NC2_HTL2	599.831	2	943.496	1	y8	22.46	50655384
	ALTAQYEQELAATR	Q31RF4	NC2_HTL2	782.902	2	1380.68	1	y12	36.32	48981164
	ALTAQYEQELAATR	Q31RF4	NC2_HTL2	782.902	2	1208.59	1	y10	36.32	132221200
	ALTAQYEQELAATR	Q31RF4	NC2_HTL2	782.902	2	1080.53	1	y9	36.32	366163808
	YVHIGTGNYNSK	Q31MX3	NC2_HTL2	676.833	2	953.469	1	y9	18.09	5134294
	YVHIGTGNYNSK	Q31MX3	NC2_HTL2	676.833	2	840.385	1	y8	18.09	10967765
	YVHIGTGNYNSK	Q31MX3	NC2_HTL2	676.833	2	682.315	1	y6	18.09	1262831
	FDEENNITWAR	Q31MX3	NC2_HTL2	697.82	2	874.453	1	y7	35.31	15919044
	FDEENNITWAR	Q31MX3	NC2_HTL2	697.82	2	646.367	1	y5	35.31	10188556
	FDEENNITWAR	Q31MX3	NC2_HTL2	697.82	2	533.283	1	y4	35.31	29558882
	TLSDLAPHR	Q31NF6	NC2_HTL2	505.275	2	795.411	1	y7	19.95	1256994944
	TLSDLAPHR	Q31NF6	NC2_HTL2	505.275	2	708.379	1	y6	19.95	232031328
	TLSDLAPHR	Q31NF6	NC2_HTL2	505.275	2	593.352	1	y5	19.95	639594944
	DLNAFALDR	Q31NF6	NC2_HTL2	517.767	2	806.416	1	y7	42.5	102275160
	DLNAFALDR	Q31NF6	NC2_HTL2	517.767	2	692.373	1	y6	42.5	67325584
	DLNAFALDR	Q31NF6	NC2_HTL2	517.767	2	621.335	1	y5	42.5	114573152
	VYLTGGFK	Q54711	NC2_HTL2	442.747	2	785.419	1	y7	30.55	108828688
	VYLTGGFK	Q54711	NC2_HTL2	442.747	2	622.356	1	y6	30.55	289068800
	VYLTGGFK	Q54711	NC2_HTL2	442.747	2	509.272	1	y5	30.55	148987440
	TLVQGLK	Q31NV7	NC2_HTL2	379.742	2	657.429	1	y6	22.61	380979872
	TLVQGLK	Q31NV7	NC2_HTL2	379.742	2	544.345	1	y5	22.61	2862271232
	TLVQGLK	Q31NV7	NC2_HTL2	379.742	2	317.218	1	y3	22.61	1083031936
	FLADHNVGDR	Q31NV7	NC2_HTL2	572.281	2	883.402	1	y8	16.59	457429760
	FLADHNVGDR	Q31NV7	NC2_HTL2	572.281	2	812.365	1	y7	16.59	188606800
	FLADHNVGDR	Q31NV7	NC2_HTL2	572.281	2	697.338	1	y6	16.59	444891136
	CPCHGSQYDATGK	Q31NV7	NC2_HTL2	740.801	2	1063.48	1	y10	9.22	14368389
	CPCHGSQYDATGK	Q31NV7	NC2_HTL2	740.801	2	926.421	1	y9	9.22	26652254
	CPCHGSQYDATGK	Q31NV7	NC2_HTL2	740.801	2	869.4	1	y8	9.22	5737996
	YQIHVGGNR	Q31NV8	NC2_HTL2	522.273	2	752.416	1	y7	15.88	425492736
	YQIHVGGNR	Q31NV8	NC2_HTL2	522.273	2	639.332	1	y6	15.88	645744128
	YQIHVGGNR	Q31NV8	NC2_HTL2	522.273	2	502.273	1	y5	15.88	578473600
	GQVYPTGQK	Q31NV8	NC2_HTL2	489.256	2	792.425	1	y7	12.3	700925120
	GQVYPTGQK	Q31NV8	NC2_HTL2	489.256	2	693.357	1	y6	12.3	1401539584
	GQVYPTGQK	Q31NV8	NC2_HTL2	489.256	2	530.293	1	y5	12.3	2797450240
	VLTNPAEIR	Q31P08	NC2_HTL2	506.793	2	800.426	1	y7	26	186666128
	VLTNPAEIR	Q31P08	NC2_HTL2	506.793	2	699.378	1	y6	26	66201140
	VLTNPAEIR	Q31P08	NC2_HTL2	506.793	2	585.335	1	y5	26	215016400
	VANDSIQER	Q31P08	NC2_HTL2	516.259	2	932.443	1	y8	11.32	147712000
	VANDSIQER	Q31P08	NC2_HTL2	516.259	2	861.406	1	y7	11.32	244141104
	VANDSIQER	Q31P08	NC2_HTL2	516.259	2	632.336	1	y5	11.23	232475568
	QTIGNEAAVGR	Q31L05	NC2_HTL2	558.294	2	886.474	1	y9	16.49	208094688
	QTIGNEAAVGR	Q31L05	NC2_HTL2	558.294	2	773.39	1	y8	16.49	326087296
	QTIGNEAAVGR	Q31L05	NC2_HTL2	558.294	2	602.326	1	y6	16.49	88247568
	GYSALTYSAR	Q31L05	NC2_HTL2	544.772	2	868.452	1	y8	25.04	136317712
	GYSALTYSAR	Q31L05	NC2_HTL2	544.772	2	781.42	1	y7	25.04	75734336
	GYSALTYSAR	Q31L05	NC2_HTL2	544.772	2	597.299	1	y5	25.04	201421808
	VEGIGVISR	Q31ME6	NC2_HTL2	465.274	2	830.473	1	y8	28.88	94031392
	VEGIGVISR	Q31ME6	NC2_HTL2	465.274	2	701.43	1	y7	28.88	352068416
	VEGIGVISR	Q31ME6	NC2_HTL2	465.274	2	531.325	1	y5	28.88	186617296
	SEWYGPDYQYVSK	Q31ME6	NC2_HTL2	811.362	2	1219.56	1	y10	38.83	15617139
	SEWYGPDYQYVSK	Q31ME6	NC2_HTL2	811.362	2	1056.5	1	y9	38.83	47674064
	SEWYGPDYQYVSK	Q31ME6	NC2_HTL2	811.362	2	999.478	1	y8	38.83	21826030
	LANIPVPK	Q31ME6	NC2_HTL2	426.271	2	738.451	1	y7	31.91	210982096
	LANIPVPK	Q31ME6	NC2_HTL2	426.271	2	440.287	1	y4	31.91	464592704
	LANIPVPK	Q31ME6	NC2_HTL2	426.271	2	244.166	1	y2	31.91	913904896
	HELNYDNVALGR	Q31NJ5	NC2_HTL2	700.849	2	1263.63	1	y11	27.95	74597624
	HELNYDNVALGR	Q31NJ5	NC2_HTL2	700.849	2	1134.59	1	y10	27.95	182669888
	HELNYDNVALGR	Q31NJ5	NC2_HTL2	700.849	2	1021.51	1	y9	27.95	79031992
	EFAYLPK	Q31NJ5	NC2_HTL2	434.234	2	520.313	1	y4	34.84	50225996
	EFAYLPK	Q31NJ5	NC2_HTL2	434.234	2	357.25	1	y3	34.84	155916688
	EFAYLPK	Q31NJ5	NC2_HTL2	434.234	2	244.166	1	y2	34.84	499230912
	CIACEVCVR	Q31NJ5	NC2_HTL2	583.759	2	1006.48	1	y8	24.89	7221413
	CIACEVCVR	Q31NJ5	NC2_HTL2	583.759	2	893.397	1	y7	24.89	204154304
	CIACEVCVR	Q31NJ5	NC2_HTL2	583.759	2	822.36	1	y6	24.89	79504544
	VSDDASQPQEVR	Q31P07	NC2_HTL2	665.815	2	914.469	1	y8	13.31	91560632
	VSDDASQPQEVR	Q31P07	NC2_HTL2	665.815	2	843.432	1	y7	13.31	215272016
	VSDDASQPQEVR	Q31P07	NC2_HTL2	665.815	2	628.341	1	y5	13.31	462016096
	GDYALVR	Q8GIT3	NC2_HTL2	397.214	2	621.372	1	y5	21.54	109546440
	GDYALVR	Q8GIT3	NC2_HTL2	397.214	2	458.309	1	y4	21.54	253272064
	GDYALVR	Q8GIT3	NC2_HTL2	397.214	2	387.271	1	y3	21.54	178319360
	SAVPVIAQQAEASR	Q31LR3	NC2_HTL2	713.886	2	1169.63	1	y11	31.04	72556600
	SAVPVIAQQAEASR	Q31LR3	NC2_HTL2	713.886	2	973.506	1	y9	31.04	71171328
	SAVPVIAQQAEASR	Q31LR3	NC2_HTL2	713.886	2	860.422	1	y8	31.04	87741784
	EIFFGPENK	Q31LR3	NC2_HTL2	540.772	2	838.409	1	y7	35.8	26859172
	EIFFGPENK	Q31LR3	NC2_HTL2	540.772	2	691.341	1	y6	35.8	36549744
	EIFFGPENK	Q31LR3	NC2_HTL2	540.772	2	544.273	1	y5	35.8	80226184
	YSLLGGLR	Q31NJ6	NC2_HTL2	439.758	2	715.446	1	y7	41.74	233491312
	YSLLGGLR	Q31NJ6	NC2_HTL2	439.758	2	628.414	1	y6	41.74	219785328
	YSLLGGLR	Q31NJ6	NC2_HTL2	439.758	2	515.33	1	y5	41.74	312784128
	INPAAIAER	Q31LR2	NC2_HTL2	477.772	2	727.41	1	y7	25.86	298091712
	INPAAIAER	Q31LR2	NC2_HTL2	477.772	2	630.357	1	y6	25.86	115831200
	INPAAIAER	Q31LR2	NC2_HTL2	477.772	2	559.32	1	y5	25.86	181349424
	TAGEEVQSLGAK	Q31MS7	NC2_HTL2	595.307	2	1017.52	1	y10	19.15	18678626
	TAGEEVQSLGAK	Q31MS7	NC2_HTL2	595.307	2	475.287	1	y5	19.15	8874112
	TAGEEVQSLGAK	Q31MS7	NC2_HTL2	595.307	2	388.255	1	y4	19.15	3203638
	QLTGGTISVQSGAGQPLGLSDR	Q31MS7	NC2_HTL2	1071.56	2	1471.75	1	y15	43.65	644896
	QLTGGTISVQSGAGQPLGLSDR	Q31MS7	NC2_HTL2	1071.56	2	1157.59	1	y12	43.71	672056
	QLTGGTISVQSGAGQPLGLSDR	Q31MS7	NC2_HTL2	1071.56	2	757.42	1	y7	43.65	1356482
	GGNCELTCAGR	Q31MS7	NC2_HTL2	597.753	2	806.383	1	y7	14.05	3107851
	GGNCELTCAGR	Q31MS7	NC2_HTL2	597.753	2	677.34	1	y6	14.05	5424108
	GGNCELTCAGR	Q31MS7	NC2_HTL2	597.753	2	564.256	1	y5	14.05	5898240
	QFEEALADCR	Q31P73	NC2_HTL2	619.777	2	1110.49	1	y9	26.83	41320072
	QFEEALADCR	Q31P73	NC2_HTL2	619.777	2	963.42	1	y8	26.66	318985408
	QFEEALADCR	Q31P73	NC2_HTL2	619.777	2	834.377	1	y7	26.83	247345968
	LTPVAER	Q31P73	NC2_HTL2	393.229	2	571.32	1	y5	13.87	2104786816
	LTPVAER	Q31P73	NC2_HTL2	393.229	2	474.267	1	y4	13.87	1099189888
	LTPVAER	Q31P73	NC2_HTL2	393.229	2	375.199	1	y3	13.87	1524955904
	LDAVYEVTSK	Q31LF9	NC2_HTL2	562.795	2	896.472	1	y8	29.16	111289432
	LDAVYEVTSK	Q31LF9	NC2_HTL2	562.795	2	825.435	1	y7	29.16	74242128
	LDAVYEVTSK	Q31LF9	NC2_HTL2	562.795	2	726.367	1	y6	29.16	303949056
	IANPTLLSR	Q31LF9	NC2_HTL2	492.795	2	871.5	1	y8	29.32	145537376
	IANPTLLSR	Q31LF9	NC2_HTL2	492.795	2	800.462	1	y7	29.32	221401424
	IANPTLLSR	Q31LF9	NC2_HTL2	492.795	2	686.42	1	y6	29.32	538069824
	DQAVSVPAPGK	Q31LF9	NC2_HTL2	534.788	2	825.483	1	y9	22.33	104235928
	DQAVSVPAPGK	Q31LF9	NC2_HTL2	534.788	2	655.377	1	y7	22.33	145745776
	DQAVSVPAPGK	Q31LF9	NC2_HTL2	534.788	2	568.345	1	y6	22.33	38731316
	GITINTAHVEYETGNR	P33171	NC2_HTL2	887.94	2	1390.63	1	y12	30.37	50276564
	GITINTAHVEYETGNR	P33171	NC2_HTL2	887.94	2	1104.51	1	y9	30.37	96848288
	GITINTAHVEYETGNR	P33171	NC2_HTL2	887.94	2	967.448	1	y8	30.37	72817168
	GDNPWVDK	P33171	NC2_HTL2	465.719	2	644.34	1	y5	21.09	1899694592
	GDNPWVDK	P33171	NC2_HTL2	465.719	2	547.287	1	y4	21.09	871724928
	GDNPWVDK	P33171	NC2_HTL2	465.719	2	361.208	1	y3	21.09	1582268288
	AYADIDAAPEEK	P33171	NC2_HTL2	646.804	2	1058.5	1	y10	24	1290234624
	AYADIDAAPEEK	P33171	NC2_HTL2	646.804	2	987.463	1	y9	24	955426048
	AYADIDAAPEEK	P33171	NC2_HTL2	646.804	2	759.352	1	y7	24	2557555712
	GVLIQGNDR	Q31PV4	NC2_HTL2	486.267	2	702.353	1	y6	18.52	603794368
	GVLIQGNDR	Q31PV4	NC2_HTL2	486.267	2	589.269	1	y5	18.52	1079456768
	GVLIQGNDR	Q31PV4	NC2_HTL2	486.267	2	461.21	1	y4	18.52	674235072
	VYTTTPK	P63200	NC2_HTL2	405.224	2	547.309	1	y5	10.79	1169173760
	VYTTTPK	P63200	NC2_HTL2	405.224	2	446.261	1	y4	10.79	140653152
	VYTTTPK	P63200	NC2_HTL2	405.224	2	244.166	1	y2	10.79	2460983552
	GTLDTAGVK	P63200	NC2_HTL2	431.237	2	703.398	1	y7	14.88	458412416
	GTLDTAGVK	P63200	NC2_HTL2	431.237	2	590.314	1	y6	14.88	616537856
	GTLDTAGVK	P63200	NC2_HTL2	431.237	2	475.287	1	y5	14.88	390811648
	TALETIGR	Q31K30	NC2_HTL2	430.745	2	759.436	1	y7	21.57	108719840
	TALETIGR	Q31K30	NC2_HTL2	430.745	2	688.399	1	y6	21.57	881995072
	TALETIGR	Q31K30	NC2_HTL2	430.745	2	575.315	1	y5	21.57	794722944
	VDVQGHTIGR	Q31L07	NC2_HTL2	541.291	2	867.48	1	y8	17.73	21180726
	VDVQGHTIGR	Q31L07	NC2_HTL2	541.291	2	768.411	1	y7	17.73	59458828
	VDVQGHTIGR	Q31L07	NC2_HTL2	541.291	2	640.353	1	y6	17.73	141559680
	LPGSTGAGTTPGR	Q31L07	NC2_HTL2	586.307	2	961.47	1	y11	15.76	620074624
	LPGSTGAGTTPGR	Q31L07	NC2_HTL2	586.307	2	904.448	1	y10	15.76	204669184
	LPGSTGAGTTPGR	Q31L07	NC2_HTL2	586.307	2	716.369	1	y8	15.76	496575744
	EESAAAIVHR	Q31L08	NC2_HTL2	541.783	2	824.474	1	y8	15.97	144354128
	EESAAAIVHR	Q31L08	NC2_HTL2	541.783	2	666.405	1	y6	15.97	178267248
	EESAAAIVHR	Q31L08	NC2_HTL2	541.783	2	595.367	1	y5	15.97	220142816
	DQNVELSVR	Q31L08	NC2_HTL2	530.275	2	816.457	1	y7	24.3	252688032
	DQNVELSVR	Q31L08	NC2_HTL2	530.275	2	702.414	1	y6	24.3	145793936
	DQNVELSVR	Q31L08	NC2_HTL2	530.275	2	603.346	1	y5	24.3	314249120
	SIAEVLK	Q31L20	NC2_HTL2	380.234	2	559.345	1	y5	26.42	1529596160
	SIAEVLK	Q31L20	NC2_HTL2	380.234	2	359.265	1	y3	26.42	319091520
	SIAEVLK	Q31L20	NC2_HTL2	380.234	2	260.197	1	y2	26.42	661278080
	HATTVVPASR	Q31L20	NC2_HTL2	519.788	2	901.51	1	y9	11.3	306944768
	HATTVVPASR	Q31L20	NC2_HTL2	519.788	2	830.473	1	y8	11.3	677947904
	HATTVVPASR	Q31L20	NC2_HTL2	519.788	2	729.425	1	y7	11.3	203003552
	PAAPGTGVIAGGAVR	Q31L23	NC2_HTL2	647.367	2	1054.6	1	y12	29.48	1656192768
	PAAPGTGVIAGGAVR	Q31L23	NC2_HTL2	647.367	2	957.548	1	y11	29.48	430800160
	PAAPGTGVIAGGAVR	Q31L23	NC2_HTL2	647.367	2	643.389	1	y7	29.48	939872960
	AIVIVGNER	Q31L23	NC2_HTL2	485.788	2	786.447	1	y7	25.97	1361023360
	AIVIVGNER	Q31L23	NC2_HTL2	485.788	2	687.378	1	y6	25.97	1440704384
	AIVIVGNER	Q31L23	NC2_HTL2	485.788	2	574.294	1	y5	25.97	2195874304
	ITGLTAR	Q31P66	NC2_HTL2	366.224	2	517.309	1	y5	16.48	2397849088
	ITGLTAR	Q31P66	NC2_HTL2	366.224	2	460.288	1	y4	16.48	186241664
	ITGLTAR	Q31P66	NC2_HTL2	366.224	2	347.204	1	y3	16.48	340998880
	DLAVAIK	Q31P66	NC2_HTL2	365.229	2	501.34	1	y5	29.15	597225408
	DLAVAIK	Q31P66	NC2_HTL2	365.229	2	430.302	1	y4	29.15	161048096
	DLAVAIK	Q31P66	NC2_HTL2	365.229	2	331.234	1	y3	29.15	199484080
	IVITLECTECR	Q31P67	NC2_HTL2	697.344	2	1181.53	1	y9	37.23	115213512
	IVITLECTECR	Q31P67	NC2_HTL2	697.344	2	1068.44	1	y8	37.23	158958048
	IVITLECTECR	Q31P67	NC2_HTL2	697.344	2	967.397	1	y7	37.23	107114128
	TFTEAETAAIQLGQR	Q31MY2	NC2_HTL2	818.42	2	1387.72	1	y13	43.05	2327655
	TFTEAETAAIQLGQR	Q31MY2	NC2_HTL2	818.42	2	1157.63	1	y11	43.05	6691547
	TFTEAETAAIQLGQR	Q31MY2	NC2_HTL2	818.42	2	957.548	1	y9	43.05	9370049
	ASASAHAVATAQR	Q31MY2	NC2_HTL2	620.823	2	1011.53	1	y10	9.53	1123467
	ASASAHAVATAQR	Q31MY2	NC2_HTL2	620.823	2	853.464	1	y8	9.53	5816419
	ASASAHAVATAQR	Q31MY2	NC2_HTL2	620.823	2	716.405	1	y7	9.53	9921576
	EAVVEDPR	P38046	NC2_HTL2	457.733	2	785.415	1	y7	14.2	987
	EAVVEDPR	P38046	NC2_HTL2	457.733	2	714.378	1	y6	14.54	6775780
	EAVVEDPR	P38046	NC2_HTL2	457.733	2	615.31	1	y5	14.54	19002500
	DNIALAVK	P38046	NC2_HTL2	422.25	2	614.424	1	y6	27.58	14320133
	DNIALAVK	P38046	NC2_HTL2	422.25	2	501.34	1	y5	27.58	44577928
	DNIALAVK	P38046	NC2_HTL2	422.25	2	430.302	1	y4	27.58	30242028
	QVTEPGPDR	P38045	NC2_HTL2	499.749	2	771.363	1	y7	11.71	50874300
	QVTEPGPDR	P38045	NC2_HTL2	499.749	2	670.315	1	y6	11.71	8622609
	QVTEPGPDR	P38045	NC2_HTL2	499.749	2	541.273	1	y5	11.71	109395880
	AAAPAPAVAASQQK	P38045	NC2_HTL2	640.852	2	1067.58	1	y11	16.73	25596352
	AAAPAPAVAASQQK	P38045	NC2_HTL2	640.852	2	970.532	1	y10	16.73	14869289
	AAAPAPAVAASQQK	P38045	NC2_HTL2	640.852	2	899.495	1	y9	16.73	96782936
	LVSPVSR	P38044	NC2_HTL2	379.232	2	644.373	1	y6	17.91	66890764
	LVSPVSR	P38044	NC2_HTL2	379.232	2	545.304	1	y5	17.91	463405856
	LVSPVSR	P38044	NC2_HTL2	379.232	2	458.272	1	y4	17.91	129232024
	LQGDIDYGDGR	P38043	NC2_HTL2	604.781	2	567.252	1	y5	21.73	973209344
	LQGDIDYGDGR	P38043	NC2_HTL2	604.781	2	404.189	1	y4	21.73	251797952
	LQGDIDYGDGR	P38043	NC2_HTL2	604.781	2	232.14	1	y2	21.73	843119424
	DNLELGSDR	P38043	NC2_HTL2	509.744	2	789.41	1	y7	20.68	455341216
	DNLELGSDR	P38043	NC2_HTL2	509.744	2	676.326	1	y6	20.68	1211996160
	DNLELGSDR	P38043	NC2_HTL2	509.744	2	547.283	1	y5	20.68	1624636672
	VAPAIQPR	Q31LJ0	NC2_HTL3	426.259	2	681.404	1	y6	16.65	371449536
	VAPAIQPR	Q31LJ0	NC2_HTL3	426.259	2	584.351	1	y5	16.65	521960224
	VAPAIQPR	Q31LJ0	NC2_HTL3	426.259	2	513.314	1	y4	16.65	471965088
	GPFTGQGHK	Q31LJ0	NC2_HTL3	464.735	2	774.389	1	y7	7.78	176620336
	GPFTGQGHK	Q31LJ0	NC2_HTL3	464.735	2	627.321	1	y6	7.78	225415520
	GPFTGQGHK	Q31LJ0	NC2_HTL3	464.735	2	526.273	1	y5	7.78	137603968
	ALSIIQGR	Q31LJ0	NC2_HTL3	429.264	2	673.399	1	y6	28.19	574913600
	ALSIIQGR	Q31LJ0	NC2_HTL3	429.264	2	586.367	1	y5	28.19	112191064
	ALSIIQGR	Q31LJ0	NC2_HTL3	429.264	2	473.283	1	y4	28.19	308832288
	PSLSWFK	Q31LJ1	NC2_HTL3	432.734	2	767.409	1	y6	43.09	25912356
	PSLSWFK	Q31LJ1	NC2_HTL3	432.734	2	680.377	1	y5	43.09	8125016
	PSLSWFK	Q31LJ1	NC2_HTL3	432.734	2	567.293	1	y4	43.09	11723541
	FSQDLAQDPTTR	Q31LJ1	NC2_HTL3	689.834	2	1144.56	1	y10	24.02	27321742
	FSQDLAQDPTTR	Q31LJ1	NC2_HTL3	689.834	2	1016.5	1	y9	24.02	148814624
	FSQDLAQDPTTR	Q31LJ1	NC2_HTL3	689.834	2	788.39	1	y7	24.02	375074560
	DYDPEANK	Q31LJ1	NC2_HTL3	476.206	2	673.315	1	y6	11.89	60663248
	DYDPEANK	Q31LJ1	NC2_HTL3	476.206	2	558.288	1	y5	11.89	243977952
	DYDPEANK	Q31LJ1	NC2_HTL3	476.206	2	461.235	1	y4	11.89	26946446
	IYDTCIGCTQCVR	Q31QV2	NC2_HTL3	823.36	2	1153.49	1	y9	29.33	87475240
	IYDTCIGCTQCVR	Q31QV2	NC2_HTL3	823.36	2	993.46	1	y8	29.33	128229128
	IYDTCIGCTQCVR	Q31QV2	NC2_HTL3	823.36	2	880.376	1	y7	29.33	364507744
	AGQIAASPR	Q31QV2	NC2_HTL3	435.743	2	614.362	1	y6	11.44	1255198336
	AGQIAASPR	Q31QV2	NC2_HTL3	435.743	2	501.278	1	y5	11.44	2495731968
	AGQIAASPR	Q31QV2	NC2_HTL3	435.743	2	430.241	1	y4	11.44	954855744
	PSPVATVETDSLQQPILGSR	Q31QI3	NC2_HTL3	1048.06	2	1443.74	1	y13	49.49	10122894
	PSPVATVETDSLQQPILGSR	Q31QI3	NC2_HTL3	1048.06	2	1314.7	1	y12	49.49	7042520
	PSPVATVETDSLQQPILGSR	Q31QI3	NC2_HTL3	1048.06	2	1098.63	1	y10	49.49	6410056
	LQTVATPQAVNTNSASLSR	Q935Y3	NC2_HTL3	979.519	2	1445.73	1	y14	33.17	4565321
	LQTVATPQAVNTNSASLSR	Q935Y3	NC2_HTL3	979.519	2	1344.69	1	y13	33.17	22776818
	LQTVATPQAVNTNSASLSR	Q935Y3	NC2_HTL3	979.519	2	949.47	1	y9	33.17	4815269
	IGQNPNPATIK	Q31PI7	NC2_HTL3	576.822	2	854.473	1	y8	19.04	365469120
	IGQNPNPATIK	Q31PI7	NC2_HTL3	576.822	2	740.43	1	y7	19.04	1129119488
	IGQNPNPATIK	Q31PI7	NC2_HTL3	576.822	2	529.334	1	y5	19.04	635903616
	SPEEWDR	Q31ML0	NC2_HTL3	459.701	2	831.363	1	y6	15.73	42664216
	SPEEWDR	Q31ML0	NC2_HTL3	459.701	2	734.31	1	y5	15.73	379356672
	SPEEWDR	Q31ML0	NC2_HTL3	459.701	2	605.268	1	y4	15.73	289782304
	SAAIQFTR	Q31ML0	NC2_HTL3	447.246	2	735.415	1	y6	23.51	699840640
	SAAIQFTR	Q31ML0	NC2_HTL3	447.246	2	664.378	1	y5	23.51	462228480
	SAAIQFTR	Q31ML0	NC2_HTL3	447.246	2	551.294	1	y4	23.51	926371264
	QWELSYR	P04996	NC2_HTL3	491.243	2	667.341	1	y5	34.28	194553936
	QWELSYR	P04996	NC2_HTL3	491.243	2	538.298	1	y4	34.28	158499200
	QWELSYR	P04996	NC2_HTL3	491.243	2	425.214	1	y3	34.28	171384352
	FGQEEETYNIVAAHGYFGR	P04996	NC2_HTL3	1094.51	2	1204.62	1	y11	46.5	9989179
	FGQEEETYNIVAAHGYFGR	P04996	NC2_HTL3	1094.51	2	1090.58	1	y10	46.5	5354837
	FGQEEETYNIVAAHGYFGR	P04996	NC2_HTL3	1094.51	2	807.39	1	y7	46.5	11425943
	FCEWVTSTDNR	P04996	NC2_HTL3	707.806	2	1107.51	1	y9	32.46	43019176
	FCEWVTSTDNR	P04996	NC2_HTL3	707.806	2	792.385	1	y7	32.46	59987064
	FCEWVTSTDNR	P04996	NC2_HTL3	707.806	2	693.316	1	y6	32.46	79471080
	LTNDIQPWQAR	P11004	NC2_HTL3	671.349	2	898.489	1	y7	33.54	493461760
	LTNDIQPWQAR	P11004	NC2_HTL3	671.349	2	785.405	1	y6	33.54	1253230336
	LTNDIQPWQAR	P11004	NC2_HTL3	671.349	2	657.347	1	y5	33.54	2508328192
	LGANIGSAQGPTGLGK	P11004	NC2_HTL3	720.894	2	972.511	1	y11	30.9	1159820672
	LGANIGSAQGPTGLGK	P11004	NC2_HTL3	720.894	2	915.489	1	y10	30.9	243760720
	LGANIGSAQGPTGLGK	P11004	NC2_HTL3	720.894	2	629.362	1	y7	30.9	581633472
	AYDFVSQELR	P11005	NC2_HTL3	614.304	2	993.5	1	y8	39.94	466786432
	AYDFVSQELR	P11005	NC2_HTL3	614.304	2	878.473	1	y7	39.71	282938816
	AYDFVSQELR	P11005	NC2_HTL3	614.304	2	731.405	1	y6	39.71	390176224
	AAEDPEFETFYTK	P11005	NC2_HTL3	774.349	2	1161.55	1	y9	41.13	493037792
	AAEDPEFETFYTK	P11005	NC2_HTL3	774.349	2	1064.49	1	y8	41.13	125956632
	AAEDPEFETFYTK	P11005	NC2_HTL3	774.349	2	935.451	1	y7	41.13	312218880
	GLVASTSEPATSINTSTDLR	P11472	NC2_HTL3	1010.51	2	1275.65	1	y12	38.75	787891648
	GLVASTSEPATSINTSTDLR	P11472	NC2_HTL3	1010.51	2	1107.56	1	y10	38.75	79382784
	GLVASTSEPATSINTSTDLR	P11472	NC2_HTL3	1010.51	2	1006.52	1	y9	38.75	108723776
	ADGTVSFTEK	P11472	NC2_HTL3	527.756	2	868.441	1	y8	19.65	459585152
	ADGTVSFTEK	P11472	NC2_HTL3	527.756	2	710.372	1	y6	19.65	741093632
	ADGTVSFTEK	P11472	NC2_HTL3	527.756	2	611.304	1	y5	19.65	1314527488
	VHTVVLNDPGR	P31094	NC2_HTL3	603.833	2	970.532	1	y9	18.95	144949120
	VHTVVLNDPGR	P31094	NC2_HTL3	603.833	2	869.484	1	y8	18.95	56391788
	VHTVVLNDPGR	P31094	NC2_HTL3	603.833	2	770.416	1	y7	18.95	52335428
	LAFYDYVGNSPAK	P31094	NC2_HTL3	722.859	2	1260.59	1	y11	44.25	244788176
	LAFYDYVGNSPAK	P31094	NC2_HTL3	722.859	2	1113.52	1	y10	44.25	732186432
	LAFYDYVGNSPAK	P31094	NC2_HTL3	722.859	2	950.458	1	y9	44.25	1195283968
	LDLNNIGVR	Q31M07	NC2_HTL3	507.291	2	900.49	1	y8	37.54	1500753280
	LDLNNIGVR	Q31M07	NC2_HTL3	507.291	2	785.463	1	y7	37.54	2066236928
	LDLNNIGVR	Q31M07	NC2_HTL3	507.291	2	672.379	1	y6	37.54	2089805184
	DALNEGDDR	Q31M07	NC2_HTL3	502.718	2	818.364	1	y7	11.41	609318016
	DALNEGDDR	Q31M07	NC2_HTL3	502.718	2	705.28	1	y6	11.41	2397424128
	DALNEGDDR	Q31M07	NC2_HTL3	502.718	2	591.237	1	y5	11.41	991976576
	TEVPIVSDR	Q8KPP3	NC2_HTL3	508.275	2	589.33	1	y5	26.19	57008500736
	TEVPIVSDR	Q8KPP3	NC2_HTL3	508.275	2	476.246	1	y4	26.19	49006743552
	TEVPIVSDR	Q8KPP3	NC2_HTL3	508.275	2	377.178	1	y3	26.19	20572323840
	PNEYFTQDR	Q8KPP3	NC2_HTL3	585.265	2	1072.47	1	y8	20.73	1016053696
	PNEYFTQDR	Q8KPP3	NC2_HTL3	585.265	2	958.426	1	y7	20.73	737330304
	PNEYFTQDR	Q8KPP3	NC2_HTL3	585.265	2	829.384	1	y6	20.73	1002533952
	QDTLAVVTSLR	Q31RE4	NC2_HTL3	601.841	2	1074.62	1	y10	44.13	113768576
	QDTLAVVTSLR	Q31RE4	NC2_HTL3	601.841	2	959.588	1	y9	44.13	437668128
	QDTLAVVTSLR	Q31RE4	NC2_HTL3	601.841	2	858.541	1	y8	44.13	330162688
	IDLEEAR	P0A2Z8	NC2_HTL3	423.222	2	617.325	1	y5	21.18	446623264
	IDLEEAR	P0A2Z8	NC2_HTL3	423.222	2	504.241	1	y4	21.18	185453984
	IDLEEAR	P0A2Z8	NC2_HTL3	423.222	2	375.199	1	y3	21.18	160016064
	AAFSQADER	P0A2Z8	NC2_HTL3	497.733	2	852.385	1	y7	13.21	276133184
	AAFSQADER	P0A2Z8	NC2_HTL3	497.733	2	705.316	1	y6	13.21	671716160
	AAFSQADER	P0A2Z8	NC2_HTL3	497.733	2	490.226	1	y4	13.21	223918512
	LEDTISGFNR	Q31KS4	NC2_HTL3	576.288	2	909.442	1	y8	30.74	1284951168
	LEDTISGFNR	Q31KS4	NC2_HTL3	576.288	2	794.416	1	y7	30.74	601448256
	LEDTISGFNR	Q31KS4	NC2_HTL3	576.288	2	580.284	1	y5	30.74	1731571328
	AVQSTLQR	Q31KS4	NC2_HTL3	451.756	2	732.4	1	y6	12.1	2429127680
	AVQSTLQR	Q31KS4	NC2_HTL3	451.756	2	604.341	1	y5	12.1	2016209920
	AVQSTLQR	Q31KS4	NC2_HTL3	451.756	2	517.309	1	y4	12.1	657722816
	LTSEVAPLPR	Q31RF0	NC2_HTL3	541.814	2	868.489	1	y8	30.01	837869952
	LTSEVAPLPR	Q31RF0	NC2_HTL3	541.814	2	781.457	1	y7	30.01	174581200
	LTSEVAPLPR	Q31RF0	NC2_HTL3	541.814	2	652.414	1	y6	30.01	495684320
	LAQVLAGLQQR	Q31RF0	NC2_HTL3	598.859	2	884.531	1	y8	37.13	192913760
	LAQVLAGLQQR	Q31RF0	NC2_HTL3	598.859	2	785.463	1	y7	37.13	448006432
	LAQVLAGLQQR	Q31RF0	NC2_HTL3	598.859	2	601.342	1	y5	37.13	364037792
	ALQEAAASELAAR	Q31RF0	NC2_HTL3	650.846	2	988.506	1	y10	30.02	659320832
	ALQEAAASELAAR	Q31RF0	NC2_HTL3	650.846	2	859.463	1	y9	30.02	876651008
	ALQEAAASELAAR	Q31RF0	NC2_HTL3	650.846	2	788.426	1	y8	30.02	1012924992
	VVSPLGAPLDGK	Q31RF1	NC2_HTL3	576.835	2	770.441	1	y8	36.48	443282656
	VVSPLGAPLDGK	Q31RF1	NC2_HTL3	576.835	2	657.357	1	y7	36.48	1123236992
	VVSPLGAPLDGK	Q31RF1	NC2_HTL3	576.835	2	529.298	1	y5	36.48	1258608128
	QQIEQYSQDVK	Q31RF1	NC2_HTL3	683.336	2	1109.55	1	y9	21.21	258559968
	QQIEQYSQDVK	Q31RF1	NC2_HTL3	683.336	2	996.463	1	y8	21.21	363517824
	QQIEQYSQDVK	Q31RF1	NC2_HTL3	683.336	2	576.299	1	y5	21.21	425229312
	IAFLDGIADR	Q31RF2	NC2_HTL3	545.798	2	977.505	1	y9	49.26	219687760
	IAFLDGIADR	Q31RF2	NC2_HTL3	545.798	2	906.468	1	y8	49.26	371177440
	IAFLDGIADR	Q31RF2	NC2_HTL3	545.798	2	646.315	1	y6	49.21	698711680
	HLLENPTLFSSQK	Q31RF2	NC2_HTL3	757.404	2	1263.66	1	y11	35.47	53580900
	HLLENPTLFSSQK	Q31RF2	NC2_HTL3	757.404	2	1150.57	1	y10	35.47	20850900
	HLLENPTLFSSQK	Q31RF2	NC2_HTL3	757.404	2	596.304	1	y5	35.47	31640554
	FGEDAALFR	Q31RF2	NC2_HTL3	513.256	2	878.437	1	y8	38.69	790850176
	FGEDAALFR	Q31RF2	NC2_HTL3	513.256	2	821.415	1	y7	38.69	320411360
	FGEDAALFR	Q31RF2	NC2_HTL3	513.256	2	692.373	1	y6	38.69	549034432
	AAIEAEIR	Q31RF3	NC2_HTL3	436.745	2	801.446	1	y7	22.41	103606736
	AAIEAEIR	Q31RF3	NC2_HTL3	436.745	2	730.409	1	y6	22.41	741051712
	AAIEAEIR	Q31RF3	NC2_HTL3	436.745	2	488.283	1	y4	22.41	1086849792
	QSQALIAEAQTEAGR	Q31RF4	NC2_HTL3	786.902	2	1158.61	1	y11	30.84	54223820
	QSQALIAEAQTEAGR	Q31RF4	NC2_HTL3	786.902	2	1045.53	1	y10	30.84	155557216
	QSQALIAEAQTEAGR	Q31RF4	NC2_HTL3	786.902	2	932.443	1	y9	30.84	232334032
	IAAQQLAEAQR	Q31RF4	NC2_HTL3	599.831	2	1085.57	1	y10	22.48	30887206
	IAAQQLAEAQR	Q31RF4	NC2_HTL3	599.831	2	1014.53	1	y9	22.48	60401368
	IAAQQLAEAQR	Q31RF4	NC2_HTL3	599.831	2	943.496	1	y8	22.48	45829272
	ALTAQYEQELAATR	Q31RF4	NC2_HTL3	782.902	2	1380.68	1	y12	36.18	34909584
	ALTAQYEQELAATR	Q31RF4	NC2_HTL3	782.902	2	1208.59	1	y10	36.18	94100920
	ALTAQYEQELAATR	Q31RF4	NC2_HTL3	782.902	2	1080.53	1	y9	36.18	255035904
	YVHIGTGNYNSK	Q31MX3	NC2_HTL3	676.833	2	953.469	1	y9	18.07	3176755
	YVHIGTGNYNSK	Q31MX3	NC2_HTL3	676.833	2	840.385	1	y8	18.07	7502980
	YVHIGTGNYNSK	Q31MX3	NC2_HTL3	676.833	2	682.315	1	y6	18.07	859567
	FDEENNITWAR	Q31MX3	NC2_HTL3	697.82	2	874.453	1	y7	35.15	20744550
	FDEENNITWAR	Q31MX3	NC2_HTL3	697.82	2	646.367	1	y5	35.15	14371691
	FDEENNITWAR	Q31MX3	NC2_HTL3	697.82	2	533.283	1	y4	35.15	42817872
	TLSDLAPHR	Q31NF6	NC2_HTL3	505.275	2	795.411	1	y7	19.83	932978688
	TLSDLAPHR	Q31NF6	NC2_HTL3	505.275	2	708.379	1	y6	19.83	180430224
	TLSDLAPHR	Q31NF6	NC2_HTL3	505.275	2	593.352	1	y5	19.83	508110688
	DLNAFALDR	Q31NF6	NC2_HTL3	517.767	2	806.416	1	y7	42.4	122768760
	DLNAFALDR	Q31NF6	NC2_HTL3	517.767	2	692.373	1	y6	42.4	84650808
	DLNAFALDR	Q31NF6	NC2_HTL3	517.767	2	621.335	1	y5	42.4	136670288
	VYLTGGFK	Q54711	NC2_HTL3	442.747	2	785.419	1	y7	30.49	70686304
	VYLTGGFK	Q54711	NC2_HTL3	442.747	2	622.356	1	y6	30.49	195229456
	VYLTGGFK	Q54711	NC2_HTL3	442.747	2	509.272	1	y5	30.49	102389312
	TLVQGLK	Q31NV7	NC2_HTL3	379.742	2	657.429	1	y6	22.63	278117088
	TLVQGLK	Q31NV7	NC2_HTL3	379.742	2	544.345	1	y5	22.63	1936718336
	TLVQGLK	Q31NV7	NC2_HTL3	379.742	2	317.218	1	y3	22.63	672232000
	FLADHNVGDR	Q31NV7	NC2_HTL3	572.281	2	883.402	1	y8	16.45	468299552
	FLADHNVGDR	Q31NV7	NC2_HTL3	572.281	2	812.365	1	y7	16.45	188766320
	FLADHNVGDR	Q31NV7	NC2_HTL3	572.281	2	697.338	1	y6	16.45	432398560
	CPCHGSQYDATGK	Q31NV7	NC2_HTL3	740.801	2	1063.48	1	y10	9.16	17046898
	CPCHGSQYDATGK	Q31NV7	NC2_HTL3	740.801	2	926.421	1	y9	9.16	32465130
	CPCHGSQYDATGK	Q31NV7	NC2_HTL3	740.801	2	869.4	1	y8	9.16	6893811
	YQIHVGGNR	Q31NV8	NC2_HTL3	522.273	2	752.416	1	y7	15.74	475221600
	YQIHVGGNR	Q31NV8	NC2_HTL3	522.273	2	639.332	1	y6	15.74	738882560
	YQIHVGGNR	Q31NV8	NC2_HTL3	522.273	2	502.273	1	y5	15.74	672265024
	GQVYPTGQK	Q31NV8	NC2_HTL3	489.256	2	792.425	1	y7	12.24	537074048
	GQVYPTGQK	Q31NV8	NC2_HTL3	489.256	2	693.357	1	y6	12.24	1025413696
	GQVYPTGQK	Q31NV8	NC2_HTL3	489.256	2	530.293	1	y5	12.24	2155294464
	VLTNPAEIR	Q31P08	NC2_HTL3	506.793	2	800.426	1	y7	25.91	234547728
	VLTNPAEIR	Q31P08	NC2_HTL3	506.793	2	699.378	1	y6	25.91	86060672
	VLTNPAEIR	Q31P08	NC2_HTL3	506.793	2	585.335	1	y5	25.91	272467072
	VANDSIQER	Q31P08	NC2_HTL3	516.259	2	932.443	1	y8	11.25	160214272
	VANDSIQER	Q31P08	NC2_HTL3	516.259	2	861.406	1	y7	11.25	258950304
	VANDSIQER	Q31P08	NC2_HTL3	516.259	2	632.336	1	y5	11.25	245646832
	QTIGNEAAVGR	Q31L05	NC2_HTL3	558.294	2	886.474	1	y9	16.35	62423384
	QTIGNEAAVGR	Q31L05	NC2_HTL3	558.294	2	773.39	1	y8	16.35	100431280
	QTIGNEAAVGR	Q31L05	NC2_HTL3	558.294	2	602.326	1	y6	16.35	34017056
	GYSALTYSAR	Q31L05	NC2_HTL3	544.772	2	868.452	1	y8	24.94	74012112
	GYSALTYSAR	Q31L05	NC2_HTL3	544.772	2	781.42	1	y7	24.94	39934816
	GYSALTYSAR	Q31L05	NC2_HTL3	544.772	2	597.299	1	y5	24.94	107760416
	VEGIGVISR	Q31ME6	NC2_HTL3	465.274	2	830.473	1	y8	28.82	86095520
	VEGIGVISR	Q31ME6	NC2_HTL3	465.274	2	701.43	1	y7	28.82	327669248
	VEGIGVISR	Q31ME6	NC2_HTL3	465.274	2	531.325	1	y5	28.82	191024208
	SEWYGPDYQYVSK	Q31ME6	NC2_HTL3	811.362	2	1219.56	1	y10	38.8	17676072
	SEWYGPDYQYVSK	Q31ME6	NC2_HTL3	811.362	2	1056.5	1	y9	38.8	57075828
	SEWYGPDYQYVSK	Q31ME6	NC2_HTL3	811.362	2	999.478	1	y8	38.8	25285656
	LANIPVPK	Q31ME6	NC2_HTL3	426.271	2	738.451	1	y7	31.86	171660880
	LANIPVPK	Q31ME6	NC2_HTL3	426.271	2	440.287	1	y4	31.86	347056160
	LANIPVPK	Q31ME6	NC2_HTL3	426.271	2	244.166	1	y2	31.86	728563136
	HELNYDNVALGR	Q31NJ5	NC2_HTL3	700.849	2	1263.63	1	y11	28.04	42305788
	HELNYDNVALGR	Q31NJ5	NC2_HTL3	700.849	2	1134.59	1	y10	28.04	43973356
	HELNYDNVALGR	Q31NJ5	NC2_HTL3	700.849	2	1021.51	1	y9	28.04	19217480
	EFAYLPK	Q31NJ5	NC2_HTL3	434.234	2	520.313	1	y4	34.54	40718460
	EFAYLPK	Q31NJ5	NC2_HTL3	434.234	2	357.25	1	y3	34.54	117432232
	EFAYLPK	Q31NJ5	NC2_HTL3	434.234	2	244.166	1	y2	34.54	357946592
	CIACEVCVR	Q31NJ5	NC2_HTL3	583.759	2	1006.48	1	y8	24.79	5019627
	CIACEVCVR	Q31NJ5	NC2_HTL3	583.759	2	893.397	1	y7	24.79	142138224
	CIACEVCVR	Q31NJ5	NC2_HTL3	583.759	2	822.36	1	y6	24.79	56094180
	VSDDASQPQEVR	Q31P07	NC2_HTL3	665.815	2	914.469	1	y8	13.25	84691352
	VSDDASQPQEVR	Q31P07	NC2_HTL3	665.815	2	843.432	1	y7	13.25	214251008
	VSDDASQPQEVR	Q31P07	NC2_HTL3	665.815	2	628.341	1	y5	13.25	481704640
	GDYALVR	Q8GIT3	NC2_HTL3	397.214	2	621.372	1	y5	21.42	181278096
	GDYALVR	Q8GIT3	NC2_HTL3	397.214	2	458.309	1	y4	21.42	421922912
	GDYALVR	Q8GIT3	NC2_HTL3	397.214	2	387.271	1	y3	21.42	302619552
	SAVPVIAQQAEASR	Q31LR3	NC2_HTL3	713.886	2	1169.63	1	y11	30.98	45363292
	SAVPVIAQQAEASR	Q31LR3	NC2_HTL3	713.886	2	973.506	1	y9	30.98	44819512
	SAVPVIAQQAEASR	Q31LR3	NC2_HTL3	713.886	2	860.422	1	y8	30.98	55565812
	EIFFGPENK	Q31LR3	NC2_HTL3	540.772	2	838.409	1	y7	35.64	34043456
	EIFFGPENK	Q31LR3	NC2_HTL3	540.772	2	691.341	1	y6	35.64	46996332
	EIFFGPENK	Q31LR3	NC2_HTL3	540.772	2	544.273	1	y5	35.64	103690384
	YSLLGGLR	Q31NJ6	NC2_HTL3	439.758	2	715.446	1	y7	41.63	276461984
	YSLLGGLR	Q31NJ6	NC2_HTL3	439.758	2	628.414	1	y6	41.63	262530944
	YSLLGGLR	Q31NJ6	NC2_HTL3	439.758	2	515.33	1	y5	41.63	371026336
	INPAAIAER	Q31LR2	NC2_HTL3	477.772	2	727.41	1	y7	25.76	141859584
	INPAAIAER	Q31LR2	NC2_HTL3	477.772	2	630.357	1	y6	25.76	54761292
	INPAAIAER	Q31LR2	NC2_HTL3	477.772	2	559.32	1	y5	25.76	87154744
	TAGEEVQSLGAK	Q31MS7	NC2_HTL3	595.307	2	1017.52	1	y10	19.02	4757032
	TAGEEVQSLGAK	Q31MS7	NC2_HTL3	595.307	2	475.287	1	y5	19.14	2443554
	TAGEEVQSLGAK	Q31MS7	NC2_HTL3	595.307	2	388.255	1	y4	19.14	895844
	QLTGGTISVQSGAGQPLGLSDR	Q31MS7	NC2_HTL3	1071.56	2	1471.75	1	y15	43.54	756131
	QLTGGTISVQSGAGQPLGLSDR	Q31MS7	NC2_HTL3	1071.56	2	1157.59	1	y12	43.6	740825
	QLTGGTISVQSGAGQPLGLSDR	Q31MS7	NC2_HTL3	1071.56	2	757.42	1	y7	43.6	1461161
	GGNCELTCAGR	Q31MS7	NC2_HTL3	597.753	2	806.383	1	y7	13.88	3234922
	GGNCELTCAGR	Q31MS7	NC2_HTL3	597.753	2	677.34	1	y6	13.88	5317234
	GGNCELTCAGR	Q31MS7	NC2_HTL3	597.753	2	564.256	1	y5	13.88	5788782
	QFEEALADCR	Q31P73	NC2_HTL3	619.777	2	1110.49	1	y9	26.58	40037804
	QFEEALADCR	Q31P73	NC2_HTL3	619.777	2	963.42	1	y8	26.58	290319296
	QFEEALADCR	Q31P73	NC2_HTL3	619.777	2	834.377	1	y7	26.58	239877872
	LTPVAER	Q31P73	NC2_HTL3	393.229	2	571.32	1	y5	13.8	4117855488
	LTPVAER	Q31P73	NC2_HTL3	393.229	2	474.267	1	y4	13.8	2229753344
	LTPVAER	Q31P73	NC2_HTL3	393.229	2	375.199	1	y3	13.8	2984905728
	LDAVYEVTSK	Q31LF9	NC2_HTL3	562.795	2	896.472	1	y8	29.25	102025944
	LDAVYEVTSK	Q31LF9	NC2_HTL3	562.795	2	825.435	1	y7	29.25	66471256
	LDAVYEVTSK	Q31LF9	NC2_HTL3	562.795	2	726.367	1	y6	29.25	268508064
	IANPTLLSR	Q31LF9	NC2_HTL3	492.795	2	871.5	1	y8	29.4	124089208
	IANPTLLSR	Q31LF9	NC2_HTL3	492.795	2	800.462	1	y7	29.4	186793664
	IANPTLLSR	Q31LF9	NC2_HTL3	492.795	2	686.42	1	y6	29.4	467979264
	DQAVSVPAPGK	Q31LF9	NC2_HTL3	534.788	2	825.483	1	y9	22.35	84896448
	DQAVSVPAPGK	Q31LF9	NC2_HTL3	534.788	2	655.377	1	y7	22.35	125082048
	DQAVSVPAPGK	Q31LF9	NC2_HTL3	534.788	2	568.345	1	y6	22.35	35370964
	GITINTAHVEYETGNR	P33171	NC2_HTL3	887.94	2	1390.63	1	y12	30.31	61983620
	GITINTAHVEYETGNR	P33171	NC2_HTL3	887.94	2	1104.51	1	y9	30.31	130507376
	GITINTAHVEYETGNR	P33171	NC2_HTL3	887.94	2	967.448	1	y8	30.31	91498664
	GDNPWVDK	P33171	NC2_HTL3	465.719	2	644.34	1	y5	21.08	2091431424
	GDNPWVDK	P33171	NC2_HTL3	465.719	2	547.287	1	y4	21.08	993282752
	GDNPWVDK	P33171	NC2_HTL3	465.719	2	361.208	1	y3	21.08	1560542464
	AYADIDAAPEEK	P33171	NC2_HTL3	646.804	2	1058.5	1	y10	23.91	990103360
	AYADIDAAPEEK	P33171	NC2_HTL3	646.804	2	987.463	1	y9	23.91	729943680
	AYADIDAAPEEK	P33171	NC2_HTL3	646.804	2	759.352	1	y7	23.91	1986861312
	GVLIQGNDR	Q31PV4	NC2_HTL3	486.267	2	702.353	1	y6	18.39	673948608
	GVLIQGNDR	Q31PV4	NC2_HTL3	486.267	2	589.269	1	y5	18.39	1216860416
	GVLIQGNDR	Q31PV4	NC2_HTL3	486.267	2	461.21	1	y4	18.39	726432512
	VYTTTPK	P63200	NC2_HTL3	405.224	2	547.309	1	y5	10.72	1028592448
	VYTTTPK	P63200	NC2_HTL3	405.224	2	446.261	1	y4	10.72	107224008
	VYTTTPK	P63200	NC2_HTL3	405.224	2	244.166	1	y2	10.72	1611601920
	GTLDTAGVK	P63200	NC2_HTL3	431.237	2	703.398	1	y7	14.83	341546016
	GTLDTAGVK	P63200	NC2_HTL3	431.237	2	590.314	1	y6	14.83	579064320
	GTLDTAGVK	P63200	NC2_HTL3	431.237	2	475.287	1	y5	14.83	304986656
	TALETIGR	Q31K30	NC2_HTL3	430.745	2	759.436	1	y7	21.45	105091456
	TALETIGR	Q31K30	NC2_HTL3	430.745	2	688.399	1	y6	21.45	898457088
	TALETIGR	Q31K30	NC2_HTL3	430.745	2	575.315	1	y5	21.45	786406144
	VDVQGHTIGR	Q31L07	NC2_HTL3	541.291	2	867.48	1	y8	17.6	14882243
	VDVQGHTIGR	Q31L07	NC2_HTL3	541.291	2	768.411	1	y7	17.6	41159688
	VDVQGHTIGR	Q31L07	NC2_HTL3	541.291	2	640.353	1	y6	17.6	97139024
	LPGSTGAGTTPGR	Q31L07	NC2_HTL3	586.307	2	961.47	1	y11	15.61	414836352
	LPGSTGAGTTPGR	Q31L07	NC2_HTL3	586.307	2	904.448	1	y10	15.61	138184128
	LPGSTGAGTTPGR	Q31L07	NC2_HTL3	586.307	2	716.369	1	y8	15.61	343387136
	EESAAAIVHR	Q31L08	NC2_HTL3	541.783	2	824.474	1	y8	15.94	258965552
	EESAAAIVHR	Q31L08	NC2_HTL3	541.783	2	666.405	1	y6	15.94	330837984
	EESAAAIVHR	Q31L08	NC2_HTL3	541.783	2	595.367	1	y5	15.94	406490944
	DQNVELSVR	Q31L08	NC2_HTL3	530.275	2	816.457	1	y7	24.21	167943456
	DQNVELSVR	Q31L08	NC2_HTL3	530.275	2	702.414	1	y6	24.21	101932224
	DQNVELSVR	Q31L08	NC2_HTL3	530.275	2	603.346	1	y5	24.21	223983456
	SIAEVLK	Q31L20	NC2_HTL3	380.234	2	559.345	1	y5	26.34	1248423168
	SIAEVLK	Q31L20	NC2_HTL3	380.234	2	359.265	1	y3	26.34	262659792
	SIAEVLK	Q31L20	NC2_HTL3	380.234	2	260.197	1	y2	26.34	498604960
	HATTVVPASR	Q31L20	NC2_HTL3	519.788	2	901.51	1	y9	11.23	341395584
	HATTVVPASR	Q31L20	NC2_HTL3	519.788	2	830.473	1	y8	11.23	721517184
	HATTVVPASR	Q31L20	NC2_HTL3	519.788	2	729.425	1	y7	11.23	217259872
	PAAPGTGVIAGGAVR	Q31L23	NC2_HTL3	647.367	2	1054.6	1	y12	29.41	1515092736
	PAAPGTGVIAGGAVR	Q31L23	NC2_HTL3	647.367	2	957.548	1	y11	29.41	377381568
	PAAPGTGVIAGGAVR	Q31L23	NC2_HTL3	647.367	2	643.389	1	y7	29.41	785048768
	AIVIVGNER	Q31L23	NC2_HTL3	485.788	2	786.447	1	y7	25.87	903281408
	AIVIVGNER	Q31L23	NC2_HTL3	485.788	2	687.378	1	y6	25.87	973546368
	AIVIVGNER	Q31L23	NC2_HTL3	485.788	2	574.294	1	y5	25.87	1551826048
	ITGLTAR	Q31P66	NC2_HTL3	366.224	2	517.309	1	y5	16.34	2229380864
	ITGLTAR	Q31P66	NC2_HTL3	366.224	2	460.288	1	y4	16.34	164613744
	ITGLTAR	Q31P66	NC2_HTL3	366.224	2	347.204	1	y3	16.34	306079392
	DLAVAIK	Q31P66	NC2_HTL3	365.229	2	501.34	1	y5	29.09	658971456
	DLAVAIK	Q31P66	NC2_HTL3	365.229	2	430.302	1	y4	29.09	172634400
	DLAVAIK	Q31P66	NC2_HTL3	365.229	2	331.234	1	y3	29.09	221631008
	IVITLECTECR	Q31P67	NC2_HTL3	697.344	2	1181.53	1	y9	37.21	151516816
	IVITLECTECR	Q31P67	NC2_HTL3	697.344	2	1068.44	1	y8	37.21	222475904
	IVITLECTECR	Q31P67	NC2_HTL3	697.344	2	967.397	1	y7	37.21	153928256
	TFTEAETAAIQLGQR	Q31MY2	NC2_HTL3	818.42	2	1387.72	1	y13	42.89	3034689
	TFTEAETAAIQLGQR	Q31MY2	NC2_HTL3	818.42	2	1157.63	1	y11	42.89	8046547
	TFTEAETAAIQLGQR	Q31MY2	NC2_HTL3	818.42	2	957.548	1	y9	42.89	11647692
	ASASAHAVATAQR	Q31MY2	NC2_HTL3	620.823	2	1011.53	1	y10	9.47	1258996
	ASASAHAVATAQR	Q31MY2	NC2_HTL3	620.823	2	853.464	1	y8	9.47	6239621
	ASASAHAVATAQR	Q31MY2	NC2_HTL3	620.823	2	716.405	1	y7	9.47	10403963
	EAVVEDPR	P38046	NC2_HTL3	457.733	2	785.415	1	y7	14.59	1136834
	EAVVEDPR	P38046	NC2_HTL3	457.733	2	714.378	1	y6	14.48	7420201
	EAVVEDPR	P38046	NC2_HTL3	457.733	2	615.31	1	y5	14.48	19512756
	DNIALAVK	P38046	NC2_HTL3	422.25	2	614.424	1	y6	27.51	14720058
	DNIALAVK	P38046	NC2_HTL3	422.25	2	501.34	1	y5	27.51	40479604
	DNIALAVK	P38046	NC2_HTL3	422.25	2	430.302	1	y4	27.51	26053278
	QVTEPGPDR	P38045	NC2_HTL3	499.749	2	771.363	1	y7	11.64	49448960
	QVTEPGPDR	P38045	NC2_HTL3	499.749	2	670.315	1	y6	11.64	7599340
	QVTEPGPDR	P38045	NC2_HTL3	499.749	2	541.273	1	y5	11.64	98018184
	AAAPAPAVAASQQK	P38045	NC2_HTL3	640.852	2	1067.58	1	y11	16.59	17082574
	AAAPAPAVAASQQK	P38045	NC2_HTL3	640.852	2	970.532	1	y10	16.59	10641392
	AAAPAPAVAASQQK	P38045	NC2_HTL3	640.852	2	899.495	1	y9	16.59	69806400
	LVSPVSR	P38044	NC2_HTL3	379.232	2	644.373	1	y6	17.78	69856504
	LVSPVSR	P38044	NC2_HTL3	379.232	2	545.304	1	y5	17.78	482214112
	LVSPVSR	P38044	NC2_HTL3	379.232	2	458.272	1	y4	17.78	131088192
	LQGDIDYGDGR	P38043	NC2_HTL3	604.781	2	567.252	1	y5	21.61	1334159872
	LQGDIDYGDGR	P38043	NC2_HTL3	604.781	2	404.189	1	y4	21.61	354654144
	LQGDIDYGDGR	P38043	NC2_HTL3	604.781	2	232.14	1	y2	21.61	1135126656
	DNLELGSDR	P38043	NC2_HTL3	509.744	2	789.41	1	y7	20.67	619212032
	DNLELGSDR	P38043	NC2_HTL3	509.744	2	676.326	1	y6	20.67	1509147648
	DNLELGSDR	P38043	NC2_HTL3	509.744	2	547.283	1	y5	20.67	2061622784
	VAPAIQPR	Q31LJ0	NC2_NTL1	426.259	2	681.404	1	y6	16.68	1396393344
	VAPAIQPR	Q31LJ0	NC2_NTL1	426.259	2	584.351	1	y5	16.68	1947848320
	VAPAIQPR	Q31LJ0	NC2_NTL1	426.259	2	513.314	1	y4	16.68	1489284864
	GPFTGQGHK	Q31LJ0	NC2_NTL1	464.735	2	774.389	1	y7	7.83	534153024
	GPFTGQGHK	Q31LJ0	NC2_NTL1	464.735	2	627.321	1	y6	7.83	676875200
	GPFTGQGHK	Q31LJ0	NC2_NTL1	464.735	2	526.273	1	y5	7.83	399703552
	ALSIIQGR	Q31LJ0	NC2_NTL1	429.264	2	673.399	1	y6	28.29	1956634240
	ALSIIQGR	Q31LJ0	NC2_NTL1	429.264	2	586.367	1	y5	28.29	391725120
	ALSIIQGR	Q31LJ0	NC2_NTL1	429.264	2	473.283	1	y4	28.29	1081405184
	PSLSWFK	Q31LJ1	NC2_NTL1	432.734	2	767.409	1	y6	43.69	65302332
	PSLSWFK	Q31LJ1	NC2_NTL1	432.734	2	680.377	1	y5	43.69	21327100
	PSLSWFK	Q31LJ1	NC2_NTL1	432.734	2	567.293	1	y4	43.69	28504820
	FSQDLAQDPTTR	Q31LJ1	NC2_NTL1	689.834	2	1144.56	1	y10	24.14	136250720
	FSQDLAQDPTTR	Q31LJ1	NC2_NTL1	689.834	2	1016.5	1	y9	24.14	762257920
	FSQDLAQDPTTR	Q31LJ1	NC2_NTL1	689.834	2	788.39	1	y7	24.14	1979632512
	DYDPEANK	Q31LJ1	NC2_NTL1	476.206	2	673.315	1	y6	11.98	95734512
	DYDPEANK	Q31LJ1	NC2_NTL1	476.206	2	558.288	1	y5	11.98	358114688
	DYDPEANK	Q31LJ1	NC2_NTL1	476.206	2	461.235	1	y4	11.98	33317518
	IYDTCIGCTQCVR	Q31QV2	NC2_NTL1	823.36	2	1153.49	1	y9	29.55	233483072
	IYDTCIGCTQCVR	Q31QV2	NC2_NTL1	823.36	2	993.46	1	y8	29.55	347242656
	IYDTCIGCTQCVR	Q31QV2	NC2_NTL1	823.36	2	880.376	1	y7	29.55	1097841792
	AGQIAASPR	Q31QV2	NC2_NTL1	435.743	2	614.362	1	y6	11.52	2597287168
	AGQIAASPR	Q31QV2	NC2_NTL1	435.743	2	501.278	1	y5	11.52	5340840960
	AGQIAASPR	Q31QV2	NC2_NTL1	435.743	2	430.241	1	y4	11.52	2052495872
	PSPVATVETDSLQQPILGSR	Q31QI3	NC2_NTL1	1048.06	2	1443.74	1	y13	49.91	9293818
	PSPVATVETDSLQQPILGSR	Q31QI3	NC2_NTL1	1048.06	2	1314.7	1	y12	49.91	6540075
	PSPVATVETDSLQQPILGSR	Q31QI3	NC2_NTL1	1048.06	2	1098.63	1	y10	49.91	5969477
	LQTVATPQAVNTNSASLSR	Q935Y3	NC2_NTL1	979.519	2	1445.73	1	y14	33.38	4891417
	LQTVATPQAVNTNSASLSR	Q935Y3	NC2_NTL1	979.519	2	1344.69	1	y13	33.38	23089746
	LQTVATPQAVNTNSASLSR	Q935Y3	NC2_NTL1	979.519	2	949.47	1	y9	33.38	4974295
	IGQNPNPATIK	Q31PI7	NC2_NTL1	576.822	2	854.473	1	y8	19.04	923983424
	IGQNPNPATIK	Q31PI7	NC2_NTL1	576.822	2	740.43	1	y7	19.04	2839022848
	IGQNPNPATIK	Q31PI7	NC2_NTL1	576.822	2	529.334	1	y5	19.04	1861795968
	SPEEWDR	Q31ML0	NC2_NTL1	459.701	2	831.363	1	y6	15.75	296737440
	SPEEWDR	Q31ML0	NC2_NTL1	459.701	2	734.31	1	y5	15.75	2767306752
	SPEEWDR	Q31ML0	NC2_NTL1	459.701	2	605.268	1	y4	15.75	2131972480
	SAAIQFTR	Q31ML0	NC2_NTL1	447.246	2	735.415	1	y6	23.67	2174418432
	SAAIQFTR	Q31ML0	NC2_NTL1	447.246	2	664.378	1	y5	23.67	1482241152
	SAAIQFTR	Q31ML0	NC2_NTL1	447.246	2	551.294	1	y4	23.67	2907866880
	QWELSYR	P04996	NC2_NTL1	491.243	2	667.341	1	y5	34.59	708184256
	QWELSYR	P04996	NC2_NTL1	491.243	2	538.298	1	y4	34.59	522695968
	QWELSYR	P04996	NC2_NTL1	491.243	2	425.214	1	y3	34.59	514503264
	FGQEEETYNIVAAHGYFGR	P04996	NC2_NTL1	1094.51	2	1204.62	1	y11	46.84	11722385
	FGQEEETYNIVAAHGYFGR	P04996	NC2_NTL1	1094.51	2	1090.58	1	y10	46.84	6486282
	FGQEEETYNIVAAHGYFGR	P04996	NC2_NTL1	1094.51	2	807.39	1	y7	46.84	15933499
	FCEWVTSTDNR	P04996	NC2_NTL1	707.806	2	1107.51	1	y9	32.66	148273072
	FCEWVTSTDNR	P04996	NC2_NTL1	707.806	2	792.385	1	y7	32.66	213831152
	FCEWVTSTDNR	P04996	NC2_NTL1	707.806	2	693.316	1	y6	32.66	296446464
	LTNDIQPWQAR	P11004	NC2_NTL1	671.349	2	898.489	1	y7	33.74	599314624
	LTNDIQPWQAR	P11004	NC2_NTL1	671.349	2	785.405	1	y6	33.74	1359103360
	LTNDIQPWQAR	P11004	NC2_NTL1	671.349	2	657.347	1	y5	33.74	3234904576
	LGANIGSAQGPTGLGK	P11004	NC2_NTL1	720.894	2	972.511	1	y11	30.96	1808132736
	LGANIGSAQGPTGLGK	P11004	NC2_NTL1	720.894	2	915.489	1	y10	30.96	369378368
	LGANIGSAQGPTGLGK	P11004	NC2_NTL1	720.894	2	629.362	1	y7	30.96	862424256
	AYDFVSQELR	P11005	NC2_NTL1	614.304	2	993.5	1	y8	40.27	492132576
	AYDFVSQELR	P11005	NC2_NTL1	614.304	2	878.473	1	y7	40.27	289098912
	AYDFVSQELR	P11005	NC2_NTL1	614.304	2	731.405	1	y6	40.27	381187904
	AAEDPEFETFYTK	P11005	NC2_NTL1	774.349	2	1161.55	1	y9	41.41	358778816
	AAEDPEFETFYTK	P11005	NC2_NTL1	774.349	2	1064.49	1	y8	41.41	91639616
	AAEDPEFETFYTK	P11005	NC2_NTL1	774.349	2	935.451	1	y7	41.41	233457200
	GLVASTSEPATSINTSTDLR	P11472	NC2_NTL1	1010.51	2	1275.65	1	y12	38.96	948440896
	GLVASTSEPATSINTSTDLR	P11472	NC2_NTL1	1010.51	2	1107.56	1	y10	38.96	107611008
	GLVASTSEPATSINTSTDLR	P11472	NC2_NTL1	1010.51	2	1006.52	1	y9	38.96	155729632
	ADGTVSFTEK	P11472	NC2_NTL1	527.756	2	868.441	1	y8	19.74	1145964800
	ADGTVSFTEK	P11472	NC2_NTL1	527.756	2	710.372	1	y6	19.74	1941296384
	ADGTVSFTEK	P11472	NC2_NTL1	527.756	2	611.304	1	y5	19.74	3460634368
	VHTVVLNDPGR	P31094	NC2_NTL1	603.833	2	970.532	1	y9	18.95	235637648
	VHTVVLNDPGR	P31094	NC2_NTL1	603.833	2	869.484	1	y8	18.95	100182288
	VHTVVLNDPGR	P31094	NC2_NTL1	603.833	2	770.416	1	y7	18.95	84197640
	LAFYDYVGNSPAK	P31094	NC2_NTL1	722.859	2	1260.59	1	y11	44.61	227305872
	LAFYDYVGNSPAK	P31094	NC2_NTL1	722.859	2	1113.52	1	y10	44.61	706914624
	LAFYDYVGNSPAK	P31094	NC2_NTL1	722.859	2	950.458	1	y9	44.57	1120202368
	LDLNNIGVR	Q31M07	NC2_NTL1	507.291	2	900.49	1	y8	37.88	3950660096
	LDLNNIGVR	Q31M07	NC2_NTL1	507.291	2	785.463	1	y7	37.88	5383710208
	LDLNNIGVR	Q31M07	NC2_NTL1	507.291	2	672.379	1	y6	37.88	5869067264
	DALNEGDDR	Q31M07	NC2_NTL1	502.718	2	818.364	1	y7	11.5	1551532416
	DALNEGDDR	Q31M07	NC2_NTL1	502.718	2	705.28	1	y6	11.5	6245652992
	DALNEGDDR	Q31M07	NC2_NTL1	502.718	2	591.237	1	y5	11.5	2644179456
	TEVPIVSDR	Q8KPP3	NC2_NTL1	508.275	2	589.33	1	y5	26.62	51401981952
	TEVPIVSDR	Q8KPP3	NC2_NTL1	508.275	2	476.246	1	y4	26.62	43743461376
	TEVPIVSDR	Q8KPP3	NC2_NTL1	508.275	2	377.178	1	y3	26.62	19163817984
	PNEYFTQDR	Q8KPP3	NC2_NTL1	585.265	2	1072.47	1	y8	20.93	1092448000
	PNEYFTQDR	Q8KPP3	NC2_NTL1	585.265	2	958.426	1	y7	20.93	995663488
	PNEYFTQDR	Q8KPP3	NC2_NTL1	585.265	2	829.384	1	y6	20.93	1129160064
	QDTLAVVTSLR	Q31RE4	NC2_NTL1	601.841	2	1074.62	1	y10	44.48	212311136
	QDTLAVVTSLR	Q31RE4	NC2_NTL1	601.841	2	959.588	1	y9	44.48	775690240
	QDTLAVVTSLR	Q31RE4	NC2_NTL1	601.841	2	858.541	1	y8	44.48	614656256
	IDLEEAR	P0A2Z8	NC2_NTL1	423.222	2	617.325	1	y5	21.26	872661376
	IDLEEAR	P0A2Z8	NC2_NTL1	423.222	2	504.241	1	y4	21.26	343902208
	IDLEEAR	P0A2Z8	NC2_NTL1	423.222	2	375.199	1	y3	21.26	292728704
	AAFSQADER	P0A2Z8	NC2_NTL1	497.733	2	852.385	1	y7	13.39	396003072
	AAFSQADER	P0A2Z8	NC2_NTL1	497.733	2	705.316	1	y6	13.39	1020106048
	AAFSQADER	P0A2Z8	NC2_NTL1	497.733	2	490.226	1	y4	13.39	358406848
	LEDTISGFNR	Q31KS4	NC2_NTL1	576.288	2	909.442	1	y8	30.95	1081422848
	LEDTISGFNR	Q31KS4	NC2_NTL1	576.288	2	794.416	1	y7	30.95	540291264
	LEDTISGFNR	Q31KS4	NC2_NTL1	576.288	2	580.284	1	y5	30.95	1658183936
	AVQSTLQR	Q31KS4	NC2_NTL1	451.756	2	732.4	1	y6	12.28	2768200192
	AVQSTLQR	Q31KS4	NC2_NTL1	451.756	2	604.341	1	y5	12.28	2308905216
	AVQSTLQR	Q31KS4	NC2_NTL1	451.756	2	517.309	1	y4	12.28	723452672
	LTSEVAPLPR	Q31RF0	NC2_NTL1	541.814	2	868.489	1	y8	30.37	877334592
	LTSEVAPLPR	Q31RF0	NC2_NTL1	541.814	2	781.457	1	y7	30.37	189262160
	LTSEVAPLPR	Q31RF0	NC2_NTL1	541.814	2	652.414	1	y6	30.37	554316864
	LAQVLAGLQQR	Q31RF0	NC2_NTL1	598.859	2	884.531	1	y8	37.48	257167152
	LAQVLAGLQQR	Q31RF0	NC2_NTL1	598.859	2	785.463	1	y7	37.48	632686976
	LAQVLAGLQQR	Q31RF0	NC2_NTL1	598.859	2	601.342	1	y5	37.48	545390592
	ALQEAAASELAAR	Q31RF0	NC2_NTL1	650.846	2	988.506	1	y10	30.24	431017792
	ALQEAAASELAAR	Q31RF0	NC2_NTL1	650.846	2	859.463	1	y9	30.24	582720256
	ALQEAAASELAAR	Q31RF0	NC2_NTL1	650.846	2	788.426	1	y8	30.24	696757952
	VVSPLGAPLDGK	Q31RF1	NC2_NTL1	576.835	2	770.441	1	y8	36.98	844029632
	VVSPLGAPLDGK	Q31RF1	NC2_NTL1	576.835	2	657.357	1	y7	36.87	2133541504
	VVSPLGAPLDGK	Q31RF1	NC2_NTL1	576.835	2	529.298	1	y5	36.87	2320424704
	QQIEQYSQDVK	Q31RF1	NC2_NTL1	683.336	2	1109.55	1	y9	21.29	281558400
	QQIEQYSQDVK	Q31RF1	NC2_NTL1	683.336	2	996.463	1	y8	21.29	393918624
	QQIEQYSQDVK	Q31RF1	NC2_NTL1	683.336	2	576.299	1	y5	21.29	441127552
	IAFLDGIADR	Q31RF2	NC2_NTL1	545.798	2	977.505	1	y9	49.82	537428672
	IAFLDGIADR	Q31RF2	NC2_NTL1	545.798	2	906.468	1	y8	49.82	916825664
	IAFLDGIADR	Q31RF2	NC2_NTL1	545.798	2	646.315	1	y6	49.82	1637154944
	HLLENPTLFSSQK	Q31RF2	NC2_NTL1	757.404	2	1263.66	1	y11	36.19	293916896
	HLLENPTLFSSQK	Q31RF2	NC2_NTL1	757.404	2	1150.57	1	y10	36.19	117902952
	HLLENPTLFSSQK	Q31RF2	NC2_NTL1	757.404	2	596.304	1	y5	36.19	177186592
	FGEDAALFR	Q31RF2	NC2_NTL1	513.256	2	878.437	1	y8	38.9	1608043264
	FGEDAALFR	Q31RF2	NC2_NTL1	513.256	2	821.415	1	y7	38.9	626801472
	FGEDAALFR	Q31RF2	NC2_NTL1	513.256	2	692.373	1	y6	38.9	1156401280
	AAIEAEIR	Q31RF3	NC2_NTL1	436.745	2	801.446	1	y7	22.46	111081192
	AAIEAEIR	Q31RF3	NC2_NTL1	436.745	2	730.409	1	y6	22.46	845131648
	AAIEAEIR	Q31RF3	NC2_NTL1	436.745	2	488.283	1	y4	22.46	1276312704
	QSQALIAEAQTEAGR	Q31RF4	NC2_NTL1	786.902	2	1158.61	1	y11	30.91	172509344
	QSQALIAEAQTEAGR	Q31RF4	NC2_NTL1	786.902	2	1045.53	1	y10	30.91	495762624
	QSQALIAEAQTEAGR	Q31RF4	NC2_NTL1	786.902	2	932.443	1	y9	30.91	766466176
	IAAQQLAEAQR	Q31RF4	NC2_NTL1	599.831	2	1085.57	1	y10	22.4	78522880
	IAAQQLAEAQR	Q31RF4	NC2_NTL1	599.831	2	1014.53	1	y9	22.4	158869024
	IAAQQLAEAQR	Q31RF4	NC2_NTL1	599.831	2	943.496	1	y8	22.4	116392672
	ALTAQYEQELAATR	Q31RF4	NC2_NTL1	782.902	2	1380.68	1	y12	36.71	57936076
	ALTAQYEQELAATR	Q31RF4	NC2_NTL1	782.902	2	1208.59	1	y10	36.71	147536800
	ALTAQYEQELAATR	Q31RF4	NC2_NTL1	782.902	2	1080.53	1	y9	36.71	405553856
	YVHIGTGNYNSK	Q31MX3	NC2_NTL1	676.833	2	953.469	1	y9	18.08	1371910
	YVHIGTGNYNSK	Q31MX3	NC2_NTL1	676.833	2	840.385	1	y8	18.08	2982690
	YVHIGTGNYNSK	Q31MX3	NC2_NTL1	676.833	2	682.315	1	y6	18.08	357770
	FDEENNITWAR	Q31MX3	NC2_NTL1	697.82	2	874.453	1	y7	35.46	16003137
	FDEENNITWAR	Q31MX3	NC2_NTL1	697.82	2	646.367	1	y5	35.46	8686711
	FDEENNITWAR	Q31MX3	NC2_NTL1	697.82	2	533.283	1	y4	35.46	26753620
	TLSDLAPHR	Q31NF6	NC2_NTL1	505.275	2	795.411	1	y7	20.03	1598568064
	TLSDLAPHR	Q31NF6	NC2_NTL1	505.275	2	708.379	1	y6	20.03	312755392
	TLSDLAPHR	Q31NF6	NC2_NTL1	505.275	2	593.352	1	y5	20.03	886497728
	DLNAFALDR	Q31NF6	NC2_NTL1	517.767	2	806.416	1	y7	42.85	112810936
	DLNAFALDR	Q31NF6	NC2_NTL1	517.767	2	692.373	1	y6	42.85	71352568
	DLNAFALDR	Q31NF6	NC2_NTL1	517.767	2	621.335	1	y5	42.85	120111016
	VYLTGGFK	Q54711	NC2_NTL1	442.747	2	785.419	1	y7	30.83	40551184
	VYLTGGFK	Q54711	NC2_NTL1	442.747	2	622.356	1	y6	30.83	86871528
	VYLTGGFK	Q54711	NC2_NTL1	442.747	2	509.272	1	y5	30.83	48916920
	TLVQGLK	Q31NV7	NC2_NTL1	379.742	2	657.429	1	y6	22.55	725772096
	TLVQGLK	Q31NV7	NC2_NTL1	379.742	2	544.345	1	y5	22.55	5615774208
	TLVQGLK	Q31NV7	NC2_NTL1	379.742	2	317.218	1	y3	22.55	2062055808
	FLADHNVGDR	Q31NV7	NC2_NTL1	572.281	2	883.402	1	y8	16.58	604888960
	FLADHNVGDR	Q31NV7	NC2_NTL1	572.281	2	812.365	1	y7	16.58	254059376
	FLADHNVGDR	Q31NV7	NC2_NTL1	572.281	2	697.338	1	y6	16.58	538347456
	CPCHGSQYDATGK	Q31NV7	NC2_NTL1	740.801	2	1063.48	1	y10	9.23	28789726
	CPCHGSQYDATGK	Q31NV7	NC2_NTL1	740.801	2	926.421	1	y9	9.23	57486432
	CPCHGSQYDATGK	Q31NV7	NC2_NTL1	740.801	2	869.4	1	y8	9.23	12259895
	YQIHVGGNR	Q31NV8	NC2_NTL1	522.273	2	752.416	1	y7	15.98	385566400
	YQIHVGGNR	Q31NV8	NC2_NTL1	522.273	2	639.332	1	y6	15.98	554799872
	YQIHVGGNR	Q31NV8	NC2_NTL1	522.273	2	502.273	1	y5	15.98	488369440
	GQVYPTGQK	Q31NV8	NC2_NTL1	489.256	2	792.425	1	y7	12.42	591080512
	GQVYPTGQK	Q31NV8	NC2_NTL1	489.256	2	693.357	1	y6	12.42	1009268736
	GQVYPTGQK	Q31NV8	NC2_NTL1	489.256	2	530.293	1	y5	12.42	2073066752
	VLTNPAEIR	Q31P08	NC2_NTL1	506.793	2	800.426	1	y7	26.19	285241600
	VLTNPAEIR	Q31P08	NC2_NTL1	506.793	2	699.378	1	y6	26.19	114874104
	VLTNPAEIR	Q31P08	NC2_NTL1	506.793	2	585.335	1	y5	26.19	360651968
	VANDSIQER	Q31P08	NC2_NTL1	516.259	2	932.443	1	y8	11.34	151567344
	VANDSIQER	Q31P08	NC2_NTL1	516.259	2	861.406	1	y7	11.34	249014592
	VANDSIQER	Q31P08	NC2_NTL1	516.259	2	632.336	1	y5	11.34	237044752
	QTIGNEAAVGR	Q31L05	NC2_NTL1	558.294	2	886.474	1	y9	16.47	502195616
	QTIGNEAAVGR	Q31L05	NC2_NTL1	558.294	2	773.39	1	y8	16.47	828132032
	QTIGNEAAVGR	Q31L05	NC2_NTL1	558.294	2	602.326	1	y6	16.47	264405616
	GYSALTYSAR	Q31L05	NC2_NTL1	544.772	2	868.452	1	y8	25.06	164440032
	GYSALTYSAR	Q31L05	NC2_NTL1	544.772	2	781.42	1	y7	25.06	84498920
	GYSALTYSAR	Q31L05	NC2_NTL1	544.772	2	597.299	1	y5	25.06	284433152
	VEGIGVISR	Q31ME6	NC2_NTL1	465.274	2	830.473	1	y8	28.89	80637968
	VEGIGVISR	Q31ME6	NC2_NTL1	465.274	2	701.43	1	y7	28.89	295244288
	VEGIGVISR	Q31ME6	NC2_NTL1	465.274	2	531.325	1	y5	28.89	176771200
	SEWYGPDYQYVSK	Q31ME6	NC2_NTL1	811.362	2	1219.56	1	y10	39.11	17739052
	SEWYGPDYQYVSK	Q31ME6	NC2_NTL1	811.362	2	1056.5	1	y9	39.11	53624688
	SEWYGPDYQYVSK	Q31ME6	NC2_NTL1	811.362	2	999.478	1	y8	39.11	24199996
	LANIPVPK	Q31ME6	NC2_NTL1	426.271	2	738.451	1	y7	32.21	159621488
	LANIPVPK	Q31ME6	NC2_NTL1	426.271	2	440.287	1	y4	32.21	303666432
	LANIPVPK	Q31ME6	NC2_NTL1	426.271	2	244.166	1	y2	32.21	604478912
	HELNYDNVALGR	Q31NJ5	NC2_NTL1	700.849	2	1263.63	1	y11	28.14	34334608
	HELNYDNVALGR	Q31NJ5	NC2_NTL1	700.849	2	1134.59	1	y10	28.14	52080052
	HELNYDNVALGR	Q31NJ5	NC2_NTL1	700.849	2	1021.51	1	y9	28.14	23394750
	EFAYLPK	Q31NJ5	NC2_NTL1	434.234	2	520.313	1	y4	34.84	47285936
	EFAYLPK	Q31NJ5	NC2_NTL1	434.234	2	357.25	1	y3	34.84	141768192
	EFAYLPK	Q31NJ5	NC2_NTL1	434.234	2	244.166	1	y2	34.84	429182080
	CIACEVCVR	Q31NJ5	NC2_NTL1	583.759	2	1006.48	1	y8	24.92	1284164
	CIACEVCVR	Q31NJ5	NC2_NTL1	583.759	2	893.397	1	y7	24.92	31723648
	CIACEVCVR	Q31NJ5	NC2_NTL1	583.759	2	822.36	1	y6	24.92	10043090
	VSDDASQPQEVR	Q31P07	NC2_NTL1	665.815	2	914.469	1	y8	13.32	183594992
	VSDDASQPQEVR	Q31P07	NC2_NTL1	665.815	2	843.432	1	y7	13.32	440807008
	VSDDASQPQEVR	Q31P07	NC2_NTL1	665.815	2	628.341	1	y5	13.32	935270720
	GDYALVR	Q8GIT3	NC2_NTL1	397.214	2	621.372	1	y5	21.5	648296832
	GDYALVR	Q8GIT3	NC2_NTL1	397.214	2	458.309	1	y4	21.5	1434008192
	GDYALVR	Q8GIT3	NC2_NTL1	397.214	2	387.271	1	y3	21.5	1024686464
	SAVPVIAQQAEASR	Q31LR3	NC2_NTL1	713.886	2	1169.63	1	y11	31.18	14680279
	SAVPVIAQQAEASR	Q31LR3	NC2_NTL1	713.886	2	973.506	1	y9	31.18	14739629
	SAVPVIAQQAEASR	Q31LR3	NC2_NTL1	713.886	2	860.422	1	y8	31.18	18859518
	EIFFGPENK	Q31LR3	NC2_NTL1	540.772	2	838.409	1	y7	35.96	28684168
	EIFFGPENK	Q31LR3	NC2_NTL1	540.772	2	691.341	1	y6	35.96	39159864
	EIFFGPENK	Q31LR3	NC2_NTL1	540.772	2	544.273	1	y5	35.96	80312120
	YSLLGGLR	Q31NJ6	NC2_NTL1	439.758	2	715.446	1	y7	42.05	147141648
	YSLLGGLR	Q31NJ6	NC2_NTL1	439.758	2	628.414	1	y6	42.05	140361744
	YSLLGGLR	Q31NJ6	NC2_NTL1	439.758	2	515.33	1	y5	42.05	193497856
	INPAAIAER	Q31LR2	NC2_NTL1	477.772	2	727.41	1	y7	26.05	361784320
	INPAAIAER	Q31LR2	NC2_NTL1	477.772	2	630.357	1	y6	26.05	145214704
	INPAAIAER	Q31LR2	NC2_NTL1	477.772	2	559.32	1	y5	26.05	205887520
	TAGEEVQSLGAK	Q31MS7	NC2_NTL1	595.307	2	1017.52	1	y10	19.13	51385244
	TAGEEVQSLGAK	Q31MS7	NC2_NTL1	595.307	2	475.287	1	y5	19.13	31232360
	TAGEEVQSLGAK	Q31MS7	NC2_NTL1	595.307	2	388.255	1	y4	19.13	12206370
	QLTGGTISVQSGAGQPLGLSDR	Q31MS7	NC2_NTL1	1071.56	2	1471.75	1	y15	43.93	2308159
	QLTGGTISVQSGAGQPLGLSDR	Q31MS7	NC2_NTL1	1071.56	2	1157.59	1	y12	43.93	2005564
	QLTGGTISVQSGAGQPLGLSDR	Q31MS7	NC2_NTL1	1071.56	2	757.42	1	y7	43.93	4273765
	GGNCELTCAGR	Q31MS7	NC2_NTL1	597.753	2	806.383	1	y7	13.95	15354647
	GGNCELTCAGR	Q31MS7	NC2_NTL1	597.753	2	677.34	1	y6	13.95	29427252
	GGNCELTCAGR	Q31MS7	NC2_NTL1	597.753	2	564.256	1	y5	13.95	29696030
	QFEEALADCR	Q31P73	NC2_NTL1	619.777	2	1110.49	1	y9	27.03	21619356
	QFEEALADCR	Q31P73	NC2_NTL1	619.777	2	963.42	1	y8	27.03	160510144
	QFEEALADCR	Q31P73	NC2_NTL1	619.777	2	834.377	1	y7	27.03	139383232
	LTPVAER	Q31P73	NC2_NTL1	393.229	2	571.32	1	y5	13.88	2853089024
	LTPVAER	Q31P73	NC2_NTL1	393.229	2	474.267	1	y4	13.88	1336171520
	LTPVAER	Q31P73	NC2_NTL1	393.229	2	375.199	1	y3	13.88	1879486464
	LDAVYEVTSK	Q31LF9	NC2_NTL1	562.795	2	896.472	1	y8	29.48	47871108
	LDAVYEVTSK	Q31LF9	NC2_NTL1	562.795	2	825.435	1	y7	29.48	29587952
	LDAVYEVTSK	Q31LF9	NC2_NTL1	562.795	2	726.367	1	y6	29.48	129107448
	IANPTLLSR	Q31LF9	NC2_NTL1	492.795	2	871.5	1	y8	29.63	64593456
	IANPTLLSR	Q31LF9	NC2_NTL1	492.795	2	800.462	1	y7	29.63	104742264
	IANPTLLSR	Q31LF9	NC2_NTL1	492.795	2	686.42	1	y6	29.63	242898608
	DQAVSVPAPGK	Q31LF9	NC2_NTL1	534.788	2	825.483	1	y9	22.4	40524884
	DQAVSVPAPGK	Q31LF9	NC2_NTL1	534.788	2	655.377	1	y7	22.27	63156292
	DQAVSVPAPGK	Q31LF9	NC2_NTL1	534.788	2	568.345	1	y6	22.4	18123294
	GITINTAHVEYETGNR	P33171	NC2_NTL1	887.94	2	1390.63	1	y12	30.53	28299072
	GITINTAHVEYETGNR	P33171	NC2_NTL1	887.94	2	1104.51	1	y9	30.53	66612340
	GITINTAHVEYETGNR	P33171	NC2_NTL1	887.94	2	967.448	1	y8	30.53	46787976
	GDNPWVDK	P33171	NC2_NTL1	465.719	2	644.34	1	y5	21.16	1655699328
	GDNPWVDK	P33171	NC2_NTL1	465.719	2	547.287	1	y4	21.16	793020160
	GDNPWVDK	P33171	NC2_NTL1	465.719	2	361.208	1	y3	21.16	1354925312
	AYADIDAAPEEK	P33171	NC2_NTL1	646.804	2	1058.5	1	y10	23.9	523564352
	AYADIDAAPEEK	P33171	NC2_NTL1	646.804	2	987.463	1	y9	23.9	355628288
	AYADIDAAPEEK	P33171	NC2_NTL1	646.804	2	759.352	1	y7	23.9	971512448
	GVLIQGNDR	Q31PV4	NC2_NTL1	486.267	2	702.353	1	y6	18.51	375361216
	GVLIQGNDR	Q31PV4	NC2_NTL1	486.267	2	589.269	1	y5	18.51	695984896
	GVLIQGNDR	Q31PV4	NC2_NTL1	486.267	2	461.21	1	y4	18.51	444786912
	VYTTTPK	P63200	NC2_NTL1	405.224	2	547.309	1	y5	10.9	1281931136
	VYTTTPK	P63200	NC2_NTL1	405.224	2	446.261	1	y4	10.9	142140576
	VYTTTPK	P63200	NC2_NTL1	405.224	2	244.166	1	y2	10.9	2166817536
	GTLDTAGVK	P63200	NC2_NTL1	431.237	2	703.398	1	y7	14.77	459861984
	GTLDTAGVK	P63200	NC2_NTL1	431.237	2	590.314	1	y6	14.77	709830016
	GTLDTAGVK	P63200	NC2_NTL1	431.237	2	475.287	1	y5	14.77	499072512
	TALETIGR	Q31K30	NC2_NTL1	430.745	2	759.436	1	y7	21.65	105468048
	TALETIGR	Q31K30	NC2_NTL1	430.745	2	688.399	1	y6	21.65	845750656
	TALETIGR	Q31K30	NC2_NTL1	430.745	2	575.315	1	y5	21.65	774183744
	VDVQGHTIGR	Q31L07	NC2_NTL1	541.291	2	867.48	1	y8	17.72	26859156
	VDVQGHTIGR	Q31L07	NC2_NTL1	541.291	2	768.411	1	y7	17.72	73183464
	VDVQGHTIGR	Q31L07	NC2_NTL1	541.291	2	640.353	1	y6	17.72	156244480
	LPGSTGAGTTPGR	Q31L07	NC2_NTL1	586.307	2	961.47	1	y11	15.74	562545984
	LPGSTGAGTTPGR	Q31L07	NC2_NTL1	586.307	2	904.448	1	y10	15.74	195879184
	LPGSTGAGTTPGR	Q31L07	NC2_NTL1	586.307	2	716.369	1	y8	15.74	449211232
	EESAAAIVHR	Q31L08	NC2_NTL1	541.783	2	824.474	1	y8	15.96	239962304
	EESAAAIVHR	Q31L08	NC2_NTL1	541.783	2	666.405	1	y6	15.96	319036480
	EESAAAIVHR	Q31L08	NC2_NTL1	541.783	2	595.367	1	y5	15.96	337810240
	DQNVELSVR	Q31L08	NC2_NTL1	530.275	2	816.457	1	y7	24.18	212335488
	DQNVELSVR	Q31L08	NC2_NTL1	530.275	2	702.414	1	y6	24.18	121254736
	DQNVELSVR	Q31L08	NC2_NTL1	530.275	2	603.346	1	y5	24.18	272410624
	SIAEVLK	Q31L20	NC2_NTL1	380.234	2	559.345	1	y5	26.6	1414474112
	SIAEVLK	Q31L20	NC2_NTL1	380.234	2	359.265	1	y3	26.6	294787200
	SIAEVLK	Q31L20	NC2_NTL1	380.234	2	260.197	1	y2	26.6	547355072
	HATTVVPASR	Q31L20	NC2_NTL1	519.788	2	901.51	1	y9	11.32	548529664
	HATTVVPASR	Q31L20	NC2_NTL1	519.788	2	830.473	1	y8	11.32	1164989952
	HATTVVPASR	Q31L20	NC2_NTL1	519.788	2	729.425	1	y7	11.32	350858016
	PAAPGTGVIAGGAVR	Q31L23	NC2_NTL1	647.367	2	1054.6	1	y12	29.64	1849881088
	PAAPGTGVIAGGAVR	Q31L23	NC2_NTL1	647.367	2	957.548	1	y11	29.64	455664256
	PAAPGTGVIAGGAVR	Q31L23	NC2_NTL1	647.367	2	643.389	1	y7	29.64	841863680
	AIVIVGNER	Q31L23	NC2_NTL1	485.788	2	786.447	1	y7	26.16	657195584
	AIVIVGNER	Q31L23	NC2_NTL1	485.788	2	687.378	1	y6	26.16	696778048
	AIVIVGNER	Q31L23	NC2_NTL1	485.788	2	574.294	1	y5	26.16	1058252480
	ITGLTAR	Q31P66	NC2_NTL1	366.224	2	517.309	1	y5	16.46	3406961152
	ITGLTAR	Q31P66	NC2_NTL1	366.224	2	460.288	1	y4	16.46	264160048
	ITGLTAR	Q31P66	NC2_NTL1	366.224	2	347.204	1	y3	16.46	483650720
	DLAVAIK	Q31P66	NC2_NTL1	365.229	2	501.34	1	y5	29.16	1215663488
	DLAVAIK	Q31P66	NC2_NTL1	365.229	2	430.302	1	y4	29.16	327777408
	DLAVAIK	Q31P66	NC2_NTL1	365.229	2	331.234	1	y3	29.16	418645152
	IVITLECTECR	Q31P67	NC2_NTL1	697.344	2	1181.53	1	y9	37.67	168874368
	IVITLECTECR	Q31P67	NC2_NTL1	697.344	2	1068.44	1	y8	37.67	221083056
	IVITLECTECR	Q31P67	NC2_NTL1	697.344	2	967.397	1	y7	37.67	149311104
	TFTEAETAAIQLGQR	Q31MY2	NC2_NTL1	818.42	2	1387.72	1	y13	43.24	2709038
	TFTEAETAAIQLGQR	Q31MY2	NC2_NTL1	818.42	2	1157.63	1	y11	43.24	7420787
	TFTEAETAAIQLGQR	Q31MY2	NC2_NTL1	818.42	2	957.548	1	y9	43.24	11149811
	ASASAHAVATAQR	Q31MY2	NC2_NTL1	620.823	2	1011.53	1	y10	9.61	1264501
	ASASAHAVATAQR	Q31MY2	NC2_NTL1	620.823	2	853.464	1	y8	9.61	6052517
	ASASAHAVATAQR	Q31MY2	NC2_NTL1	620.823	2	716.405	1	y7	9.61	10085239
	EAVVEDPR	P38046	NC2_NTL1	457.733	2	785.415	1	y7	14.44	1139306
	EAVVEDPR	P38046	NC2_NTL1	457.733	2	714.378	1	y6	14.44	14005123
	EAVVEDPR	P38046	NC2_NTL1	457.733	2	615.31	1	y5	14.44	36912408
	DNIALAVK	P38046	NC2_NTL1	422.25	2	614.424	1	y6	27.61	63564204
	DNIALAVK	P38046	NC2_NTL1	422.25	2	501.34	1	y5	27.61	150614288
	DNIALAVK	P38046	NC2_NTL1	422.25	2	430.302	1	y4	27.61	112132848
	QVTEPGPDR	P38045	NC2_NTL1	499.749	2	771.363	1	y7	11.82	107309248
	QVTEPGPDR	P38045	NC2_NTL1	499.749	2	670.315	1	y6	11.82	18444452
	QVTEPGPDR	P38045	NC2_NTL1	499.749	2	541.273	1	y5	11.82	235452976
	AAAPAPAVAASQQK	P38045	NC2_NTL1	640.852	2	1067.58	1	y11	16.72	54851112
	AAAPAPAVAASQQK	P38045	NC2_NTL1	640.852	2	970.532	1	y10	16.72	34095632
	AAAPAPAVAASQQK	P38045	NC2_NTL1	640.852	2	899.495	1	y9	16.72	210454640
	LVSPVSR	P38044	NC2_NTL1	379.232	2	644.373	1	y6	18.01	115738520
	LVSPVSR	P38044	NC2_NTL1	379.232	2	545.304	1	y5	18.01	790869632
	LVSPVSR	P38044	NC2_NTL1	379.232	2	458.272	1	y4	18.01	240724800
	LQGDIDYGDGR	P38043	NC2_NTL1	604.781	2	567.252	1	y5	21.82	2087907200
	LQGDIDYGDGR	P38043	NC2_NTL1	604.781	2	404.189	1	y4	21.82	605261696
	LQGDIDYGDGR	P38043	NC2_NTL1	604.781	2	232.14	1	y2	21.82	2110563200
	DNLELGSDR	P38043	NC2_NTL1	509.744	2	789.41	1	y7	20.76	689955776
	DNLELGSDR	P38043	NC2_NTL1	509.744	2	676.326	1	y6	20.76	1705938176
	DNLELGSDR	P38043	NC2_NTL1	509.744	2	547.283	1	y5	20.76	2577412864
	VAPAIQPR	Q31LJ0	NC2_NTL2	426.259	2	681.404	1	y6	16.87	1566989824
	VAPAIQPR	Q31LJ0	NC2_NTL2	426.259	2	584.351	1	y5	16.87	2332194304
	VAPAIQPR	Q31LJ0	NC2_NTL2	426.259	2	513.314	1	y4	16.87	2003455872
	GPFTGQGHK	Q31LJ0	NC2_NTL2	464.735	2	774.389	1	y7	7.88	565322752
	GPFTGQGHK	Q31LJ0	NC2_NTL2	464.735	2	627.321	1	y6	7.88	711807680
	GPFTGQGHK	Q31LJ0	NC2_NTL2	464.735	2	526.273	1	y5	7.88	420791424
	ALSIIQGR	Q31LJ0	NC2_NTL2	429.264	2	673.399	1	y6	28.41	790631744
	ALSIIQGR	Q31LJ0	NC2_NTL2	429.264	2	586.367	1	y5	28.41	152215888
	ALSIIQGR	Q31LJ0	NC2_NTL2	429.264	2	473.283	1	y4	28.41	428792576
	PSLSWFK	Q31LJ1	NC2_NTL2	432.734	2	767.409	1	y6	43.62	60216668
	PSLSWFK	Q31LJ1	NC2_NTL2	432.734	2	680.377	1	y5	43.62	18996904
	PSLSWFK	Q31LJ1	NC2_NTL2	432.734	2	567.293	1	y4	43.62	25710122
	FSQDLAQDPTTR	Q31LJ1	NC2_NTL2	689.834	2	1144.56	1	y10	24.28	205522576
	FSQDLAQDPTTR	Q31LJ1	NC2_NTL2	689.834	2	1016.5	1	y9	24.28	1097715712
	FSQDLAQDPTTR	Q31LJ1	NC2_NTL2	689.834	2	788.39	1	y7	24.28	2626679296
	DYDPEANK	Q31LJ1	NC2_NTL2	476.206	2	673.315	1	y6	12.05	99180760
	DYDPEANK	Q31LJ1	NC2_NTL2	476.206	2	558.288	1	y5	12.05	371279936
	DYDPEANK	Q31LJ1	NC2_NTL2	476.206	2	461.235	1	y4	12.05	34147580
	IYDTCIGCTQCVR	Q31QV2	NC2_NTL2	823.36	2	1153.49	1	y9	29.67	202748704
	IYDTCIGCTQCVR	Q31QV2	NC2_NTL2	823.36	2	993.46	1	y8	29.67	302588864
	IYDTCIGCTQCVR	Q31QV2	NC2_NTL2	823.36	2	880.376	1	y7	29.67	903956608
	AGQIAASPR	Q31QV2	NC2_NTL2	435.743	2	614.362	1	y6	11.59	2966723840
	AGQIAASPR	Q31QV2	NC2_NTL2	435.743	2	501.278	1	y5	11.59	6072204288
	AGQIAASPR	Q31QV2	NC2_NTL2	435.743	2	430.241	1	y4	11.59	2256538624
	PSPVATVETDSLQQPILGSR	Q31QI3	NC2_NTL2	1048.06	2	1443.74	1	y13	49.65	14990606
	PSPVATVETDSLQQPILGSR	Q31QI3	NC2_NTL2	1048.06	2	1314.7	1	y12	49.65	10058594
	PSPVATVETDSLQQPILGSR	Q31QI3	NC2_NTL2	1048.06	2	1098.63	1	y10	49.65	9137797
	LQTVATPQAVNTNSASLSR	Q935Y3	NC2_NTL2	979.519	2	1445.73	1	y14	33.49	6378068
	LQTVATPQAVNTNSASLSR	Q935Y3	NC2_NTL2	979.519	2	1344.69	1	y13	33.49	29119204
	LQTVATPQAVNTNSASLSR	Q935Y3	NC2_NTL2	979.519	2	949.47	1	y9	33.49	6021971
	IGQNPNPATIK	Q31PI7	NC2_NTL2	576.822	2	854.473	1	y8	19.26	901435584
	IGQNPNPATIK	Q31PI7	NC2_NTL2	576.822	2	740.43	1	y7	19.26	2774604800
	IGQNPNPATIK	Q31PI7	NC2_NTL2	576.822	2	529.334	1	y5	19.26	1998093184
	SPEEWDR	Q31ML0	NC2_NTL2	459.701	2	831.363	1	y6	15.95	322809024
	SPEEWDR	Q31ML0	NC2_NTL2	459.701	2	734.31	1	y5	15.95	2966848256
	SPEEWDR	Q31ML0	NC2_NTL2	459.701	2	605.268	1	y4	15.95	2269769728
	SAAIQFTR	Q31ML0	NC2_NTL2	447.246	2	735.415	1	y6	23.79	2170592512
	SAAIQFTR	Q31ML0	NC2_NTL2	447.246	2	664.378	1	y5	23.79	1490885888
	SAAIQFTR	Q31ML0	NC2_NTL2	447.246	2	551.294	1	y4	23.79	3063140864
	QWELSYR	P04996	NC2_NTL2	491.243	2	667.341	1	y5	34.7	715131840
	QWELSYR	P04996	NC2_NTL2	491.243	2	538.298	1	y4	34.7	566659008
	QWELSYR	P04996	NC2_NTL2	491.243	2	425.214	1	y3	34.7	549032960
	FGQEEETYNIVAAHGYFGR	P04996	NC2_NTL2	1094.51	2	1204.62	1	y11	46.7	12973239
	FGQEEETYNIVAAHGYFGR	P04996	NC2_NTL2	1094.51	2	1090.58	1	y10	46.7	7002938
	FGQEEETYNIVAAHGYFGR	P04996	NC2_NTL2	1094.51	2	807.39	1	y7	46.7	13830175
	FCEWVTSTDNR	P04996	NC2_NTL2	707.806	2	1107.51	1	y9	32.63	300159168
	FCEWVTSTDNR	P04996	NC2_NTL2	707.806	2	792.385	1	y7	32.63	425838848
	FCEWVTSTDNR	P04996	NC2_NTL2	707.806	2	693.316	1	y6	32.63	579225728
	LTNDIQPWQAR	P11004	NC2_NTL2	671.349	2	898.489	1	y7	33.71	1058072576
	LTNDIQPWQAR	P11004	NC2_NTL2	671.349	2	785.405	1	y6	33.71	2526831872
	LTNDIQPWQAR	P11004	NC2_NTL2	671.349	2	657.347	1	y5	33.71	5065949696
	LGANIGSAQGPTGLGK	P11004	NC2_NTL2	720.894	2	972.511	1	y11	31.08	2961193728
	LGANIGSAQGPTGLGK	P11004	NC2_NTL2	720.894	2	915.489	1	y10	31.08	591787328
	LGANIGSAQGPTGLGK	P11004	NC2_NTL2	720.894	2	629.362	1	y7	31.08	1328862592
	AYDFVSQELR	P11005	NC2_NTL2	614.304	2	993.5	1	y8	40.25	803985664
	AYDFVSQELR	P11005	NC2_NTL2	614.304	2	878.473	1	y7	40.25	464708608
	AYDFVSQELR	P11005	NC2_NTL2	614.304	2	731.405	1	y6	40.25	640305344
	AAEDPEFETFYTK	P11005	NC2_NTL2	774.349	2	1161.55	1	y9	41.31	731723200
	AAEDPEFETFYTK	P11005	NC2_NTL2	774.349	2	1064.49	1	y8	41.31	187885984
	AAEDPEFETFYTK	P11005	NC2_NTL2	774.349	2	935.451	1	y7	41.31	465130592
	GLVASTSEPATSINTSTDLR	P11472	NC2_NTL2	1010.51	2	1275.65	1	y12	38.84	952100992
	GLVASTSEPATSINTSTDLR	P11472	NC2_NTL2	1010.51	2	1107.56	1	y10	38.84	104727856
	GLVASTSEPATSINTSTDLR	P11472	NC2_NTL2	1010.51	2	1006.52	1	y9	38.84	143949024
	ADGTVSFTEK	P11472	NC2_NTL2	527.756	2	868.441	1	y8	19.96	1256042880
	ADGTVSFTEK	P11472	NC2_NTL2	527.756	2	710.372	1	y6	19.96	2019450880
	ADGTVSFTEK	P11472	NC2_NTL2	527.756	2	611.304	1	y5	19.96	3547858432
	VHTVVLNDPGR	P31094	NC2_NTL2	603.833	2	970.532	1	y9	19.17	294580736
	VHTVVLNDPGR	P31094	NC2_NTL2	603.833	2	869.484	1	y8	19.17	124242168
	VHTVVLNDPGR	P31094	NC2_NTL2	603.833	2	770.416	1	y7	19.17	108310360
	LAFYDYVGNSPAK	P31094	NC2_NTL2	722.859	2	1260.59	1	y11	44.44	338031360
	LAFYDYVGNSPAK	P31094	NC2_NTL2	722.859	2	1113.52	1	y10	44.44	1020412096
	LAFYDYVGNSPAK	P31094	NC2_NTL2	722.859	2	950.458	1	y9	44.44	1625827840
	LDLNNIGVR	Q31M07	NC2_NTL2	507.291	2	900.49	1	y8	37.85	2558212608
	LDLNNIGVR	Q31M07	NC2_NTL2	507.291	2	785.463	1	y7	37.85	3507334656
	LDLNNIGVR	Q31M07	NC2_NTL2	507.291	2	672.379	1	y6	37.85	3877027328
	DALNEGDDR	Q31M07	NC2_NTL2	502.718	2	818.364	1	y7	11.56	1110442368
	DALNEGDDR	Q31M07	NC2_NTL2	502.718	2	705.28	1	y6	11.56	4408193536
	DALNEGDDR	Q31M07	NC2_NTL2	502.718	2	591.237	1	y5	11.56	1890844928
	TEVPIVSDR	Q8KPP3	NC2_NTL2	508.275	2	589.33	1	y5	26.76	43576172544
	TEVPIVSDR	Q8KPP3	NC2_NTL2	508.275	2	476.246	1	y4	26.76	39124398080
	TEVPIVSDR	Q8KPP3	NC2_NTL2	508.275	2	377.178	1	y3	26.76	16067103744
	PNEYFTQDR	Q8KPP3	NC2_NTL2	585.265	2	1072.47	1	y8	21.03	945083648
	PNEYFTQDR	Q8KPP3	NC2_NTL2	585.265	2	958.426	1	y7	21.03	847958848
	PNEYFTQDR	Q8KPP3	NC2_NTL2	585.265	2	829.384	1	y6	21.03	992163328
	QDTLAVVTSLR	Q31RE4	NC2_NTL2	601.841	2	1074.62	1	y10	44.3	166952288
	QDTLAVVTSLR	Q31RE4	NC2_NTL2	601.841	2	959.588	1	y9	44.3	599493312
	QDTLAVVTSLR	Q31RE4	NC2_NTL2	601.841	2	858.541	1	y8	44.3	466305408
	IDLEEAR	P0A2Z8	NC2_NTL2	423.222	2	617.325	1	y5	21.36	840032320
	IDLEEAR	P0A2Z8	NC2_NTL2	423.222	2	504.241	1	y4	21.36	360500224
	IDLEEAR	P0A2Z8	NC2_NTL2	423.222	2	375.199	1	y3	21.36	259286736
	AAFSQADER	P0A2Z8	NC2_NTL2	497.733	2	852.385	1	y7	13.48	285068576
	AAFSQADER	P0A2Z8	NC2_NTL2	497.733	2	705.316	1	y6	13.48	712252224
	AAFSQADER	P0A2Z8	NC2_NTL2	497.733	2	490.226	1	y4	13.48	243113472
	LEDTISGFNR	Q31KS4	NC2_NTL2	576.288	2	909.442	1	y8	31.2	1837293952
	LEDTISGFNR	Q31KS4	NC2_NTL2	576.288	2	794.416	1	y7	31.06	918951168
	LEDTISGFNR	Q31KS4	NC2_NTL2	576.288	2	580.284	1	y5	31.06	2695344896
	AVQSTLQR	Q31KS4	NC2_NTL2	451.756	2	732.4	1	y6	12.36	3485351680
	AVQSTLQR	Q31KS4	NC2_NTL2	451.756	2	604.341	1	y5	12.36	2921226752
	AVQSTLQR	Q31KS4	NC2_NTL2	451.756	2	517.309	1	y4	12.36	933958784
	LTSEVAPLPR	Q31RF0	NC2_NTL2	541.814	2	868.489	1	y8	30.48	946310144
	LTSEVAPLPR	Q31RF0	NC2_NTL2	541.814	2	781.457	1	y7	30.48	212038528
	LTSEVAPLPR	Q31RF0	NC2_NTL2	541.814	2	652.414	1	y6	30.48	647713984
	LAQVLAGLQQR	Q31RF0	NC2_NTL2	598.859	2	884.531	1	y8	37.46	322992288
	LAQVLAGLQQR	Q31RF0	NC2_NTL2	598.859	2	785.463	1	y7	37.46	788945344
	LAQVLAGLQQR	Q31RF0	NC2_NTL2	598.859	2	601.342	1	y5	37.46	627552576
	ALQEAAASELAAR	Q31RF0	NC2_NTL2	650.846	2	988.506	1	y10	30.34	577817728
	ALQEAAASELAAR	Q31RF0	NC2_NTL2	650.846	2	859.463	1	y9	30.34	682089344
	ALQEAAASELAAR	Q31RF0	NC2_NTL2	650.846	2	788.426	1	y8	30.34	806252992
	VVSPLGAPLDGK	Q31RF1	NC2_NTL2	576.835	2	770.441	1	y8	36.95	736817344
	VVSPLGAPLDGK	Q31RF1	NC2_NTL2	576.835	2	657.357	1	y7	36.95	1824442624
	VVSPLGAPLDGK	Q31RF1	NC2_NTL2	576.835	2	529.298	1	y5	36.95	2101576704
	QQIEQYSQDVK	Q31RF1	NC2_NTL2	683.336	2	1109.55	1	y9	21.39	401911136
	QQIEQYSQDVK	Q31RF1	NC2_NTL2	683.336	2	996.463	1	y8	21.39	503059072
	QQIEQYSQDVK	Q31RF1	NC2_NTL2	683.336	2	576.299	1	y5	21.39	595699200
	IAFLDGIADR	Q31RF2	NC2_NTL2	545.798	2	977.505	1	y9	49.6	359172576
	IAFLDGIADR	Q31RF2	NC2_NTL2	545.798	2	906.468	1	y8	49.6	616397696
	IAFLDGIADR	Q31RF2	NC2_NTL2	545.798	2	646.315	1	y6	49.6	1119749248
	HLLENPTLFSSQK	Q31RF2	NC2_NTL2	757.404	2	1263.66	1	y11	36.16	152386544
	HLLENPTLFSSQK	Q31RF2	NC2_NTL2	757.404	2	1150.57	1	y10	36.03	59164420
	HLLENPTLFSSQK	Q31RF2	NC2_NTL2	757.404	2	596.304	1	y5	36.16	97314160
	FGEDAALFR	Q31RF2	NC2_NTL2	513.256	2	878.437	1	y8	38.98	957660416
	FGEDAALFR	Q31RF2	NC2_NTL2	513.256	2	821.415	1	y7	38.98	378390784
	FGEDAALFR	Q31RF2	NC2_NTL2	513.256	2	692.373	1	y6	38.98	681496000
	AAIEAEIR	Q31RF3	NC2_NTL2	436.745	2	801.446	1	y7	22.7	78509192
	AAIEAEIR	Q31RF3	NC2_NTL2	436.745	2	730.409	1	y6	22.7	458929600
	AAIEAEIR	Q31RF3	NC2_NTL2	436.745	2	488.283	1	y4	22.7	869626624
	QSQALIAEAQTEAGR	Q31RF4	NC2_NTL2	786.902	2	1158.61	1	y11	31.02	144392896
	QSQALIAEAQTEAGR	Q31RF4	NC2_NTL2	786.902	2	1045.53	1	y10	31.02	411703968
	QSQALIAEAQTEAGR	Q31RF4	NC2_NTL2	786.902	2	932.443	1	y9	31.02	638327040
	IAAQQLAEAQR	Q31RF4	NC2_NTL2	599.831	2	1085.57	1	y10	22.64	40674404
	IAAQQLAEAQR	Q31RF4	NC2_NTL2	599.831	2	1014.53	1	y9	22.64	93071688
	IAAQQLAEAQR	Q31RF4	NC2_NTL2	599.831	2	943.496	1	y8	22.64	60285468
	ALTAQYEQELAATR	Q31RF4	NC2_NTL2	782.902	2	1380.68	1	y12	36.68	39138940
	ALTAQYEQELAATR	Q31RF4	NC2_NTL2	782.902	2	1208.59	1	y10	36.68	118227648
	ALTAQYEQELAATR	Q31RF4	NC2_NTL2	782.902	2	1080.53	1	y9	36.68	327950784
	YVHIGTGNYNSK	Q31MX3	NC2_NTL2	676.833	2	953.469	1	y9	18.28	3158500
	YVHIGTGNYNSK	Q31MX3	NC2_NTL2	676.833	2	840.385	1	y8	18.28	7423974
	YVHIGTGNYNSK	Q31MX3	NC2_NTL2	676.833	2	682.315	1	y6	18.28	883087
	FDEENNITWAR	Q31MX3	NC2_NTL2	697.82	2	874.453	1	y7	35.58	20084016
	FDEENNITWAR	Q31MX3	NC2_NTL2	697.82	2	646.367	1	y5	35.58	12553818
	FDEENNITWAR	Q31MX3	NC2_NTL2	697.82	2	533.283	1	y4	35.58	38882748
	TLSDLAPHR	Q31NF6	NC2_NTL2	505.275	2	795.411	1	y7	20.13	1406620032
	TLSDLAPHR	Q31NF6	NC2_NTL2	505.275	2	708.379	1	y6	20.13	268232416
	TLSDLAPHR	Q31NF6	NC2_NTL2	505.275	2	593.352	1	y5	20.13	757638656
	DLNAFALDR	Q31NF6	NC2_NTL2	517.767	2	806.416	1	y7	42.63	90023720
	DLNAFALDR	Q31NF6	NC2_NTL2	517.767	2	692.373	1	y6	42.63	56963648
	DLNAFALDR	Q31NF6	NC2_NTL2	517.767	2	621.335	1	y5	42.63	96705256
	VYLTGGFK	Q54711	NC2_NTL2	442.747	2	785.419	1	y7	30.94	79086880
	VYLTGGFK	Q54711	NC2_NTL2	442.747	2	622.356	1	y6	30.94	210611024
	VYLTGGFK	Q54711	NC2_NTL2	442.747	2	509.272	1	y5	30.94	113887976
	TLVQGLK	Q31NV7	NC2_NTL2	379.742	2	657.429	1	y6	22.78	670103616
	TLVQGLK	Q31NV7	NC2_NTL2	379.742	2	544.345	1	y5	22.78	5266665472
	TLVQGLK	Q31NV7	NC2_NTL2	379.742	2	317.218	1	y3	22.78	1819430528
	FLADHNVGDR	Q31NV7	NC2_NTL2	572.281	2	883.402	1	y8	16.68	826915072
	FLADHNVGDR	Q31NV7	NC2_NTL2	572.281	2	812.365	1	y7	16.68	331878016
	FLADHNVGDR	Q31NV7	NC2_NTL2	572.281	2	697.338	1	y6	16.68	779685056
	CPCHGSQYDATGK	Q31NV7	NC2_NTL2	740.801	2	1063.48	1	y10	9.28	19260918
	CPCHGSQYDATGK	Q31NV7	NC2_NTL2	740.801	2	926.421	1	y9	9.28	37692472
	CPCHGSQYDATGK	Q31NV7	NC2_NTL2	740.801	2	869.4	1	y8	9.28	8687119
	YQIHVGGNR	Q31NV8	NC2_NTL2	522.273	2	752.416	1	y7	16.07	427233152
	YQIHVGGNR	Q31NV8	NC2_NTL2	522.273	2	639.332	1	y6	16.07	653219072
	YQIHVGGNR	Q31NV8	NC2_NTL2	522.273	2	502.273	1	y5	15.96	594703744
	GQVYPTGQK	Q31NV8	NC2_NTL2	489.256	2	792.425	1	y7	12.49	731025216
	GQVYPTGQK	Q31NV8	NC2_NTL2	489.256	2	693.357	1	y6	12.49	1390192768
	GQVYPTGQK	Q31NV8	NC2_NTL2	489.256	2	530.293	1	y5	12.49	2678142976
	VLTNPAEIR	Q31P08	NC2_NTL2	506.793	2	800.426	1	y7	26.33	213560176
	VLTNPAEIR	Q31P08	NC2_NTL2	506.793	2	699.378	1	y6	26.33	78369000
	VLTNPAEIR	Q31P08	NC2_NTL2	506.793	2	585.335	1	y5	26.33	254833056
	VANDSIQER	Q31P08	NC2_NTL2	516.259	2	932.443	1	y8	11.5	151561888
	VANDSIQER	Q31P08	NC2_NTL2	516.259	2	861.406	1	y7	11.5	252697040
	VANDSIQER	Q31P08	NC2_NTL2	516.259	2	632.336	1	y5	11.5	233721408
	QTIGNEAAVGR	Q31L05	NC2_NTL2	558.294	2	886.474	1	y9	16.58	57242504
	QTIGNEAAVGR	Q31L05	NC2_NTL2	558.294	2	773.39	1	y8	16.58	86911912
	QTIGNEAAVGR	Q31L05	NC2_NTL2	558.294	2	602.326	1	y6	16.58	27052254
	GYSALTYSAR	Q31L05	NC2_NTL2	544.772	2	868.452	1	y8	25.21	96666872
	GYSALTYSAR	Q31L05	NC2_NTL2	544.772	2	781.42	1	y7	25.21	48317900
	GYSALTYSAR	Q31L05	NC2_NTL2	544.772	2	597.299	1	y5	25.21	161632768
	VEGIGVISR	Q31ME6	NC2_NTL2	465.274	2	830.473	1	y8	29.17	105077544
	VEGIGVISR	Q31ME6	NC2_NTL2	465.274	2	701.43	1	y7	29.17	376372224
	VEGIGVISR	Q31ME6	NC2_NTL2	465.274	2	531.325	1	y5	29.02	210714992
	SEWYGPDYQYVSK	Q31ME6	NC2_NTL2	811.362	2	1219.56	1	y10	39.09	20360952
	SEWYGPDYQYVSK	Q31ME6	NC2_NTL2	811.362	2	1056.5	1	y9	39.09	66117328
	SEWYGPDYQYVSK	Q31ME6	NC2_NTL2	811.362	2	999.478	1	y8	39.09	28845476
	LANIPVPK	Q31ME6	NC2_NTL2	426.271	2	738.451	1	y7	32.32	205574608
	LANIPVPK	Q31ME6	NC2_NTL2	426.271	2	440.287	1	y4	32.32	405683168
	LANIPVPK	Q31ME6	NC2_NTL2	426.271	2	244.166	1	y2	32.18	816474368
	HELNYDNVALGR	Q31NJ5	NC2_NTL2	700.849	2	1263.63	1	y11	28.41	127786928
	HELNYDNVALGR	Q31NJ5	NC2_NTL2	700.849	2	1134.59	1	y10	28.26	105043616
	HELNYDNVALGR	Q31NJ5	NC2_NTL2	700.849	2	1021.51	1	y9	28.26	50376168
	EFAYLPK	Q31NJ5	NC2_NTL2	434.234	2	520.313	1	y4	34.95	40363736
	EFAYLPK	Q31NJ5	NC2_NTL2	434.234	2	357.25	1	y3	34.95	103029736
	EFAYLPK	Q31NJ5	NC2_NTL2	434.234	2	244.166	1	y2	34.95	328431744
	CIACEVCVR	Q31NJ5	NC2_NTL2	583.759	2	1006.48	1	y8	25.05	7880756
	CIACEVCVR	Q31NJ5	NC2_NTL2	583.759	2	893.397	1	y7	25.05	216132560
	CIACEVCVR	Q31NJ5	NC2_NTL2	583.759	2	822.36	1	y6	25.05	85531528
	VSDDASQPQEVR	Q31P07	NC2_NTL2	665.815	2	914.469	1	y8	13.42	112354192
	VSDDASQPQEVR	Q31P07	NC2_NTL2	665.815	2	843.432	1	y7	13.42	273073024
	VSDDASQPQEVR	Q31P07	NC2_NTL2	665.815	2	628.341	1	y5	13.42	605190976
	GDYALVR	Q8GIT3	NC2_NTL2	397.214	2	621.372	1	y5	21.73	153644512
	GDYALVR	Q8GIT3	NC2_NTL2	397.214	2	458.309	1	y4	21.73	351900640
	GDYALVR	Q8GIT3	NC2_NTL2	397.214	2	387.271	1	y3	21.73	305967520
	SAVPVIAQQAEASR	Q31LR3	NC2_NTL2	713.886	2	1169.63	1	y11	31.29	26918294
	SAVPVIAQQAEASR	Q31LR3	NC2_NTL2	713.886	2	973.506	1	y9	31.29	27809576
	SAVPVIAQQAEASR	Q31LR3	NC2_NTL2	713.886	2	860.422	1	y8	31.29	32769070
	EIFFGPENK	Q31LR3	NC2_NTL2	540.772	2	838.409	1	y7	36.06	30274774
	EIFFGPENK	Q31LR3	NC2_NTL2	540.772	2	691.341	1	y6	36.06	40035752
	EIFFGPENK	Q31LR3	NC2_NTL2	540.772	2	544.273	1	y5	36.06	90566064
	YSLLGGLR	Q31NJ6	NC2_NTL2	439.758	2	715.446	1	y7	42.03	244395872
	YSLLGGLR	Q31NJ6	NC2_NTL2	439.758	2	628.414	1	y6	42.03	244093600
	YSLLGGLR	Q31NJ6	NC2_NTL2	439.758	2	515.33	1	y5	42.03	342254496
	INPAAIAER	Q31LR2	NC2_NTL2	477.772	2	727.41	1	y7	26.2	605939328
	INPAAIAER	Q31LR2	NC2_NTL2	477.772	2	630.357	1	y6	26.2	245122336
	INPAAIAER	Q31LR2	NC2_NTL2	477.772	2	559.32	1	y5	26.2	344034368
	TAGEEVQSLGAK	Q31MS7	NC2_NTL2	595.307	2	1017.52	1	y10	19.24	28847904
	TAGEEVQSLGAK	Q31MS7	NC2_NTL2	595.307	2	475.287	1	y5	19.24	15973149
	TAGEEVQSLGAK	Q31MS7	NC2_NTL2	595.307	2	388.255	1	y4	19.24	5737461
	QLTGGTISVQSGAGQPLGLSDR	Q31MS7	NC2_NTL2	1071.56	2	1471.75	1	y15	43.75	4208317
	QLTGGTISVQSGAGQPLGLSDR	Q31MS7	NC2_NTL2	1071.56	2	1157.59	1	y12	43.75	3733438
	QLTGGTISVQSGAGQPLGLSDR	Q31MS7	NC2_NTL2	1071.56	2	757.42	1	y7	43.75	7964987
	GGNCELTCAGR	Q31MS7	NC2_NTL2	597.753	2	806.383	1	y7	14.15	13601409
	GGNCELTCAGR	Q31MS7	NC2_NTL2	597.753	2	677.34	1	y6	14.15	24682386
	GGNCELTCAGR	Q31MS7	NC2_NTL2	597.753	2	564.256	1	y5	14.15	25308206
	QFEEALADCR	Q31P73	NC2_NTL2	619.777	2	1110.49	1	y9	27.34	22287798
	QFEEALADCR	Q31P73	NC2_NTL2	619.777	2	963.42	1	y8	27.34	167393648
	QFEEALADCR	Q31P73	NC2_NTL2	619.777	2	834.377	1	y7	27.34	132676416
	LTPVAER	Q31P73	NC2_NTL2	393.229	2	571.32	1	y5	13.98	2832751104
	LTPVAER	Q31P73	NC2_NTL2	393.229	2	474.267	1	y4	13.98	1457578752
	LTPVAER	Q31P73	NC2_NTL2	393.229	2	375.199	1	y3	13.98	2036013056
	LDAVYEVTSK	Q31LF9	NC2_NTL2	562.795	2	896.472	1	y8	29.59	84535160
	LDAVYEVTSK	Q31LF9	NC2_NTL2	562.795	2	825.435	1	y7	29.59	54047116
	LDAVYEVTSK	Q31LF9	NC2_NTL2	562.795	2	726.367	1	y6	29.59	224644272
	IANPTLLSR	Q31LF9	NC2_NTL2	492.795	2	871.5	1	y8	29.74	149871104
	IANPTLLSR	Q31LF9	NC2_NTL2	492.795	2	800.462	1	y7	29.74	229942016
	IANPTLLSR	Q31LF9	NC2_NTL2	492.795	2	686.42	1	y6	29.74	552431360
	DQAVSVPAPGK	Q31LF9	NC2_NTL2	534.788	2	825.483	1	y9	22.52	97846320
	DQAVSVPAPGK	Q31LF9	NC2_NTL2	534.788	2	655.377	1	y7	22.52	135829152
	DQAVSVPAPGK	Q31LF9	NC2_NTL2	534.788	2	568.345	1	y6	22.52	33707720
	GITINTAHVEYETGNR	P33171	NC2_NTL2	887.94	2	1390.63	1	y12	30.64	56640704
	GITINTAHVEYETGNR	P33171	NC2_NTL2	887.94	2	1104.51	1	y9	30.64	127301600
	GITINTAHVEYETGNR	P33171	NC2_NTL2	887.94	2	967.448	1	y8	30.64	93307256
	GDNPWVDK	P33171	NC2_NTL2	465.719	2	644.34	1	y5	21.27	2427196416
	GDNPWVDK	P33171	NC2_NTL2	465.719	2	547.287	1	y4	21.27	1111442432
	GDNPWVDK	P33171	NC2_NTL2	465.719	2	361.208	1	y3	21.27	1752686464
	AYADIDAAPEEK	P33171	NC2_NTL2	646.804	2	1058.5	1	y10	24.16	860040000
	AYADIDAAPEEK	P33171	NC2_NTL2	646.804	2	987.463	1	y9	24.16	674228800
	AYADIDAAPEEK	P33171	NC2_NTL2	646.804	2	759.352	1	y7	24.16	1709541888
	GVLIQGNDR	Q31PV4	NC2_NTL2	486.267	2	702.353	1	y6	18.7	655385152
	GVLIQGNDR	Q31PV4	NC2_NTL2	486.267	2	589.269	1	y5	18.7	1155608320
	GVLIQGNDR	Q31PV4	NC2_NTL2	486.267	2	461.21	1	y4	18.7	689646208
	VYTTTPK	P63200	NC2_NTL2	405.224	2	547.309	1	y5	10.97	1050534336
	VYTTTPK	P63200	NC2_NTL2	405.224	2	446.261	1	y4	10.97	145391168
	VYTTTPK	P63200	NC2_NTL2	405.224	2	244.166	1	y2	10.97	2114138496
	GTLDTAGVK	P63200	NC2_NTL2	431.237	2	703.398	1	y7	14.97	825726272
	GTLDTAGVK	P63200	NC2_NTL2	431.237	2	590.314	1	y6	14.97	1172409728
	GTLDTAGVK	P63200	NC2_NTL2	431.237	2	475.287	1	y5	14.97	732502272
	TALETIGR	Q31K30	NC2_NTL2	430.745	2	759.436	1	y7	21.76	161031024
	TALETIGR	Q31K30	NC2_NTL2	430.745	2	688.399	1	y6	21.76	1246143872
	TALETIGR	Q31K30	NC2_NTL2	430.745	2	575.315	1	y5	21.76	1124021120
	VDVQGHTIGR	Q31L07	NC2_NTL2	541.291	2	867.48	1	y8	17.81	40345796
	VDVQGHTIGR	Q31L07	NC2_NTL2	541.291	2	768.411	1	y7	17.81	109548968
	VDVQGHTIGR	Q31L07	NC2_NTL2	541.291	2	640.353	1	y6	17.81	253113568
	LPGSTGAGTTPGR	Q31L07	NC2_NTL2	586.307	2	961.47	1	y11	15.84	803240896
	LPGSTGAGTTPGR	Q31L07	NC2_NTL2	586.307	2	904.448	1	y10	15.84	272747616
	LPGSTGAGTTPGR	Q31L07	NC2_NTL2	586.307	2	716.369	1	y8	15.84	680310144
	EESAAAIVHR	Q31L08	NC2_NTL2	541.783	2	824.474	1	y8	16.06	322453472
	EESAAAIVHR	Q31L08	NC2_NTL2	541.783	2	666.405	1	y6	16.06	391892672
	EESAAAIVHR	Q31L08	NC2_NTL2	541.783	2	595.367	1	y5	16.06	465946944
	DQNVELSVR	Q31L08	NC2_NTL2	530.275	2	816.457	1	y7	24.33	331969312
	DQNVELSVR	Q31L08	NC2_NTL2	530.275	2	702.414	1	y6	24.33	192472032
	DQNVELSVR	Q31L08	NC2_NTL2	530.275	2	603.346	1	y5	24.33	410552032
	SIAEVLK	Q31L20	NC2_NTL2	380.234	2	559.345	1	y5	26.74	1897049088
	SIAEVLK	Q31L20	NC2_NTL2	380.234	2	359.265	1	y3	26.74	385695232
	SIAEVLK	Q31L20	NC2_NTL2	380.234	2	260.197	1	y2	26.74	806285440
	HATTVVPASR	Q31L20	NC2_NTL2	519.788	2	901.51	1	y9	11.39	809735744
	HATTVVPASR	Q31L20	NC2_NTL2	519.788	2	830.473	1	y8	11.39	1727031552
	HATTVVPASR	Q31L20	NC2_NTL2	519.788	2	729.425	1	y7	11.39	516593504
	PAAPGTGVIAGGAVR	Q31L23	NC2_NTL2	647.367	2	1054.6	1	y12	29.61	2901012736
	PAAPGTGVIAGGAVR	Q31L23	NC2_NTL2	647.367	2	957.548	1	y11	29.61	746454976
	PAAPGTGVIAGGAVR	Q31L23	NC2_NTL2	647.367	2	643.389	1	y7	29.61	1380921472
	AIVIVGNER	Q31L23	NC2_NTL2	485.788	2	786.447	1	y7	26.3	821637504
	AIVIVGNER	Q31L23	NC2_NTL2	485.788	2	687.378	1	y6	26.3	876410112
	AIVIVGNER	Q31L23	NC2_NTL2	485.788	2	574.294	1	y5	26.3	1308425216
	ITGLTAR	Q31P66	NC2_NTL2	366.224	2	517.309	1	y5	16.57	2525342976
	ITGLTAR	Q31P66	NC2_NTL2	366.224	2	460.288	1	y4	16.57	176788848
	ITGLTAR	Q31P66	NC2_NTL2	366.224	2	347.204	1	y3	16.57	366230848
	DLAVAIK	Q31P66	NC2_NTL2	365.229	2	501.34	1	y5	29.28	1455323136
	DLAVAIK	Q31P66	NC2_NTL2	365.229	2	430.302	1	y4	29.28	392850496
	DLAVAIK	Q31P66	NC2_NTL2	365.229	2	331.234	1	y3	29.28	473300512
	IVITLECTECR	Q31P67	NC2_NTL2	697.344	2	1181.53	1	y9	37.64	184794160
	IVITLECTECR	Q31P67	NC2_NTL2	697.344	2	1068.44	1	y8	37.64	258717072
	IVITLECTECR	Q31P67	NC2_NTL2	697.344	2	967.397	1	y7	37.64	157325776
	TFTEAETAAIQLGQR	Q31MY2	NC2_NTL2	818.42	2	1387.72	1	y13	43.03	2676212
	TFTEAETAAIQLGQR	Q31MY2	NC2_NTL2	818.42	2	1157.63	1	y11	43.03	7039566
	TFTEAETAAIQLGQR	Q31MY2	NC2_NTL2	818.42	2	957.548	1	y9	43.03	10140818
	ASASAHAVATAQR	Q31MY2	NC2_NTL2	620.823	2	1011.53	1	y10	9.66	1320249
	ASASAHAVATAQR	Q31MY2	NC2_NTL2	620.823	2	853.464	1	y8	9.66	6196131
	ASASAHAVATAQR	Q31MY2	NC2_NTL2	620.823	2	716.405	1	y7	9.66	10700686
	EAVVEDPR	P38046	NC2_NTL2	457.733	2	785.415	1	y7	14.63	2010746
	EAVVEDPR	P38046	NC2_NTL2	457.733	2	714.378	1	y6	14.63	12422068
	EAVVEDPR	P38046	NC2_NTL2	457.733	2	615.31	1	y5	14.63	49819132
	DNIALAVK	P38046	NC2_NTL2	422.25	2	614.424	1	y6	27.74	58254092
	DNIALAVK	P38046	NC2_NTL2	422.25	2	501.34	1	y5	27.74	149597536
	DNIALAVK	P38046	NC2_NTL2	422.25	2	430.302	1	y4	27.74	97214736
	QVTEPGPDR	P38045	NC2_NTL2	499.749	2	771.363	1	y7	11.9	164070896
	QVTEPGPDR	P38045	NC2_NTL2	499.749	2	670.315	1	y6	11.9	27571260
	QVTEPGPDR	P38045	NC2_NTL2	499.749	2	541.273	1	y5	11.9	348050656
	AAAPAPAVAASQQK	P38045	NC2_NTL2	640.852	2	1067.58	1	y11	16.81	93167768
	AAAPAPAVAASQQK	P38045	NC2_NTL2	640.852	2	970.532	1	y10	16.81	55253728
	AAAPAPAVAASQQK	P38045	NC2_NTL2	640.852	2	899.495	1	y9	16.81	350522560
	LVSPVSR	P38044	NC2_NTL2	379.232	2	644.373	1	y6	18.1	151878096
	LVSPVSR	P38044	NC2_NTL2	379.232	2	545.304	1	y5	18.1	1043020032
	LVSPVSR	P38044	NC2_NTL2	379.232	2	458.272	1	y4	18.1	291819776
	LQGDIDYGDGR	P38043	NC2_NTL2	604.781	2	567.252	1	y5	21.93	2995968000
	LQGDIDYGDGR	P38043	NC2_NTL2	604.781	2	404.189	1	y4	21.93	857985472
	LQGDIDYGDGR	P38043	NC2_NTL2	604.781	2	232.14	1	y2	21.93	3065830656
	DNLELGSDR	P38043	NC2_NTL2	509.744	2	789.41	1	y7	20.75	1053221120
	DNLELGSDR	P38043	NC2_NTL2	509.744	2	676.326	1	y6	20.75	2619652096
	DNLELGSDR	P38043	NC2_NTL2	509.744	2	547.283	1	y5	20.75	3669905664
	VAPAIQPR	Q31LJ0	NC2_NTL3	426.259	2	681.404	1	y6	16.78	901598720
	VAPAIQPR	Q31LJ0	NC2_NTL3	426.259	2	584.351	1	y5	16.78	1307427072
	VAPAIQPR	Q31LJ0	NC2_NTL3	426.259	2	513.314	1	y4	16.78	1131528832
	GPFTGQGHK	Q31LJ0	NC2_NTL3	464.735	2	774.389	1	y7	7.97	319425920
	GPFTGQGHK	Q31LJ0	NC2_NTL3	464.735	2	627.321	1	y6	7.97	406344416
	GPFTGQGHK	Q31LJ0	NC2_NTL3	464.735	2	526.273	1	y5	7.97	241308624
	ALSIIQGR	Q31LJ0	NC2_NTL3	429.264	2	673.399	1	y6	28.44	657404032
	ALSIIQGR	Q31LJ0	NC2_NTL3	429.264	2	586.367	1	y5	28.44	142115776
	ALSIIQGR	Q31LJ0	NC2_NTL3	429.264	2	473.283	1	y4	28.44	349337888
	PSLSWFK	Q31LJ1	NC2_NTL3	432.734	2	767.409	1	y6	43.61	39951144
	PSLSWFK	Q31LJ1	NC2_NTL3	432.734	2	680.377	1	y5	43.61	12567131
	PSLSWFK	Q31LJ1	NC2_NTL3	432.734	2	567.293	1	y4	43.61	16048925
	FSQDLAQDPTTR	Q31LJ1	NC2_NTL3	689.834	2	1144.56	1	y10	24.29	122942232
	FSQDLAQDPTTR	Q31LJ1	NC2_NTL3	689.834	2	1016.5	1	y9	24.29	631729344
	FSQDLAQDPTTR	Q31LJ1	NC2_NTL3	689.834	2	788.39	1	y7	24.29	1541777024
	DYDPEANK	Q31LJ1	NC2_NTL3	476.206	2	673.315	1	y6	12.06	52065464
	DYDPEANK	Q31LJ1	NC2_NTL3	476.206	2	558.288	1	y5	12.06	204018224
	DYDPEANK	Q31LJ1	NC2_NTL3	476.206	2	461.235	1	y4	12.06	18193668
	IYDTCIGCTQCVR	Q31QV2	NC2_NTL3	823.36	2	1153.49	1	y9	29.53	201874272
	IYDTCIGCTQCVR	Q31QV2	NC2_NTL3	823.36	2	993.46	1	y8	29.53	287974176
	IYDTCIGCTQCVR	Q31QV2	NC2_NTL3	823.36	2	880.376	1	y7	29.53	897677632
	AGQIAASPR	Q31QV2	NC2_NTL3	435.743	2	614.362	1	y6	11.59	1783374848
	AGQIAASPR	Q31QV2	NC2_NTL3	435.743	2	501.278	1	y5	11.59	3630029056
	AGQIAASPR	Q31QV2	NC2_NTL3	435.743	2	430.241	1	y4	11.59	1388919168
	PSPVATVETDSLQQPILGSR	Q31QI3	NC2_NTL3	1048.06	2	1443.74	1	y13	49.82	13955321
	PSPVATVETDSLQQPILGSR	Q31QI3	NC2_NTL3	1048.06	2	1314.7	1	y12	49.82	9435954
	PSPVATVETDSLQQPILGSR	Q31QI3	NC2_NTL3	1048.06	2	1098.63	1	y10	49.82	8695221
	LQTVATPQAVNTNSASLSR	Q935Y3	NC2_NTL3	979.519	2	1445.73	1	y14	33.51	5034678
	LQTVATPQAVNTNSASLSR	Q935Y3	NC2_NTL3	979.519	2	1344.69	1	y13	33.51	22798436
	LQTVATPQAVNTNSASLSR	Q935Y3	NC2_NTL3	979.519	2	949.47	1	y9	33.51	4836512
	IGQNPNPATIK	Q31PI7	NC2_NTL3	576.822	2	854.473	1	y8	19.16	641559552
	IGQNPNPATIK	Q31PI7	NC2_NTL3	576.822	2	740.43	1	y7	19.16	1952554752
	IGQNPNPATIK	Q31PI7	NC2_NTL3	576.822	2	529.334	1	y5	19.16	1233177600
	SPEEWDR	Q31ML0	NC2_NTL3	459.701	2	831.363	1	y6	15.96	196901408
	SPEEWDR	Q31ML0	NC2_NTL3	459.701	2	734.31	1	y5	15.96	1876981248
	SPEEWDR	Q31ML0	NC2_NTL3	459.701	2	605.268	1	y4	15.96	1509505920
	SAAIQFTR	Q31ML0	NC2_NTL3	447.246	2	735.415	1	y6	23.8	2422230272
	SAAIQFTR	Q31ML0	NC2_NTL3	447.246	2	664.378	1	y5	23.8	1664037888
	SAAIQFTR	Q31ML0	NC2_NTL3	447.246	2	551.294	1	y4	23.8	3301625344
	QWELSYR	P04996	NC2_NTL3	491.243	2	667.341	1	y5	34.58	932176576
	QWELSYR	P04996	NC2_NTL3	491.243	2	538.298	1	y4	34.58	696162688
	QWELSYR	P04996	NC2_NTL3	491.243	2	425.214	1	y3	34.58	701504000
	FGQEEETYNIVAAHGYFGR	P04996	NC2_NTL3	1094.51	2	1204.62	1	y11	46.75	14266006
	FGQEEETYNIVAAHGYFGR	P04996	NC2_NTL3	1094.51	2	1090.58	1	y10	46.75	8219337
	FGQEEETYNIVAAHGYFGR	P04996	NC2_NTL3	1094.51	2	807.39	1	y7	46.75	17635144
	FCEWVTSTDNR	P04996	NC2_NTL3	707.806	2	1107.51	1	y9	32.64	404999648
	FCEWVTSTDNR	P04996	NC2_NTL3	707.806	2	792.385	1	y7	32.64	591412352
	FCEWVTSTDNR	P04996	NC2_NTL3	707.806	2	693.316	1	y6	32.64	798371072
	LTNDIQPWQAR	P11004	NC2_NTL3	671.349	2	898.489	1	y7	33.72	887064064
	LTNDIQPWQAR	P11004	NC2_NTL3	671.349	2	785.405	1	y6	33.72	2140994432
	LTNDIQPWQAR	P11004	NC2_NTL3	671.349	2	657.347	1	y5	33.72	4706362368
	LGANIGSAQGPTGLGK	P11004	NC2_NTL3	720.894	2	972.511	1	y11	31.09	3560042752
	LGANIGSAQGPTGLGK	P11004	NC2_NTL3	720.894	2	915.489	1	y10	31.09	726286144
	LGANIGSAQGPTGLGK	P11004	NC2_NTL3	720.894	2	629.362	1	y7	31.09	1482289152
	AYDFVSQELR	P11005	NC2_NTL3	614.304	2	993.5	1	y8	40.25	873993472
	AYDFVSQELR	P11005	NC2_NTL3	614.304	2	878.473	1	y7	40.25	520459488
	AYDFVSQELR	P11005	NC2_NTL3	614.304	2	731.405	1	y6	40.25	688445952
	AAEDPEFETFYTK	P11005	NC2_NTL3	774.349	2	1161.55	1	y9	41.3	824068736
	AAEDPEFETFYTK	P11005	NC2_NTL3	774.349	2	1064.49	1	y8	41.3	217921152
	AAEDPEFETFYTK	P11005	NC2_NTL3	774.349	2	935.451	1	y7	41.3	529677792
	GLVASTSEPATSINTSTDLR	P11472	NC2_NTL3	1010.51	2	1275.65	1	y12	38.94	1283191680
	GLVASTSEPATSINTSTDLR	P11472	NC2_NTL3	1010.51	2	1107.56	1	y10	38.94	137789584
	GLVASTSEPATSINTSTDLR	P11472	NC2_NTL3	1010.51	2	1006.52	1	y9	38.94	180934784
	ADGTVSFTEK	P11472	NC2_NTL3	527.756	2	868.441	1	y8	19.86	788143616
	ADGTVSFTEK	P11472	NC2_NTL3	527.756	2	710.372	1	y6	19.86	1317237632
	ADGTVSFTEK	P11472	NC2_NTL3	527.756	2	611.304	1	y5	19.86	2488308224
	VHTVVLNDPGR	P31094	NC2_NTL3	603.833	2	970.532	1	y9	19.07	412701056
	VHTVVLNDPGR	P31094	NC2_NTL3	603.833	2	869.484	1	y8	19.07	176178304
	VHTVVLNDPGR	P31094	NC2_NTL3	603.833	2	770.416	1	y7	19.07	153442896
	LAFYDYVGNSPAK	P31094	NC2_NTL3	722.859	2	1260.59	1	y11	44.52	369449824
	LAFYDYVGNSPAK	P31094	NC2_NTL3	722.859	2	1113.52	1	y10	44.52	1133279360
	LAFYDYVGNSPAK	P31094	NC2_NTL3	722.859	2	950.458	1	y9	44.52	1776080896
	LDLNNIGVR	Q31M07	NC2_NTL3	507.291	2	900.49	1	y8	37.96	1723454080
	LDLNNIGVR	Q31M07	NC2_NTL3	507.291	2	785.463	1	y7	37.96	2384039936
	LDLNNIGVR	Q31M07	NC2_NTL3	507.291	2	672.379	1	y6	37.96	2474355456
	DALNEGDDR	Q31M07	NC2_NTL3	502.718	2	818.364	1	y7	11.57	905227328
	DALNEGDDR	Q31M07	NC2_NTL3	502.718	2	705.28	1	y6	11.57	3565769984
	DALNEGDDR	Q31M07	NC2_NTL3	502.718	2	591.237	1	y5	11.57	1514595200
	TEVPIVSDR	Q8KPP3	NC2_NTL3	508.275	2	589.33	1	y5	26.77	43366887424
	TEVPIVSDR	Q8KPP3	NC2_NTL3	508.275	2	476.246	1	y4	26.77	38237798400
	TEVPIVSDR	Q8KPP3	NC2_NTL3	508.275	2	377.178	1	y3	26.77	15565427712
	PNEYFTQDR	Q8KPP3	NC2_NTL3	585.265	2	1072.47	1	y8	20.93	993046016
	PNEYFTQDR	Q8KPP3	NC2_NTL3	585.265	2	958.426	1	y7	20.93	871452608
	PNEYFTQDR	Q8KPP3	NC2_NTL3	585.265	2	829.384	1	y6	20.93	956918336
	QDTLAVVTSLR	Q31RE4	NC2_NTL3	601.841	2	1074.62	1	y10	44.34	158802608
	QDTLAVVTSLR	Q31RE4	NC2_NTL3	601.841	2	959.588	1	y9	44.34	544581184
	QDTLAVVTSLR	Q31RE4	NC2_NTL3	601.841	2	858.541	1	y8	44.34	448108320
	IDLEEAR	P0A2Z8	NC2_NTL3	423.222	2	617.325	1	y5	21.37	827806016
	IDLEEAR	P0A2Z8	NC2_NTL3	423.222	2	504.241	1	y4	21.37	358143200
	IDLEEAR	P0A2Z8	NC2_NTL3	423.222	2	375.199	1	y3	21.37	256825792
	AAFSQADER	P0A2Z8	NC2_NTL3	497.733	2	852.385	1	y7	13.38	574004416
	AAFSQADER	P0A2Z8	NC2_NTL3	497.733	2	705.316	1	y6	13.38	1432025856
	AAFSQADER	P0A2Z8	NC2_NTL3	497.733	2	490.226	1	y4	13.38	514609984
	LEDTISGFNR	Q31KS4	NC2_NTL3	576.288	2	909.442	1	y8	31.07	1448492416
	LEDTISGFNR	Q31KS4	NC2_NTL3	576.288	2	794.416	1	y7	31.07	644882816
	LEDTISGFNR	Q31KS4	NC2_NTL3	576.288	2	580.284	1	y5	31.07	2224259328
	AVQSTLQR	Q31KS4	NC2_NTL3	451.756	2	732.4	1	y6	12.26	4337653760
	AVQSTLQR	Q31KS4	NC2_NTL3	451.756	2	604.341	1	y5	12.26	3796656640
	AVQSTLQR	Q31KS4	NC2_NTL3	451.756	2	517.309	1	y4	12.26	1235540096
	LTSEVAPLPR	Q31RF0	NC2_NTL3	541.814	2	868.489	1	y8	30.49	871360128
	LTSEVAPLPR	Q31RF0	NC2_NTL3	541.814	2	781.457	1	y7	30.49	190939840
	LTSEVAPLPR	Q31RF0	NC2_NTL3	541.814	2	652.414	1	y6	30.49	552680064
	LAQVLAGLQQR	Q31RF0	NC2_NTL3	598.859	2	884.531	1	y8	37.47	289285280
	LAQVLAGLQQR	Q31RF0	NC2_NTL3	598.859	2	785.463	1	y7	37.47	706673152
	LAQVLAGLQQR	Q31RF0	NC2_NTL3	598.859	2	601.342	1	y5	37.47	552895552
	ALQEAAASELAAR	Q31RF0	NC2_NTL3	650.846	2	988.506	1	y10	30.36	458660096
	ALQEAAASELAAR	Q31RF0	NC2_NTL3	650.846	2	859.463	1	y9	30.36	581343296
	ALQEAAASELAAR	Q31RF0	NC2_NTL3	650.846	2	788.426	1	y8	30.36	674408128
	VVSPLGAPLDGK	Q31RF1	NC2_NTL3	576.835	2	770.441	1	y8	36.97	686550592
	VVSPLGAPLDGK	Q31RF1	NC2_NTL3	576.835	2	657.357	1	y7	36.97	1722741888
	VVSPLGAPLDGK	Q31RF1	NC2_NTL3	576.835	2	529.298	1	y5	36.97	1924773248
	QQIEQYSQDVK	Q31RF1	NC2_NTL3	683.336	2	1109.55	1	y9	21.4	428873792
	QQIEQYSQDVK	Q31RF1	NC2_NTL3	683.336	2	996.463	1	y8	21.4	580584320
	QQIEQYSQDVK	Q31RF1	NC2_NTL3	683.336	2	576.299	1	y5	21.4	652523072
	IAFLDGIADR	Q31RF2	NC2_NTL3	545.798	2	977.505	1	y9	49.69	407084544
	IAFLDGIADR	Q31RF2	NC2_NTL3	545.798	2	906.468	1	y8	49.69	703097792
	IAFLDGIADR	Q31RF2	NC2_NTL3	545.798	2	646.315	1	y6	49.69	1271124352
	HLLENPTLFSSQK	Q31RF2	NC2_NTL3	757.404	2	1263.66	1	y11	36.18	158992944
	HLLENPTLFSSQK	Q31RF2	NC2_NTL3	757.404	2	1150.57	1	y10	36.18	64428076
	HLLENPTLFSSQK	Q31RF2	NC2_NTL3	757.404	2	596.304	1	y5	36.18	104775392
	FGEDAALFR	Q31RF2	NC2_NTL3	513.256	2	878.437	1	y8	39.07	1368971648
	FGEDAALFR	Q31RF2	NC2_NTL3	513.256	2	821.415	1	y7	39.07	534677888
	FGEDAALFR	Q31RF2	NC2_NTL3	513.256	2	692.373	1	y6	39.07	920109120
	AAIEAEIR	Q31RF3	NC2_NTL3	436.745	2	801.446	1	y7	22.59	90294264
	AAIEAEIR	Q31RF3	NC2_NTL3	436.745	2	730.409	1	y6	22.59	627503616
	AAIEAEIR	Q31RF3	NC2_NTL3	436.745	2	488.283	1	y4	22.59	1023410240
	QSQALIAEAQTEAGR	Q31RF4	NC2_NTL3	786.902	2	1158.61	1	y11	31.03	22881918
	QSQALIAEAQTEAGR	Q31RF4	NC2_NTL3	786.902	2	1045.53	1	y10	31.03	63532764
	QSQALIAEAQTEAGR	Q31RF4	NC2_NTL3	786.902	2	932.443	1	y9	31.03	97001312
	IAAQQLAEAQR	Q31RF4	NC2_NTL3	599.831	2	1085.57	1	y10	22.66	148308032
	IAAQQLAEAQR	Q31RF4	NC2_NTL3	599.831	2	1014.53	1	y9	22.66	343304608
	IAAQQLAEAQR	Q31RF4	NC2_NTL3	599.831	2	943.496	1	y8	22.66	224678608
	ALTAQYEQELAATR	Q31RF4	NC2_NTL3	782.902	2	1380.68	1	y12	36.7	39587076
	ALTAQYEQELAATR	Q31RF4	NC2_NTL3	782.902	2	1208.59	1	y10	36.7	115385496
	ALTAQYEQELAATR	Q31RF4	NC2_NTL3	782.902	2	1080.53	1	y9	36.7	320535584
	YVHIGTGNYNSK	Q31MX3	NC2_NTL3	676.833	2	953.469	1	y9	18.19	4027025
	YVHIGTGNYNSK	Q31MX3	NC2_NTL3	676.833	2	840.385	1	y8	18.19	9824768
	YVHIGTGNYNSK	Q31MX3	NC2_NTL3	676.833	2	682.315	1	y6	18.19	1045599
	FDEENNITWAR	Q31MX3	NC2_NTL3	697.82	2	874.453	1	y7	35.46	19549620
	FDEENNITWAR	Q31MX3	NC2_NTL3	697.82	2	646.367	1	y5	35.46	11634399
	FDEENNITWAR	Q31MX3	NC2_NTL3	697.82	2	533.283	1	y4	35.46	35372912
	TLSDLAPHR	Q31NF6	NC2_NTL3	505.275	2	795.411	1	y7	20.14	1638198656
	TLSDLAPHR	Q31NF6	NC2_NTL3	505.275	2	708.379	1	y6	20.14	319256992
	TLSDLAPHR	Q31NF6	NC2_NTL3	505.275	2	593.352	1	y5	20.14	901386560
	DLNAFALDR	Q31NF6	NC2_NTL3	517.767	2	806.416	1	y7	42.69	89432192
	DLNAFALDR	Q31NF6	NC2_NTL3	517.767	2	692.373	1	y6	42.69	56511156
	DLNAFALDR	Q31NF6	NC2_NTL3	517.767	2	621.335	1	y5	42.69	96915176
	VYLTGGFK	Q54711	NC2_NTL3	442.747	2	785.419	1	y7	30.96	121343512
	VYLTGGFK	Q54711	NC2_NTL3	442.747	2	622.356	1	y6	30.96	327725856
	VYLTGGFK	Q54711	NC2_NTL3	442.747	2	509.272	1	y5	30.96	162426496
	TLVQGLK	Q31NV7	NC2_NTL3	379.742	2	657.429	1	y6	22.8	468397280
	TLVQGLK	Q31NV7	NC2_NTL3	379.742	2	544.345	1	y5	22.8	3596558848
	TLVQGLK	Q31NV7	NC2_NTL3	379.742	2	317.218	1	y3	22.8	1345085952
	FLADHNVGDR	Q31NV7	NC2_NTL3	572.281	2	883.402	1	y8	16.69	461448448
	FLADHNVGDR	Q31NV7	NC2_NTL3	572.281	2	812.365	1	y7	16.69	189723312
	FLADHNVGDR	Q31NV7	NC2_NTL3	572.281	2	697.338	1	y6	16.69	443449888
	CPCHGSQYDATGK	Q31NV7	NC2_NTL3	740.801	2	1063.48	1	y10	9.28	19791344
	CPCHGSQYDATGK	Q31NV7	NC2_NTL3	740.801	2	926.421	1	y9	9.28	36876716
	CPCHGSQYDATGK	Q31NV7	NC2_NTL3	740.801	2	869.4	1	y8	9.28	8510236
	YQIHVGGNR	Q31NV8	NC2_NTL3	522.273	2	752.416	1	y7	15.97	361264640
	YQIHVGGNR	Q31NV8	NC2_NTL3	522.273	2	639.332	1	y6	15.97	546915456
	YQIHVGGNR	Q31NV8	NC2_NTL3	522.273	2	502.273	1	y5	15.97	478948416
	GQVYPTGQK	Q31NV8	NC2_NTL3	489.256	2	792.425	1	y7	12.5	848047744
	GQVYPTGQK	Q31NV8	NC2_NTL3	489.256	2	693.357	1	y6	12.5	1527375872
	GQVYPTGQK	Q31NV8	NC2_NTL3	489.256	2	530.293	1	y5	12.5	3015550208
	VLTNPAEIR	Q31P08	NC2_NTL3	506.793	2	800.426	1	y7	26.35	176387232
	VLTNPAEIR	Q31P08	NC2_NTL3	506.793	2	699.378	1	y6	26.35	65677796
	VLTNPAEIR	Q31P08	NC2_NTL3	506.793	2	585.335	1	y5	26.35	210025344
	VANDSIQER	Q31P08	NC2_NTL3	516.259	2	932.443	1	y8	11.41	139402368
	VANDSIQER	Q31P08	NC2_NTL3	516.259	2	861.406	1	y7	11.41	231369152
	VANDSIQER	Q31P08	NC2_NTL3	516.259	2	632.336	1	y5	11.41	229431584
	QTIGNEAAVGR	Q31L05	NC2_NTL3	558.294	2	886.474	1	y9	16.59	449720032
	QTIGNEAAVGR	Q31L05	NC2_NTL3	558.294	2	773.39	1	y8	16.59	735349056
	QTIGNEAAVGR	Q31L05	NC2_NTL3	558.294	2	602.326	1	y6	16.59	201475936
	GYSALTYSAR	Q31L05	NC2_NTL3	544.772	2	868.452	1	y8	25.23	157449616
	GYSALTYSAR	Q31L05	NC2_NTL3	544.772	2	781.42	1	y7	25.23	84576856
	GYSALTYSAR	Q31L05	NC2_NTL3	544.772	2	597.299	1	y5	25.23	218119776
	VEGIGVISR	Q31ME6	NC2_NTL3	465.274	2	830.473	1	y8	29.03	113116816
	VEGIGVISR	Q31ME6	NC2_NTL3	465.274	2	701.43	1	y7	29.18	398677600
	VEGIGVISR	Q31ME6	NC2_NTL3	465.274	2	531.325	1	y5	29.03	222517840
	SEWYGPDYQYVSK	Q31ME6	NC2_NTL3	811.362	2	1219.56	1	y10	39.19	18876584
	SEWYGPDYQYVSK	Q31ME6	NC2_NTL3	811.362	2	1056.5	1	y9	39.19	59147012
	SEWYGPDYQYVSK	Q31ME6	NC2_NTL3	811.362	2	999.478	1	y8	39.19	27098264
	LANIPVPK	Q31ME6	NC2_NTL3	426.271	2	738.451	1	y7	32.33	221158592
	LANIPVPK	Q31ME6	NC2_NTL3	426.271	2	440.287	1	y4	32.33	459629696
	LANIPVPK	Q31ME6	NC2_NTL3	426.271	2	244.166	1	y2	32.33	849766080
	HELNYDNVALGR	Q31NJ5	NC2_NTL3	700.849	2	1263.63	1	y11	28.44	79919680
	HELNYDNVALGR	Q31NJ5	NC2_NTL3	700.849	2	1134.59	1	y10	28.28	60151668
	HELNYDNVALGR	Q31NJ5	NC2_NTL3	700.849	2	1021.51	1	y9	28.28	30520666
	EFAYLPK	Q31NJ5	NC2_NTL3	434.234	2	520.313	1	y4	34.96	29086630
	EFAYLPK	Q31NJ5	NC2_NTL3	434.234	2	357.25	1	y3	34.96	95373744
	EFAYLPK	Q31NJ5	NC2_NTL3	434.234	2	244.166	1	y2	34.96	285480352
	CIACEVCVR	Q31NJ5	NC2_NTL3	583.759	2	1006.48	1	y8	25.07	22418372
	CIACEVCVR	Q31NJ5	NC2_NTL3	583.759	2	893.397	1	y7	25.07	645832384
	CIACEVCVR	Q31NJ5	NC2_NTL3	583.759	2	822.36	1	y6	25.07	251228880
	VSDDASQPQEVR	Q31P07	NC2_NTL3	665.815	2	914.469	1	y8	13.42	178933104
	VSDDASQPQEVR	Q31P07	NC2_NTL3	665.815	2	843.432	1	y7	13.42	409911072
	VSDDASQPQEVR	Q31P07	NC2_NTL3	665.815	2	628.341	1	y5	13.42	853079936
	GDYALVR	Q8GIT3	NC2_NTL3	397.214	2	621.372	1	y5	21.61	206170208
	GDYALVR	Q8GIT3	NC2_NTL3	397.214	2	458.309	1	y4	21.61	451394720
	GDYALVR	Q8GIT3	NC2_NTL3	397.214	2	387.271	1	y3	21.61	330177088
	SAVPVIAQQAEASR	Q31LR3	NC2_NTL3	713.886	2	1169.63	1	y11	31.17	28412400
	SAVPVIAQQAEASR	Q31LR3	NC2_NTL3	713.886	2	973.506	1	y9	31.17	29858292
	SAVPVIAQQAEASR	Q31LR3	NC2_NTL3	713.886	2	860.422	1	y8	31.17	35766684
	EIFFGPENK	Q31LR3	NC2_NTL3	540.772	2	838.409	1	y7	36.08	43962524
	EIFFGPENK	Q31LR3	NC2_NTL3	540.772	2	691.341	1	y6	36.08	57579704
	EIFFGPENK	Q31LR3	NC2_NTL3	540.772	2	544.273	1	y5	36.08	125062584
	YSLLGGLR	Q31NJ6	NC2_NTL3	439.758	2	715.446	1	y7	42.03	268633568
	YSLLGGLR	Q31NJ6	NC2_NTL3	439.758	2	628.414	1	y6	42.03	253327520
	YSLLGGLR	Q31NJ6	NC2_NTL3	439.758	2	515.33	1	y5	42.03	340092960
	INPAAIAER	Q31LR2	NC2_NTL3	477.772	2	727.41	1	y7	26.21	564113152
	INPAAIAER	Q31LR2	NC2_NTL3	477.772	2	630.357	1	y6	26.21	225053376
	INPAAIAER	Q31LR2	NC2_NTL3	477.772	2	559.32	1	y5	26.21	328624704
	TAGEEVQSLGAK	Q31MS7	NC2_NTL3	595.307	2	1017.52	1	y10	19.25	31738182
	TAGEEVQSLGAK	Q31MS7	NC2_NTL3	595.307	2	475.287	1	y5	19.25	17831576
	TAGEEVQSLGAK	Q31MS7	NC2_NTL3	595.307	2	388.255	1	y4	19.25	6744628
	QLTGGTISVQSGAGQPLGLSDR	Q31MS7	NC2_NTL3	1071.56	2	1471.75	1	y15	43.8	3039540
	QLTGGTISVQSGAGQPLGLSDR	Q31MS7	NC2_NTL3	1071.56	2	1157.59	1	y12	43.8	2757805
	QLTGGTISVQSGAGQPLGLSDR	Q31MS7	NC2_NTL3	1071.56	2	757.42	1	y7	43.8	5916119
	GGNCELTCAGR	Q31MS7	NC2_NTL3	597.753	2	806.383	1	y7	14.05	17167528
	GGNCELTCAGR	Q31MS7	NC2_NTL3	597.753	2	677.34	1	y6	14.05	33336482
	GGNCELTCAGR	Q31MS7	NC2_NTL3	597.753	2	564.256	1	y5	14.05	33871924
	QFEEALADCR	Q31P73	NC2_NTL3	619.777	2	1110.49	1	y9	27.19	19749478
	QFEEALADCR	Q31P73	NC2_NTL3	619.777	2	963.42	1	y8	27.19	149559648
	QFEEALADCR	Q31P73	NC2_NTL3	619.777	2	834.377	1	y7	27.19	114377840
	LTPVAER	Q31P73	NC2_NTL3	393.229	2	571.32	1	y5	13.98	3967485952
	LTPVAER	Q31P73	NC2_NTL3	393.229	2	474.267	1	y4	13.98	1921401216
	LTPVAER	Q31P73	NC2_NTL3	393.229	2	375.199	1	y3	13.98	2719774464
	LDAVYEVTSK	Q31LF9	NC2_NTL3	562.795	2	896.472	1	y8	29.6	100809432
	LDAVYEVTSK	Q31LF9	NC2_NTL3	562.795	2	825.435	1	y7	29.6	62652372
	LDAVYEVTSK	Q31LF9	NC2_NTL3	562.795	2	726.367	1	y6	29.6	285901152
	IANPTLLSR	Q31LF9	NC2_NTL3	492.795	2	871.5	1	y8	29.76	144835648
	IANPTLLSR	Q31LF9	NC2_NTL3	492.795	2	800.462	1	y7	29.76	217612496
	IANPTLLSR	Q31LF9	NC2_NTL3	492.795	2	686.42	1	y6	29.76	544783680
	DQAVSVPAPGK	Q31LF9	NC2_NTL3	534.788	2	825.483	1	y9	22.39	78044728
	DQAVSVPAPGK	Q31LF9	NC2_NTL3	534.788	2	655.377	1	y7	22.39	113199072
	DQAVSVPAPGK	Q31LF9	NC2_NTL3	534.788	2	568.345	1	y6	22.39	33337748
	GITINTAHVEYETGNR	P33171	NC2_NTL3	887.94	2	1390.63	1	y12	30.65	67887624
	GITINTAHVEYETGNR	P33171	NC2_NTL3	887.94	2	1104.51	1	y9	30.65	171706656
	GITINTAHVEYETGNR	P33171	NC2_NTL3	887.94	2	967.448	1	y8	30.65	117245176
	GDNPWVDK	P33171	NC2_NTL3	465.719	2	644.34	1	y5	21.28	2345038080
	GDNPWVDK	P33171	NC2_NTL3	465.719	2	547.287	1	y4	21.28	1090349952
	GDNPWVDK	P33171	NC2_NTL3	465.719	2	361.208	1	y3	21.28	1688618880
	AYADIDAAPEEK	P33171	NC2_NTL3	646.804	2	1058.5	1	y10	24.18	760012864
	AYADIDAAPEEK	P33171	NC2_NTL3	646.804	2	987.463	1	y9	24.18	591165056
	AYADIDAAPEEK	P33171	NC2_NTL3	646.804	2	759.352	1	y7	24.18	1475699968
	GVLIQGNDR	Q31PV4	NC2_NTL3	486.267	2	702.353	1	y6	18.61	736284928
	GVLIQGNDR	Q31PV4	NC2_NTL3	486.267	2	589.269	1	y5	18.61	1332604672
	GVLIQGNDR	Q31PV4	NC2_NTL3	486.267	2	461.21	1	y4	18.61	846732544
	VYTTTPK	P63200	NC2_NTL3	405.224	2	547.309	1	y5	10.97	1116723584
	VYTTTPK	P63200	NC2_NTL3	405.224	2	446.261	1	y4	10.97	158254272
	VYTTTPK	P63200	NC2_NTL3	405.224	2	244.166	1	y2	10.97	2135189888
	GTLDTAGVK	P63200	NC2_NTL3	431.237	2	703.398	1	y7	14.97	780486592
	GTLDTAGVK	P63200	NC2_NTL3	431.237	2	590.314	1	y6	14.97	1276431232
	GTLDTAGVK	P63200	NC2_NTL3	431.237	2	475.287	1	y5	14.97	780609472
	TALETIGR	Q31K30	NC2_NTL3	430.745	2	759.436	1	y7	21.77	163031888
	TALETIGR	Q31K30	NC2_NTL3	430.745	2	688.399	1	y6	21.77	1311325056
	TALETIGR	Q31K30	NC2_NTL3	430.745	2	575.315	1	y5	21.77	1150720128
	VDVQGHTIGR	Q31L07	NC2_NTL3	541.291	2	867.48	1	y8	17.72	35414100
	VDVQGHTIGR	Q31L07	NC2_NTL3	541.291	2	768.411	1	y7	17.72	97553240
	VDVQGHTIGR	Q31L07	NC2_NTL3	541.291	2	640.353	1	y6	17.72	220396912
	LPGSTGAGTTPGR	Q31L07	NC2_NTL3	586.307	2	961.47	1	y11	15.84	738294144
	LPGSTGAGTTPGR	Q31L07	NC2_NTL3	586.307	2	904.448	1	y10	15.74	252039904
	LPGSTGAGTTPGR	Q31L07	NC2_NTL3	586.307	2	716.369	1	y8	15.74	620987840
	EESAAAIVHR	Q31L08	NC2_NTL3	541.783	2	824.474	1	y8	16.07	202634144
	EESAAAIVHR	Q31L08	NC2_NTL3	541.783	2	666.405	1	y6	16.07	272455136
	EESAAAIVHR	Q31L08	NC2_NTL3	541.783	2	595.367	1	y5	16.07	293962496
	DQNVELSVR	Q31L08	NC2_NTL3	530.275	2	816.457	1	y7	24.35	387654592
	DQNVELSVR	Q31L08	NC2_NTL3	530.275	2	702.414	1	y6	24.35	228494672
	DQNVELSVR	Q31L08	NC2_NTL3	530.275	2	603.346	1	y5	24.35	469459648
	SIAEVLK	Q31L20	NC2_NTL3	380.234	2	559.345	1	y5	26.76	1530257792
	SIAEVLK	Q31L20	NC2_NTL3	380.234	2	359.265	1	y3	26.76	338741344
	SIAEVLK	Q31L20	NC2_NTL3	380.234	2	260.197	1	y2	26.76	714577152
	HATTVVPASR	Q31L20	NC2_NTL3	519.788	2	901.51	1	y9	11.39	798571328
	HATTVVPASR	Q31L20	NC2_NTL3	519.788	2	830.473	1	y8	11.39	1688679168
	HATTVVPASR	Q31L20	NC2_NTL3	519.788	2	729.425	1	y7	11.39	489489984
	PAAPGTGVIAGGAVR	Q31L23	NC2_NTL3	647.367	2	1054.6	1	y12	29.62	2733649152
	PAAPGTGVIAGGAVR	Q31L23	NC2_NTL3	647.367	2	957.548	1	y11	29.62	679050240
	PAAPGTGVIAGGAVR	Q31L23	NC2_NTL3	647.367	2	643.389	1	y7	29.62	1363997824
	AIVIVGNER	Q31L23	NC2_NTL3	485.788	2	786.447	1	y7	26.32	823404416
	AIVIVGNER	Q31L23	NC2_NTL3	485.788	2	687.378	1	y6	26.32	868135936
	AIVIVGNER	Q31L23	NC2_NTL3	485.788	2	574.294	1	y5	26.32	1264235264
	ITGLTAR	Q31P66	NC2_NTL3	366.224	2	517.309	1	y5	16.58	3226887168
	ITGLTAR	Q31P66	NC2_NTL3	366.224	2	460.288	1	y4	16.58	226275648
	ITGLTAR	Q31P66	NC2_NTL3	366.224	2	347.204	1	y3	16.58	447328800
	DLAVAIK	Q31P66	NC2_NTL3	365.229	2	501.34	1	y5	29.29	1429527296
	DLAVAIK	Q31P66	NC2_NTL3	365.229	2	430.302	1	y4	29.29	470681120
	DLAVAIK	Q31P66	NC2_NTL3	365.229	2	331.234	1	y3	29.29	548315840
	IVITLECTECR	Q31P67	NC2_NTL3	697.344	2	1181.53	1	y9	37.75	187708208
	IVITLECTECR	Q31P67	NC2_NTL3	697.344	2	1068.44	1	y8	37.75	260145584
	IVITLECTECR	Q31P67	NC2_NTL3	697.344	2	967.397	1	y7	37.75	168202256
	TFTEAETAAIQLGQR	Q31MY2	NC2_NTL3	818.42	2	1387.72	1	y13	43.1	2815402
	TFTEAETAAIQLGQR	Q31MY2	NC2_NTL3	818.42	2	1157.63	1	y11	43.1	7679552
	TFTEAETAAIQLGQR	Q31MY2	NC2_NTL3	818.42	2	957.548	1	y9	43.1	11105160
	ASASAHAVATAQR	Q31MY2	NC2_NTL3	620.823	2	1011.53	1	y10	9.6	1088821
	ASASAHAVATAQR	Q31MY2	NC2_NTL3	620.823	2	853.464	1	y8	9.6	5831101
	ASASAHAVATAQR	Q31MY2	NC2_NTL3	620.823	2	716.405	1	y7	9.6	9455449
	EAVVEDPR	P38046	NC2_NTL3	457.733	2	785.415	1	y7	14.63	3147587
	EAVVEDPR	P38046	NC2_NTL3	457.733	2	714.378	1	y6	14.63	25022896
	EAVVEDPR	P38046	NC2_NTL3	457.733	2	615.31	1	y5	14.63	64962564
	DNIALAVK	P38046	NC2_NTL3	422.25	2	614.424	1	y6	27.76	56554120
	DNIALAVK	P38046	NC2_NTL3	422.25	2	501.34	1	y5	27.76	153298000
	DNIALAVK	P38046	NC2_NTL3	422.25	2	430.302	1	y4	27.76	103357448
	QVTEPGPDR	P38045	NC2_NTL3	499.749	2	771.363	1	y7	11.8	120343168
	QVTEPGPDR	P38045	NC2_NTL3	499.749	2	670.315	1	y6	11.8	20175830
	QVTEPGPDR	P38045	NC2_NTL3	499.749	2	541.273	1	y5	11.8	252302464
	AAAPAPAVAASQQK	P38045	NC2_NTL3	640.852	2	1067.58	1	y11	16.82	74648392
	AAAPAPAVAASQQK	P38045	NC2_NTL3	640.852	2	970.532	1	y10	16.82	44919996
	AAAPAPAVAASQQK	P38045	NC2_NTL3	640.852	2	899.495	1	y9	16.82	289798112
	LVSPVSR	P38044	NC2_NTL3	379.232	2	644.373	1	y6	18.01	181720304
	LVSPVSR	P38044	NC2_NTL3	379.232	2	545.304	1	y5	18.01	1255430912
	LVSPVSR	P38044	NC2_NTL3	379.232	2	458.272	1	y4	18.01	348279168
	LQGDIDYGDGR	P38043	NC2_NTL3	604.781	2	567.252	1	y5	21.8	2909339904
	LQGDIDYGDGR	P38043	NC2_NTL3	604.781	2	404.189	1	y4	21.8	740134208
	LQGDIDYGDGR	P38043	NC2_NTL3	604.781	2	232.14	1	y2	21.8	2508444672
	DNLELGSDR	P38043	NC2_NTL3	509.744	2	789.41	1	y7	20.76	956454592
	DNLELGSDR	P38043	NC2_NTL3	509.744	2	676.326	1	y6	20.76	2361847808
	DNLELGSDR	P38043	NC2_NTL3	509.744	2	547.283	1	y5	20.76	3380893184
	VAPAIQPR	Q31LJ0	WT_HTL2	426.259	2	681.404	1	y6	16.8	2348763136
	VAPAIQPR	Q31LJ0	WT_HTL2	426.259	2	584.351	1	y5	16.8	3076076032
	VAPAIQPR	Q31LJ0	WT_HTL2	426.259	2	513.314	1	y4	16.8	2596768768
	GPFTGQGHK	Q31LJ0	WT_HTL2	464.735	2	774.389	1	y7	7.91	749527104
	GPFTGQGHK	Q31LJ0	WT_HTL2	464.735	2	627.321	1	y6	7.95	949311552
	GPFTGQGHK	Q31LJ0	WT_HTL2	464.735	2	526.273	1	y5	7.91	574820032
	ALSIIQGR	Q31LJ0	WT_HTL2	429.264	2	673.399	1	y6	28.33	2597690624
	ALSIIQGR	Q31LJ0	WT_HTL2	429.264	2	586.367	1	y5	28.33	506666944
	ALSIIQGR	Q31LJ0	WT_HTL2	429.264	2	473.283	1	y4	28.33	1396053632
	PSLSWFK	Q31LJ1	WT_HTL2	432.734	2	767.409	1	y6	43.55	110845752
	PSLSWFK	Q31LJ1	WT_HTL2	432.734	2	680.377	1	y5	43.55	36910520
	PSLSWFK	Q31LJ1	WT_HTL2	432.734	2	567.293	1	y4	43.55	46222072
	FSQDLAQDPTTR	Q31LJ1	WT_HTL2	689.834	2	1144.56	1	y10	24.15	83150536
	FSQDLAQDPTTR	Q31LJ1	WT_HTL2	689.834	2	1016.5	1	y9	24.15	531900064
	FSQDLAQDPTTR	Q31LJ1	WT_HTL2	689.834	2	788.39	1	y7	24.15	1561120512
	DYDPEANK	Q31LJ1	WT_HTL2	476.206	2	673.315	1	y6	12.06	128209560
	DYDPEANK	Q31LJ1	WT_HTL2	476.206	2	558.288	1	y5	12.06	487226624
	DYDPEANK	Q31LJ1	WT_HTL2	476.206	2	461.235	1	y4	12.06	48638468
	IYDTCIGCTQCVR	Q31QV2	WT_HTL2	823.36	2	1153.49	1	y9	29.6	254451472
	IYDTCIGCTQCVR	Q31QV2	WT_HTL2	823.36	2	993.46	1	y8	29.6	380341472
	IYDTCIGCTQCVR	Q31QV2	WT_HTL2	823.36	2	880.376	1	y7	29.6	1073286976
	AGQIAASPR	Q31QV2	WT_HTL2	435.743	2	614.362	1	y6	11.59	3148070656
	AGQIAASPR	Q31QV2	WT_HTL2	435.743	2	501.278	1	y5	11.59	6257044480
	AGQIAASPR	Q31QV2	WT_HTL2	435.743	2	430.241	1	y4	11.59	2373119232
	PSPVATVETDSLQQPILGSR	Q31QI3	WT_HTL2	1048.06	2	1443.74	1	y13	49.8	10770949
	PSPVATVETDSLQQPILGSR	Q31QI3	WT_HTL2	1048.06	2	1314.7	1	y12	49.8	6667870
	PSPVATVETDSLQQPILGSR	Q31QI3	WT_HTL2	1048.06	2	1098.63	1	y10	49.8	6012429
	LQTVATPQAVNTNSASLSR	Q935Y3	WT_HTL2	979.519	2	1445.73	1	y14	33.46	4651547
	LQTVATPQAVNTNSASLSR	Q935Y3	WT_HTL2	979.519	2	1344.69	1	y13	33.46	22466024
	LQTVATPQAVNTNSASLSR	Q935Y3	WT_HTL2	979.519	2	949.47	1	y9	33.46	4282334
	IGQNPNPATIK	Q31PI7	WT_HTL2	576.822	2	854.473	1	y8	19.2	1038554240
	IGQNPNPATIK	Q31PI7	WT_HTL2	576.822	2	740.43	1	y7	19.2	3259279616
	IGQNPNPATIK	Q31PI7	WT_HTL2	576.822	2	529.334	1	y5	19.2	2303331072
	SPEEWDR	Q31ML0	WT_HTL2	459.701	2	831.363	1	y6	15.99	125163176
	SPEEWDR	Q31ML0	WT_HTL2	459.701	2	734.31	1	y5	15.99	1146140544
	SPEEWDR	Q31ML0	WT_HTL2	459.701	2	605.268	1	y4	15.99	872864576
	SAAIQFTR	Q31ML0	WT_HTL2	447.246	2	735.415	1	y6	23.79	997291456
	SAAIQFTR	Q31ML0	WT_HTL2	447.246	2	664.378	1	y5	23.79	673193792
	SAAIQFTR	Q31ML0	WT_HTL2	447.246	2	551.294	1	y4	23.79	1407487104
	QWELSYR	P04996	WT_HTL2	491.243	2	667.341	1	y5	34.66	222988240
	QWELSYR	P04996	WT_HTL2	491.243	2	538.298	1	y4	34.66	203660448
	QWELSYR	P04996	WT_HTL2	491.243	2	425.214	1	y3	34.66	194740304
	FGQEEETYNIVAAHGYFGR	P04996	WT_HTL2	1094.51	2	1204.62	1	y11	46.76	10794702
	FGQEEETYNIVAAHGYFGR	P04996	WT_HTL2	1094.51	2	1090.58	1	y10	46.76	5995399
	FGQEEETYNIVAAHGYFGR	P04996	WT_HTL2	1094.51	2	807.39	1	y7	46.76	11587188
	FCEWVTSTDNR	P04996	WT_HTL2	707.806	2	1107.51	1	y9	32.45	63248104
	FCEWVTSTDNR	P04996	WT_HTL2	707.806	2	792.385	1	y7	32.45	89872136
	FCEWVTSTDNR	P04996	WT_HTL2	707.806	2	693.316	1	y6	32.45	120716384
	LTNDIQPWQAR	P11004	WT_HTL2	671.349	2	898.489	1	y7	33.67	941378560
	LTNDIQPWQAR	P11004	WT_HTL2	671.349	2	785.405	1	y6	33.67	2415073536
	LTNDIQPWQAR	P11004	WT_HTL2	671.349	2	657.347	1	y5	33.67	4996347904
	LGANIGSAQGPTGLGK	P11004	WT_HTL2	720.894	2	972.511	1	y11	31.17	2863344896
	LGANIGSAQGPTGLGK	P11004	WT_HTL2	720.894	2	915.489	1	y10	31.17	586542144
	LGANIGSAQGPTGLGK	P11004	WT_HTL2	720.894	2	629.362	1	y7	31.17	1299085824
	AYDFVSQELR	P11005	WT_HTL2	614.304	2	993.5	1	y8	40.14	500691552
	AYDFVSQELR	P11005	WT_HTL2	614.304	2	878.473	1	y7	40.14	289548352
	AYDFVSQELR	P11005	WT_HTL2	614.304	2	731.405	1	y6	40.14	395961184
	AAEDPEFETFYTK	P11005	WT_HTL2	774.349	2	1161.55	1	y9	41.2	592397120
	AAEDPEFETFYTK	P11005	WT_HTL2	774.349	2	1064.49	1	y8	41.2	147260400
	AAEDPEFETFYTK	P11005	WT_HTL2	774.349	2	935.451	1	y7	41.2	348862304
	GLVASTSEPATSINTSTDLR	P11472	WT_HTL2	1010.51	2	1275.65	1	y12	38.92	1578647424
	GLVASTSEPATSINTSTDLR	P11472	WT_HTL2	1010.51	2	1107.56	1	y10	38.92	159022448
	GLVASTSEPATSINTSTDLR	P11472	WT_HTL2	1010.51	2	1006.52	1	y9	38.92	233121088
	ADGTVSFTEK	P11472	WT_HTL2	527.756	2	868.441	1	y8	19.91	784303168
	ADGTVSFTEK	P11472	WT_HTL2	527.756	2	710.372	1	y6	19.91	1231412352
	ADGTVSFTEK	P11472	WT_HTL2	527.756	2	611.304	1	y5	19.91	2196387328
	VHTVVLNDPGR	P31094	WT_HTL2	603.833	2	970.532	1	y9	19.22	239768960
	VHTVVLNDPGR	P31094	WT_HTL2	603.833	2	869.484	1	y8	19.22	100921312
	VHTVVLNDPGR	P31094	WT_HTL2	603.833	2	770.416	1	y7	19.1	87755768
	LAFYDYVGNSPAK	P31094	WT_HTL2	722.859	2	1260.59	1	y11	44.55	301263296
	LAFYDYVGNSPAK	P31094	WT_HTL2	722.859	2	1113.52	1	y10	44.55	918017472
	LAFYDYVGNSPAK	P31094	WT_HTL2	722.859	2	950.458	1	y9	44.55	1424644608
	LDLNNIGVR	Q31M07	WT_HTL2	507.291	2	900.49	1	y8	37.73	2355760640
	LDLNNIGVR	Q31M07	WT_HTL2	507.291	2	785.463	1	y7	37.63	3269487360
	LDLNNIGVR	Q31M07	WT_HTL2	507.291	2	672.379	1	y6	37.63	3448084992
	DALNEGDDR	Q31M07	WT_HTL2	502.718	2	818.364	1	y7	11.48	1266210816
	DALNEGDDR	Q31M07	WT_HTL2	502.718	2	705.28	1	y6	11.48	5061173760
	DALNEGDDR	Q31M07	WT_HTL2	502.718	2	591.237	1	y5	11.48	2176595968
	TEVPIVSDR	Q8KPP3	WT_HTL2	508.275	2	589.33	1	y5	26.8	59954896896
	TEVPIVSDR	Q8KPP3	WT_HTL2	508.275	2	476.246	1	y4	26.8	53712039936
	TEVPIVSDR	Q8KPP3	WT_HTL2	508.275	2	377.178	1	y3	26.8	21547016192
	PNEYFTQDR	Q8KPP3	WT_HTL2	585.265	2	1072.47	1	y8	21	961677952
	PNEYFTQDR	Q8KPP3	WT_HTL2	585.265	2	958.426	1	y7	21	789330560
	PNEYFTQDR	Q8KPP3	WT_HTL2	585.265	2	829.384	1	y6	21	915989504
	QDTLAVVTSLR	Q31RE4	WT_HTL2	601.841	2	1074.62	1	y10	44.38	143495616
	QDTLAVVTSLR	Q31RE4	WT_HTL2	601.841	2	959.588	1	y9	44.38	529412256
	QDTLAVVTSLR	Q31RE4	WT_HTL2	601.841	2	858.541	1	y8	44.38	410953856
	IDLEEAR	P0A2Z8	WT_HTL2	423.222	2	617.325	1	y5	21.45	164297040
	IDLEEAR	P0A2Z8	WT_HTL2	423.222	2	504.241	1	y4	21.45	66091536
	IDLEEAR	P0A2Z8	WT_HTL2	423.222	2	375.199	1	y3	21.45	56074068
[truncated: 1,818 more rows]
