# Supplementary material for: Engineered hypermutation adapts cyanobacterial photosynthesis to combined high light and high temperature stress
Source: Nat Commun. 2023 Mar 4;14:1238. doi: 10.1038/s41467-023-36964-5 (PMC9985602; doi:10.1038/s41467-023-36964-5)
Supplement: Supplementary file 8 — Supplementary Data 5 [file 41467_2023_36964_MOESM8_ESM.xls]

gene_id	NC2_HTL1	NC2_HTL2	NC2_HTL3	NC2_NTL1	NC2_NTL2	NC2_NTL3	NC2_HTL	NC2_NTL	log2FoldChange	pvalue	padj	gene_name	gene_chr	gene_start	gene_end	gene_strand	gene_length	gene_biotype	gene_description	tf_family
H6G84_RS07890	5943.68012893885	3985.88346635601	4006.86915069833	636.995562953432	796.344943989889	756.057543561826	4645.47758199773	729.799350168382	2.66986882575019	5.76249612695472e-39	1.40259155730078e-35	H6G84_RS07890	NC_999999999.1	1529470	1530384	+	915	protein_coding	COX15/CtaA family protein && PF02628:Cytochrome oxidase assembly protein	-
H6G84_RS07895	7705.75636958261	6129.29545710764	5271.78274533055	1130.8048033986	1255.84308689477	1262.64477249706	6368.94485734027	1216.43088759681	2.38813622094499	2.14730106047505e-37	2.61326539059813e-34	H6G84_RS07895	NC_999999999.1	1530344	1531300	+	957	protein_coding	heme o synthase && PF01040:UbiA prenyltransferase family	UbiA
H6G84_RS01340	569.613769634086	596.619832477259	652.098312760709	2184.50927929275	2508.13106243244	2316.91970365849	606.110638290685	2336.52001512789	-1.94557827209533	2.40881421776669e-31	1.95435126868138e-28	groES	NC_999999999.1	271668	271979	+	312	protein_coding	co-chaperone GroES && PF00166:Chaperonin 10 Kd subunit	-
H6G84_RS02565	4194.91262123047	3685.9951907722	2929.64114809229	765.496108794182	769.681608811656	880.314788394996	3603.51632003165	805.164168666945	2.16173632639421	7.42949139291296e-31	4.52084551258753e-28	H6G84_RS02565	NC_999999999.1	494847	497237	-	2391	protein_coding	phosphoketolase family protein && PF09364:XFP N-terminal domain|PF03894:D-xylulose 5-phosphate/D-fructose 6-phosphate phosphoketolase|PF09363:XFP C-terminal domain	-
H6G84_RS06795	1155.19801879062	868.097639847864	550.835388690773	160.625682300937	108.43089639148	115.654820190874	858.043682443086	128.237132961097	2.7403901692742	3.42402378561834e-25	1.66681477883901e-22	H6G84_RS06795	NC_999999999.1	1313423	1314742	+	1320	protein_coding	cbb3-type cytochrome c oxidase subunit I && PF00115:Cytochrome C and Quinol oxidase polypeptide I	-
H6G84_RS04690	759.928650609961	562.948166446796	516.790095253467	2773.77606807676	2532.12806409285	4782.94810111679	613.222304103408	3362.9507444288	-2.45681454301751	4.37167360380067e-23	1.57224031937628e-20	H6G84_RS04690	NC_999999999.1	923553	924116	-	564	protein_coding	hypothetical protein && PF14218:Circadian oscillating protein COP23	-
H6G84_RS07945	54.565805035041	52.6119781725978	36.6641621632527	384.58377648053	230.193460372077	556.290126868499	47.9473151236305	390.355787907036	-3.03521986673875	4.5216443038759e-23	1.57224031937628e-20	H6G84_RS07945	NC_999999999.1	1538010	1538678	-	669	protein_coding	hypothetical protein && -	-
H6G84_RS05545	1860.56086436554	1590.98621993936	1359.1928687663	489.21993523657	505.714590547151	478.868305087832	1603.57998435707	491.267610290517	1.70571509048836	7.08953133250506e-21	2.15698990791467e-18	H6G84_RS05545	NC_999999999.1	1083063	1084304	+	1242	protein_coding	S-layer homology domain-containing protein && PF00395:S-layer homology domain	-
H6G84_RS05650	11890.0220044648	9603.790495626	5779.84327816419	1910.06882781858	2038.85636329554	2085.61006327674	9091.21859275166	2011.51175146362	2.17599331259644	8.42448343225726e-21	2.27835474156824e-18	psbA	NC_999999999.1	1102425	1103507	-	1083	protein_coding	photosystem II q(b) protein && PF00124:Photosynthetic reaction centre protein	Photo_RC
H6G84_RS06815	934.273052063384	650.284050213309	433.859252265157	123.911240632152	114.652341266401	141.462094117763	672.80545151395	126.675225338772	2.40689692548797	1.91094836290388e-20	4.65124831530803e-18	H6G84_RS06815	NC_999999999.1	1316951	1318387	+	1437	protein_coding	NAD(P)/FAD-dependent oxidoreductase && PF07992:Pyridine nucleotide-disulphide oxidoreductase	Pyr_redox_2
H6G84_RS05685	4727.2619386455	4912.90652175718	4469.5359589489	13996.4630251828	11936.2863814556	12793.7170930152	4703.23480645053	12908.8221665512	-1.45668627293053	5.12486871849556e-20	1.1339936782562e-17	H6G84_RS05685	NC_999999999.1	1109021	1110529	-	1509	protein_coding	AAA family ATPase && PF00004:ATPase family associated with various cellular activities (AAA)	AAA
H6G84_RS00250	21992.6811757086	14782.9136269365	9776.23695395874	2740.73307057485	2661.00085078764	3738.23141955791	15517.2772522013	3046.65511364013	2.34849801306731	5.68368590793987e-20	1.15284095832714e-17	H6G84_RS00250	NC_999999999.1	44238	44522	+	285	protein_coding	DUF4278 domain-containing protein && -	-
H6G84_RS04975	344.696183026234	630.291498507722	684.39769371405	92.7039652136839	60.4368930706612	121.389769952404	553.128458416002	91.5102094122499	2.59978556881491	1.08451508314506e-19	2.03054593259622e-17	H6G84_RS04975	NC_999999999.1	978161	978874	+	714	protein_coding	response regulator transcription factor && PF00486:Transcriptional regulatory protein, C terminal|PF00072:Response regulator receiver domain	Response_reg
H6G84_RS07885	12238.7108073716	11135.8513000121	8733.05424479	3336.4248866509	2983.62720644426	3703.82172098872	10702.5387840579	3341.29127136129	1.6793842906028	1.42627034267053e-19	2.47967286718576e-17	H6G84_RS07885	NC_999999999.1	1528292	1529218	-	927	protein_coding	cytochrome c oxidase subunit II && PF02790:Cytochrome C oxidase subunit II, transmembrane domain|PF00116:Cytochrome C oxidase subunit II, periplasmic domain	-
H6G84_RS08730	782.553496600099	795.493109969679	710.586380973517	2645.27552223601	1978.41947022488	2363.75512671099	762.877662514432	2329.15003972396	-1.61075819352398	2.13335910844041e-19	3.46173071329596e-17	H6G84_RS08730	NC_999999999.1	1713295	1713774	+	480	protein_coding	photosystem I reaction center subunit III && PF02507:Photosystem I reaction centre subunit III	-
H6G84_RS07630	2218.56578032715	1883.508818579	1311.18027545728	409.366024606961	301.295687514032	511.366353736507	1804.41829145448	407.342688619166	2.14695702688692	2.55247413378714e-19	3.88295127602368e-17	gndA	NC_999999999.1	1478835	1480250	-	1416	protein_coding	NADP-dependent phosphogluconate dehydrogenase && PF03446:NAD binding domain of 6-phosphogluconate dehydrogenase|PF00393:6-phosphogluconate dehydrogenase, C-terminal domain	NAD_binding_2
H6G84_RS09765	71.8671578510295	65.2388529340213	104.754749037865	631.488396703114	362.621358423967	350.787760413641	80.6202532743052	448.299171846908	-2.46694744820406	3.36569768788254e-19	4.81888716018006e-17	H6G84_RS09765	NC_999999999.1	1922961	1923482	-	522	protein_coding	phycocyanin subunit beta && PF00502:Phycobilisome protein	-
H6G84_RS09845	58.5584249156537	103.119477218292	129.197523813367	577.334595241655	396.394916316396	829.656065501473	96.9584753157707	601.128525686508	-2.61964043786899	6.1444301742356e-19	8.30863502449414e-17	H6G84_RS09845	NC_999999999.1	1936298	1936801	-	504	protein_coding	hypothetical protein && -	-
H6G84_RS04155	287.468631404118	289.365879949288	209.50949807573	61.4966897952161	56.8817817135635	67.8635721781159	262.114669809712	62.0806812289652	2.07568026214906	2.12743466486281e-18	2.72535577593477e-16	H6G84_RS04155	NC_999999999.1	819785	821197	+	1413	protein_coding	cytochrome ubiquinol oxidase subunit I && PF01654:Cytochrome bd terminal oxidase subunit I	-
H6G84_RS11785	712.017212042608	679.746757989964	405.051696279744	142.268461466545	153.758566194476	139.550444197252	598.938555437438	145.192490619424	2.04182418364874	4.22341184722171e-18	5.13989221806883e-16	H6G84_RS11785	NC_999999999.1	2336073	2337641	-	1569	protein_coding	B12-binding domain-containing radical SAM protein && PF13282:Domain of unknown function (DUF4070)|PF02310:B12 binding domain|PF04055:Radical SAM superfamily	Radical_SAM
H6G84_RS03740	14595.6874102267	8413.70754936184	4308.03905418219	1409.83456008137	1288.72786694792	1690.85435469137	9105.81133792357	1463.13892724022	2.63756032719895	8.68144734610736e-18	9.84075769691138e-16	sigC	NC_999999999.1	737459	738655	-	1197	protein_coding	RNA polymerase sigma factor SigC && PF04545:Sigma-70, region 4|PF00140:Sigma-70 factor, region 1.2|PF04542:Sigma-70 region 2|PF04539:Sigma-70 region 3	Sigma70_r3
H6G84_RS07950	39.9261988061275	33.6716660304626	32.2993809533417	278.111895641052	131.539120212616	385.197458982827	35.2990819299773	264.949491612165	-2.9143590582294	8.89468649679746e-18	9.84075769691138e-16	H6G84_RS07950	NC_999999999.1	1538675	1539190	-	516	protein_coding	type II secretion system GspH family protein && -	-
H6G84_RS08210	1027.43418261101	959.642481868184	732.410287023072	270.769007307295	225.749571175705	313.51058696369	906.495650500757	270.009721815563	1.74661659028244	3.20167523543752e-17	3.38820761871953e-15	H6G84_RS08210	NC_999999999.1	1599472	1600968	-	1497	protein_coding	MFS transporter && PF07690:Major Facilitator Superfamily	MFS_1
H6G84_RS07880	11376.3049131593	9126.07373381881	6657.16430135631	2537.88578035481	2474.35750454001	3005.1136750422	9053.18098277813	2672.45231997901	1.76009915942133	4.84041500288917e-17	4.90898754876344e-15	ctaD	NC_999999999.1	1526607	1528232	-	1626	protein_coding	cytochrome c oxidase subunit I && PF00115:Cytochrome C and Quinol oxidase polypeptide I	-
H6G84_RS06800	384.622381832362	263.059890862989	182.447854574281	55.0716625031786	32.8847800531539	58.3053225755644	276.710042423211	48.7539217106323	2.50195152747116	7.9671883471219e-17	7.75685457475788e-15	H6G84_RS06800	NC_999999999.1	1314739	1315491	+	753	protein_coding	cbb3-type cytochrome c oxidase subunit II && PF02433:Cytochrome C oxidase, mono-heme subunit/FixO	-
H6G84_RS09515	99.8154970153188	103.119477218292	120.467961393545	400.187414189764	407.060250387689	312.554762003435	107.800978542385	373.267475526963	-1.78720906060301	9.27382936682687e-17	8.49697226697827e-15	H6G84_RS09515	NC_999999999.1	1867297	1867725	-	429	protein_coding	hypothetical protein && -	-
H6G84_RS12065	283.476011523505	347.239055939145	402.432827553797	974.768426306261	1137.63563427127	1015.08610779097	344.382631672149	1042.4967227895	-1.59404080378296	9.42556496336949e-17	8.49697226697827e-15	H6G84_RS12065	NC_999999999.1	2403026	2404279	-	1254	protein_coding	response regulator && PF00072:Response regulator receiver domain|PF14332:Domain of unknown function (DUF4388)	Response_reg
H6G84_RS07900	247.542432597991	206.238954436583	188.558548268157	60.5788287534964	55.1042260350146	45.8795980922474	214.113311767577	53.8542176269195	1.9860958122065	2.51285371775024e-16	2.18438783893003e-14	H6G84_RS07900	NC_999999999.1	1531444	1531797	+	354	protein_coding	hypothetical protein && PF01187:Macrophage migration inhibitory factor (MIF)	MIF
H6G84_RS04080	427.210327225565	499.813792639679	563.929732320506	1530.99221758836	1838.8813494588	1267.42389729833	496.98461739525	1545.7658214485	-1.63512840739455	2.92930718873751e-16	2.45859782668521e-14	H6G84_RS04080	NC_999999999.1	806154	807446	+	1293	protein_coding	threonine synthase && PF00291:Pyridoxal-phosphate dependent enzyme	PALP
H6G84_RS05955	166.359161692198	291.470359076192	294.186253548004	1162.01207881707	755.461163383265	1511.1592621634	250.671924772131	1142.87750145458	-2.18419916104085	3.88457111046188e-16	3.1516820276214e-14	H6G84_RS05955	NC_999999999.1	1160075	1160704	-	630	protein_coding	response regulator && -	-
H6G84_RS01280	1984.33208066454	1693.0534575942	1413.31615576919	461.68410398498	411.504139584061	662.386697456821	1696.90056467598	511.858313675288	1.72889117717272	2.32983926327143e-15	1.82929960219441e-13	H6G84_RS01280	NC_999999999.1	261014	261766	-	753	protein_coding	SIMPL domain-containing protein && PF04402:Protein of unknown function (DUF541)	-
H6G84_RS06810	503.070104957207	282.000203005124	229.58749164132	66.0859950038143	61.3256709099357	82.2009465819432	338.219266534551	69.8708708318977	2.27123451968733	2.59405859542757e-15	1.97310581914709e-13	H6G84_RS06810	NC_999999999.1	1316028	1316954	+	927	protein_coding	DUF2231 domain-containing protein && PF09990:Predicted membrane protein (DUF2231)	-
H6G84_RS03020	1151.20539891001	945.963367543308	678.287000020175	177.147181051891	153.758566194476	314.466411923945	925.151922157831	215.124053056771	2.10440533892058	6.03639037142967e-15	4.45229520123025e-13	mscL	NC_999999999.1	592954	593355	+	402	protein_coding	large conductance mechanosensitive channel protein MscL && PF01741:Large-conductance mechanosensitive channel, MscL	-
H6G84_RS00780	536.341937295646	545.060093868113	239.190010303125	92.7039652136839	64.8807822670334	112.787345310108	440.197347155628	90.1240309302751	2.28697422028247	2.54539244780452e-14	1.822201534693e-12	H6G84_RS00780	NC_999999999.1	157648	158451	+	804	protein_coding	DUF975 family protein && PF06161:Protein of unknown function (DUF975)	-
H6G84_RS01695	2649.76872743333	1941.38199456886	2281.03466029951	10115.7465407922	5473.09393425194	7014.79938331257	2290.72846076723	7534.54661945223	-1.71795283628986	4.74587682881789e-14	3.30041834324078e-12	H6G84_RS01695	NC_999999999.1	339923	340123	-	201	protein_coding	hypothetical protein && -	-
H6G84_RS06655	495.084865195981	590.306395096547	599.720938241776	196.422262928004	225.749571175705	210.281491256134	561.704066178102	210.817775119947	1.41520054521896	6.2198846534315e-14	4.20533312401452e-12	H6G84_RS06655	NC_999999999.1	1291159	1291722	-	564	protein_coding	hypothetical protein && -	-
H6G84_RS13405	2553.94585029862	2850.51697739135	2125.64844922667	946.314734012952	1072.75485200424	1001.7045583474	2510.03709230555	1006.9247147882	1.31743400862365	1.33984821349826e-13	8.81402851798586e-12	secE	NC_999999999.1	2660042	2660332	-	291	protein_coding	preprotein translocase subunit SecE && -	-
H6G84_RS10630	803.847469296701	587.149676406191	289.821472338093	104.636158756039	151.092232676653	98.4499709062808	560.272872680328	118.059454112991	2.24299417466069	2.00984653029695e-13	1.26295444923401e-11	H6G84_RS10630	NC_999999999.1	2098576	2099811	-	1236	protein_coding	HlyD family efflux transporter periplasmic adaptor subunit && PF13437:HlyD family secretion protein	-
H6G84_RS04005	35.9335789255148	58.9254155533095	69.8364993585766	201.011568136602	191.976013283277	249.470314626595	54.8984979458003	214.152632015491	-1.94225436887238	2.02363284799204e-13	1.26295444923401e-11	H6G84_RS04005	NC_999999999.1	787899	788402	-	504	protein_coding	hypothetical protein && -	-
H6G84_RS09230	123.771216298995	158.888174081245	155.386211072833	556.223791282104	583.038262564026	336.450386009814	146.015200484358	491.904146618648	-1.7488027721696	4.1748503551259e-13	2.54039644109411e-11	H6G84_RS09230	NC_999999999.1	1805013	1806419	+	1407	protein_coding	50S ribosome-binding GTPase && PF05128:Domain of unknown function (DUF697)|PF01926:50S ribosome-binding GTPase	-
H6G84_RS07875	4204.22873428523	3418.72634165541	2330.79316609249	921.532485886521	985.654623755343	1286.54039650344	3317.91608067771	1064.57583538177	1.63962165890031	6.82783326082584e-13	4.05340150167076e-11	H6G84_RS07875	NC_999999999.1	1525968	1526555	-	588	protein_coding	heme-copper oxidase subunit III && PF00510:Cytochrome c oxidase subunit III	-
H6G84_RS04110	45.2496919802779	55.7686968629537	80.3119742623631	199.175846053162	199.975013836747	267.630988871443	60.4434543685315	222.260616253784	-1.86023793824718	1.38900897684032e-12	8.04963773721268e-11	H6G84_RS04110	NC_999999999.1	814276	814533	-	258	protein_coding	hypothetical protein && -	-
H6G84_RS06110	481.776132260605	453.515251847793	383.227790230189	1032.5936719346	996.319957826636	1135.52005278312	439.506391446196	1054.81122751479	-1.26522460414999	1.49063657416075e-12	8.43769632908667e-11	H6G84_RS06110	NC_999999999.1	1184985	1186502	-	1518	protein_coding	F0F1 ATP synthase subunit alpha && PF00006:ATP synthase alpha/beta family, nucleotide-binding domain|PF02874:ATP synthase alpha/beta family, beta-barrel domain|PF00306:ATP synthase alpha/beta chain, C terminal domain	ATP-synt_ab
H6G84_RS08785	37.2644522190524	75.7612485685408	83.8037992302919	324.922808768754	184.865790569081	491.294029571149	65.609833339295	333.694209636328	-2.33198464747609	2.63061997266098e-12	1.45521113942201e-10	H6G84_RS08785	NC_999999999.1	1722754	1724292	+	1539	protein_coding	ferredoxin--nitrite reductase && PF03460:Nitrite/Sulfite reductase ferredoxin-like half domain|PF01077:Nitrite and sulphite reductase 4Fe-4S domain	-
H6G84_RS01375	105.138990189469	121.007549796975	123.086830119491	296.469116475445	318.182466460246	320.201361685476	116.411123368645	311.617648207056	-1.41597049897299	3.12656371545872e-12	1.69112357409478e-10	gcvT	NC_999999999.1	278292	279404	-	1113	protein_coding	glycine cleavage system aminomethyltransferase GcvT && PF08669:Glycine cleavage T-protein C-terminal barrel domain|PF01571:Aminomethyltransferase folate-binding domain	GCV_T
H6G84_RS06135	556.30503669871	530.328739979786	540.359913786986	1161.09421777535	1404.2689860536	1174.70887615358	542.331230155161	1246.69069332751	-1.20127506403866	3.57807680836543e-12	1.87079575356959e-10	H6G84_RS06135	NC_999999999.1	1188669	1189418	-	750	protein_coding	F0F1 ATP synthase subunit A && PF00119:ATP synthase A chain	-
H6G84_RS01385	34.6027056319772	31.5671869035587	31.4264247113595	101.88257563088	130.650342373341	166.313543084397	32.5321057489651	132.948820362873	-2.03472635204257	3.61246509522477e-12	1.87079575356959e-10	H6G84_RS01385	NC_999999999.1	280554	281132	-	579	protein_coding	J domain-containing protein && PF00226:DnaJ domain	DnaJ
H6G84_RS01925	690.723239346006	587.149676406191	482.744801816161	201.011568136602	179.533123533435	250.42613958685	586.872572522786	210.323610418962	1.47909963756386	4.15075879029189e-12	2.10478060324385e-10	H6G84_RS01925	NC_999999999.1	372728	373948	+	1221	protein_coding	alanine racemase && PF00842:Alanine racemase, C-terminal domain|PF01168:Alanine racemase, N-terminal domain	Ala_racemase_N
H6G84_RS06130	119.778596418383	83.1269255127045	92.533361650114	355.212223145502	276.409908014348	261.896039109912	98.4796278604004	297.83939008992	-1.60466644345151	4.43209058444015e-12	2.17269343330922e-10	atpE	NC_999999999.1	1188281	1188526	-	246	protein_coding	ATP synthase F0 subunit C && -	-
H6G84_RS08410	4067.14878505086	3434.50993510718	2934.87888554418	8871.12696822035	10931.9674230755	7417.20169157999	3478.84586856741	9073.43202762527	-1.38342310059269	4.46321576275517e-12	2.17269343330922e-10	ftsH4	NC_999999999.1	1643150	1645021	+	1872	protein_coding	ATP-dependent zinc metalloprotease FtsH && PF00004:ATPase family associated with various cellular activities (AAA)|PF06480:FtsH Extracellular|PF01434:Peptidase family M41	AAA
H6G84_RS00695	10607.0601494945	9251.2902418696	6825.64485605888	3343.76777498466	3855.51826677248	3245.9815650265	8894.66508247434	3481.75586892788	1.35290998098522	5.15335937913344e-12	2.45946602525702e-10	pnp	NC_999999999.1	137581	139731	+	2151	protein_coding	polyribonucleotide nucleotidyltransferase && PF03725:3' exoribonuclease family, domain 2|PF01138:3' exoribonuclease family, domain 1|PF00575:S1 RNA binding domain|PF00013:KH domain|PF03726:Polyribonucleotide nucleotidyltransferase, RNA binding domain	RNase_PH
H6G84_RS10535	14290.9174260066	9324.94701131123	8250.30944297384	3862.35926355626	4169.25684403635	3238.33496534446	10622.0579600972	3756.65035764569	1.49933487885089	8.24204524487364e-12	3.85791117808124e-10	H6G84_RS10535	NC_999999999.1	2077912	2078115	+	204	protein_coding	hypothetical protein && -	-
H6G84_RS01345	7991.89412769319	7549.81886776778	5598.26837983189	16661.9314903367	16477.0523623087	16565.4023861821	7046.66045843096	16568.1287462758	-1.23361371917417	8.86203996672967e-12	4.06985005264529e-10	groL	NC_999999999.1	272027	273661	+	1635	protein_coding	chaperonin GroEL && PF00118:TCP-1/cpn60 chaperonin family	-
H6G84_RS08815	356.674042668073	245.171818284306	240.062966545107	87.1967989633661	77.3236720168754	108.964045469087	280.636275832495	91.1615054831097	1.61916284187888	2.35674716335497e-11	1.06228196214926e-09	H6G84_RS08815	NC_999999999.1	1732313	1732816	-	504	protein_coding	isoprenylcysteine carboxylmethyltransferase family protein && PF04191:Phospholipid methyltransferase	-
H6G84_RS11855	13118.4180544	10768.6196923673	8635.28314568799	4128.53896565495	4223.47229223209	4980.8038678896	10840.7736308184	4444.27170859222	1.28631611870409	2.98978543718089e-11	1.3231159552906e-09	H6G84_RS11855	NC_999999999.1	2351312	2352865	-	1554	protein_coding	carbohydrate porin && PF00395:S-layer homology domain|PF04966:Carbohydrate-selective porin, OprB family	-
H6G84_RS08735	271.498151881667	218.865829198007	162.369861008691	813.224882963603	538.599370600304	579.229925914623	217.577947362788	643.684726492844	-1.57083180706066	3.1293495225414e-11	1.36014941747603e-09	psaJ	NC_999999999.1	1713800	1713934	+	135	protein_coding	photosystem I reaction center subunit IX && -	-
H6G84_RS08490	182.329641214649	210.447912690391	206.017673107801	520.427210655037	499.49314567223	427.253757234054	199.59840900428	482.391371187107	-1.27084622805148	3.85181217494406e-11	1.62419289896533e-09	H6G84_RS08490	NC_999999999.1	1660718	1662448	-	1731	protein_coding	GGDEF domain-containing protein && PF00990:Diguanylate cyclase, GGDEF domain	GGDEF
H6G84_RS10295	262.182038826904	219.918068761459	226.968622915374	502.069989820645	602.591375028063	577.318275994113	236.356243501246	560.65988028094	-1.24896154177136	3.87030353902995e-11	1.62419289896533e-09	H6G84_RS10295	NC_999999999.1	2031927	2033414	-	1488	protein_coding	FAD-dependent oxidoreductase && PF01593:Flavin containing amine oxidoreductase	Amino_oxidase
H6G84_RS09235	775.899130132412	615.560144619394	652.971269002691	1622.77832176033	1666.45844863956	1370.65299300589	681.476847918166	1553.29658780192	-1.19003676070168	4.04101588484999e-11	1.66709028198727e-09	H6G84_RS09235	NC_999999999.1	1806416	1808260	+	1845	protein_coding	50S ribosome-binding GTPase && PF01926:50S ribosome-binding GTPase	-
H6G84_RS09520	656.120533714029	607.142228111779	576.151119708257	1462.15263945939	2140.17703697283	1273.15884705986	613.137960511355	1625.16284116403	-1.40717205539809	4.26916212204298e-11	1.73185676750877e-09	H6G84_RS09520	NC_999999999.1	1867737	1868894	-	1158	protein_coding	trypsin-like peptidase domain-containing protein && PF13365:Trypsin-like peptidase domain|PF13180:PDZ domain	-
H6G84_RS04070	2812.13526924492	4101.62981833572	4459.06048404511	9586.14071971995	8470.94158612459	12098.8323469097	3790.94185720858	10051.9715509181	-1.40643415387587	4.4513662724894e-11	1.77616811594085e-09	H6G84_RS04070	NC_999999999.1	801964	802791	-	828	protein_coding	RNA polymerase sigma factor SigF && PF04542:Sigma-70 region 2|PF08281:Sigma-70, region 4	Sigma70_r2
H6G84_RS10120	1710696.54627345	1753860.27748696	1221391.48823195	613099.968593303	739018.773356688	605820.976308921	1561982.77066412	652646.572752971	1.25900332650924	4.69304683554782e-11	1.84239935447152e-09	ssrA	NC_999999999.1	1997825	1998218	+	394	protein_coding	transfer-messenger RNA && -	-
H6G84_RS12380	1247.02827604472	1406.84429633527	1383.6356435418	3197.82786935124	4822.50855590306	2747.04093577331	1345.83607197393	3589.1257870092	-1.41493829995881	5.9385218746964e-11	2.29434321317635e-09	H6G84_RS12380	NC_999999999.1	2467675	2468448	+	774	protein_coding	PspA/IM30 family protein && PF04012:PspA/IM30 family	-
H6G84_RS03095	8325.94332437113	7018.43788822455	5594.77655486397	3064.73801830189	3012.95687514032	3000.33455024093	6979.71925581988	3026.00981456104	1.20549981187797	6.75110475061128e-11	2.56752952546685e-09	ndhD1	NC_999999999.1	607878	609482	+	1605	protein_coding	photosynthetic/respiratory NAD(P)H-quinone oxidoreductase subunit D1 && PF00361:Proton-conducting membrane transporter	-
H6G84_RS04065	94.4920038411685	88.3881233299643	145.783692411029	404.776719398362	255.968017711036	376.595034340531	109.554606527387	345.779923816643	-1.64941871172579	1.22394869524726e-10	4.58321711420283e-09	H6G84_RS04065	NC_999999999.1	801545	801967	+	423	protein_coding	DUF4332 domain-containing protein && PF14229:Domain of unknown function (DUF4332)	-
H6G84_RS03100	1545.14389379714	1128.0008120205	832.800254851026	361.637250437539	466.608365619076	432.988706995585	1168.64832022289	420.4114410174	1.47335873970715	1.58741649670432e-10	5.85419962572473e-09	H6G84_RS03100	NC_999999999.1	609512	609865	+	354	protein_coding	LapA family protein && PF06305:Lipopolysaccharide assembly protein A domain	-
H6G84_RS04295	13.3087329353758	23.149270395943	40.1559871311815	114.732630214955	162.646344587221	92.7150211447499	25.5379968208335	123.364665315642	-2.23297235348273	1.84729424876721e-10	6.71091671865582e-09	H6G84_RS04295	NC_999999999.1	845133	845558	-	426	protein_coding	heavy metal-responsive transcriptional regulator && PF09278:MerR, DNA binding|PF00376:MerR family regulatory protein	MerR
H6G84_RS05540	570.944642927624	441.940616649822	385.846658956136	194.586540844564	153.758566194476	194.032466931796	466.243972844527	180.792524656946	1.36430696452974	2.72202535079167e-10	9.74324956445135e-09	H6G84_RS05540	NC_999999999.1	1082340	1083023	+	684	protein_coding	TrbI/VirB10 family protein && -	-
H6G84_RS06805	212.939726966013	170.462809279217	72.4553680845232	28.4536922933089	14.2204454283909	41.1004732909716	151.952634776585	27.9248703375571	2.4417270031854	3.18616137548048e-10	1.12392996926369e-08	H6G84_RS06805	NC_999999999.1	1315576	1316028	+	453	protein_coding	DUF2231 domain-containing protein && PF09990:Predicted membrane protein (DUF2231)	-
H6G84_RS00975	3180.78717155483	2032.92683658918	1508.46838614525	669.12069941362	847.894058667806	800.025491733564	2240.72746476309	772.34674993833	1.53574912596877	3.83771270948027e-10	1.33442753355357e-08	H6G84_RS00975	NC_999999999.1	199279	200301	-	1023	protein_coding	dihydroorotate dehydrogenase-like protein && PF01180:Dihydroorotate dehydrogenase	DHO_dh
H6G84_RS00125	247.542432597991	210.447912690391	222.603841705463	73.4288833375714	90.6553396059918	95.5824960255154	226.864728997948	86.5555729896929	1.3886691662607	4.17331523373586e-10	1.43068299703001e-08	hypF	NC_999999999.1	23213	25525	+	2313	protein_coding	carbamoyltransferase HypF && PF00708:Acylphosphatase|PF07503:HypF finger|PF01300:Telomere recombination	Sua5_yciO_yrdC
H6G84_RS13400	4658.05652738154	4300.50309582814	3066.69527808349	1506.20996946193	1808.66290292346	1801.73005008096	4008.41830043106	1705.53430748879	1.23243840758465	4.38223333351913e-10	1.48143832413688e-08	nusG	NC_999999999.1	2659416	2660009	-	594	protein_coding	transcription termination/antitermination protein NusG && PF02357:Transcription termination factor nusG	-
H6G84_RS02155	638.81918089804	750.246808741245	586.626594612043	1506.20996946193	1452.26298937442	1296.09864610599	658.564194750443	1418.19053498078	-1.10708071285776	4.97584568324748e-10	1.65906964288005e-08	glnA	NC_999999999.1	414549	415970	+	1422	protein_coding	type I glutamate--ammonia ligase && PF00120:Glutamine synthetase, catalytic domain|PF03951:Glutamine synthetase, beta-Grasp domain	-
H6G84_RS02330	1402.74045138861	944.911127979856	1096.43303992965	468.109131277018	540.376926278853	368.948434658489	1148.02820643271	459.14483073812	1.32083059284704	5.43217153293138e-10	1.78674398799392e-08	H6G84_RS02330	NC_999999999.1	448471	448875	+	405	protein_coding	hypothetical protein && -	-
H6G84_RS01240	3766.37142071136	3075.69624397007	2352.61707214205	1136.31196964892	821.230723489573	1425.13501574043	3064.89491227449	1127.55923629297	1.44240216722747	5.69319120163341e-10	1.84763031797009e-08	H6G84_RS01240	NC_999999999.1	252401	253936	+	1536	protein_coding	glucose-6-phosphate dehydrogenase && PF02781:Glucose-6-phosphate dehydrogenase, C-terminal domain|PF00479:Glucose-6-phosphate dehydrogenase, NAD binding domain	G6PD_C
H6G84_RS01200	996.824096859651	855.47076508644	831.054342367061	1960.55118511316	1826.43845970895	1746.29220238617	894.449734771051	1844.42728240276	-1.04526653366232	5.98997400526036e-10	1.91836799063207e-08	H6G84_RS01200	NC_999999999.1	244298	244798	+	501	protein_coding	photosystem I reaction center protein subunit XI && PF02605:Photosystem I reaction centre subunit XI	-
H6G84_RS07730	1325.54980036343	1306.88153780733	1025.72358432909	478.205602735934	431.057252048098	629.888648808146	1219.38497416662	513.050501197393	1.24868165599429	7.74458695467968e-10	2.44809411008966e-08	sir	NC_999999999.1	1496891	1498765	-	1875	protein_coding	sulfite reductase%2C ferredoxin dependent && PF03460:Nitrite/Sulfite reductase ferredoxin-like half domain|PF01077:Nitrite and sulphite reductase 4Fe-4S domain	-
H6G84_RS01790	511.055344718432	496.657073949323	336.08815316315	154.2006550089	191.976013283277	182.562567408734	447.933523943635	176.246411900304	1.34291547784064	1.23332919377597e-09	3.84861956109065e-08	rpsS	NC_999999999.1	358295	358570	+	276	protein_coding	30S ribosomal protein S19 && -	-
H6G84_RS04885	2149.3603690632	2060.28506523893	1471.804223982	856.364351924427	605.257708545887	869.80071383219	1893.81655276138	777.140924767501	1.28464281430385	1.46321745181653e-09	4.50819149078663e-08	H6G84_RS04885	NC_999999999.1	961847	962083	+	237	protein_coding	hypothetical protein && -	-
H6G84_RS07810	266.174658707517	319.880827289395	353.547278002794	684.724337122854	823.008279168122	636.579423529932	313.200921333235	714.770679940303	-1.18719355929925	1.55770745129729e-09	4.722895417868e-08	H6G84_RS07810	NC_999999999.1	1511303	1512784	-	1482	protein_coding	amidophosphoribosyltransferase && PF13522:Glutamine amidotransferase domain|PF00156:Phosphoribosyl transferase domain	Pribosyltran
H6G84_RS09790	348.688802906847	390.380878040676	260.140960110698	638.831285036871	1054.97929521875	923.326911606478	333.070213686073	872.379163954033	-1.39112842327491	1.57171129353865e-09	4.722895417868e-08	H6G84_RS09790	NC_999999999.1	1926716	1927237	-	522	protein_coding	phycocyanin subunit beta && PF00502:Phycobilisome protein	-
H6G84_RS13040	3831.5842120947	3487.12191327978	2942.73549172202	6402.08076599451	7372.41217678139	7306.32599619039	3420.48053903217	7026.9396463221	-1.03907746843642	1.88414371691588e-09	5.59269000850395e-08	H6G84_RS13040	NC_999999999.1	2585446	2585826	+	381	protein_coding	PadR family transcriptional regulator && PF03551:Transcriptional regulator PadR-like family	PadR
H6G84_RS02980	1730.13528159886	1420.52341066014	841.529817270848	445.162605234027	399.950027673493	570.627501272327	1330.72950317662	471.913378059949	1.49468301826946	2.24673881224077e-09	6.58862923975184e-08	H6G84_RS02980	NC_999999999.1	587540	587827	+	288	protein_coding	RNA-binding protein && -	-
H6G84_RS00385	854.420654451129	1068.02315690374	1185.47457661184	2011.95140344946	2469.02483750437	2211.77895803043	1035.9727959889	2230.91839966142	-1.10531644183431	2.93036921607146e-09	8.49109365704517e-08	H6G84_RS00385	NC_999999999.1	69815	70780	+	966	protein_coding	protochlorophyllide reductase && PF00106:short chain dehydrogenase	adh_short
H6G84_RS08790	37.2644522190524	56.8209364264056	95.1522303760606	197.340123969723	207.085236550942	211.237316216389	63.0792063405062	205.220892245685	-1.67825390933246	3.49209050589394e-09	9.99970387217158e-08	H6G84_RS08790	NC_999999999.1	1724356	1725687	+	1332	protein_coding	ABC transporter substrate-binding protein && PF13379:NMT1-like family	-
H6G84_RS00510	377.968015364674	356.709212010213	322.993809533417	150.529210842021	159.091233230123	85.0684214627087	352.557012302768	131.562955178284	1.41929954250769	4.35462910356486e-09	1.23246130675312e-07	H6G84_RS00510	NC_999999999.1	96684	97010	-	327	protein_coding	hypothetical protein && -	-
H6G84_RS04370	364.659282429298	348.291295502597	282.837822402235	707.670863165845	937.660620434523	652.82844785427	331.929466778044	766.053310484879	-1.20930108158326	4.57949189983664e-09	1.28120497519568e-07	H6G84_RS04370	NC_999999999.1	857889	858197	+	309	protein_coding	hypothetical protein && -	-
H6G84_RS06960	1813.98029909173	2314.9270395943	2383.17054061143	4087.23521877757	4944.27111988365	4452.2326648685	2170.69262643249	4494.57966784324	-1.04944476930468	4.69475491947402e-09	1.29852653113634e-07	H6G84_RS06960	NC_999999999.1	1347033	1349204	-	2172	protein_coding	glutamine synthetase III && PF12437:Glutamine synthetase type III N terminal|PF00120:Glutamine synthetase, catalytic domain	-
H6G84_RS10960	4386.55837549988	3931.16700905651	2247.86232310418	1273.99112590686	905.664618220644	1559.90633513641	3521.86256922019	1246.52069308797	1.49818652210957	4.9026282125821e-09	1.34078618757582e-07	H6G84_RS10960	NC_999999999.1	2165726	2167321	+	1596	protein_coding	iron uptake porin && PF04966:Carbohydrate-selective porin, OprB family|PF00395:S-layer homology domain	-
H6G84_RS10625	942.25829182461	674.485560172704	309.899465903684	179.90076417705	223.083237657882	160.578593322866	642.214439300332	187.854198385933	1.77048974256555	6.98140644101078e-09	1.88808258638003e-07	H6G84_RS10625	NC_999999999.1	2096336	2098558	-	2223	protein_coding	glycosyltransferase && PF00535:Glycosyl transferase family 2|PF07238:PilZ domain	Glycos_transf_2
H6G84_RS11270	2366.29271590982	3239.84561586857	3444.68533086179	1336.4056767438	1479.81510239193	1451.89811462758	3016.94122088006	1422.7062979211	1.0849797517119	8.1021709731663e-09	2.16710814820734e-07	H6G84_RS11270	NC_999999999.1	2227583	2231539	+	3957	protein_coding	DNA-directed RNA polymerase subunit beta' && PF04998:RNA polymerase Rpb1, domain 5|PF05000:RNA polymerase Rpb1, domain 4|PF04983:RNA polymerase Rpb1, domain 3	-
H6G84_RS10590	725.325944977983	522.963063035622	406.797608763709	206.51873438692	130.650342373341	242.779539904809	551.695538925771	193.316205555023	1.51140370078568	8.20837909498286e-09	2.17165159969438e-07	H6G84_RS10590	NC_999999999.1	2084643	2086181	+	1539	protein_coding	YifB family Mg chelatase-like AAA ATPase && PF13541:Subunit ChlI of Mg-chelatase|PF01078:Magnesium chelatase, subunit ChlI|PF13335:Magnesium chelatase, subunit ChlI C-terminal	-
H6G84_RS00130	155.712175343897	148.365778446726	102.135880311918	42.2216079191036	41.7725584458982	52.5703728140334	135.404611367514	45.5215130596784	1.5676618073575	9.80899572400909e-09	2.56721457981055e-07	H6G84_RS00130	NC_999999999.1	25473	25718	+	246	protein_coding	HypC/HybG/HupF family hydrogenase formation chaperone && -	-
H6G84_RS01245	3674.54116345727	3072.53952527971	2073.27107470774	1167.51924506739	903.887062542095	1418.44424101865	2940.11725448157	1163.28351620938	1.33731467100524	1.11125823085227e-08	2.87744950414301e-07	opcA	NC_999999999.1	253976	255313	+	1338	protein_coding	glucose-6-phosphate dehydrogenase assembly protein OpcA && PF10128:Glucose-6-phosphate dehydrogenase subunit|PF01471:Putative peptidoglycan binding domain	PG_binding_1
H6G84_RS12055	180.998767921111	231.49270395943	173.718292154459	411.2017466904	495.049256475857	409.093082989206	195.403254678334	438.448028718488	-1.16625920807908	1.18692668808189e-08	3.04103111451718e-07	H6G84_RS12055	NC_999999999.1	2402087	2402593	-	507	protein_coding	chemotaxis protein CheW && PF01584:CheW-like domain	-
H6G84_RS11265	1070.02212800422	1244.79940356366	1006.51854700548	493.809240445168	564.373927939263	585.920700636409	1107.11335952446	548.034623006947	1.01439156937735	1.36739875197503e-08	3.4669255857367e-07	H6G84_RS11265	NC_999999999.1	2225639	2227513	+	1875	protein_coding	DNA-directed RNA polymerase subunit gamma && PF04983:RNA polymerase Rpb1, domain 3|PF04997:RNA polymerase Rpb1, domain 1|PF00623:RNA polymerase Rpb1, domain 2	-
H6G84_RS04280	231.57195307554	255.694213918825	233.952272851232	484.630630027971	460.386920744155	548.643527186458	240.406146615199	497.887025986195	-1.04972550167925	1.72321057579913e-08	4.32401499123204e-07	H6G84_RS04280	NC_999999999.1	841442	842455	-	1014	protein_coding	type I glyceraldehyde-3-phosphate dehydrogenase && PF00044:Glyceraldehyde 3-phosphate dehydrogenase, NAD binding domain|PF02800:Glyceraldehyde 3-phosphate dehydrogenase, C-terminal domain	-
H6G84_RS12175	19610.4179802763	15168.0333071599	9539.66581238156	41555.2408028151	28946.6054473289	53133.3537156237	14772.7056999393	41211.7333219226	-1.48021804405856	1.76172964818595e-08	4.37556118743327e-07	H6G84_RS12175	NC_999999999.1	2428673	2429326	-	654	protein_coding	alpha/beta hydrolase && PF07176:Alpha/beta hydrolase of unknown function (DUF1400)	-
H6G84_RS04160	118.447723124845	95.753800274128	73.3283243265054	31.2072754184679	27.5521130175073	28.6747488076546	95.8432825751595	29.1447124145433	1.70803627786041	1.88896881467826e-08	4.64419201507766e-07	cydB	NC_999999999.1	821255	822277	+	1023	protein_coding	cytochrome d ubiquinol oxidase subunit II && PF02322:Cytochrome bd terminal oxidase subunit II	-
H6G84_RS09420	503.070104957207	475.612282680284	316.883115839541	204.68301230348	172.422900819239	156.755293481845	431.855167825677	177.953735534855	1.27587945698879	2.02667696667759e-08	4.93293173689326e-07	H6G84_RS09420	NC_999999999.1	1846932	1849091	+	2160	protein_coding	serine/threonine protein kinase && PF00069:Protein kinase domain	Pkinase
H6G84_RS01830	992.831476979038	1586.77726168555	1673.45711587989	562.648818574141	653.251711866706	630.844473768401	1417.68861818149	615.581668069749	1.2046861180305	2.15154232915622e-08	5.18047468475244e-07	rplE	NC_999999999.1	361379	361918	+	540	protein_coding	50S ribosomal protein L5 && PF00281:Ribosomal protein L5|PF00673:ribosomal L5P family C-terminus	-
H6G84_RS12115	162.366541811585	193.61207967516	156.259167314815	386.41949856397	348.400912995577	365.125134817469	170.74592960052	366.648515459005	-1.10274883697821	2.17094666328985e-08	5.18047468475244e-07	H6G84_RS12115	NC_999999999.1	2415676	2416788	+	1113	protein_coding	PilT/PilU family type 4a pilus ATPase && PF00437:Type II/IV secretion system protein	-
H6G84_RS11520	766.583017077648	715.52290314733	673.049262568282	354.294362103782	327.07024485299	395.711533545634	718.385060931087	359.025380167469	1.00014887900898	2.28650926596808e-08	5.40326558579253e-07	H6G84_RS11520	NC_999999999.1	2275695	2277938	-	2244	protein_coding	heavy metal translocating P-type ATPase && PF00403:Heavy-metal-associated domain|PF00702:haloacid dehalogenase-like hydrolase|PF00122:E1-E2 ATPase	E1-E2_ATPase
H6G84_RS07625	118.447723124845	106.276195908648	63.7258056647011	23.8643870847107	26.6633351782329	31.5422236884201	96.1499082327312	27.3566486504546	1.80483595896695	2.32729150625526e-08	5.4467572367551e-07	folB	NC_999999999.1	1478373	1478750	-	378	protein_coding	dihydroneopterin aldolase && PF02152:Dihydroneopterin aldolase	-
H6G84_RS09240	656.120533714029	660.806445847828	600.593894483759	1229.0159348626	1453.15176721369	1127.87345310108	639.173624681872	1270.01371839246	-0.991301347121306	2.35877738240696e-08	5.45657751698301e-07	H6G84_RS09240	NC_999999999.1	1808878	1809885	+	1008	protein_coding	septal ring lytic transglycosylase RlpA family protein && PF03330:Lytic transglycolase	-
H6G84_RS00980	12554.12777794	9256.55143968686	7786.76967848129	4347.90775462595	4609.20187447719	4785.81557599755	9865.81629870272	4580.9750683669	1.10659302078651	2.37632381594166e-08	5.45657751698301e-07	nifJ	NC_999999999.1	200301	203891	-	3591	protein_coding	pyruvate:ferredoxin (flavodoxin) oxidoreductase && PF02775:Thiamine pyrophosphate enzyme, C-terminal TPP binding domain|PF13484:4Fe-4S double cluster binding domain|PF01855:Pyruvate flavodoxin/ferredoxin oxidoreductase, thiamine diP-bdg|PF17147:Pyruvate:ferredoxin oxidoreductase core domain II|PF01558:Pyruvate ferredoxin/flavodoxin oxidoreductase|PF10371:Domain of unknown function	-
H6G84_RS02570	503.070104957207	396.694315421387	357.039102970723	171.640014801573	213.306681425863	164.401893163886	418.934507783106	183.116196463774	1.19030931150432	2.46234742631143e-08	5.60126508003926e-07	H6G84_RS02570	NC_999999999.1	497520	498701	+	1182	protein_coding	acetate/propionate family kinase && PF00871:Acetokinase family	-
H6G84_RS06075	113.124229950695	95.753800274128	103.0088365539	269.851146265575	194.6423468011	302.996512400884	103.962288926241	255.83000182252	-1.30109999922083	3.0994506380148e-08	6.98524338234077e-07	H6G84_RS06075	NC_999999999.1	1180790	1181017	-	228	protein_coding	hypothetical protein && -	-
H6G84_RS01710	272.829025175205	275.686765624412	267.997566288538	537.866570447711	684.358936241311	500.8522791737	272.171119029385	574.359261954241	-1.07798887995035	3.18250174893768e-08	7.10661399716909e-07	psbZ	NC_999999999.1	344744	344932	+	189	protein_coding	photosystem II reaction center protein PsbZ && -	-
H6G84_RS11145	316.747843861945	309.358431654875	265.378697562591	104.636158756039	126.206453176969	154.843643561335	297.161657693137	128.562085164781	1.20777234130157	3.46288874882719e-08	7.66242837695035e-07	H6G84_RS11145	NC_999999999.1	2197668	2198567	-	900	protein_coding	50S ribosomal protein L11 methyltransferase && PF06325:Ribosomal protein L11 methyltransferase (PrmA)	-
H6G84_RS04910	70.536284557492	47.350780355338	62.8528494227189	155.11851605062	135.094231569713	202.634891574093	60.2466381118496	164.282546398142	-1.45145657640504	3.78440391899053e-08	8.29841363857925e-07	H6G84_RS04910	NC_999999999.1	965727	966662	+	936	protein_coding	RpoD/SigA family RNA polymerase sigma factor && PF04542:Sigma-70 region 2|PF00140:Sigma-70 factor, region 1.2|PF04545:Sigma-70, region 4|PF04539:Sigma-70 region 3	Sigma70_r4
H6G84_RS13630	566.952023047011	425.10478363459	320.37494080747	979.357731514859	1046.091516826	940.531760891071	437.477249163024	988.660336410645	-1.18050604283568	4.41398689351228e-08	9.59253937393651e-07	H6G84_RS13630	NC_999999999.1	2707164	2708543	-	1380	protein_coding	DUF1254 domain-containing protein && PF06742:Protein of unknown function (DUF1214)|PF06863:Protein of unknown function (DUF1254)	-
H6G84_RS06245	684.068872878318	610.298946802135	588.372507096008	1325.39134424316	1110.97229909304	1190.00207551767	627.580108925487	1208.78857295129	-0.946910024014408	4.58230429961954e-08	9.87020235864953e-07	H6G84_RS06245	NC_999999999.1	1208337	1210241	+	1905	protein_coding	NAD(P)H-quinone oxidoreductase subunit F && PF00662:NADH-Ubiquinone oxidoreductase (complex I), chain 5 N-terminus|PF00361:Proton-conducting membrane transporter	-
H6G84_RS02820	569.613769634086	451.410772720889	439.969945959032	239.561731888827	216.861792782961	244.691189825319	486.998162771336	233.704904832369	1.05711485761668	5.72721782261107e-08	1.22281124388029e-06	H6G84_RS02820	NC_999999999.1	555890	557476	-	1587	protein_coding	glucose-6-phosphate isomerase && PF00342:Phosphoglucose isomerase	-
H6G84_RS01235	2161.33822870504	1766.71022703583	1464.82057404614	735.206694417434	624.810821009924	1001.7045583474	1797.623009929	787.240691258253	1.19080287946132	5.78506963184941e-08	1.22442256381926e-06	fbp	NC_999999999.1	251320	252354	+	1035	protein_coding	class 1 fructose-bisphosphatase && PF00316:Fructose-1-6-bisphosphatase, N-terminal domain	-
H6G84_RS06155	1330.87329353758	1157.46351979715	977.710991020072	2216.63441575294	2293.9356031673	2203.17653338813	1155.34926811827	2237.91551743612	-0.955124832399721	5.92697229636657e-08	1.24364229046174e-06	H6G84_RS06155	NC_999999999.1	1193965	1194450	+	486	protein_coding	allophycocyanin alpha chain && PF00502:Phycobilisome protein	-
H6G84_RS09580	2814.79701583199	2627.44218993953	2162.31261138993	5289.6331834303	7176.88105214102	4322.2404702738	2534.85060572048	5596.25156861504	-1.14294171321659	6.16258549147573e-08	1.28202846891042e-06	clpB	NC_999999999.1	1880194	1882818	-	2625	protein_coding	ATP-dependent chaperone ClpB && PF10431:C-terminal, D2-small domain, of ClpB protein|PF02861:Clp amino terminal domain, pathogenicity island component|PF00004:ATPase family associated with various cellular activities (AAA)|PF07724:AAA domain (Cdc48 subfamily)	Clp_N
H6G84_RS01195	230.241079782002	162.044892771601	213.874279285641	508.495017112682	446.166475315764	381.374159141806	202.053417279748	445.345217190084	-1.14225247436415	7.44286517625032e-08	1.53524863042316e-06	H6G84_RS01195	NC_999999999.1	244136	244252	+	117	protein_coding	photosystem I reaction center subunit VIII && -	-
H6G84_RS08165	53.2349317415034	110.485154162455	152.767342346886	245.986759180864	431.057252048098	328.803786327773	105.495809416948	335.282599185579	-1.65483514453706	7.56308388938458e-08	1.54265518935317e-06	H6G84_RS08165	NC_999999999.1	1584915	1585115	-	201	protein_coding	hypothetical protein && -	-
H6G84_RS05680	19747.4979295107	17673.4157077391	11024.5643799933	33744.243337781	40741.5761523399	34594.1727865148	16148.4926724143	36359.9974255452	-1.17105849375138	7.62569714905832e-08	1.54265518935317e-06	H6G84_RS05680	NC_999999999.1	1108536	1108886	-	351	protein_coding	DUF1257 domain-containing protein && PF06868:Protein of unknown function (DUF1257)	-
H6G84_RS06265	689.392366052469	529.276500416334	377.117096536314	137.679156257946	191.087235444002	262.851864070167	531.928654335039	197.206085257372	1.42970488258586	7.6803488084713e-08	1.54265518935317e-06	H6G84_RS06265	NC_999999999.1	1213335	1213565	-	231	protein_coding	addiction module protein && -	-
H6G84_RS04825	763.921270490573	728.149777908754	730.664374539107	354.294362103782	421.28069581608	386.153283943082	740.911807646145	387.242780620981	0.935578979031562	7.73228977407917e-08	1.54265518935317e-06	H6G84_RS04825	NC_999999999.1	949992	951212	+	1221	protein_coding	trypsin-like peptidase domain-containing protein && PF13180:PDZ domain|PF13365:Trypsin-like peptidase domain	-
H6G84_RS00550	6547.89660420491	5531.62338506693	4562.942276841	12032.2403959028	15298.5329474308	9350.83558617617	5547.48742203762	12227.2029765032	-1.14042203687153	1.03584215231733e-07	2.04978845426048e-06	dnaK	NC_999999999.1	104749	106653	-	1905	protein_coding	molecular chaperone DnaK && PF00012:Hsp70 protein	HSP70
H6G84_RS01380	151.719555463285	114.694112416263	103.881792795883	254.247508556341	272.85479665725	302.040687440629	123.431820225143	276.380997551406	-1.17217345111765	1.09127207651526e-07	2.14206147922431e-06	H6G84_RS01380	NC_999999999.1	279540	280550	-	1011	protein_coding	hypothetical protein && -	-
H6G84_RS02010	303.439110926569	264.112130426441	270.616435014484	124.829101673871	86.2114504096197	146.241218919038	279.389225455831	119.09392366751	1.23046579064746	1.1305398278246e-07	2.20138715274007e-06	H6G84_RS02010	NC_999999999.1	391468	391911	-	444	protein_coding	hypothetical protein && -	-
H6G84_RS01745	427.210327225565	409.321190182811	289.821472338093	140.432739383105	114.652341266401	201.679066613837	375.450996582156	152.254715754448	1.30108815109565	1.44156667604633e-07	2.78474070594981e-06	H6G84_RS01745	NC_999999999.1	350231	351646	+	1416	protein_coding	MFS transporter && PF00083:Sugar (and other) transporter	Sugar_tr
H6G84_RS07780	187.653134388799	170.462809279217	136.181173749224	58.7431066700571	70.21344930268	73.5985219396468	164.765705805747	67.518359304128	1.28222764278386	1.55282566800415e-07	2.97604541411189e-06	H6G84_RS07780	NC_999999999.1	1506502	1507128	+	627	protein_coding	DedA family protein && PF09335:SNARE associated Golgi protein	-
H6G84_RS11140	3852.87818479131	4215.27169118854	3507.53818028451	7196.94842812372	6397.42288709735	9212.24096693917	3858.56268542145	7602.20409405341	-0.978400943649632	1.77692533992127e-07	3.37893459169404e-06	petF1	NC_999999999.1	2197120	2197419	-	300	protein_coding	ferredoxin PetF1 && PF00111:2Fe-2S iron-sulfur cluster binding domain	Fer2
H6G84_RS09210	153.050428756822	232.544943522882	233.952272851232	404.776719398362	468.385921297625	477.912480127577	206.515881710312	450.358373607855	-1.11847497385791	1.81474148067643e-07	3.40108447807687e-06	H6G84_RS09210	NC_999999999.1	1795107	1798250	+	3144	protein_coding	EAL domain-containing protein && PF00563:EAL domain|PF00989:PAS fold|PF08447:PAS fold|PF00990:Diguanylate cyclase, GGDEF domain|PF01590:GAF domain	EAL
H6G84_RS00525	42.5879453932027	52.6119781725978	60.2339806967723	134.007712091068	122.651341819871	139.550444197252	51.8113014208576	132.069832702731	-1.33647677054522	1.81652005813473e-07	3.40108447807687e-06	H6G84_RS00525	NC_999999999.1	98884	100272	-	1389	protein_coding	SpoIIE family protein phosphatase && PF07228:Stage II sporulation protein E (SpoIIE)	SpoIIE
H6G84_RS09920	110.462483363619	103.119477218292	74.2012805684876	31.2072754184679	33.7735578924283	34.4096985691855	95.9277470501329	33.1301772933606	1.5261745655548	1.93324259991965e-07	3.5919942658049e-06	H6G84_RS09920	NC_999999999.1	1951809	1952759	-	951	protein_coding	o-succinylbenzoate synthase && PF13378:Enolase C-terminal domain-like	-
H6G84_RS09780	377.968015364674	343.030097685338	237.44409781916	718.68519566648	741.240717954874	594.523125278705	319.480736956391	684.81634630002	-1.1044759975059	2.36062223411284e-07	4.33009061677243e-06	H6G84_RS09780	NC_999999999.1	1925246	1926067	-	822	protein_coding	phycobilisome linker polypeptide && PF01383:CpcD/allophycocyanin linker domain|PF00427:Phycobilisome Linker polypeptide	-
H6G84_RS04895	131.756456060221	113.641872852811	102.135880311918	36.7144416687857	38.2174470888005	54.4820227345437	115.844736408317	43.1379704973766	1.42253801912926	2.36607252272282e-07	4.33009061677243e-06	H6G84_RS04895	NC_999999999.1	962246	962686	+	441	protein_coding	VOC family protein && PF00903:Glyoxalase/Bleomycin resistance protein/Dioxygenase superfamily	Glyoxalase
H6G84_RS02750	37.2644522190524	25.2537495228469	43.6478120991104	87.1967989633661	127.984008855518	96.5383209857705	35.3886712803366	103.906376268218	-1.54911338721991	3.25250210860513e-07	5.90790308383947e-06	H6G84_RS02750	NC_999999999.1	542603	543022	+	420	protein_coding	adenosylmethionine decarboxylase && PF02675:S-adenosylmethionine decarboxylase	-
H6G84_RS02340	57.2275516221161	71.552290314733	60.2339806967723	18.3572208343929	12.442889749842	23.8956240063788	63.0046075445405	18.2319115302046	1.79591591550026	3.43590838909612e-07	6.19481556967404e-06	H6G84_RS02340	NC_999999999.1	449396	450367	+	972	protein_coding	histone deacetylase && PF00850:Histone deacetylase domain	Hist_deacetyl
H6G84_RS04635	310.093477394257	263.059890862989	233.952272851232	114.732630214955	135.983009408988	128.080544674191	269.035213702826	126.265394766045	1.08737904972919	3.49324076441808e-07	6.25187354455412e-06	H6G84_RS04635	NC_999999999.1	912042	912767	-	726	protein_coding	D-alanyl-D-alanine carboxypeptidase family protein && PF02557:D-alanyl-D-alanine carboxypeptidase	-
H6G84_RS11350	101.146370308856	92.5970815837721	76.8201492944342	216.615205845836	239.081238764822	165.357718124142	90.1878670623542	207.018054244933	-1.20669125794689	4.51901616355783e-07	8.02867543218961e-06	H6G84_RS11350	NC_999999999.1	2247842	2248870	-	1029	protein_coding	chlorophyll a/b binding light-harvesting protein && PF00421:Photosystem II protein	-
H6G84_RS07000	572.275516221161	556.634729066085	433.859252265157	290.044089183407	247.969017157566	245.647014785574	520.923165850801	261.220040375516	0.993802747843531	4.56302677293033e-07	8.04812113428437e-06	H6G84_RS07000	NC_999999999.1	1353625	1353975	-	351	protein_coding	hypothetical protein && -	-
H6G84_RS04035	103.808116895932	105.223956345196	135.308217507242	50.4823572945804	45.3276698029959	39.1888233704613	114.780096916123	44.9996168226792	1.3552402486176	4.61485095835046e-07	8.08096923210434e-06	H6G84_RS04035	NC_999999999.1	792209	793444	+	1236	protein_coding	PQQ-dependent sugar dehydrogenase && PF07995:Glucose / Sorbosone dehydrogenase	-
H6G84_RS01810	553.643290111635	528.224260852882	619.798931807367	308.4013100178	319.960022138795	257.116914308636	567.222160923961	295.15941548841	0.942763879097909	4.88525817378406e-07	8.493370282136e-06	H6G84_RS01810	NC_999999999.1	360141	360335	+	195	protein_coding	50S ribosomal protein L29 && -	-
H6G84_RS09865	113.124229950695	257.798693045729	274.981216224395	533.277265239112	520.823813814816	585.920700636409	215.301379740273	546.673926563446	-1.33671320890189	5.6056569550745e-07	9.67671562315697e-06	H6G84_RS09865	NC_999999999.1	1939583	1941001	-	1419	protein_coding	circularly permuted type 2 ATP-grasp protein && PF14403:Circularly permuted ATP-grasp type 2	-
H6G84_RS00575	276.821645055817	266.216609553345	282.837822402235	481.877046902812	588.370929599673	496.073154372425	275.292025670466	522.10704362497	-0.923358313596876	6.35183788779532e-07	1.0887586914714e-05	H6G84_RS00575	NC_999999999.1	109904	111157	+	1254	protein_coding	methionine adenosyltransferase && PF00438:S-adenosylmethionine synthetase, N-terminal domain|PF02772:S-adenosylmethionine synthetase, central domain|PF02773:S-adenosylmethionine synthetase, C-terminal domain	-
H6G84_RS03780	339.372689852084	292.522598639644	252.284353932858	123.911240632152	159.980011069397	136.682969316487	294.726547474862	140.191407006012	1.06800920045989	7.03148859648356e-07	1.19682819887e-05	H6G84_RS03780	NC_999999999.1	745062	746330	-	1269	protein_coding	transposase && PF01385:Probable transposase|PF07282:Putative transposase DNA-binding domain	Transposase_35
H6G84_RS01825	729.318564858596	1151.15008241644	1173.25318922409	434.148272733391	543.932037635951	478.868305087832	1017.90727883304	485.649538485725	1.06901220143389	7.15884100973771e-07	1.21004298734039e-05	H6G84_RS01825	NC_999999999.1	360995	361336	+	342	protein_coding	50S ribosomal protein L24 && PF17136:Ribosomal proteins 50S L24/mitochondrial 39S L24|PF00467:KOW motif	KOW
H6G84_RS06270	2412.87328118364	1797.22517437594	1031.83427802297	612.213314827002	493.271700797309	895.607987759079	1747.31091119418	667.031001127796	1.38869652836681	8.07257467515912e-07	1.35507908685085e-05	H6G84_RS06270	NC_999999999.1	1213900	1214547	-	648	protein_coding	hypothetical protein && PF05019:Coenzyme Q (ubiquinone) biosynthesis protein Coq4	-
H6G84_RS09545	417.894214170801	515.597386091458	731.53733078109	224.875955221312	207.974014390217	302.996512400884	555.009643681116	245.282160670804	1.18135631317716	8.83073095271038e-07	1.47219172184226e-05	H6G84_RS09545	NC_999999999.1	1874277	1874702	-	426	protein_coding	hypothetical protein && -	-
H6G84_RS08885	62.5510447962665	104.171716781744	83.8037992302919	164.297126467816	208.862792229491	211.237316216389	83.5088536027673	194.799078304565	-1.21399414632227	9.32379400126151e-07	1.54381731966466e-05	H6G84_RS08885	NC_999999999.1	1744723	1745100	+	378	protein_coding	response regulator && PF00072:Response regulator receiver domain	Response_reg
H6G84_RS04855	90.4993839605557	102.06723765484	82.9308429883097	213.861622720677	236.414905246998	163.446068203631	91.832488201235	204.574198723769	-1.15807307793703	9.48822931956504e-07	1.56042906512306e-05	H6G84_RS04855	NC_999999999.1	956615	957748	-	1134	protein_coding	glycosyltransferase && PF00534:Glycosyl transferases group 1|PF13439:Glycosyltransferase Family 4	Glycos_transf_1
H6G84_RS03125	2010.94954653529	2400.15844423391	2343.01455348024	1168.43710610911	1376.71687303609	1261.6889475368	2251.37418141648	1268.94764222733	0.827507417305922	1.05400159548008e-06	1.7217717338245e-05	H6G84_RS03125	NC_999999999.1	614424	614801	-	378	protein_coding	AbrB family transcriptional regulator && PF14250:AbrB-like transcriptional regulator	-
H6G84_RS01275	62.5510447962665	44.1940616649822	49.7585057929858	13.7679156257946	16.8867789462142	13.3815494435721	52.1678707514115	14.6787480051937	1.82018535627063	1.09028492816025e-06	1.76916901009471e-05	H6G84_RS01275	NC_999999999.1	260507	260980	+	474	protein_coding	phosphate-starvation-inducible PsiE family protein && PF06146:Phosphate-starvation-inducible E	-
H6G84_RS01795	564.290276459936	497.709313512775	426.875602329299	249.658203347743	276.409908014348	253.293614467616	496.291730767337	259.787241943235	0.931301592487275	1.24622462859143e-06	2.00694142449855e-05	rplV	NC_999999999.1	358589	358942	+	354	protein_coding	50S ribosomal protein L22 && PF00237:Ribosomal protein L22p/L17e	-
H6G84_RS09755	27.9483391642893	22.0970308324911	21.8239060495552	67.9217170872536	71.9910049812288	68.819397138371	23.9564253487785	69.5773730689511	-1.55184345718426	1.25330770962933e-06	2.00694142449855e-05	H6G84_RS09755	NC_999999999.1	1921506	1922327	-	822	protein_coding	HEAT repeat domain-containing protein && PF13646:HEAT repeats|PF03130:PBS lyase HEAT-like repeat	-
H6G84_RS01995	497.746611783056	641.866133705693	780.422880332093	313.908476268118	353.733580031223	236.088765183023	640.011875273614	301.243607160788	1.08871795305677	1.28234563924288e-06	2.03144825222955e-05	H6G84_RS01995	NC_999999999.1	387741	389144	+	1404	protein_coding	isochorismate synthase && PF00425:chorismate binding enzyme	-
H6G84_RS12060	270.16727858813	343.030097685338	306.407640935755	525.934376905355	655.918045384529	568.715851351816	306.535005736407	583.522757880567	-0.92704823717149	1.28530415301295e-06	2.03144825222955e-05	H6G84_RS12060	NC_999999999.1	2402613	2402975	-	363	protein_coding	response regulator && PF00072:Response regulator receiver domain	Response_reg
H6G84_RS06670	149.057808876209	149.418018010178	129.197523813367	277.194034599332	365.287691941791	250.42613958685	142.557783566585	297.635955375991	-1.06530765532212	1.44303512933659e-06	2.26603064826145e-05	H6G84_RS06670	NC_999999999.1	1292748	1293023	-	276	protein_coding	TatA/E family twin arginine-targeting protein translocase && -	-
H6G84_RS01800	879.707247028343	829.164776000141	763.836711734431	348.787195853464	511.047257582797	432.988706995585	824.236244920972	430.941053477282	0.934666726266046	1.61702487675961e-06	2.52297342950827e-05	rpsC	NC_999999999.1	358967	359701	+	735	protein_coding	30S ribosomal protein S3 && PF00189:Ribosomal protein S3, C-terminal domain|PF07650:KH domain	-
H6G84_RS09770	232.902826369077	157.835934517793	118.72204890958	411.2017466904	452.387920190685	311.59893704318	169.82026993215	391.729534641422	-1.2154052764374	1.69682738294533e-06	2.63062283445155e-05	H6G84_RS09770	NC_999999999.1	1923992	1924237	-	246	protein_coding	phycobilisome linker polypeptide && -	-
H6G84_RS00095	500.408358370132	384.067440659964	274.108259982413	174.393597926732	135.094231569713	198.811591733072	386.194686337503	169.433140409839	1.18549611454238	1.79566937438374e-06	2.76624003623419e-05	hoxU	NC_999999999.1	18921	19637	+	717	protein_coding	bidirectional hydrogenase complex protein HoxU && PF10588:NADH-ubiquinone oxidoreductase-G iron-sulfur binding region|PF13510:2Fe-2S iron-sulfur cluster binding domain|PF00037:4Fe-4S binding domain	Fer4
H6G84_RS06600	319.40959044902	195.716558802064	189.431504510139	92.7039652136839	92.4328952845407	117.566470111384	234.852551253741	100.901110203203	1.21348411006686	1.97236594357897e-06	3.019332519919e-05	H6G84_RS06600	NC_999999999.1	1282038	1282529	+	492	protein_coding	allophycocyanin alpha-B chain && PF00502:Phycobilisome protein	-
H6G84_RS01770	1058.04426836238	860.7319629037	404.178740037762	320.333503560155	248.85779499684	341.22951081109	774.318323767947	303.473603122695	1.34958591838921	2.04081908259831e-06	3.10459602940267e-05	H6G84_RS01770	NC_999999999.1	355790	356398	+	609	protein_coding	50S ribosomal protein L3 && PF00297:Ribosomal protein L3	-
H6G84_RS10620	1617.01105164816	1721.4639258074	1794.79803351542	2896.76944766719	2692.10807516225	3228.77671574191	1711.09100365699	2939.21807952378	-0.780119485420821	2.08232929477955e-06	3.14806801459219e-05	H6G84_RS10620	NC_999999999.1	2094680	2096008	+	1329	protein_coding	hypothetical protein && -	-
H6G84_RS00585	380.629761951749	399.851034111743	309.026509661701	153.28279396718	173.311678658514	215.06061605741	363.169101908398	180.551696227701	1.00719660568428	2.2730556380026e-06	3.41030736482952e-05	H6G84_RS00585	NC_999999999.1	112538	113971	+	1434	protein_coding	agmatine deiminase family protein && PF04371:Porphyromonas-type peptidyl-arginine deiminase	-
H6G84_RS07805	153.050428756822	139.94786193911	127.451611329402	67.9217170872536	53.3266703564658	66.9077472178607	140.149967341778	62.71871155386	1.15753371341127	2.28381306683325e-06	3.41030736482952e-05	H6G84_RS07805	NC_999999999.1	1509674	1511269	+	1596	protein_coding	permease && -	-
H6G84_RS02035	134.418202647296	121.007549796975	167.607598460584	260.672535848379	299.518131835483	289.614962957311	141.011116968285	283.268543547058	-1.00174621550881	2.57476991377256e-06	3.82133534763562e-05	H6G84_RS02035	NC_999999999.1	395348	395785	+	438	protein_coding	peroxiredoxin && PF00578:AhpC/TSA family	-
H6G84_RS05525	196.969247443562	190.455360984804	189.431504510139	100.046853547441	98.6543401594617	86.0242464229638	192.285370979502	94.9084800432889	1.0172427817813	2.59673724643636e-06	3.83058088353097e-05	nth	NC_999999999.1	1079819	1080529	+	711	protein_coding	endonuclease III && PF00730:HhH-GPD superfamily base excision DNA repair protein	HhH-GPD
H6G84_RS00900	22.6248459901389	26.3059890862989	32.2993809533417	74.3467443792911	74.6573384990521	72.6426969793917	27.0767386765932	73.8822599525783	-1.43148379899064	3.95764591301544e-06	5.80295792305999e-05	H6G84_RS00900	NC_999999999.1	179965	181116	+	1152	protein_coding	F420-0:Gamma-glutamyl ligase && -	-
H6G84_RS02575	617.525208201439	511.388427837651	339.579978131079	220.286650012714	261.300684746682	210.281491256134	489.497871390056	230.622942005177	1.08215190774254	4.00158304261338e-06	5.83224738067123e-05	H6G84_RS02575	NC_999999999.1	498710	499348	+	639	protein_coding	histidine phosphatase family protein && PF00300:Histidine phosphatase superfamily (branch 1)	-
H6G84_RS00800	179.667894627574	273.582286497509	248.792528964929	126.664823757311	108.43089639148	99.405795866536	234.014236696671	111.500505338442	1.07328659873246	4.27420900523031e-06	6.1925147135301e-05	cysE	NC_999999999.1	162326	163069	-	744	protein_coding	serine O-acetyltransferase && PF00132:Bacterial transferase hexapeptide (six repeats)	Hexapep
H6G84_RS01820	481.776132260605	746.037850487437	754.234193072627	278.111895641052	384.840804405828	312.554762003435	660.682725273556	325.169154016772	1.02455704483697	4.40691693012944e-06	6.34700343664797e-05	rplN	NC_999999999.1	360630	360995	+	366	protein_coding	50S ribosomal protein L14 && PF00238:Ribosomal protein L14p/L23e	-
H6G84_RS06255	166.359161692198	164.149371898505	110.86544273174	293.715533350286	280.85379721072	308.731462162415	147.124658774148	294.433597574473	-1.00798353843053	4.4812658369906e-06	6.41611826307949e-05	H6G84_RS06255	NC_999999999.1	1211444	1212670	+	1227	protein_coding	cation:proton antiporter && PF00999:Sodium/hydrogen exchanger family	Na_H_Exchanger
H6G84_RS07770	598.892982091913	573.470562081316	554.327213658702	288.208367099968	321.737577817344	361.301834976448	575.563585943977	323.749259964586	0.829739733447713	5.26786116901788e-06	7.49823045929211e-05	H6G84_RS07770	NC_999999999.1	1505416	1505739	+	324	protein_coding	30S ribosomal protein S6 && PF01250:Ribosomal protein S6	-
H6G84_RS00020	316.747843861945	277.791244751316	234.825229093214	553.470208156945	699.468159508976	424.386282353288	276.454772568825	559.10821667307	-1.01963596424583	5.41242445235122e-06	7.61860446446149e-05	H6G84_RS00020	NC_999999999.1	2898	3215	+	318	protein_coding	DUF1825 family protein && PF08855:Domain of unknown function (DUF1825)	-
H6G84_RS01815	300.777364339494	526.119781725978	597.975025757812	205.6008733452	224.860793336431	230.353815421492	474.957390607761	220.271827367708	1.11211383780538	5.41503111073064e-06	7.61860446446149e-05	rpsQ	NC_999999999.1	360370	360618	+	249	protein_coding	30S ribosomal protein S17 && -	-
H6G84_RS13290	242.21893942384	270.425567807153	192.923329478068	99.1289925057214	126.206453176969	120.433944992149	235.18927890302	115.25646355828	1.02644886664165	5.62970625418282e-06	7.875117829127e-05	H6G84_RS13290	NC_999999999.1	2637113	2638792	-	1680	protein_coding	DUF3352 domain-containing protein && PF11832:Protein of unknown function (DUF3352)	-
H6G84_RS05695	2106.77242367	1667.79970807135	2128.26731795262	3324.49269310855	3655.54325293573	3195.32284213298	1967.61314989799	3391.78626272575	-0.785682419547366	6.28432952723979e-06	8.74060461102951e-05	H6G84_RS05695	NC_999999999.1	1111235	1112212	+	978	protein_coding	pentapeptide repeat-containing protein && PF00805:Pentapeptide repeats (8 copies)	Pentapeptide
H6G84_RS13235	203.62361391125	219.918068761459	220.857929221498	405.694580440082	431.946029887373	342.185335771345	214.799870631403	393.275315366267	-0.871404293401322	7.05612778281143e-06	9.75830399054717e-05	H6G84_RS13235	NC_999999999.1	2624576	2625874	-	1299	protein_coding	glucose-1-phosphate adenylyltransferase && PF00483:Nucleotidyl transferase	-
H6G84_RS02835	384.622381832362	316.724108599039	287.202603612146	190.915096677686	151.981010515927	172.048492845928	329.516364681182	171.64820001318	0.937864266127422	7.22389230423123e-06	9.93387224208972e-05	H6G84_RS02835	NC_999999999.1	559421	560824	-	1404	protein_coding	undecaprenyl-phosphate glucose phosphotransferase && PF02397:Bacterial sugar transferase|PF13727:CoA-binding domain	-
H6G84_RS07725	35.9335789255148	41.0373429746263	38.4100746472171	2.75358312515893	7.11022271419544	16.2490243243376	38.4603321824527	8.70427672123066	2.15545450093511	7.72917220510265e-06	0.000105689916557415	H6G84_RS07725	NC_999999999.1	1496288	1496854	-	567	protein_coding	hypothetical protein && -	-
H6G84_RS04400	129.094709473146	151.522497137082	192.923329478068	312.072754184679	327.07024485299	285.791663116291	157.846845362765	308.31155405132	-0.958331810688948	8.2572734722547e-06	0.000112280467214905	H6G84_RS04400	NC_999999999.1	863479	864906	+	1428	protein_coding	NADP-dependent isocitrate dehydrogenase && PF00180:Isocitrate/isopropylmalate dehydrogenase	-
H6G84_RS00495	787.87698977425	974.373835756511	1042.30975292676	502.987850862364	543.932037635951	553.422651987734	934.853526152506	533.44751349535	0.810822160399058	8.48563782192527e-06	0.000114744680325367	H6G84_RS00495	NC_999999999.1	94334	94900	-	567	protein_coding	type II secretion system GspH family protein && -	-
H6G84_RS00970	600.22385538545	376.7017637158	280.218953676288	184.490069385648	173.311678658514	207.414016375368	419.048190925846	188.40525480651	1.14921839187317	9.20072202936026e-06	0.000123174426414406	hypD	NC_999999999.1	198174	199277	-	1104	protein_coding	hydrogenase formation protein HypD && PF01924:Hydrogenase formation hypA family	-
H6G84_RS00110	901.001219724944	717.627382274234	499.330970413823	339.608585436268	324.403911335167	390.932408744358	705.986524137667	351.648301838597	1.00331465397485	9.21024881159483e-06	0.000123174426414406	H6G84_RS00110	NC_999999999.1	21628	22086	+	459	protein_coding	hydrogenase maturation protease && -	-
H6G84_RS09585	672.09101323648	1205.86653971594	882.558760644011	2137.69836616505	1744.67089849571	1607.69758314917	920.172104532144	1830.02228260331	-0.990944240789531	9.35308189060467e-06	0.00012386665494882	H6G84_RS09585	NC_999999999.1	1882985	1883362	-	378	protein_coding	plastocyanin && PF00127:Copper binding proteins, plastocyanin/azurin family	-
H6G84_RS07575	240.888066130303	200.977756619324	213.001323043659	367.144416687857	445.277697476489	377.550859300786	218.289048597762	396.657657821711	-0.864393152247275	9.36378985644328e-06	0.00012386665494882	H6G84_RS07575	NC_999999999.1	1464764	1467310	-	2547	protein_coding	glycosyltransferase && PF00534:Glycosyl transferases group 1|PF00535:Glycosyl transferase family 2	Glycos_transf_2
H6G84_RS03880	82.5141441993302	53.6642177360498	41.0289433731637	160.625682300937	130.650342373341	123.301419872915	59.0691017695146	138.192481515731	-1.24776759399911	9.59413795461186e-06	0.000125789596528225	H6G84_RS03880	NC_999999999.1	760772	760945	-	174	protein_coding	hypothetical protein && -	-
H6G84_RS04700	131.756456060221	83.1269255127045	67.2176306326299	201.929429178321	230.193460372077	187.34169221001	94.0336707351851	206.488193920136	-1.15111265168051	9.61251641505744e-06	0.000125789596528225	H6G84_RS04700	NC_999999999.1	925244	925891	-	648	protein_coding	NAD(P)H-dependent oxidoreductase && PF00881:Nitroreductase family	Nitroreductase
H6G84_RS04730	491.092245315369	433.522700142206	325.612678259363	192.750818761125	115.541119105676	247.558664706085	416.742541238979	185.283534190962	1.16852750793638	9.94704455633869e-06	0.000129471157487317	H6G84_RS04730	NC_999999999.1	930539	931735	+	1197	protein_coding	glycerol dehydrogenase && PF00465:Iron-containing alcohol dehydrogenase	-
H6G84_RS05845	668.098393355867	691.321393187935	776.931055364164	1131.72266444032	1322.50142484035	1163.23897663052	712.116947302656	1205.8210219704	-0.758865054485895	1.01793704310873e-05	0.000131790359730141	chlP	NC_999999999.1	1138812	1140059	+	1248	protein_coding	geranylgeranyl reductase && PF01494:FAD binding domain	FAD_binding_3
H6G84_RS00560	57.2275516221161	79.9702068223487	87.2956241982207	196.422262928004	226.63834901498	114.698995230618	74.8311275475618	179.253202391201	-1.25188210804203	1.12680543519088e-05	0.000145113461865322	H6G84_RS00560	NC_999999999.1	107718	108383	-	666	protein_coding	response regulator transcription factor && PF00486:Transcriptional regulatory protein, C terminal|PF00072:Response regulator receiver domain	Trans_reg_C
H6G84_RS01855	670.760139942942	1592.03845950281	2264.44849170185	625.063369411077	547.487148993049	618.418749285084	1509.08236371587	596.989755896403	1.3391032237405	1.15226799225863e-05	0.000147611594376711	H6G84_RS01855	NC_999999999.1	363869	364312	+	444	protein_coding	50S ribosomal protein L15 && PF00828:Ribosomal proteins 50S-L15, 50S-L18e, 60S-L27A	-
H6G84_RS11645	813.163582351464	912.291701512846	760.344886766502	459.848381901541	518.157480296993	482.691604928853	828.600056876937	486.899155709129	0.766693739945105	1.19424576049146e-05	0.000152188177017603	H6G84_RS11645	NC_999999999.1	2308514	2309209	+	696	protein_coding	aldehyde oxygenase (deformylating) && PF11266:Long-chain fatty aldehyde decarbonylase	-
H6G84_RS13045	324.733083623171	142.052341066014	175.464204638424	456.176937734662	462.164476422704	500.8522791737	214.083209775869	473.064564443689	-1.15146648144474	1.21696786169804e-05	0.000154276029967345	H6G84_RS13045	NC_999999999.1	2585789	2586994	-	1206	protein_coding	lipid-A-disaccharide synthase-related protein && -	-
H6G84_RS01775	823.810568699765	651.336289776761	313.391290871612	214.779483762396	228.415904693528	302.996512400884	596.179383116046	248.730633618936	1.25887309930522	1.25266590576213e-05	0.000157978695058292	rplD	NC_999999999.1	356443	357075	+	633	protein_coding	50S ribosomal protein L4 && PF00573:Ribosomal protein L4/L1 family	-
H6G84_RS07505	745.289044381047	853.366285959536	856.370073384545	1412.58814320653	1347.38720434004	1294.18699618548	818.34180124171	1351.38744791068	-0.722733907980925	1.34429591271055e-05	0.000168660631522551	infC	NC_999999999.1	1451839	1452393	+	555	protein_coding	translation initiation factor IF-3 && PF05198:Translation initiation factor IF-3, N-terminal domain|PF00707:Translation initiation factor IF-3, C-terminal domain	-
H6G84_RS00680	121.10946971192	142.052341066014	153.640298588868	280.865478766211	225.749571175705	290.570787917567	138.934036455601	265.728612619828	-0.929836306404864	1.51628484359525e-05	0.00018926345175953	pstC	NC_999999999.1	134734	135666	+	933	protein_coding	phosphate ABC transporter permease subunit PstC && PF00528:Binding-protein-dependent transport system inner membrane component	BPD_transp_1
H6G84_RS00105	644.142674072191	454.567491411245	418.146039909477	242.315315013986	183.088234890533	311.59893704318	505.618735130971	245.667495649233	1.03966418841454	1.57982331097759e-05	0.000196188262189768	H6G84_RS00105	NC_999999999.1	20189	21619	+	1431	protein_coding	Ni/Fe hydrogenase subunit alpha && PF00374:Nickel-dependent hydrogenase	-
H6G84_RS11260	6490.6690525828	5646.3174974832	4576.90957671271	2961.93758162929	3196.93388787012	3496.40770461335	5571.29870892624	3218.42639137092	0.791401062640385	1.59199347802106e-05	0.000196696046979861	rpoB	NC_999999999.1	2222218	2225520	+	3303	protein_coding	DNA-directed RNA polymerase subunit beta && PF04563:RNA polymerase beta subunit|PF04565:RNA polymerase Rpb2, domain 3|PF04560:RNA polymerase Rpb2, domain 7|PF10385:RNA polymerase beta subunit external 1 domain|PF04561:RNA polymerase Rpb2, domain 2|PF00562:RNA polymerase Rpb2, domain 6	RNA_pol_Rpb2_6
H6G84_RS04305	223.586713314314	202.029996182776	128.324567571384	427.723245441354	497.715589993681	279.100888394505	184.647092356158	401.513241276513	-1.12697855463422	1.60879153188587e-05	0.000197767605485364	sufD	NC_999999999.1	846872	848200	-	1329	protein_coding	Fe-S cluster assembly protein SufD && PF01458:Uncharacterized protein family (UPF0051)	-
H6G84_RS02150	455.158666389854	426.157023198042	487.109583026072	772.838997127939	756.34994122254	748.410943879785	456.141757537989	759.199960743421	-0.734370722195408	1.62196212008971e-05	0.000198384713582832	apcB	NC_999999999.1	413646	414155	-	510	protein_coding	allophycocyanin subunit beta && PF00502:Phycobilisome protein	-
H6G84_RS01785	1289.61622143792	1000.67982484281	625.03666925926	446.998327317466	484.383922404564	495.11732941217	971.777571846663	475.4998597114	1.02931867864239	1.64636932434881e-05	0.00020036314677325	rplB	NC_999999999.1	357400	358263	+	864	protein_coding	50S ribosomal protein L2 && PF00181:Ribosomal Proteins L2, RNA binding domain|PF03947:Ribosomal Proteins L2, C-terminal domain	Ribosomal_L2_C
H6G84_RS13085	1156.52889208416	1438.41148323882	1456.9639678683	817.814188172202	820.341945650299	775.174042766929	1350.63478106376	804.443392196477	0.748408894310425	1.69210899392603e-05	0.000203253850093835	H6G84_RS13085	NC_999999999.1	2593612	2593923	-	312	protein_coding	hypothetical protein && -	-
H6G84_RS03635	869.060260680042	1063.81419864993	1164.52362680426	581.006039408534	662.13949025945	473.133355326301	1032.46602871141	572.092961664762	0.852555593929987	1.69375847593853e-05	0.000203253850093835	H6G84_RS03635	NC_999999999.1	713741	716995	+	3255	protein_coding	efflux RND transporter permease subunit && PF00873:AcrB/AcrD/AcrF family	ACR_tran
H6G84_RS02430	45.2496919802779	62.0821342436654	78.5660617783986	143.186322508264	147.537121319555	121.389769952404	61.9659626674473	137.371071260075	-1.13219973866895	1.69517385246707e-05	0.000203253850093835	H6G84_RS02430	NC_999999999.1	466932	468410	+	1479	protein_coding	ABC transporter substrate-binding protein && PF13379:NMT1-like family	-
H6G84_RS13220	1936.42064209719	1715.15048842669	1222.13873877509	736.124555459153	561.70759442144	1056.18658108194	1624.56995643299	784.672910320846	1.04951928265254	1.74182861162302e-05	0.00020724731205945	H6G84_RS13220	NC_999999999.1	2620919	2621521	-	603	protein_coding	TetR/AcrR family transcriptional regulator && PF00440:Bacterial regulatory proteins, tetR family	TetR_N
H6G84_RS13255	77.1906510251799	90.4926024568682	89.0415366821851	189.079374594246	150.203454837379	172.048492845928	85.5749300547444	170.443774092518	-0.989253792219142	1.74550940723859e-05	0.00020724731205945	H6G84_RS13255	NC_999999999.1	2628507	2628824	+	318	protein_coding	hypothetical protein && -	-
H6G84_RS09870	109.131610070082	118.903070670071	117.849092667598	241.397453972266	199.975013836747	211.237316216389	115.294591135917	217.536594675134	-0.913676121607873	1.77180137113542e-05	0.000209347793074933	H6G84_RS09870	NC_999999999.1	1941546	1942667	-	1122	protein_coding	histidinol-phosphate transaminase && PF00155:Aminotransferase class I and II	Aminotran_1_2
H6G84_RS00645	1120.59531315865	900.717066314874	669.557437600353	485.548491069691	327.959022692265	523.792078219824	896.956605691291	445.766530660593	1.00757738202719	1.94747235545042e-05	0.000228992643148132	H6G84_RS00645	NC_999999999.1	126119	128299	+	2181	protein_coding	AMIN domain-containing protein && PF00263:Bacterial type II and III secretion system protein|PF11741:AMIN domain|PF03958:Bacterial type II/III secretion system short domain	-
H6G84_RS11275	1356.1598861148	1203.76206058904	1105.16260234947	750.810332126668	772.347942329479	673.856596979883	1221.69484968444	732.338290478677	0.737288867594868	2.12502528640275e-05	0.000248668824380014	typA	NC_999999999.1	2231896	2233689	+	1794	protein_coding	translational GTPase TypA && PF00679:Elongation factor G C-terminus|PF00009:Elongation factor Tu GTP binding domain|PF03144:Elongation factor Tu domain 2	GTP_EFTU
H6G84_RS12500	1562.44524661312	1162.72471761441	1004.77263452152	681.052892955975	685.247714080585	710.177945469579	1243.31419958302	692.159517502046	0.843591092015664	2.13625519412689e-05	0.000248786848923677	H6G84_RS12500	NC_999999999.1	2494265	2495779	-	1515	protein_coding	bifunctional metallophosphatase/5'-nucleotidase && PF00149:Calcineurin-like phosphoesterase|PF02872:5'-nucleotidase, C-terminal domain	Metallophos
H6G84_RS00400	846.435414689903	739.724413106725	638.131012888993	420.380357107596	356.399913549046	473.133355326301	741.430280228541	416.637875327648	0.830364681243641	2.14693604712953e-05	0.000248840111367299	H6G84_RS00400	NC_999999999.1	73559	74179	+	621	protein_coding	hypothetical protein && -	-
H6G84_RS11165	867.729387386505	697.634830568647	546.470607480862	369.897999813016	347.512135156302	422.474632432778	703.944941812004	379.961589134032	0.887582611782489	2.3542776095233e-05	0.00027157875362937	H6G84_RS11165	NC_999999999.1	2201819	2203207	+	1389	protein_coding	DUF2252 domain-containing protein && PF10009:Uncharacterized protein conserved in bacteria (DUF2252)	-
H6G84_RS04105	25.2865925772141	47.350780355338	50.631462034968	131.254128965909	68.4358936241311	128.080544674191	41.08961165584	109.256855754744	-1.39056857510238	2.37453302589813e-05	0.000272623272879059	H6G84_RS04105	NC_999999999.1	813277	814230	-	954	protein_coding	hypothetical protein && -	-
H6G84_RS01845	331.387450090858	595.567592913807	652.098312760709	204.68301230348	260.411906907408	290.570787917567	526.351118588458	251.888569042818	1.06636394401021	2.47614182851259e-05	0.000282954423032847	H6G84_RS01845	NC_999999999.1	362923	363285	+	363	protein_coding	50S ribosomal protein L18 && PF00861:Ribosomal L18 of archaea, bacteria, mitoch. and chloroplast	-
H6G84_RS12995	2338.34437674554	2036.08355527953	1535.5300296467	3402.51088165472	4939.82723068728	3034.74424881011	1969.98598722392	3792.3607870507	-0.945582062739714	2.53190126851758e-05	0.000287974191008028	groL	NC_999999999.1	2577360	2579027	-	1668	protein_coding	chaperonin GroEL && PF00118:TCP-1/cpn60 chaperonin family	-
H6G84_RS07270	139.741695821446	108.380675035551	53.2503307609146	40.3858858356643	29.3296686960562	40.1446483307164	100.457567205971	36.6200676208123	1.44527938428991	2.68749007690076e-05	0.000302980168501702	H6G84_RS07270	NC_999999999.1	1407433	1407990	-	558	protein_coding	helix-turn-helix transcriptional regulator && PF13443:Cro/C1-type HTH DNA-binding domain	-
H6G84_RS13020	533.680190708571	487.186917878256	453.937245830748	309.31917105952	199.975013836747	288.659137997056	491.601451472525	265.984440964441	0.885558960262699	2.68873115843745e-05	0.000302980168501702	H6G84_RS13020	NC_999999999.1	2582759	2583568	-	810	protein_coding	sterol desaturase family protein && PF04116:Fatty acid hydroxylase superfamily	-
H6G84_RS11200	202.292740617713	231.49270395943	251.411397690876	446.080466275746	417.725584458982	354.611060254662	228.398947422673	406.139036996463	-0.827126840499018	2.84606048928609e-05	0.000319230932300569	H6G84_RS11200	NC_999999999.1	2208888	2209679	-	792	protein_coding	RNA polymerase sigma factor SigF && PF04542:Sigma-70 region 2|PF04539:Sigma-70 region 3|PF04545:Sigma-70, region 4	Sigma70_r2
H6G84_RS09830	17.3013528159886	30.5149473401067	20.950949807573	66.0859950038143	50.6603368386425	71.6868720191365	22.9224166545561	62.8110679538644	-1.44385539984763	2.86196240181584e-05	0.000319542040643108	H6G84_RS09830	NC_999999999.1	1933202	1933678	+	477	protein_coding	nuclear transport factor 2 family protein && PF07080:Protein of unknown function (DUF1348)	-
H6G84_RS04550	15.970479522451	14.7313538883274	32.2993809533417	50.4823572945804	94.2104509630896	53.5261977742886	21.00040478804	66.0730020106528	-1.62615215770186	2.91566272377254e-05	0.000324051281719742	H6G84_RS04550	NC_999999999.1	898398	899360	-	963	protein_coding	sulfurtransferase && PF00581:Rhodanese-like domain	Rhodanese
H6G84_RS00670	117.116849831307	168.358330152313	169.353510944548	797.62124525437	326.181467013716	1366.82969316487	151.609563642723	830.210801810985	-2.45196053294681	3.0408381788687e-05	0.000336427278516655	H6G84_RS00670	NC_999999999.1	132342	133355	+	1014	protein_coding	PstS family phosphate ABC transporter substrate-binding protein && PF12849:PBP superfamily domain	-
H6G84_RS02075	5.32349317415034	16.8358330152313	20.0779935655908	43.1394689608232	47.9940033208192	51.6145478537783	14.0791065849908	47.5826733784736	-1.70381897281609	3.08275590123958e-05	0.000339521622788105	H6G84_RS02075	NC_999999999.1	402054	402314	-	261	protein_coding	hypothetical protein && -	-
H6G84_RS01210	790.538736361325	591.358634659999	438.224033475068	312.990615226398	282.631352889269	345.05281065211	606.707134832131	313.558259589259	0.949647934190341	3.09970964142503e-05	0.000339851048073357	der	NC_999999999.1	246033	247394	-	1362	protein_coding	ribosome biogenesis GTPase Der && PF01926:50S ribosome-binding GTPase|PF14714:KH-domain-like of EngA bacterial GTPase enzymes, C-terminal	-
H6G84_RS12045	1144.55103244232	907.030503695586	553.454257416719	1579.63885279951	2191.72615165074	1558.95051017616	868.345264518209	1776.7718382088	-1.03488561971891	3.1450419977127e-05	0.000343157539898042	H6G84_RS12045	NC_999999999.1	2394932	2397790	-	2859	protein_coding	response regulator && PF02895:Signal transducing histidine kinase, homodimeric domain|PF01584:CheW-like domain|PF01627:Hpt domain|PF00072:Response regulator receiver domain|PF02518:Histidine kinase-, DNA gyrase B-, and HSP90-like ATPase	Response_reg
H6G84_RS02070	22.6248459901389	39.9851034111743	68.0905868746122	118.404074381834	138.649342926811	90.8033712242396	43.5668454253085	115.952262844295	-1.3845600339202	3.16940349229213e-05	0.000343157539898042	H6G84_RS02070	NC_999999999.1	401497	402057	-	561	protein_coding	(2Fe-2S) ferredoxin domain-containing protein && -	-
H6G84_RS06280	150.388682169747	148.365778446726	121.340917635527	60.5788287534964	53.3266703564658	85.0684214627087	140.031792750667	66.3246401908903	1.07704306655014	3.17216296125963e-05	0.000343157539898042	H6G84_RS06280	NC_999999999.1	1215786	1217372	+	1587	protein_coding	FAM83 family protein && PF13091:PLD-like domain	-
H6G84_RS12140	73.1980311445671	123.112028923879	191.177416994103	290.044089183407	361.732580584693	245.647014785574	129.162492354183	299.141228184558	-1.19990619784709	3.24123545021761e-05	0.000349078189638481	H6G84_RS12140	NC_999999999.1	2420897	2422237	-	1341	protein_coding	MSMEG_0569 family flavin-dependent oxidoreductase && PF13738:Pyridine nucleotide-disulphide oxidoreductase	-
H6G84_RS01835	513.717091305507	659.754206284376	1003.02672203756	357.047945228941	368.842803298888	382.329984102061	725.499339875813	369.40691087663	0.976321524321129	3.34691547941401e-05	0.000358871906471088	rpsH	NC_999999999.1	361946	362347	+	402	protein_coding	30S ribosomal protein S8 && PF00410:Ribosomal protein S8	-
H6G84_RS01850	704.031972281382	1284.78450697484	1695.28102192945	567.238123782739	519.046258136267	649.960972973504	1228.03250039522	578.748451630837	1.08695485861511	3.37061110756122e-05	0.000359827519114211	rpsE	NC_999999999.1	363289	363831	+	543	protein_coding	30S ribosomal protein S5 && PF03719:Ribosomal protein S5, C-terminal domain|PF00333:Ribosomal protein S5, N-terminal domain	-
H6G84_RS07345	187.653134388799	211.500152253843	192.050373236086	340.526446477987	370.620358977437	317.333886804711	197.067886626243	342.826897420045	-0.798378777824312	3.46154671328739e-05	0.000367921602626266	H6G84_RS07345	NC_999999999.1	1424041	1424790	+	750	protein_coding	response regulator transcription factor && PF00072:Response regulator receiver domain|PF00486:Transcriptional regulatory protein, C terminal	Response_reg
H6G84_RS12385	13.3087329353758	18.9403121421352	17.4591248396441	58.7431066700571	40.8837806066238	47.7912480127577	16.5693899723851	49.1393784298129	-1.55412055712116	3.54567232456276e-05	0.000375224627738512	H6G84_RS12385	NC_999999999.1	2468647	2469315	+	669	protein_coding	PspA/IM30 family protein && PF04012:PspA/IM30 family	-
H6G84_RS05895	94.4920038411685	74.7090090050889	90.7874491661495	189.997235635966	159.980011069397	153.88781860108	86.6628206708023	167.955021768814	-0.956641101796031	3.98392900606713e-05	0.000419778493539714	H6G84_RS05895	NC_999999999.1	1145561	1147039	+	1479	protein_coding	insulinase family protein && PF05193:Peptidase M16 inactive domain|PF00675:Insulinase (Peptidase family M16)	-
H6G84_RS02670	520.371457773195	371.44056589854	252.284353932858	757.235359418705	659.473156741627	865.977413991169	381.365459201531	760.8953100505	-1.00107066258671	4.13263860236465e-05	0.000433570791299808	H6G84_RS02670	NC_999999999.1	517997	518578	+	582	protein_coding	cell division protein SepF && PF04472:Cell division protein SepF	-
H6G84_RS07185	701.370225694307	606.089988548327	570.040426014381	343.280029603146	389.2846936022	387.109108903337	625.833546752338	373.224610702895	0.74412876793919	4.42104872132791e-05	0.000461838308485499	hisB	NC_999999999.1	1392013	1392642	+	630	protein_coding	imidazoleglycerol-phosphate dehydratase HisB && PF00475:Imidazoleglycerol-phosphate dehydratase	-
H6G84_RS13800	67.8745379704168	32.6194264670106	41.0289433731637	11.0143325006357	15.1092232676653	18.1606742448479	47.1743026035304	14.761410004383	1.66349555619232	4.68301840048866e-05	0.000483076899655455	H6G84_RS13800	NC_999999999.1	2734724	2737783	-	3060	protein_coding	bifunctional DNA primase/polymerase && PF08707:Primase C terminal 2 (PriCT-2)|PF09250:Bifunctional DNA primase/polymerase, N-terminal	-
H6G84_RS07870	311.424350687795	262.007651299537	274.981216224395	469.026992318737	466.608365619076	478.868305087832	282.804406070576	471.501221008548	-0.73965442717822	4.68841107980397e-05	0.000483076899655455	H6G84_RS07870	NC_999999999.1	1525249	1525905	+	657	protein_coding	hypothetical protein && -	-
H6G84_RS04320	115.78597653777	113.641872852811	111.738398973723	186.325791469087	203.530125193844	238.956240063788	113.722082788101	209.60405224224	-0.882646288705508	4.69608232517753e-05	0.000483076899655455	H6G84_RS04320	NC_999999999.1	850518	850880	-	363	protein_coding	ferredoxin--nitrite reductase && PF02943:Ferredoxin thioredoxin reductase catalytic beta chain	-
H6G84_RS04860	327.394830210246	295.67931733	264.505741320609	490.137796278289	688.802825437683	446.370256439157	295.859962953618	541.770292718376	-0.875469947212447	4.70374795473882e-05	0.000483076899655455	H6G84_RS04860	NC_999999999.1	957764	958957	-	1194	protein_coding	NAD-dependent epimerase/dehydratase family protein && PF01370:NAD dependent epimerase/dehydratase family	Epimerase
H6G84_RS05085	2632.46737461734	2103.42688734046	1640.28477868457	3482.36479228432	3657.32080861428	3982.92260938322	2125.39301354746	3707.53607009394	-0.803571314077222	5.01514119301027e-05	0.000512893011083487	psaC	NC_999999999.1	998047	998292	+	246	protein_coding	photosystem I iron-sulfur center protein PsaC && -	-
H6G84_RS08685	347.357929613309	414.582388000071	462.66680825057	228.547399388191	258.634351228859	213.148966136899	408.202375287983	233.443572251316	0.808485489641769	5.14903371286636e-05	0.000524382763896097	H6G84_RS08685	NC_999999999.1	1704384	1705562	-	1179	protein_coding	TRC40/GET3/ArsA family transport-energizing ATPase && PF02374:Anion-transporting ATPase	-
H6G84_RS09600	275.49077176228	227.283745705622	225.222710431409	129.41840688247	97.7655623201873	154.843643561335	242.665742633104	127.342537587997	0.92898727527365	5.58620735766334e-05	0.000566534529523023	glgB	NC_999999999.1	1885511	1887835	-	2325	protein_coding	1%2C4-alpha-glucan branching protein GlgB && PF00128:Alpha amylase, catalytic domain|PF02922:Carbohydrate-binding module 48 (Isoamylase N-terminal domain)|PF02806:Alpha amylase, C-terminal all-beta domain	-
H6G84_RS11530	4410.51409478355	4716.13772339167	4097.65659986448	2453.44256451661	1847.76912785154	3140.84081939843	4408.10280601323	2480.68417058886	0.829484640779349	5.63162283782118e-05	0.000568770538890322	H6G84_RS11530	NC_999999999.1	2279828	2281414	+	1587	protein_coding	GMC family oxidoreductase && PF05199:GMC oxidoreductase|PF00732:GMC oxidoreductase	-
H6G84_RS05755	93.1611305476309	102.06723765484	124.832742603456	54.1538014614589	53.3266703564658	46.8354230525025	106.687036935309	51.4386316234757	1.05806668520468	6.01353158798442e-05	0.000604832061370003	H6G84_RS05755	NC_999999999.1	1119803	1119982	+	180	protein_coding	DUF3285 domain-containing protein && -	-
H6G84_RS06050	849.097161276979	729.202017472206	894.780148031762	2088.13386991219	1319.83509132253	1198.60450015996	824.359775593649	1535.52448713156	-0.897308569027346	6.05290614023122e-05	0.000606286977173777	H6G84_RS06050	NC_999999999.1	1176928	1177092	-	165	protein_coding	hypothetical protein && -	-
H6G84_RS10740	444.511680041553	310.410671218327	327.358590743328	633.324118786554	692.357936794781	562.02507663003	360.760314001069	629.235710737122	-0.806305446321433	6.62850069616979e-05	0.000661220110429397	H6G84_RS10740	NC_999999999.1	2123728	2124036	+	309	protein_coding	carbon dioxide-concentrating mechanism protein CcmK && PF00936:BMC domain	-
H6G84_RS06400	339.372689852084	246.224057847758	274.108259982413	182.654347302209	121.762563980597	153.88781860108	286.568335894085	152.768243294629	0.905328030892067	6.76689100248562e-05	0.000672269906124489	H6G84_RS06400	NC_999999999.1	1241622	1243226	-	1605	protein_coding	NAD(P)H-dependent oxidoreductase subunit E && PF10589:NADH-ubiquinone oxidoreductase-F iron-sulfur binding region|PF01512:Respiratory-chain NADH dehydrogenase 51 Kd subunit|PF01257:Thioredoxin-like [2Fe-2S] ferredoxin	-
H6G84_RS04890	170.351781572811	84.1791650761565	116.103180183634	48.6466352111411	55.1042260350146	61.1727974563298	123.5447089442	54.9745529008285	1.16098809291737	6.89220012839781e-05	0.000681935573679686	H6G84_RS04890	NC_999999999.1	962092	962162	-	71	protein_coding	tRNA-Gly && -	-
H6G84_RS09295	343.365309732697	343.030097685338	323.866765775399	215.697344804116	203.530125193844	173.960142766438	336.754057731144	197.729204254799	0.767024087580528	7.49905542473575e-05	0.000738568300968271	H6G84_RS09295	NC_999999999.1	1818354	1818950	-	597	protein_coding	NYN domain-containing protein && PF01936:NYN domain	DUF88
H6G84_RS01520	23.9557192836765	42.0895825380782	39.2830308891993	97.2932704222821	60.4368930706612	99.405795866536	35.1094442369847	85.7119864531598	-1.26949059843856	7.53607624218469e-05	0.000738568300968271	H6G84_RS01520	NC_999999999.1	306249	307661	-	1413	protein_coding	ammonium transporter && PF00909:Ammonium Transporter Family	Ammonium_transp
H6G84_RS02015	45.2496919802779	54.7164572995017	76.8201492944342	123.911240632152	105.764562873657	151.976168680569	58.9287661914046	127.217324062126	-1.09352199483751	7.55560833776086e-05	0.000738568300968271	H6G84_RS02015	NC_999999999.1	391957	392757	-	801	protein_coding	class II glutamine amidotransferase && PF13230:Glutamine amidotransferases class-II	-
H6G84_RS06115	58.5584249156537	66.2910924974732	54.9962432448791	143.186322508264	103.098229355834	118.522295071639	59.948586886002	121.602282311912	-1.02154054064663	7.78480482014022e-05	0.000757928597288852	H6G84_RS06115	NC_999999999.1	1186549	1187091	-	543	protein_coding	F0F1 ATP synthase subunit delta && PF00213:ATP synthase delta (OSCP) subunit	-
H6G84_RS00655	1135.23491938756	920.709618020462	951.522303760606	594.773955034329	678.13749136639	563.936726550541	1002.48894705621	612.282724317086	0.710160963642099	7.89212090725711e-05	0.000765315629014494	hflX	NC_999999999.1	129204	130790	-	1587	protein_coding	GTPase HflX && PF01926:50S ribosome-binding GTPase|PF16360:GTP-binding GTPase Middle Region|PF13167:GTP-binding GTPase N-terminal	-
H6G84_RS09250	1820.63466555942	1774.07590398	1427.28345564091	872.88585067538	837.228724596513	1202.42780000098	1673.99800839344	970.847458424292	0.785693193279499	8.25151214807087e-05	0.000796991292397004	H6G84_RS09250	NC_999999999.1	1811821	1812477	+	657	protein_coding	DUF305 domain-containing protein && PF03713:Domain of unknown function (DUF305)	-
H6G84_RS04300	356.674042668073	250.433016101566	194.669241962032	506.659295029243	678.13749136639	405.269783148185	267.258766910557	530.022189847939	-0.993538588378356	8.93840760504003e-05	0.00085992427314891	H6G84_RS04300	NC_999999999.1	845603	846862	-	1260	protein_coding	SufS family cysteine desulfurase && PF00266:Aminotransferase class-V	Aminotran_5
H6G84_RS11075	733.311184739209	831.269255127045	627.655537985207	429.558967524793	422.169473655354	475.045005246811	730.745325950487	442.257815475653	0.723943275567365	9.31508728822756e-05	0.000892634742501807	rpsD	NC_999999999.1	2185475	2186083	+	609	protein_coding	30S ribosomal protein S4 && PF01479:S4 domain|PF00163:Ribosomal protein S4/S9 N-terminal domain	S4
H6G84_RS01840	660.113153594642	1059.60524039612	1298.95888806952	425.887523357914	482.606366726015	637.535248490187	1006.22576068676	515.343046191372	0.967185062302897	9.37834133620486e-05	0.000895171874993044	rplF	NC_999999999.1	362384	362923	+	540	protein_coding	50S ribosomal protein L6 && PF00347:Ribosomal protein L6	-
H6G84_RS11860	2611.17340192074	2102.37464777701	1845.42949555039	1255.63390507247	1191.85108246701	1480.57286343523	2186.32584841604	1309.35261699157	0.739065704064717	0.000102141191788397	0.000971139300050618	H6G84_RS11860	NC_999999999.1	2353095	2353502	-	408	protein_coding	4a-hydroxytetrahydrobiopterin dehydratase && PF01329:Pterin 4 alpha carbinolamine dehydratase	-
H6G84_RS02175	171.682654866348	192.559840111708	135.308217507242	261.590396890098	281.742575049994	378.506684261041	166.516904161766	307.279885400378	-0.886575051299644	0.000104527683125887	0.000986215140289484	H6G84_RS02175	NC_999999999.1	417677	418891	+	1215	protein_coding	HlyD family efflux transporter periplasmic adaptor subunit && PF13437:HlyD family secretion protein	-
H6G84_RS02375	272.829025175205	247.27629741121	271.489391256466	149.611349800302	171.534122979965	135.727144356232	263.864904614294	152.290872378833	0.791933627241574	0.000104537184139148	0.000986215140289484	gatA	NC_999999999.1	455681	457120	+	1440	protein_coding	Asp-tRNA(Asn)/Glu-tRNA(Gln) amidotransferase subunit GatA && PF01425:Amidase	Amidase
H6G84_RS02385	971.537504282436	783.918474771707	505.441664107698	414.873190857279	346.623357317028	438.723656757115	753.632547720614	400.073401643807	0.911572478187078	0.000112017592936788	0.00105270587339051	H6G84_RS02385	NC_999999999.1	458147	459001	+	855	protein_coding	GNAT family N-acetyltransferase && PF00583:Acetyltransferase (GNAT) family	Acetyltransf_1
H6G84_RS12780	5.32349317415034	0	3.49182496792883	17.4393597926732	22.2194459818607	17.2048492845928	2.93843938069306	18.9545516863756	-2.74090606799649	0.000116109233514661	0.00108696105528725	H6G84_RS12780	NC_999999999.1	2540522	2540770	-	249	protein_coding	hypothetical protein && -	-
H6G84_RS05560	43.9188186867403	44.1940616649822	66.3446743906477	137.679156257946	92.4328952845407	103.229095707557	51.4858515807901	111.113715750015	-1.09630507087897	0.000122790857547994	0.0011451070776698	nagA	NC_999999999.1	1086820	1088034	+	1215	protein_coding	N-acetylglucosamine-6-phosphate deacetylase && -	-
H6G84_RS04575	224.917586607852	138.895622375658	130.943436297331	55.9895235448982	83.5451168917964	93.670846105005	164.91888176028	77.7351621805665	1.07829570488234	0.000126156285892703	0.00117200152619404	H6G84_RS04575	NC_999999999.1	903319	903939	-	621	protein_coding	Crp/Fnr family transcriptional regulator && PF13545:Crp-like helix-turn-helix domain	-
H6G84_RS04170	7.9852397612255	31.5671869035587	19.2050373236086	67.0038560455339	50.6603368386425	51.6145478537783	19.5858213294642	56.4262469126516	-1.49934260221794	0.000127721189873773	0.00117957040984322	H6G84_RS04170	NC_999999999.1	823045	823347	-	303	protein_coding	MSMEG_0570 family nitrogen starvation response protein && -	-
H6G84_RS02000	1136.5657926811	833.373734253949	709.713424731534	446.998327317466	564.373927939263	514.233828617273	893.217650555527	508.535361291334	0.810685544308965	0.000127940258093102	0.00117957040984322	H6G84_RS02000	NC_999999999.1	389173	389577	+	405	protein_coding	hypothetical protein && -	-
H6G84_RS12050	2536.64449748264	1997.15069143181	1305.94253800538	3288.69611248148	4814.50955534959	3117.90102035231	1946.57924230661	3740.36889606113	-0.943090607862779	0.000129498277189109	0.00118942945916336	H6G84_RS12050	NC_999999999.1	2397795	2402015	-	4221	protein_coding	GAF domain-containing protein && PF00015:Methyl-accepting chemotaxis protein (MCP) signalling domain|PF01590:GAF domain	GAF
H6G84_RS08915	22.6248459901389	21.0447912690391	21.8239060495552	4.58930520859821	4.44388919637215	5.73494976153092	21.8311811029111	4.9227147221671	2.15051160156078	0.000133762004769939	0.0012239726301129	H6G84_RS08915	NC_999999999.1	1749002	1750009	-	1008	protein_coding	acyl-CoA dehydrogenase family protein && -	-
H6G84_RS05295	162.366541811585	127.320987177687	115.230223941651	63.3324118786553	66.6583379455822	78.3776467409226	134.972584310308	69.4561321883867	0.952486587614645	0.000144907767450511	0.00132099440439904	pap	NC_999999999.1	1034929	1036413	-	1485	protein_coding	polyphosphate:AMP phosphotransferase && PF03976:Polyphosphate kinase 2 (PPK2)	-
H6G84_RS05800	134.418202647296	129.425466304591	181.574898332299	80.7717716713286	62.2144487492101	86.980071383219	148.472855761395	76.6554306012525	0.960041635508447	0.000148371067767122	0.00134751932442229	H6G84_RS05800	NC_999999999.1	1129160	1130026	+	867	protein_coding	phosphatidate cytidylyltransferase && PF01148:Cytidylyltransferase family	-
H6G84_RS03630	284.806884817043	247.27629741121	282.837822402235	157.872099175779	179.533123533435	131.903844515211	271.640334876829	156.436355741475	0.794838464002425	0.00015044835095883	0.00136130589677989	H6G84_RS03630	NC_999999999.1	712461	713744	+	1284	protein_coding	efflux RND transporter periplasmic adaptor subunit && PF13533:Biotin-lipoyl like|PF16576:Barrel-sandwich domain of CusB or HlyD membrane-fusion	-
H6G84_RS09775	995.493223566113	720.78410096459	432.986296023175	1430.94536404092	1614.90933396164	1171.84140127282	716.421206851293	1405.89869975846	-0.975186325686885	0.000155216717723928	0.0013992499664446	H6G84_RS09775	NC_999999999.1	1924329	1925198	-	870	protein_coding	phycobilisome rod-core linker polypeptide && PF00427:Phycobilisome Linker polypeptide|PF01383:CpcD/allophycocyanin linker domain	-
H6G84_RS10635	183.660514508187	191.507600548256	188.558548268157	100.964714589161	124.42889749842	86.0242464229638	187.908887774866	103.805952836848	0.855154902070783	0.00015753925716797	0.0014149466861507	H6G84_RS10635	NC_999999999.1	2099744	2100865	-	1122	protein_coding	endo-1%2C4-beta-xylanase && PF00331:Glycosyl hydrolase family 10	-
H6G84_RS10750	133.087329353758	116.798591543167	123.959786361473	255.165369598061	297.740576156934	162.490243243376	124.6152357528	238.46539633279	-0.938793065231097	0.000165852415984948	0.0014828027437377	H6G84_RS10750	NC_999999999.1	2124548	2126167	+	1620	protein_coding	carbon dioxide concentrating mechanism protein CcmM && PF00101:Ribulose bisphosphate carboxylase, small chain	-
H6G84_RS10860	2403.55716812888	2083.43433563487	1641.15773492655	3123.48112497194	3947.95116205702	3131.28256979588	2042.71641289677	3400.90495227495	-0.736188189254472	0.000166312715300079	0.0014828027437377	fba	NC_999999999.1	2145706	2146779	+	1074	protein_coding	fructose-bisphosphate aldolase class II && PF01116:Fructose-bisphosphate aldolase class-II	F_bP_aldolase
H6G84_RS02270	2193.27918774994	2348.59870562477	2143.9805303083	1440.12397445812	1526.0315500342	1469.10296391217	2228.619474561	1478.41949613483	0.592043378231735	0.000170673005416153	0.00151612443497415	H6G84_RS02270	NC_999999999.1	434712	438698	-	3987	protein_coding	magnesium chelatase subunit H && PF02514:CobN/Magnesium Chelatase|PF11965:Domain of unknown function (DUF3479)	-
H6G84_RS04150	114.455103244232	87.3358837665124	100.389967827954	47.7287741694214	35.5511135709772	61.1727974563298	100.726984946233	48.1508950655762	1.06438520421353	0.000172122060876141	0.00152343671335465	H6G84_RS04150	NC_999999999.1	818867	819679	-	813	protein_coding	hypothetical protein && -	-
H6G84_RS09455	215.601473553089	234.649422649786	156.259167314815	108.307602922918	120.873786141322	100.361620826791	202.170021172563	109.847669963677	0.875635239861742	0.000184745459566342	0.00162924075574086	ylqF	NC_999999999.1	1855212	1856075	+	864	protein_coding	ribosome biogenesis GTPase YlqF && PF01926:50S ribosome-binding GTPase	-
H6G84_RS02425	70.536284557492	95.753800274128	68.9635431165944	45.8930520859821	31.107224374605	29.6305737679098	78.4178759827381	35.5436167428323	1.14152825423163	0.000207945394310362	0.00182721693051055	H6G84_RS02425	NC_999999999.1	466189	466557	-	369	protein_coding	hypothetical protein && -	-
H6G84_RS04590	202.292740617713	198.87327749242	188.558548268157	293.715533350286	367.954025459614	315.422236884201	196.57485545943	325.697265231367	-0.730018171246818	0.000210802443534988	0.00184565880418763	H6G84_RS04590	NC_999999999.1	905147	906199	-	1053	protein_coding	sulfate ABC transporter substrate-binding protein && PF13531:Bacterial extracellular solute-binding protein	-
H6G84_RS10385	324.733083623171	380.910721969608	376.244140294331	208.354456470359	239.081238764822	216.016441017665	360.629315295703	221.150712084282	0.70703489414178	0.000218308267979358	0.00190452445971956	H6G84_RS10385	NC_999999999.1	2050526	2052343	-	1818	protein_coding	BamA/TamA family outer membrane protein && PF08479:POTRA domain, ShlB-type|PF01103:Surface antigen	-
H6G84_RS10340	5.32349317415034	1.05223956345196	6.11069369387545	33.0429975019071	9.77655623201873	25.8072739268891	4.16214214382591	22.8756092202717	-2.44899604554233	0.000219646242289874	0.00190935340619127	H6G84_RS10340	NC_999999999.1	2043428	2044120	+	693	protein_coding	MBL fold metallo-hydrolase && PF00753:Metallo-beta-lactamase superfamily	Lactamase_B
H6G84_RS13180	199.630994030638	187.298642294448	152.767342346886	102.8004366726	90.6553396059918	108.008220508832	179.898992890657	100.487998929141	0.83650073978	0.000221286859427795	0.00191676945141371	H6G84_RS13180	NC_999999999.1	2612429	2613511	-	1083	protein_coding	6-phosphofructokinase && PF00365:Phosphofructokinase	PFK
H6G84_RS11755	71.8671578510295	114.694112416263	56.7421557288435	29.3715533350286	35.5511135709772	40.1446483307164	81.1011419987121	35.0224384122407	1.21012844824048	0.000224678723404445	0.00193648318424914	H6G84_RS11755	NC_999999999.1	2331297	2331665	+	369	protein_coding	ribonuclease P protein component && PF00825:Ribonuclease P	-
H6G84_RS08920	63.881918089804	50.5074990456939	50.631462034968	22.0286650012714	17.7755567854886	28.6747488076546	55.0069597234886	22.8263235314715	1.26567504778988	0.000225153961028145	0.00193648318424914	H6G84_RS08920	NC_999999999.1	1750035	1750517	-	483	protein_coding	glutathione peroxidase && PF00255:Glutathione peroxidase	GSHPx
H6G84_RS02590	123.771216298995	184.141923604092	136.181173749224	82.6074937547678	70.21344930268	84.1125965024535	148.031437884104	78.9778465199671	0.909363686105118	0.000252983950267643	0.00216817934842058	H6G84_RS02590	NC_999999999.1	501258	501509	-	252	protein_coding	sulfurtransferase TusA family protein && -	-
H6G84_RS00075	2848.06884817043	2591.66604478217	2376.18689067557	1485.09916550238	1969.53169183214	1359.18309348283	2605.30726120939	1604.60465027245	0.698800688595035	0.000254380535828705	0.00217249903230551	H6G84_RS00075	NC_999999999.1	15293	16129	+	837	protein_coding	fatty acid desaturase && PF00487:Fatty acid desaturase	-
H6G84_RS06305	1597.0479522451	1643.59819811196	1467.43944277209	1032.5936719346	1102.97329853957	973.985634500001	1569.36186437638	1036.51753499139	0.598069562475068	0.000261791389856568	0.00222797287731079	ftsH3	NC_999999999.1	1220667	1222517	-	1851	protein_coding	ATP-dependent zinc metalloprotease FtsH3 && PF01434:Peptidase family M41|PF06480:FtsH Extracellular|PF00004:ATPase family associated with various cellular activities (AAA)	AAA
H6G84_RS08265	163.697415105123	184.141923604092	179.828985848335	303.812004809202	335.06924540646	250.42613958685	175.889441519183	296.435796600837	-0.751656690843827	0.000266047485924349	0.00225630515937235	nuoH	NC_999999999.1	1609220	1610338	-	1119	protein_coding	NADH-quinone oxidoreductase subunit NuoH && PF00146:NADH dehydrogenase	-
H6G84_RS06995	346.027056319772	365.127128517829	342.198846857025	226.711677304752	223.083237657882	210.281491256134	351.117677231542	220.025468739589	0.674062245047948	0.000275982903517975	0.00233243884431511	H6G84_RS06995	NC_999999999.1	1352870	1353619	-	750	protein_coding	class I SAM-dependent methyltransferase && PF13649:Methyltransferase domain	-
H6G84_RS03365	1389.43171845324	1533.1130439495	1413.31615576919	974.768426306261	771.459164490205	1019.86523259225	1445.28697272398	922.030941129571	0.648764692506701	0.00027888070666818	0.00234877384093546	H6G84_RS03365	NC_999999999.1	656110	656619	+	510	protein_coding	hypothetical protein && -	-
H6G84_RS11615	1412.05656444338	1621.50116727946	1515.45203608111	2235.90949762905	2219.27826466825	2345.59445246615	1516.33658926798	2266.92740492115	-0.57980338369038	0.00028884145841038	0.00242427624058919	H6G84_RS11615	NC_999999999.1	2301221	2301556	-	336	protein_coding	DUF1036 domain-containing protein && PF06282:Protein of unknown function (DUF1036)	-
H6G84_RS00265	3524.15248128752	3302.97998967569	2613.63098849473	1899.97235635966	1847.76912785154	2225.160507474	3146.92115315265	1990.96733056173	0.660129240526784	0.000294354408563933	0.00246205714929421	clpX	NC_999999999.1	46397	47746	-	1350	protein_coding	ATP-dependent protease ATP-binding subunit ClpX && PF07724:AAA domain (Cdc48 subfamily)|PF06689:ClpX C4-type zinc finger|PF10431:C-terminal, D2-small domain, of ClpB protein	-
H6G84_RS08060	271.498151881667	299.888275583807	263.632785078627	424.051801274475	448.832808833587	440.635306677626	278.3397375147	437.839972261896	-0.653803813071417	0.000310770202380118	0.00259046120751099	H6G84_RS08060	NC_999999999.1	1557245	1557757	+	513	protein_coding	inorganic diphosphatase && PF00719:Inorganic pyrophosphatase	Pyrophosphatase
H6G84_RS06785	288.799504697656	284.104682132028	214.747235527623	120.239796465273	153.758566194476	173.004317806183	262.550474119102	149.000893488644	0.814594568331571	0.000312479499749209	0.00259581946208046	H6G84_RS06785	NC_999999999.1	1311334	1311798	+	465	protein_coding	DUF3122 domain-containing protein && PF11320:Protein of unknown function (DUF3122)	-
H6G84_RS10645	336.710943265009	288.313640385836	230.460447883303	154.2006550089	142.204454283909	192.120817011286	285.161677178049	162.841975434698	0.805083104153057	0.000326655185414163	0.00270434939217032	H6G84_RS10645	NC_999999999.1	2101806	2103065	+	1260	protein_coding	zinc ribbon domain-containing protein && -	-
H6G84_RS03925	1683.55471632504	1297.41138173626	954.141172486552	1911.90454990202	2508.13106243244	2351.32940222768	1311.70242351595	2257.12167152071	-0.784396991838923	0.000351861170313731	0.00290315284252075	htpG	NC_999999999.1	768925	770841	+	1917	protein_coding	molecular chaperone HtpG && PF13589:Histidine kinase-, DNA gyrase B-, and HSP90-like ATPase|PF00183:Hsp90 protein	-
H6G84_RS13025	32682.2554694025	22205.4115075266	6845.72284962447	4535.15140713675	3438.68146015277	5144.24993609324	20577.7966088512	4372.69426779425	2.23447200336603	0.000354088730968928	0.0029116620647918	H6G84_RS13025	NC_999999999.1	2583800	2584123	-	324	protein_coding	RNA-binding protein && PF00076:RNA recognition motif. (a.k.a. RRM, RBD, or RNP domain)	RRM_1
H6G84_RS06125	33.2718323384396	54.7164572995017	63.7258056647011	100.046853547441	98.6543401594617	110.875695389598	50.5713651008808	103.1922963655	-1.0081747343187	0.000355714909850905	0.00291518549015859	H6G84_RS06125	NC_999999999.1	1187660	1188136	-	477	protein_coding	F0F1 ATP synthase subunit B' && PF00430:ATP synthase B/B' CF(0)	-
H6G84_RS03730	93.1611305476309	114.694112416263	141.418911201118	245.068898139145	234.637349568449	164.401893163886	116.424718055004	214.702713623827	-0.875203088787511	0.00035839183007854	0.00292726749802405	cobG	NC_999999999.1	734448	735911	-	1464	protein_coding	precorrin-3B synthase && PF01077:Nitrite and sulphite reductase 4Fe-4S domain|PF03460:Nitrite/Sulfite reductase ferredoxin-like half domain	-
H6G84_RS11815	365.990155722836	445.097335340177	473.142283154356	279.947617724491	266.633351782329	256.161089348381	428.07659140579	267.580686285067	0.680344564795986	0.000372327729126004	0.00303092204913944	H6G84_RS11815	NC_999999999.1	2344043	2345341	-	1299	protein_coding	hypothetical protein && -	-
H6G84_RS06465	29163.4264812891	21575.1200090189	18067.5753403057	39543.2893993657	41059.7586188001	33038.0897512194	22935.3739435379	37880.3792564617	-0.723959507432559	0.000376497241803306	0.00305464762183082	H6G84_RS06465	NC_999999999.1	1253744	1253881	-	138	protein_coding	hypothetical protein && -	-
H6G84_RS09960	62.5510447962665	71.552290314733	61.1069369387545	127.58268479903	132.42789805189	102.273270747301	65.0700906832513	120.761284532741	-0.893167177505432	0.000384892463799906	0.00311238623551154	H6G84_RS09960	NC_999999999.1	1962813	1963586	+	774	protein_coding	response regulator transcription factor && PF00072:Response regulator receiver domain|PF00486:Transcriptional regulatory protein, C terminal	Trans_reg_C
H6G84_RS12985	556.30503669871	498.761553076227	439.09698971705	749.892471084948	911.886063095565	711.133770429834	498.054526497329	790.970768203449	-0.66949730219869	0.000398265908467223	0.00320986497089146	cofH	NC_999999999.1	2575770	2576900	-	1131	protein_coding	7%2C8-didemethyl-8-hydroxy-5-deazariboflavin synthase subunit CofH && -	-
H6G84_RS04245	107.800736776544	89.4403628934163	133.562305023278	232.21884355507	154.647344033751	221.751390779196	110.267801564413	202.872526122672	-0.874736957147046	0.000414069420311058	0.00332622101992448	H6G84_RS04245	NC_999999999.1	835129	835521	+	393	protein_coding	ferredoxin && PF13370:4Fe-4S single cluster domain of Ferredoxin I	-
H6G84_RS09785	21.2939726966013	7.36567694416369	12.2213873877509	58.7431066700571	23.9970016604096	40.1446483307164	13.6270123428386	40.9615855537277	-1.61948360585851	0.000433816723440523	0.00347338784491524	cpcA	NC_999999999.1	1926173	1926664	-	492	protein_coding	phycocyanin subunit alpha && PF00502:Phycobilisome protein	-
H6G84_RS02990	34.6027056319772	38.9328638477224	34.0452934373061	12.850054584075	14.2204454283909	13.3815494435721	35.8602876390019	13.484016485346	1.41056251258669	0.00044815697569798	0.00357643960278323	H6G84_RS02990	NC_999999999.1	588905	589123	+	219	protein_coding	high light inducible protein && -	-
H6G84_RS13280	47.911438567353	47.350780355338	79.4390180203809	114.732630214955	103.987007195108	128.080544674191	58.2337456476906	115.600060694751	-0.973070451072069	0.000451023270674715	0.00358755111379823	H6G84_RS13280	NC_999999999.1	2635326	2636486	-	1161	protein_coding	citrate synthase && PF00285:Citrate synthase, C-terminal domain	Citrate_synt
H6G84_RS01205	69.2054112639544	37.8806242842704	47.1396370670392	19.2750818761125	14.2204454283909	27.7189238473995	51.4085575384213	20.4048170506343	1.32654722762566	0.000467440281710828	0.00370602490450865	H6G84_RS01205	NC_999999999.1	245142	246023	-	882	protein_coding	CbiQ family ECF transporter T component && PF02361:Cobalt transport protein	-
H6G84_RS06250	415.232467583726	336.716660304626	239.190010303125	519.509349613318	593.703596635319	563.936726550541	330.379712730492	559.049890933059	-0.763907811188776	0.000471007861808872	0.00372218550533375	H6G84_RS06250	NC_999999999.1	1210272	1211411	+	1140	protein_coding	CO2 hydration protein && PF10216:CO2 hydration protein (ChpXY)	-
H6G84_RS07905	107.800736776544	109.432914599003	89.0415366821851	52.3180793780196	39.9950027673493	64.9960972973504	102.091729352578	52.4363931475731	0.960151881755593	0.000483463898475819	0.00380825608055062	H6G84_RS07905	NC_999999999.1	1531797	1532873	+	1077	protein_coding	hypothetical protein && -	-
H6G84_RS12310	342.034436439159	414.582388000071	416.400127425513	207.436595428639	267.522129621603	251.381964547105	391.005650621581	242.113563199116	0.693417090636322	0.000488999012561348	0.00383943095669136	H6G84_RS12310	NC_999999999.1	2454952	2457057	+	2106	protein_coding	HAD-IIB family hydrolase && PF00534:Glycosyl transferases group 1|PF05116:Sucrose-6F-phosphate phosphohydrolase|PF13439:Glycosyltransferase Family 4	Glycos_transf_1
H6G84_RS12105	762.590397197036	1634.12804204089	1064.13365897631	818.732049213921	517.268702457718	400.490658346909	1153.61736607141	578.830470006183	0.995402247346604	0.000491890624245734	0.00384971633252128	H6G84_RS12105	NC_999999999.1	2412273	2412434	-	162	protein_coding	hypothetical protein && -	-
H6G84_RS12990	1272.31486862193	1109.06049987836	893.90719178978	1720.07159218261	1917.09379931495	1539.83401097105	1091.76085343002	1725.66646748954	-0.66189070988824	0.000505270809934672	0.0039417601005801	H6G84_RS12990	NC_999999999.1	2576941	2577141	-	201	protein_coding	hypothetical protein && -	-
H6G84_RS02525	55.8966783285785	66.2910924974732	68.9635431165944	15.6036377092339	19.5531124640375	43.9679481717371	63.7171046475487	26.3748994483361	1.28215215629733	0.000519741354034061	0.00404169474670577	H6G84_RS02525	NC_999999999.1	486959	487273	-	315	protein_coding	hypothetical protein && -	-
H6G84_RS00100	252.865925772141	190.455360984804	129.197523813367	106.471880839479	59.5481152313868	115.654820190874	190.839603523437	93.8916054205797	1.01865282341759	0.000560784777139589	0.00434697499222217	H6G84_RS00100	NC_999999999.1	19625	20179	+	555	protein_coding	oxidoreductase && PF01058:NADH ubiquinone oxidoreductase, 20 Kd subunit	-
H6G84_RS07155	365.990155722836	326.194264670106	279.345997434306	181.736486260489	229.304682532803	177.783442607459	323.843472609083	196.274870466917	0.71884050694499	0.000583856525788933	0.00451145010720718	H6G84_RS07155	NC_999999999.1	1384885	1387710	+	2826	protein_coding	cyclic nucleotide-binding domain-containing protein && PF00027:Cyclic nucleotide-binding domain	cNMP_binding
H6G84_RS01365	45.2496919802779	49.4552594822419	64.5987619066833	111.061186048077	119.985008302048	80.2892966614329	53.1012377897344	103.778497003853	-0.956356708190241	0.000644423587319219	0.00496369307447778	H6G84_RS01365	NC_999999999.1	276028	277497	+	1470	protein_coding	2-diaminobutyrate decarboxylase && PF00282:Pyridoxal-dependent decarboxylase conserved domain	-
H6G84_RS12150	25.2865925772141	18.9403121421352	41.9018996151459	62.4145508369357	93.3216731238151	49.702897933268	28.7096014448318	68.4797072980063	-1.23753502982644	0.000664079835336146	0.00509895999750215	H6G84_RS12150	NC_999999999.1	2422954	2423958	+	1005	protein_coding	Nit6803 family nitriliase && PF00795:Carbon-nitrogen hydrolase	CN_hydrolase
H6G84_RS10300	70.536284557492	109.432914599003	51.5044182769502	137.679156257946	153.758566194476	151.020343720314	77.1578724778152	147.486022057579	-0.938958327311817	0.000685901698636641	0.0052499519952251	arsS	NC_999999999.1	2033749	2034762	+	1014	protein_coding	arsenosugar biosynthesis radical SAM protein ArsS && PF04055:Radical SAM superfamily|PF13353:4Fe-4S single cluster domain|PF12345:Protein of unknown function (DUF3641)	Radical_SAM
H6G84_RS04275	234.233699662615	345.134576812242	345.690671824954	508.495017112682	511.047257582797	477.912480127577	308.352982766603	499.151584941019	-0.690530828116933	0.000689878640751297	0.00526383890780143	H6G84_RS04275	NC_999999999.1	839999	841183	-	1185	protein_coding	NAD(P)H-quinone oxidoreductase subunit H && PF00346:Respiratory-chain NADH dehydrogenase, 49 Kd subunit	-
H6G84_RS06375	43.9188186867403	66.2910924974732	66.3446743906477	21.1108039595518	29.3296686960562	30.5863987281649	58.8515285249537	27.0089571279243	1.13428659563997	0.00069465919342245	0.00528375148996951	H6G84_RS06375	NC_999999999.1	1236371	1236679	-	309	protein_coding	carbon dioxide-concentrating mechanism protein CcmK && PF00936:BMC domain	-
H6G84_RS03420	115.78597653777	138.895622375658	98.6440553439894	223.958094179593	167.979011622867	216.97226597792	117.775218085806	202.96979059346	-0.787322443387554	0.000705265935839822	0.00534771740758295	phoU	NC_999999999.1	665670	666344	+	675	protein_coding	phosphate signaling complex protein PhoU && PF01895:PhoU domain	PhoU
H6G84_RS01270	103.808116895932	62.0821342436654	49.7585057929858	20.1929429178321	27.5521130175073	43.9679481717371	71.8829189775276	30.5710013690255	1.22282451872088	0.000784771576437111	0.00591971769548318	H6G84_RS01270	NC_999999999.1	259348	260439	-	1092	protein_coding	tetratricopeptide repeat protein && PF13371:Tetratricopeptide repeat|PF13432:Tetratricopeptide repeat|PF13424:Tetratricopeptide repeat	-
H6G84_RS07120	87.8376373734806	71.552290314733	82.9308429883097	47.7287741694214	31.9960022138795	43.9679481717371	80.7735902255077	41.2309081850127	0.969853741074339	0.000785566481364448	0.00591971769548318	H6G84_RS07120	NC_999999999.1	1377362	1377964	-	603	protein_coding	M23 family metallopeptidase && PF01551:Peptidase family M23	Peptidase_M23
H6G84_RS10195	95.8228771347061	75.7612485685408	82.9308429883097	47.7287741694214	49.7715589993681	32.4980486486752	84.8383228971855	43.3327939391549	0.962885220631537	0.000804288640213305	0.00604209429098514	H6G84_RS10195	NC_999999999.1	2013609	2014196	+	588	protein_coding	hypothetical protein && -	-
H6G84_RS00805	130.425582766683	151.522497137082	216.493148011587	67.9217170872536	116.42989694495	80.2892966614329	166.147075971784	88.2136368978789	0.918414730967135	0.000837382212146202	0.00627134862881186	H6G84_RS00805	NC_999999999.1	163121	163645	-	525	protein_coding	hypothetical protein && -	-
H6G84_RS10670	369.982775603448	315.671869035587	338.707021889096	516.755766488159	617.700598295729	462.619280763494	341.453888842711	532.358548515794	-0.642288029570966	0.000848732435998231	0.00633685505895612	H6G84_RS10670	NC_999999999.1	2106546	2108177	+	1632	protein_coding	iron ABC transporter permease && PF00528:Binding-protein-dependent transport system inner membrane component	BPD_transp_1
H6G84_RS01185	845.104541396366	863.888681594056	644.241706582869	491.973518361729	562.596372260714	448.281906359667	784.411643191097	500.950598994037	0.645446672347478	0.000865958328470636	0.00644569593730131	H6G84_RS01185	NC_999999999.1	242388	242687	+	300	protein_coding	30S ribosomal protein PSRP-3 && PF04839:Plastid and cyanobacterial ribosomal protein (PSRP-3 / Ycf65)	-
H6G84_RS03040	1219.07993688043	1224.80685185808	993.424203375752	1949.53685261252	1492.25799214177	1799.81840016045	1145.77033070475	1747.20441497158	-0.609386380671089	0.00088805577136007	0.00659002362039759	H6G84_RS03040	NC_999999999.1	597142	597456	-	315	protein_coding	hypothetical protein && -	-
H6G84_RS04570	146.396062289134	148.365778446726	103.0088365539	70.6753002124125	79.9900055346987	71.6868720191365	132.590225763253	74.1173925887492	0.832730731813895	0.000904327095857096	0.00669037128059627	cysW	NC_999999999.1	902413	903273	-	861	protein_coding	sulfate ABC transporter permease subunit CysW && PF00528:Binding-protein-dependent transport system inner membrane component	BPD_transp_1
H6G84_RS04380	166.359161692198	125.216508050783	100.389967827954	80.7717716713286	70.21344930268	60.2169724960747	130.655212523645	70.4007311566944	0.882513467041172	0.000914752416445003	0.00674699206553678	H6G84_RS04380	NC_999999999.1	860047	861132	+	1086	protein_coding	sulfate ABC transporter substrate-binding protein && PF13531:Bacterial extracellular solute-binding protein	-
H6G84_RS05690	1955.05286820671	2817.89755092434	2989.00217254708	3723.76224625659	3796.85892938036	4936.83591971787	2587.31753055938	4152.48569845161	-0.681905502713424	0.000969611456620851	0.00713001294687357	H6G84_RS05690	NC_999999999.1	1110608	1110991	-	384	protein_coding	hypothetical protein && -	-
H6G84_RS07275	268.836405294592	247.27629741121	160.623948524726	112.896908131516	106.653340712932	157.7111184421	225.578883743509	125.753789095516	0.839198439113008	0.000988325165393791	0.00724573329086893	H6G84_RS07275	NC_999999999.1	1407997	1408503	-	507	protein_coding	DNA starvation/stationary phase protection protein && PF00210:Ferritin-like domain	Ferritin
H6G84_RS06840	1750.09838100192	1413.15773371598	1322.52870660304	2179.00211304243	2484.13406077203	2095.1683128793	1495.26160710698	2252.76816223125	-0.59228404066761	0.00100572804720432	0.00735117737806399	H6G84_RS06840	NC_999999999.1	1324909	1325133	+	225	protein_coding	hypothetical protein && -	-
H6G84_RS02960	542.996303763334	343.030097685338	298.551034757915	164.297126467816	207.974014390217	280.05671335476	394.859145402196	217.442618070931	0.857533070743663	0.00106111357592507	0.00773278575988511	H6G84_RS02960	NC_999999999.1	583230	583940	-	711	protein_coding	hypothetical protein && -	-
H6G84_RS03980	37.2644522190524	31.5671869035587	41.0289433731637	73.4288833375714	68.4358936241311	72.6426969793917	36.6201941652583	71.5024913136981	-0.961576283236653	0.00106453209078102	0.00773454062376416	H6G84_RS03980	NC_999999999.1	782130	783752	+	1623	protein_coding	DUF3685 domain-containing protein && PF12452:Protein of unknown function (DUF3685)	-
H6G84_RS03035	22.6248459901389	27.3582286497509	30.5534684693773	59.6609677117768	53.3266703564658	56.3936726550541	26.8455143697557	56.4604369077655	-1.05885361697065	0.00112096400787373	0.00812031665227575	H6G84_RS03035	NC_999999999.1	595418	596551	+	1134	protein_coding	hypothetical protein && -	-
H6G84_RS01805	605.547348559601	625.030300690462	623.290756775296	430.476828566512	442.611363958666	381.374159141806	617.956135341786	418.154117222328	0.563462023015071	0.00118677148291542	0.00857151866295588	rplP	NC_999999999.1	359710	360138	+	429	protein_coding	50S ribosomal protein L16 && PF00252:Ribosomal protein L16p/L10e	-
H6G84_RS00640	548.319796937485	386.171919786868	323.866765775399	156.036377092339	249.746572836115	293.438262798332	419.452827499917	233.073737575595	0.845042333518297	0.00119232017938847	0.00858611632139508	H6G84_RS00640	NC_999999999.1	125112	125906	+	795	protein_coding	hypothetical protein && -	-
H6G84_RS02870	463.143906151079	433.522700142206	464.412720734534	280.865478766211	339.513134602832	275.277588553484	453.693109009273	298.552067307509	0.60323349896011	0.00119961290553175	0.00861314988809522	H6G84_RS02870	NC_999999999.1	568513	569382	+	870	protein_coding	low-complexity tail membrane protein && -	-
H6G84_RS04285	272.829025175205	212.552391817295	196.415154445997	140.432739383105	104.875785034383	156.755293481845	227.265523812832	134.021272633111	0.758659707654705	0.00120850606730832	0.00865148167008365	H6G84_RS04285	NC_999999999.1	842740	844176	+	1437	protein_coding	UDP-N-acetylmuramate--L-alanine ligase && PF01225:Mur ligase family, catalytic domain|PF08245:Mur ligase middle domain|PF02875:Mur ligase family, glutamate ligase domain	-
H6G84_RS05150	425.879453932027	661.85868541128	655.590137728638	347.869334811745	304.850798871129	412.916382830226	581.109425690648	355.212172171033	0.71283036342947	0.00122299188421205	0.00872950805329069	H6G84_RS05150	NC_999999999.1	1009068	1009409	-	342	protein_coding	hypothetical protein && -	-
H6G84_RS04615	41.2570720996651	41.0373429746263	43.6478120991104	18.3572208343929	15.1092232676653	21.9839740858685	41.9807423911339	18.4834727293089	1.18808080466068	0.0012411802611866	0.00883342911031634	H6G84_RS04615	NC_999999999.1	909806	910459	+	654	protein_coding	hypothetical protein && -	-
H6G84_RS08160	158.373921930973	202.029996182776	238.317054061143	335.01928022767	353.733580031223	284.835838156036	199.57365739163	324.529566138309	-0.695437309627112	0.00124696242368426	0.00884870711150872	H6G84_RS08160	NC_999999999.1	1584452	1584886	-	435	protein_coding	hypothetical protein && -	-
H6G84_RS12015	10.6469863483007	19.9925517055872	8.72956241982207	33.9608585436268	35.5511135709772	33.4538736089304	13.1230334912366	34.3219485745115	-1.39172519066379	0.00127739302070853	0.0090382982918737	H6G84_RS12015	NC_999999999.1	2389431	2389922	-	492	protein_coding	YajQ family cyclic di-GMP-binding protein && PF04461:Protein of unknown function (DUF520)	-
H6G84_RS12895	365.990155722836	357.761451573665	281.091909918271	197.340123969723	179.533123533435	247.558664706085	334.94783907159	208.143970736414	0.684673130642262	0.0013043907516785	0.00920257127416075	H6G84_RS12895	NC_999999999.1	2561960	2562595	-	636	protein_coding	Vat family streptogramin A O-acetyltransferase && PF00132:Bacterial transferase hexapeptide (six repeats)	Hexapep
H6G84_RS08935	110.462483363619	130.477705868043	116.976136425616	78.9360495878893	62.2144487492101	65.9519222576056	119.305441885759	69.034140198235	0.791022708092346	0.00131437026950138	0.00924617698256171	H6G84_RS08935	NC_999999999.1	1751504	1751725	+	222	protein_coding	DUF4160 domain-containing protein && -	-
H6G84_RS07140	238.226319543228	205.186714873131	203.398804381854	141.350600424825	135.094231569713	130.948019554956	215.603946266071	135.797617183165	0.663895165447919	0.00133032346282007	0.0093314331657177	H6G84_RS07140	NC_999999999.1	1381328	1382539	-	1212	protein_coding	O-antigen ligase family protein && PF04932:O-Antigen ligase	-
H6G84_RS08010	55.8966783285785	59.9776551167615	77.6931055364164	22.0286650012714	36.4398914102516	36.3213484896958	64.5224796605855	31.596634967073	1.03810964764932	0.00136273071088162	0.00953128319047662	H6G84_RS08010	NC_999999999.1	1548833	1549717	+	885	protein_coding	DnaJ domain-containing protein && PF01556:DnaJ C terminal domain|PF00226:DnaJ domain	DnaJ
H6G84_RS08860	244.880686010915	270.425567807153	335.215196921168	470.862714402177	479.051255368918	384.241634022572	283.507150246412	444.718534597889	-0.645872160760271	0.00144500337666873	0.0100777599392885	H6G84_RS08860	NC_999999999.1	1739186	1740439	-	1254	protein_coding	insulinase family protein && PF00675:Insulinase (Peptidase family M16)|PF05193:Peptidase M16 inactive domain	-
H6G84_RS06680	79.852397612255	65.2388529340213	51.5044182769502	161.543543342657	94.2104509630896	109.919870429343	65.5318896077422	121.89128824503	-0.906711390983329	0.00145259862036102	0.0101017858341678	psbN	NC_999999999.1	1293419	1293559	+	141	protein_coding	photosystem II reaction center protein PsbN && -	-
H6G84_RS04430	26.6174658707517	39.9851034111743	75.947193052452	116.568352298395	67.5471157848567	131.903844515211	47.5165874447927	105.339770866154	-1.12420191593826	0.00153841193159665	0.0106680759017272	H6G84_RS04430	NC_999999999.1	873056	873958	-	903	protein_coding	fatty acid desaturase family protein && PF00487:Fatty acid desaturase	-
H6G84_RS02920	492.423118608906	481.925720060996	442.588814684979	673.710004622218	664.805823777274	722.603669952896	472.312551118294	687.039832784129	-0.541646812467381	0.00155770672320807	0.0107711879667285	H6G84_RS02920	NC_999999999.1	575279	575782	+	504	protein_coding	cytochrome c-550 && PF14495:Cytochrome c-550 domain	-
H6G84_RS00340	653.458787126954	724.993059218398	688.762474923961	905.010987135568	1152.74485753894	975.897284420512	689.071440423104	1011.21770969834	-0.553053427305317	0.00177366053628469	0.0122297159923993	rimO	NC_999999999.1	63152	64510	+	1359	protein_coding	30S ribosomal protein S12 methylthiotransferase RimO && PF00919:Uncharacterized protein family UPF0004|PF04055:Radical SAM superfamily	Radical_SAM
H6G84_RS00260	39.9261988061275	52.6119781725978	49.7585057929858	28.4536922933089	17.7755567854886	20.0723241653582	47.4322275905704	22.1005244147186	1.1085860634646	0.00182523955825487	0.0125498109739897	H6G84_RS00260	NC_999999999.1	45558	46400	-	843	protein_coding	alpha/beta hydrolase && PF00561:alpha/beta hydrolase fold	Abhydrolase_1
H6G84_RS01230	2326.3665171037	1915.07600548256	1306.81549424736	1452.05616800047	789.234721275694	971.118159619236	1849.41933894454	1070.80301629847	0.78771507471127	0.00185146192232536	0.0126942487857463	H6G84_RS01230	NC_999999999.1	250886	251059	+	174	protein_coding	hypothetical protein && -	-
H6G84_RS03405	930.280432182771	1059.60524039612	1051.91227158856	1508.96355258709	1260.28697609114	1759.67375182974	1013.93264805582	1509.64142683599	-0.573533409100677	0.0018895096423048	0.0129187260375559	H6G84_RS03405	NC_999999999.1	664423	664881	-	459	protein_coding	hypothetical protein && -	-
H6G84_RS02555	11860.7427920069	15583.6679347235	12556.6025846721	10318.5938310122	6858.69858568078	8924.53765390237	13333.6711038008	8700.61002353179	0.615924940814887	0.00192515251684473	0.0131255496526613	H6G84_RS02555	NC_999999999.1	491700	493688	+	1989	protein_coding	elongation factor G && PF00679:Elongation factor G C-terminus|PF14492:Elongation Factor G, domain II|PF03764:Elongation factor G, domain IV|PF00009:Elongation factor Tu GTP binding domain	GTP_EFTU
H6G84_RS10780	105.138990189469	112.589633289359	146.656648653011	271.686868349014	202.64134735457	156.755293481845	121.46175737728	210.361169728476	-0.78676278375398	0.00193718800781476	0.0131707139972657	ssrS	NC_999999999.1	2131106	2131287	+	182	protein_coding	6S RNA && -	-
H6G84_RS13775	18.6322261095262	14.7313538883274	20.0779935655908	5.50716625031786	2.66633351782329	6.69077472178607	17.8138578544814	4.95475816330907	1.85595025813	0.00194961058531865	0.0132182511550574	H6G84_RS13775	NC_999999999.1	2730117	2731721	-	1605	protein_coding	HK97 family phage prohead protease && PF04586:Caudovirus prohead serine protease	-
H6G84_RS08175	244.880686010915	290.41811951274	254.030266416822	169.804292718134	190.198457604728	146.241218919038	263.109690646826	168.7479897473	0.640754115256291	0.00196828968912748	0.0132924310025689	H6G84_RS08175	NC_999999999.1	1585967	1586470	-	504	protein_coding	pentapeptide repeat-containing protein && PF00805:Pentapeptide repeats (8 copies)	Pentapeptide
H6G84_RS05270	697.377605813694	534.537698233594	435.605164749121	359.8015283541	333.291689727911	368.948434658489	555.84015626547	354.013884246833	0.647969074624359	0.0019737679185186	0.0132924310025689	H6G84_RS05270	NC_999999999.1	1030282	1032795	-	2514	protein_coding	mannose-1-phosphate guanyltransferase && PF00483:Nucleotidyl transferase|PF02878:Phosphoglucomutase/phosphomannomutase, alpha/beta/alpha domain I|PF02879:Phosphoglucomutase/phosphomannomutase, alpha/beta/alpha domain II	PGM_PMM_II
H6G84_RS09835	38.5953255125899	34.7239055939146	24.4427747755018	17.4393597926732	12.442889749842	7.64659968204123	32.5873352940021	12.5096164081855	1.36592507793511	0.00197693509569842	0.0132924310025689	H6G84_RS09835	NC_999999999.1	1933704	1934291	-	588	protein_coding	photosystem II reaction center PsbP family protein && PF01789:PsbP	-
H6G84_RS05120	783.884369893637	735.515454852917	571.786338498346	413.037468773839	519.046258136267	441.591131637881	697.062054414967	457.891619515996	0.604401900883368	0.00206393054783121	0.0138341050409989	H6G84_RS05120	NC_999999999.1	1003922	1004791	+	870	protein_coding	lipopolysaccharide biosynthesis protein && PF01501:Glycosyl transferase family 8	Glyco_transf_8
H6G84_RS04350	129.094709473146	104.171716781744	80.3119742623631	50.4823572945804	47.9940033208192	71.6868720191365	104.526133505751	56.7210775448454	0.874974696655714	0.00206886369553148	0.0138341050409989	H6G84_RS04350	NC_999999999.1	854388	854903	-	516	protein_coding	hypothetical protein && -	-
H6G84_RS02865	11418.8928585525	11495.7172307126	10187.3993439324	7520.95337585075	8510.93658889194	7530.94486185035	11034.0031443992	7854.27827553102	0.490336489425104	0.00213894255163107	0.0142354618164088	infB	NC_999999999.1	565338	568430	+	3093	protein_coding	translation initiation factor IF-2 && PF11987:Translation-initiation factor 2|PF00009:Elongation factor Tu GTP binding domain|PF04760:Translation initiation factor IF-2, N-terminal region	GTP_EFTU
H6G84_RS02380	67.8745379704168	75.7612485685408	42.7748558571282	36.7144416687857	30.2184465353306	22.9397990461237	62.1368807986953	29.9575624167467	1.04241062112242	0.00214058300115268	0.0142354618164088	H6G84_RS02380	NC_999999999.1	457125	457985	+	861	protein_coding	alpha/beta fold hydrolase && PF12146:Serine aminopeptidase, S33	-
H6G84_RS03500	47.911438567353	56.8209364264056	70.7094556005588	26.6179702098696	26.6633351782329	35.3655235294407	58.4806101981058	29.5489429725144	0.99705316279263	0.00218255217285615	0.0144750190428661	argJ	NC_999999999.1	685374	686621	+	1248	protein_coding	bifunctional ornithine acetyltransferase/N-acetylglutamate synthase && PF01960:ArgJ family	-
H6G84_RS06120	49.2423118608906	49.4552594822419	71.582411842541	83.5253547964875	106.653340712932	119.478120031894	56.7599943952245	103.218938513771	-0.850618096727446	0.00221405723336218	0.0146440633315314	H6G84_RS06120	NC_999999999.1	1187101	1187616	-	516	protein_coding	F0F1 ATP synthase subunit B && PF00430:ATP synthase B/B' CF(0)	-
H6G84_RS04415	1428.02704396583	1721.4639258074	1544.25959206652	2274.45966138128	2441.47272448686	2022.5256158999	1564.58352061325	2246.15266725601	-0.521425391197511	0.00226602356283551	0.0149471581353432	H6G84_RS04415	NC_999999999.1	867620	871336	+	3717	protein_coding	EAL domain-containing protein && PF13426:PAS domain|PF08448:PAS fold|PF00990:Diguanylate cyclase, GGDEF domain|PF08447:PAS fold|PF00563:EAL domain	EAL
H6G84_RS00295	17.3013528159886	15.7835934517793	33.1723371953239	9.17861041719643	7.11022271419544	4.77912480127577	22.0857611543639	7.02265264422254	1.6684209595705	0.00230766663318553	0.0151807042842529	H6G84_RS00295	NC_999999999.1	52586	53296	+	711	protein_coding	LOG family protein && PF03641:Possible lysine decarboxylase	-
H6G84_RS12440	315.416970568407	415.634627563523	412.035346215602	228.547399388191	286.186464246366	226.530515580471	381.028981449177	247.08812640501	0.62697896299977	0.0023242985953396	0.0152489023748156	H6G84_RS12440	NC_999999999.1	2479352	2481148	+	1797	protein_coding	ABC transporter ATP-binding protein/permease && PF00005:ABC transporter|PF00664:ABC transporter transmembrane region	ABC_membrane
H6G84_RS08080	111.793356657157	84.1791650761565	83.8037992302919	136.761295216227	153.758566194476	167.269368044652	93.2587736545351	152.596409818452	-0.718792074929931	0.0023432074316411	0.0153316314210066	accC	NC_999999999.1	1564719	1566080	-	1362	protein_coding	acetyl-CoA carboxylase biotin carboxylase subunit && PF02786:Carbamoyl-phosphate synthase L chain, ATP binding domain|PF02785:Biotin carboxylase C-terminal domain|PF00289:Biotin carboxylase, N-terminal domain	CPSase_L_D2
H6G84_RS12365	6.65436646768792	11.5746351979715	9.60251866180428	35.7965806270661	25.7745573389585	18.1606742448479	9.27717344248791	26.5772707369575	-1.50164537349478	0.00236638337949815	0.0154417617847145	H6G84_RS12365	NC_999999999.1	2465638	2465898	-	261	protein_coding	hypothetical protein && -	-
H6G84_RS06215	968.875757695361	894.403628934163	760.344886766502	605.788287534964	590.148485278221	616.507099364574	874.541424465342	604.147957392587	0.532350023386745	0.00249212663997923	0.0162188134805065	H6G84_RS06215	NC_999999999.1	1203006	1204301	+	1296	protein_coding	adenylosuccinate lyase && PF00206:Lyase|PF10397:Adenylosuccinate lyase C-terminus	-
H6G84_RS01985	348.688802906847	425.10478363459	428.621514813264	231.30098251335	227.527126854254	318.289711764966	400.8050337849	259.039273710857	0.632297509392304	0.00250789020932298	0.0162327842988614	msrB	NC_999999999.1	386918	387340	-	423	protein_coding	peptide-methionine (R)-S-oxide reductase MsrB && PF01641:SelR domain	-
H6G84_RS04340	22.6248459901389	35.7761451573665	20.950949807573	67.0038560455339	44.4388919637215	53.5261977742886	26.4506469850261	54.9896485945147	-1.05598812573681	0.00251399903785536	0.0162327842988614	H6G84_RS04340	NC_999999999.1	852635	853222	-	588	protein_coding	thioredoxin family protein && PF00578:AhpC/TSA family	-
H6G84_RS06070	228.910206488464	250.433016101566	287.202603612146	373.569443979895	443.500141797941	347.920285532876	255.515275400725	388.32995710357	-0.600977699257814	0.00251428088770367	0.0162327842988614	psb27	NC_999999999.1	1180325	1180726	-	402	protein_coding	photosystem II protein Psb27 && PF13326:Photosystem II Pbs27	-
H6G84_RS03105	218.263220140164	155.731455390889	89.9144929241673	73.4288833375714	71.9910049812288	99.405795866536	154.636389485074	81.6085613951121	0.913800836233348	0.00252468858477545	0.0162568571834483	H6G84_RS03105	NC_999999999.1	610051	610887	+	837	protein_coding	segregation/condensation protein A && PF02616:Segregation and condensation protein ScpA	-
H6G84_RS12730	27.9483391642893	23.149270395943	32.2993809533417	61.4966897952161	61.3256709099357	44.9237731319922	27.798996837858	55.9153779457146	-1.00372938600131	0.00253253296389986	0.0162643409871564	H6G84_RS12730	NC_999999999.1	2528754	2530217	-	1464	protein_coding	phage portal protein && PF05136:Phage portal protein, lambda family	-
H6G84_RS09850	91.8302572540933	96.80603983758	109.119530247776	56.9073845866179	65.7695601063078	50.6587228935231	99.2519424464831	57.7785558621496	0.783191631534273	0.00256898123411043	0.0164550008521705	H6G84_RS09850	NC_999999999.1	1936995	1937789	+	795	protein_coding	proteasome-type protease && PF00227:Proteasome subunit	Proteasome
H6G84_RS05265	445.842553335091	315.671869035587	272.362347498449	185.407930427368	162.646344587221	265.719338950933	344.625589956375	204.591204655174	0.749390670276692	0.00258537905972816	0.0165165685862948	H6G84_RS05265	NC_999999999.1	1029028	1030005	+	978	protein_coding	methyltransferase && PF00891:O-methyltransferase|PF16864:Dimerisation domain	-
H6G84_RS04745	198.3001207371	243.067339157402	251.411397690876	352.458640020343	387.507137923651	313.51058696369	230.926285861793	351.158788302562	-0.601233523328811	0.00259883272625785	0.0165189207206539	H6G84_RS04745	NC_999999999.1	934329	937568	+	3240	protein_coding	glycoside hydrolase family 15 protein && PF00723:Glycosyl hydrolases family 15	-
H6G84_RS02900	113.124229950695	148.365778446726	103.0088365539	81.6896327130482	62.2144487492101	68.819397138371	121.499614983774	70.9078262002098	0.776408813168507	0.00259932072145047	0.0165189207206539	H6G84_RS02900	NC_999999999.1	571471	572025	+	555	protein_coding	TolB family protein && PF07676:WD40-like Beta Propeller Repeat	PD40
H6G84_RS06140	589.57686903715	538.746656487401	539.486957545004	735.206694417434	890.555394952979	775.174042766929	555.936827689852	800.312044045781	-0.526612461265058	0.00262399257009976	0.0165954389658675	H6G84_RS06140	NC_999999999.1	1189480	1189836	-	357	protein_coding	ATP synthase subunit I && PF12966:N-ATPase, AtpR subunit	-
H6G84_RS07550	770.575636958261	590.306395096547	282.837822402235	253.329647514621	319.960022138795	327.847961367518	547.906618152348	300.379210340311	0.864199790746291	0.00262499753568569	0.0165954389658675	H6G84_RS07550	NC_999999999.1	1459657	1460157	+	501	protein_coding	hypothetical protein && -	-
H6G84_RS11060	83.8450174928678	89.4403628934163	93.4063178920962	126.664823757311	167.979011622867	141.462094117763	88.8972327594601	145.36864316598	-0.706899191193295	0.00264940249910011	0.0167063359658282	H6G84_RS11060	NC_999999999.1	2183363	2184856	-	1494	protein_coding	UDP-N-acetylmuramoyl-L-alanyl-D-glutamate--2%2C6-diaminopimelate ligase && PF08245:Mur ligase middle domain|PF01225:Mur ligase family, catalytic domain|PF02875:Mur ligase family, glutamate ligase domain	-
H6G84_RS05015	83.8450174928678	109.432914599003	186.812635784192	220.286650012714	260.411906907408	197.855766772817	126.696855958688	226.184774564313	-0.824591155236612	0.00266328029917627	0.0167239046616434	H6G84_RS05015	NC_999999999.1	985597	986757	+	1161	protein_coding	hypothetical protein && -	-
H6G84_RS10435	496.415738489519	442.992856213273	318.629028323506	257.0010916815	295.963020478385	250.42613958685	419.345874342099	267.796750582245	0.643383335431409	0.00266593057054956	0.0167239046616434	H6G84_RS10435	NC_999999999.1	2061527	2063494	-	1968	protein_coding	AMP-binding protein && PF00501:AMP-binding enzyme	AMP-binding
H6G84_RS09965	115.78597653777	123.112028923879	82.9308429883097	175.311458968452	178.64434569416	165.357718124142	107.276282816653	173.104507595585	-0.697496184834675	0.00269559406878614	0.0168665191861837	H6G84_RS09965	NC_999999999.1	1963599	1964840	+	1242	protein_coding	PAS domain-containing protein && PF02518:Histidine kinase-, DNA gyrase B-, and HSP90-like ATPase|PF00512:His Kinase A (phospho-acceptor) domain|PF00989:PAS fold	HisKA
H6G84_RS01780	614.863461614364	446.149574903629	200.779935655908	212.025900637237	190.198457604728	263.807689030422	420.5976573913	222.010682424129	0.918378694639766	0.00281637939676877	0.0175770960300902	H6G84_RS01780	NC_999999999.1	357011	357370	+	360	protein_coding	50S ribosomal protein L23 && PF00276:Ribosomal protein L23	-
H6G84_RS05365	515.047964599045	537.69441692395	629.401450469171	788.442634837173	873.668616006765	767.527443084888	560.714610664055	809.879564642942	-0.528894528516694	0.00285086527460213	0.0177303265767887	lepA	NC_999999999.1	1053631	1055445	+	1815	protein_coding	translation elongation factor 4 && PF00009:Elongation factor Tu GTP binding domain|PF00679:Elongation factor G C-terminus|PF03144:Elongation factor Tu domain 2|PF06421:GTP-binding protein LepA C-terminus	GTP_EFTU
H6G84_RS10430	19.9630994030638	52.6119781725978	38.4100746472171	11.9321935423554	16.8867789462142	17.2048492845928	36.9950507409596	15.3412739243874	1.28426934512003	0.00285926072333855	0.0177303265767887	H6G84_RS10430	NC_999999999.1	2061032	2061478	-	447	protein_coding	YlqD family protein && PF11068:YlqD protein	-
H6G84_RS00460	75.8597777316423	81.0224463858006	96.898142860025	163.379265426096	127.095231016243	129.992194594701	84.593455659156	140.155563679014	-0.721568175907059	0.0028627848581257	0.0177303265767887	H6G84_RS00460	NC_999999999.1	85764	86372	-	609	protein_coding	hypothetical protein && -	-
H6G84_RS06150	653.458787126954	687.112434934127	707.094556005588	971.096982139382	918.107507970486	987.367183943574	682.555259355556	958.857224684481	-0.489658907995326	0.00289438474135984	0.0178805392397712	H6G84_RS06150	NC_999999999.1	1191482	1193599	+	2118	protein_coding	phycobiliprotein ApcE && PF00427:Phycobilisome Linker polypeptide|PF00502:Phycobilisome protein	-
H6G84_RS00410	5537.76377440989	4226.84632638651	3013.44494732258	2702.18290682263	2581.01084525294	2894.2379796526	4259.35168270632	2725.81057724273	0.643511930656775	0.00291832830877851	0.0179828129204225	H6G84_RS00410	NC_999999999.1	75560	76804	+	1245	protein_coding	flotillin && PF01145:SPFH domain / Band 7 family	-
H6G84_RS10720	143.734315702059	131.529945431494	118.72204890958	78.9360495878893	77.3236720168754	86.0242464229638	131.328770014378	80.7613226759095	0.697807941909898	0.00294188143924458	0.0180821702604073	H6G84_RS10720	NC_999999999.1	2119498	2120472	+	975	protein_coding	S-layer homology domain-containing protein && PF00395:S-layer homology domain	-
H6G84_RS03395	55.8966783285785	49.4552594822419	45.3937245830748	28.4536922933089	28.4408908567818	16.2490243243376	50.2485541312984	24.3812024914761	1.03392557520473	0.00301762692926856	0.0185010174958178	sppA	NC_999999999.1	662994	663806	+	813	protein_coding	signal peptide peptidase SppA && PF01343:Peptidase family S49	Peptidase_S49
H6G84_RS07340	391.27674830005	335.664420741174	273.235303740431	499.316406695486	454.165475869234	551.511002067224	333.392157593885	501.664294877314	-0.593214086044122	0.00306445781366152	0.0187409304483722	H6G84_RS07340	NC_999999999.1	1423095	1423616	+	522	protein_coding	DUF1269 domain-containing protein && PF06897:Protein of unknown function (DUF1269)	-
H6G84_RS06820	103.808116895932	136.791143248754	142.2918674431	66.0859950038143	84.4338947310708	80.2892966614329	127.630375862595	76.9363954654393	0.736317314416069	0.00307475717288561	0.0187567893704351	fbt	NC_999999999.1	1318447	1319808	+	1362	protein_coding	folate/biopterin family MFS transporter && PF03092:BT1 family	-
H6G84_RS04210	155.712175343897	123.112028923879	151.021429862922	234.054565638509	179.533123533435	276.233413513739	143.281878043566	229.940367561894	-0.682704915100495	0.00314736047867433	0.0191513473669417	H6G84_RS04210	NC_999999999.1	830340	830531	-	192	protein_coding	hypothetical protein && -	-
H6G84_RS03425	650.797040539879	556.634729066085	606.704588177634	820.567771297361	900.331951184997	847.816739746321	604.712119261199	856.238820742893	-0.502575868911822	0.00315517267631208	0.0191513473669417	H6G84_RS03425	NC_999999999.1	666662	668899	+	2238	protein_coding	ribonuclease R && PF08206:Ribonuclease B OB domain|PF00773:RNB domain|PF00575:S1 RNA binding domain	RNB
H6G84_RS00150	188.984007682337	207.291194000035	196.415154445997	127.58268479903	124.42889749842	136.682969316487	197.56345204279	129.564850537979	0.609872940303625	0.00325439546493927	0.0196759875366043	H6G84_RS00150	NC_999999999.1	27950	28270	-	321	protein_coding	hypothetical protein && -	-
H6G84_RS06405	251.535052478603	143.104580629466	123.959786361473	94.5396872971232	58.6593373921124	121.389769952404	172.866473156514	91.52959821388	0.911696711201274	0.00325777443601131	0.0196759875366043	hoxE	NC_999999999.1	1243226	1243723	-	498	protein_coding	bidirectional hydrogenase complex protein HoxE && PF01257:Thioredoxin-like [2Fe-2S] ferredoxin	-
H6G84_RS07025	529.687570827959	461.933168355409	421.637864877406	333.18355814423	300.406909674757	332.627086168793	471.086201353591	322.072517995927	0.546593742588279	0.00335829421896389	0.0202328914083121	H6G84_RS07025	NC_999999999.1	1357820	1358338	+	519	protein_coding	hypothetical protein && -	-
H6G84_RS03895	17.3013528159886	18.9403121421352	12.2213873877509	38.550163752225	44.4388919637215	26.7630988871443	16.1543507819582	36.5840515343636	-1.19558435192784	0.00344208563153706	0.0206798270899793	H6G84_RS03895	NC_999999999.1	762345	762929	-	585	protein_coding	dihydrofolate reductase family protein && PF01872:RibD C-terminal domain	RibD_C
H6G84_RS00035	5.32349317415034	18.9403121421352	14.8402561136975	27.5358312515893	31.107224374605	41.1004732909716	13.0346871433277	33.2478429723886	-1.31301272027679	0.00344946992544437	0.0206798270899793	pyrF	NC_999999999.1	6455	7177	+	723	protein_coding	orotidine-5'-phosphate decarboxylase && PF00215:Orotidine 5'-phosphate decarboxylase / HUMPS family	-
H6G84_RS11605	35.9335789255148	37.8806242842704	28.8075559854128	14.6857766675143	20.4418903033119	7.64659968204123	34.207253065066	14.2580888842891	1.25042302717437	0.00348708808835108	0.0208539862580996	H6G84_RS11605	NC_999999999.1	2299585	2299722	-	138	protein_coding	hypothetical protein && -	-
H6G84_RS12915	8484.3172463021	6198.74326829547	4472.15482767485	3307.97119435759	4958.49156531204	3534.64070302356	6385.07178075747	3933.70115423106	0.698516277521413	0.00353747496327782	0.0211034658348486	H6G84_RS12915	NC_999999999.1	2565251	2566084	+	834	protein_coding	universal stress protein && PF00582:Universal stress protein family	Usp
H6G84_RS05000	1554.4600068519	1320.5606521322	784.787661542004	685.642198164573	575.039262010556	930.017686328264	1219.93610684204	730.233048834465	0.739415076630162	0.00362148971267343	0.0215518483145406	H6G84_RS05000	NC_999999999.1	983439	983810	-	372	protein_coding	hypothetical protein && -	-
H6G84_RS00045	25.2865925772141	22.0970308324911	30.5534684693773	11.9321935423554	2.66633351782329	13.3815494435721	25.9790306263608	9.32669216791693	1.49144912678599	0.00363202199064059	0.0215618085980956	H6G84_RS00045	NC_999999999.1	7659	8603	-	945	protein_coding	thiamine-phosphate kinase && PF02769:AIR synthase related protein, C-terminal domain|PF00586:AIR synthase related protein, N-terminal domain	-
H6G84_RS08190	234.233699662615	185.194163167544	213.001323043659	142.268461466545	125.317675337695	144.329568998528	210.809728624606	137.305235267589	0.617004766262623	0.00365137682399108	0.0216239688311296	H6G84_RS08190	NC_999999999.1	1589677	1590468	+	792	protein_coding	SWIM zinc finger family protein && -	-
H6G84_RS03890	6099.39230428275	6059.84764591981	4694.75866938031	9380.53984637475	10100.9601433539	6262.56513959177	5617.99953986096	8581.3550431068	-0.611319189193403	0.00367685577434821	0.0217220071717562	H6G84_RS03890	NC_999999999.1	761540	762268	+	729	protein_coding	Bax inhibitor-1 family protein && PF01027:Inhibitor of apoptosis-promoting Bax1	-
H6G84_RS10010	3703.8203759151	3755.44300196003	4151.77988686738	4763.69880652495	5652.62705778537	5794.21090906674	3870.34775491417	5403.51225779235	-0.481271606502706	0.0037060707267629	0.0218415887383557	H6G84_RS10010	NC_999999999.1	1973239	1973667	-	429	protein_coding	photosystem I reaction center subunit II && PF02531:PsaD	-
H6G84_RS06275	14.6396062289134	26.3059890862989	21.8239060495552	53.2359404197393	31.9960022138795	50.6587228935231	20.9231671215892	45.2968885090473	-1.09656883271023	0.00380756958874236	0.0223855661328476	H6G84_RS06275	NC_999999999.1	1214683	1215771	-	1089	protein_coding	potassium channel protein && PF07885:Ion channel|PF02254:TrkA-N domain|PF02080:TrkA-C domain	Ion_trans_2
H6G84_RS11535	5734.73302185345	4533.04803935103	3226.44627036624	2677.4006586962	1985.52969293908	3573.82952639402	4498.07577719024	2745.58662600976	0.711959399372945	0.00383605964030478	0.0224987208783177	H6G84_RS11535	NC_999999999.1	2281483	2282283	+	801	protein_coding	glucose 1-dehydrogenase && PF13561:Enoyl-(Acyl carrier protein) reductase	-
H6G84_RS04505	43.9188186867403	66.2910924974732	80.3119742623631	33.0429975019071	39.9950027673493	25.8072739268891	63.5072951488589	32.9484247320485	0.957589998571048	0.00388975052332941	0.0227202984924488	H6G84_RS04505	NC_999999999.1	889847	890188	-	342	protein_coding	helix-turn-helix transcriptional regulator && PF01638:HxlR-like helix-turn-helix	DUF24
H6G84_RS12775	2.66174658707517	3.15671869035587	6.98364993585766	17.4393597926732	18.664334624763	12.425724483317	4.2673717377629	16.1764729669177	-1.86465877675525	0.00389250799973343	0.0227202984924488	H6G84_RS12775	NC_999999999.1	2539461	2539904	-	444	protein_coding	hypothetical protein && -	-
H6G84_RS11850	211.608853672476	185.194163167544	185.066723300228	111.979047089796	119.985008302048	144.329568998528	193.956580046749	125.431208130124	0.627123562251685	0.00390330885658584	0.0227288367390668	H6G84_RS11850	NC_999999999.1	2350602	2351081	-	480	protein_coding	adenylate kinase && -	-
H6G84_RS13390	1889.84007682337	1707.78481148252	1187.2204890958	1080.32244610402	1095.86307582537	1030.37930715506	1594.9484591339	1068.85494302815	0.57638843424136	0.00395540424914464	0.0229772170463438	rplA	NC_999999999.1	2658195	2658908	-	714	protein_coding	50S ribosomal protein L1 && PF00687:Ribosomal protein L1p/L10e family	-
H6G84_RS09925	990.169730391963	700.791549259003	566.548601046453	426.805384399634	451.49914235141	557.245951828755	752.503293565806	478.516826193266	0.651032798582077	0.00400016780072317	0.0231819248260957	malQ	NC_999999999.1	1952756	1954231	-	1476	protein_coding	4-alpha-glucanotransferase && PF02446:4-alpha-glucanotransferase	-
H6G84_RS13270	131.756456060221	141.000101502562	123.959786361473	87.1967989633661	88.877783927443	71.6868720191365	132.238781308085	82.5871516366485	0.677124423653959	0.00403021811424861	0.0232172244544265	H6G84_RS13270	NC_999999999.1	2631094	2632893	+	1800	protein_coding	mechanosensitive ion channel && PF00924:Mechanosensitive ion channel	-
H6G84_RS03760	2277.12420524281	1891.92673508662	1139.20789578678	1091.33677860466	1146.52341266401	1111.62442877674	1769.41961203873	1116.49487334847	0.66326539051956	0.00403049326702652	0.0232172244544265	H6G84_RS03760	NC_999999999.1	741468	743297	+	1830	protein_coding	ribonuclease J && PF07521:Zn-dependent metallo-hydrolase RNA specificity domain|PF00753:Metallo-beta-lactamase superfamily	Lactamase_B
H6G84_RS12100	222.255840020777	204.134475309679	151.021429862922	344.197890644866	252.412906353938	300.129037520118	192.470581731126	298.913278172974	-0.640418176531532	0.00403487507979556	0.0232172244544265	hemJ	NC_999999999.1	2411475	2412086	+	612	protein_coding	protoporphyrinogen oxidase HemJ && PF03653:Uncharacterised protein family (UPF0093)	-
H6G84_RS01180	282.145138229968	296.731556893452	266.251653804573	377.240888146773	394.617360637847	454.016856121198	281.709449642664	408.625034968606	-0.537013911699953	0.0040975582329355	0.0235223036296344	H6G84_RS01180	NC_999999999.1	241134	241934	-	801	protein_coding	TIGR01548 family HAD-type hydrolase && PF00702:haloacid dehalogenase-like hydrolase	Hydrolase
H6G84_RS07520	546.988923643947	541.903375177757	581.38885716015	324.004947727034	415.948028780433	415.783857710992	556.760385327285	385.245611406153	0.531760791701161	0.00427824408552838	0.0245017555392378	rfbF	NC_999999999.1	1454138	1454911	+	774	protein_coding	glucose-1-phosphate cytidylyltransferase && PF00483:Nucleotidyl transferase	-
H6G84_RS02735	101.146370308856	91.5448420203202	95.1522303760606	46.8109131277018	51.5491146779169	70.7310470588814	95.9478142350791	56.3636916215	0.767755714845459	0.00430155807203125	0.0245774468247044	gcvH	NC_999999999.1	536824	537213	-	390	protein_coding	glycine cleavage system protein GcvH && PF01597:Glycine cleavage H-protein	-
H6G84_RS07170	119.778596418383	105.223956345196	134.43526126526	73.4288833375714	81.7675612132475	65.9519222576056	119.812604676279	73.7161222694749	0.701898650680015	0.00431931594195009	0.0246211124185164	H6G84_RS07170	NC_999999999.1	1388931	1390229	-	1299	protein_coding	DUF3084 domain-containing protein && PF11283:Protein of unknown function (DUF3084)	-
H6G84_RS00235	298.115617752419	288.313640385836	240.935922787089	200.093707094882	191.976013283277	154.843643561335	275.788393641781	182.304454646498	0.59403342714478	0.00434741805750062	0.0247234008223283	H6G84_RS00235	NC_999999999.1	41386	42285	+	900	protein_coding	alpha/beta fold hydrolase && PF12697:Alpha/beta hydrolase family	-
H6G84_RS09075	283.476011523505	266.216609553345	259.268003868716	378.158749188493	388.395915762926	389.020758823847	269.653541648522	385.191807925089	-0.51599488996291	0.00439204024186208	0.0249189416053434	H6G84_RS09075	NC_999999999.1	1772414	1773277	-	864	protein_coding	6-carboxytetrahydropterin synthase && PF01242:6-pyruvoyl tetrahydropterin synthase	-
H6G84_RS06560	61.2201715027289	37.8806242842704	32.2993809533417	27.5358312515893	15.1092232676653	17.2048492845928	43.800058913447	19.9499679346158	1.11788160043083	0.00461067253940332	0.0260985510718783	H6G84_RS06560	NC_999999999.1	1271548	1272738	-	1191	protein_coding	amino acid ABC transporter permease && PF00528:Binding-protein-dependent transport system inner membrane component	BPD_transp_1
H6G84_RS06030	17.3013528159886	24.201509959395	25.315731017484	49.5644962528607	41.7725584458982	43.9679481717371	22.2728645976225	45.1016676234987	-1.00071917238154	0.00473497905544101	0.026739997728407	H6G84_RS06030	NC_999999999.1	1172548	1173681	-	1134	protein_coding	MlaD family protein && PF02470:MlaD protein	-
H6G84_RS07525	260.851165533366	270.425567807153	175.464204638424	144.104183549984	167.979011622867	135.727144356232	235.580312659648	149.270113176361	0.653603531846163	0.00482266679637912	0.0271129728589252	rfbG	NC_999999999.1	1454908	1456014	+	1107	protein_coding	CDP-glucose 4%2C6-dehydratase && PF16363:GDP-mannose 4,6 dehydratase	-
H6G84_RS13715	27.9483391642893	32.6194264670106	20.950949807573	8.26074937547678	6.22144487492101	17.2048492845928	27.172905146291	10.5623478449969	1.36545333893628	0.00482330207391727	0.0271129728589252	H6G84_RS13715	NC_999999999.1	2721248	2721475	+	228	protein_coding	hypothetical protein && -	-
H6G84_RS03930	63.881918089804	74.7090090050889	51.5044182769502	35.7965806270661	36.4398914102516	31.5422236884201	63.3651151239477	34.5928985752459	0.86777154153315	0.00486939999032871	0.0273090312821661	H6G84_RS03930	NC_999999999.1	770949	771179	+	231	protein_coding	hypothetical protein && -	-
H6G84_RS06395	75.8597777316423	58.9254155533095	60.2339806967723	31.2072754184679	37.3286692495261	39.1888233704613	65.0063913272414	35.9082560128184	0.849640167361961	0.00489062675400565	0.0273650241821833	H6G84_RS06395	NC_999999999.1	1240347	1241612	+	1266	protein_coding	competence/damage-inducible protein A && PF00994:Probable molybdopterin binding domain|PF02464:Competence-damaged protein	-
H6G84_RS08560	15.970479522451	19.9925517055872	17.4591248396441	3.67144416687857	10.6653340712932	0.955824960255154	17.8073853558941	5.09753439947563	1.79078181387529	0.00492706622174766	0.027475441880377	moaD	NC_999999999.1	1681323	1681595	+	273	protein_coding	molybdopterin synthase sulfur carrier subunit MoaD && -	-
H6G84_RS10690	75.8597777316423	61.0298946802135	69.8364993585766	106.471880839479	96.8767844809128	138.594619236997	68.9087239234774	113.981094852463	-0.72804970300676	0.00493293677145636	0.027475441880377	H6G84_RS10690	NC_999999999.1	2112140	2112808	-	669	protein_coding	lipoate--protein ligase family protein && PF03099:Biotin/lipoate A/B protein ligase family	BPL_LipA_LipB
H6G84_RS05940	5.32349317415034	13.6791143248754	20.950949807573	37.6323027105054	27.5521130175073	34.4096985691855	13.3178524355329	33.1980380990661	-1.26401483370304	0.00498482693377201	0.027701070221007	H6G84_RS05940	NC_999999999.1	1156690	1157613	+	924	protein_coding	bile acid:sodium symporter family protein && PF01758:Sodium Bile acid symporter family	-
H6G84_RS05930	400.592861354813	347.239055939145	251.411397690876	167.968570634695	151.981010515927	280.05671335476	333.081104994945	200.002098168461	0.733936434832104	0.00501675093187492	0.0278149698591881	H6G84_RS05930	NC_999999999.1	1153779	1155233	-	1455	protein_coding	FAD-dependent oxidoreductase && PF01593:Flavin containing amine oxidoreductase	Amino_oxidase
H6G84_RS12565	1070.02212800422	1184.8217484469	1361.81173749224	1478.67413821034	1945.53469017173	1751.07132718744	1205.55187131445	1725.09338518984	-0.516133383725498	0.00503847988672082	0.0278719546460874	H6G84_RS12565	NC_999999999.1	2501347	2501898	+	552	protein_coding	SocA family protein && PF13274:Protein of unknown function (DUF4065)	-
H6G84_RS02615	1662.26074362844	1294.25466304591	888.669454337887	699.410113790368	740.3519401156	990.234658824339	1281.72828700408	809.998904243436	0.66096829439823	0.0051289729993958	0.0282621465851957	H6G84_RS02615	NC_999999999.1	507821	508909	+	1089	protein_coding	type IV pilus twitching motility protein PilT && PF00437:Type II/IV secretion system protein	-
H6G84_RS02065	27.9483391642893	41.0373429746263	46.266680825057	55.9895235448982	70.21344930268	88.8917213037293	38.4174543213242	71.6982313837692	-0.882032258353627	0.00513223861571754	0.0282621465851957	H6G84_RS02065	NC_999999999.1	400771	401400	-	630	protein_coding	Crp/Fnr family transcriptional regulator && PF13545:Crp-like helix-turn-helix domain	-
H6G84_RS03185	54.565805035041	49.4552594822419	67.2176306326299	93.6218262554036	98.6543401594617	93.670846105005	57.0795650499709	95.3156708399568	-0.732892062397684	0.00530416932951758	0.0291429980768528	H6G84_RS03185	NC_999999999.1	625604	626041	+	438	protein_coding	cyclic nucleotide-binding domain-containing protein && PF00027:Cyclic nucleotide-binding domain	cNMP_binding
H6G84_RS05445	62.5510447962665	52.6119781725978	40.1559871311815	30.2894143767482	20.4418903033119	28.6747488076546	51.7730033666819	26.4686844959049	0.958143268693244	0.00532821634407095	0.0292091859942988	H6G84_RS05445	NC_999999999.1	1066932	1067423	+	492	protein_coding	low molecular weight phosphotyrosine protein phosphatase && PF01451:Low molecular weight phosphotyrosine protein phosphatase	LMWPc
H6G84_RS01415	359.335789255148	237.806141340142	226.968622915374	147.775627716862	163.535122426495	206.458191415113	274.703517836888	172.589647186157	0.666090283954107	0.00536939453103855	0.029368778176512	H6G84_RS01415	NC_999999999.1	284871	285365	-	495	protein_coding	PAM68 family protein && PF11947:Protein of unknown function (DUF3464)	-
H6G84_RS01915	173.013528159886	151.522497137082	129.197523813367	80.7717716713286	80.8787833739731	118.522295071639	151.244516370111	93.3909500389802	0.692249246402281	0.00546531879756365	0.0298264259041927	prfA	NC_999999999.1	370986	372092	+	1107	protein_coding	peptide chain release factor 1 && PF03462:PCRF domain|PF00472:RF-1 domain	-
H6G84_RS08395	38.5953255125899	39.9851034111743	41.0289433731637	24.7822481264304	11.5541119105676	21.0281491256134	39.8697907656427	19.1215030542038	1.06517252072222	0.0055922173782795	0.0304506870217725	H6G84_RS08395	NC_999999999.1	1639645	1640382	-	738	protein_coding	metal ABC transporter ATP-binding protein && PF00005:ABC transporter	ABC_tran
H6G84_RS08805	39.9261988061275	50.5074990456939	103.881792795883	129.41840688247	127.984008855518	104.184920667812	64.7718302159014	120.529112135266	-0.875852960261575	0.00562506324321907	0.030561169495525	H6G84_RS08805	NC_999999999.1	1728587	1729411	+	825	protein_coding	nitrate ABC transporter ATP-binding protein && PF00005:ABC transporter	ABC_tran
H6G84_RS11205	97.1537504282436	189.403121421352	144.910736169046	93.6218262554036	82.656339052522	83.1567715421984	143.822536006214	86.4783122833746	0.73979309942238	0.00566311462705488	0.0306993786241683	H6G84_RS11205	NC_999999999.1	2209956	2210393	-	438	protein_coding	SRPBCC family protein && PF03364:Polyketide cyclase / dehydrase and lipid transport	-
H6G84_RS06665	49.2423118608906	48.40301991879	68.0905868746122	86.2789379216464	100.431895838011	93.670846105005	55.2453062180976	93.4605599548873	-0.747783924900683	0.00567896202139066	0.0307168745779219	H6G84_RS06665	NC_999999999.1	1292125	1292730	-	606	protein_coding	aminoacyl-tRNA hydrolase && PF01195:Peptidyl-tRNA hydrolase	-
H6G84_RS12860	356.674042668073	352.500253756405	220.857929221498	193.668679802845	215.973014943686	189.25334213052	310.010741881992	199.631678959017	0.630750993503349	0.0057166955864811	0.0308524103270399	carB	NC_999999999.1	2553011	2556304	-	3294	protein_coding	carbamoyl-phosphate synthase large subunit && PF02142:MGS-like domain|PF02786:Carbamoyl-phosphate synthase L chain, ATP binding domain|PF02787:Carbamoyl-phosphate synthetase large chain, oligomerisation domain	CPSase_L_D2
H6G84_RS08115	608.209095146676	532.43321910669	441.715858442997	754.481776293546	1157.18874673531	598.346425119726	527.452724232121	836.672316049527	-0.667454533318409	0.00585811160858133	0.0315456718037322	H6G84_RS08115	NC_999999999.1	1573573	1574268	+	696	protein_coding	HupE/UreJ family protein && PF04955:HupE / UreJ protein	-
H6G84_RS10170	560.297656579323	384.067440659964	292.440341064039	576.416734199936	692.357936794781	652.82844785427	412.268479434442	640.534372949662	-0.640207861805077	0.0059406953120002	0.0319197624490254	H6G84_RS10170	NC_999999999.1	2008402	2009652	+	1251	protein_coding	DUF4912 domain-containing protein && PF16258:Domain of unknown function (DUF4912)|PF07498:Rho termination factor, N-terminal domain	-
H6G84_RS07405	66.5436646768792	59.9776551167615	76.8201492944342	40.3858858356643	38.2174470888005	38.2329984102061	67.780489696025	38.9454437782236	0.803094420479108	0.00596561515708791	0.0319830557100264	H6G84_RS07405	NC_999999999.1	1434515	1435201	+	687	protein_coding	HAD family phosphatase && PF13419:Haloacid dehalogenase-like hydrolase	-
H6G84_RS11345	15.970479522451	14.7313538883274	15.7132123556797	26.6179702098696	40.8837806066238	33.4538736089304	15.4716819221527	33.6518748084746	-1.12309477649243	0.00597923365038335	0.0319856147363364	fldA	NC_999999999.1	2247145	2247657	-	513	protein_coding	flavodoxin FldA && PF00258:Flavodoxin	-
H6G84_RS04710	10.6469863483007	11.5746351979715	12.2213873877509	25.70010916815	20.4418903033119	37.277173449951	11.4810029780077	27.8063909738043	-1.26622439067402	0.00601286085254554	0.0320949634102979	H6G84_RS04710	NC_999999999.1	926601	926822	-	222	protein_coding	hypothetical protein && -	-
H6G84_RS13655	10.6469863483007	10.5223956345196	10.4754749037865	24.7822481264304	28.4408908567818	22.9397990461237	10.5482856288689	25.3876460097786	-1.26912947378709	0.00615939042699479	0.0328051560159854	H6G84_RS13655	NC_999999999.1	2711766	2712059	+	294	protein_coding	BrnT family toxin && -	-
H6G84_RS11040	22.6248459901389	33.6716660304626	21.8239060495552	46.8109131277018	58.6593373921124	44.9237731319922	26.0401393567189	50.1313412172688	-0.945801236882782	0.00619362855537939	0.0329154845060992	rsmD	NC_999999999.1	2179683	2180237	-	555	protein_coding	16S rRNA (guanine(966)-N(2))-methyltransferase RsmD && PF03602:Conserved hypothetical protein 95	-
H6G84_RS01715	384.622381832362	420.895825380782	370.133446600456	515.837905446439	592.814818796045	539.085277583907	391.883884604533	549.246000608797	-0.487415572678238	0.00622446704091679	0.0330073045263431	H6G84_RS01715	NC_999999999.1	344942	345487	+	546	protein_coding	6%2C7-dimethyl-8-ribityllumazine synthase && PF00885:6,7-dimethyl-8-ribityllumazine synthase	-
H6G84_RS10050	89.1685106670181	72.604529878185	48.0125933090214	29.3715533350286	50.6603368386425	29.6305737679098	69.9285446180748	36.5541546471936	0.921145199921081	0.00635479048586049	0.0336251305273575	H6G84_RS10050	NC_999999999.1	1983791	1984378	+	588	protein_coding	hypothetical protein && -	-
H6G84_RS03800	8160.91503597247	8009.64755699629	6741.84105682859	9940.43508182373	10885.7509754332	10335.335295239	7637.46788326578	10387.1737841653	-0.443772822358808	0.00644377623872326	0.0339672134932694	H6G84_RS03800	NC_999999999.1	749318	750844	+	1527	protein_coding	ferredoxin:protochlorophyllide reductase (ATP-dependent) subunit B && PF08369:Proto-chlorophyllide reductase 57 kD subunit|PF00148:Nitrogenase component 1 type Oxidoreductase	-
H6G84_RS00290	195.638374150025	220.970308324911	224.349754189427	137.679156257946	159.980011069397	135.727144356232	213.652812221454	144.462103894525	0.566368172734599	0.0064473511232089	0.0339672134932694	H6G84_RS00290	NC_999999999.1	51249	52577	+	1329	protein_coding	PhoH family protein && PF13638:PIN domain|PF02562:PhoH-like protein	-
H6G84_RS06685	198.3001207371	156.783694954341	115.230223941651	223.040233137873	231.082238211352	276.233413513739	156.771346544364	243.451961620988	-0.643568358655882	0.00647128240083236	0.0340196573728423	H6G84_RS06685	NC_999999999.1	1293575	1293985	+	411	protein_coding	hypothetical protein && -	-
H6G84_RS05395	664.105773475255	571.366082954412	437.351077233086	859.117935049586	844.338947310708	730.250269634937	557.607644554251	811.235717331744	-0.543691662648577	0.00653751586034966	0.0342937793191618	H6G84_RS05395	NC_999999999.1	1057178	1058284	-	1107	protein_coding	alkene reductase && PF00724:NADH:flavin oxidoreductase / NADH oxidase family	Oxidored_FMN
H6G84_RS08065	367.321029016373	407.216711055907	378.863009020278	533.277265239112	503.937034868602	571.583326232582	384.466916364186	536.265875446765	-0.47940191194889	0.00660672629412647	0.0345475073616744	H6G84_RS08065	NC_999999999.1	1557844	1559982	-	2139	protein_coding	EAL domain-containing protein && PF00990:Diguanylate cyclase, GGDEF domain|PF00989:PAS fold|PF00563:EAL domain	EAL
H6G84_RS08200	73.1980311445671	58.9254155533095	48.0125933090214	97.2932704222821	96.8767844809128	99.405795866536	60.045346668966	97.8586169232436	-0.718719056202978	0.00661427215716527	0.0345475073616744	H6G84_RS08200	NC_999999999.1	1596205	1596660	+	456	protein_coding	response regulator && PF00072:Response regulator receiver domain	Response_reg
H6G84_RS06580	22506.3982670141	16788.482234876	11272.4839527162	11788.0893588054	8968.65717611827	11736.574686973	16855.7881515354	10831.1070739656	0.637962767115848	0.00670429456902691	0.0349427258694036	H6G84_RS06580	NC_999999999.1	1276224	1278758	+	2535	protein_coding	glycogen/starch/alpha-glucan phosphorylase && PF00343:Carbohydrate phosphorylase	-
H6G84_RS00660	42.5879453932027	53.6642177360498	66.3446743906477	22.9465260429911	31.107224374605	33.4538736089304	54.1989458399667	29.1692080088422	0.906125103515678	0.00674047004602473	0.0350254731369919	H6G84_RS00660	NC_999999999.1	130960	131181	-	222	protein_coding	hypothetical protein && -	-
H6G84_RS03055	97.1537504282436	104.171716781744	115.230223941651	189.079374594246	181.310679211984	127.124719713935	105.518563717213	165.838257840055	-0.649146462576589	0.00674895106871373	0.0350254731369919	H6G84_RS03055	NC_999999999.1	599863	600789	-	927	protein_coding	phytoene synthase && PF00494:Squalene/phytoene synthase	-
H6G84_RS04695	10.6469863483007	12.6268747614235	14.8402561136975	26.6179702098696	33.7735578924283	26.7630988871443	12.7047057411406	29.0515423298141	-1.17744144781002	0.00678241193208026	0.0351242354099646	H6G84_RS04695	NC_999999999.1	924311	925144	-	834	protein_coding	ion transporter && PF00520:Ion transport protein	Ion_trans
H6G84_RS10035	279.483391642893	256.746453482277	296.80512227395	648.927756495787	398.172471994945	301.084862480373	277.678322466373	449.395030323702	-0.694395023141862	0.00681339469564067	0.0352097721638841	H6G84_RS10035	NC_999999999.1	1982123	1982299	+	177	protein_coding	50S ribosomal protein L32 && -	-
H6G84_RS08680	177.006148040499	198.87327749242	155.386211072833	122.993379590432	106.653340712932	121.389769952404	177.08854553525	117.012163418589	0.596463754147523	0.00689404914272327	0.0355510924012467	H6G84_RS08680	NC_999999999.1	1703484	1704311	-	828	protein_coding	M48 family metallopeptidase && PF01435:Peptidase family M48	Peptidase_M48
H6G84_RS00405	4998.76009052717	3174.60676293455	2370.94915322367	2196.44147283511	2291.26926964948	2268.17263068548	3514.77200222846	2251.96112439002	0.641655825048876	0.00696564849494286	0.0358443730162599	H6G84_RS00405	NC_999999999.1	74220	75560	+	1341	protein_coding	flotillin family protein && PF01145:SPFH domain / Band 7 family	-
H6G84_RS02220	821.148822112689	960.694721431636	1091.19530247776	1347.42000924444	1327.834091876	1315.21514531109	957.679615340695	1330.15641547717	-0.472539307171086	0.00703450728931287	0.0361223433379484	trpB	NC_999999999.1	427105	428307	-	1203	protein_coding	tryptophan synthase subunit beta && PF00291:Pyridoxal-phosphate dependent enzyme	PALP
H6G84_RS10345	10.6469863483007	3.15671869035587	6.98364993585766	19.2750818761125	15.9980011069397	22.9397990461237	6.92911832483807	19.4042940097253	-1.51705540160636	0.00709052724804983	0.0363333543615858	H6G84_RS10345	NC_999999999.1	2044167	2044712	+	546	protein_coding	rhodanese-like domain-containing protein && PF00581:Rhodanese-like domain|PF11127:Protein of unknown function (DUF2892)	Rhodanese
H6G84_RS05715	65.2127913833416	51.5597386091458	71.582411842541	42.2216079191036	31.9960022138795	31.5422236884201	62.7849806116762	35.2532779404677	0.834368072743605	0.00715494830338464	0.0365864373328534	trpA	NC_999999999.1	1114389	1115189	+	801	protein_coding	tryptophan synthase subunit alpha && PF00290:Tryptophan synthase alpha chain	-
H6G84_RS01115	190.314880975875	149.418018010178	144.910736169046	237.726009805387	271.077240978701	212.193141176644	161.547878385033	240.332130653578	-0.57930582052728	0.0072695961208361	0.037094752532736	H6G84_RS01115	NC_999999999.1	228502	229884	-	1383	protein_coding	cation:proton antiporter && PF00999:Sodium/hydrogen exchanger family	Na_H_Exchanger
H6G84_RS00745	1054.05164848177	724.993059218398	464.412720734534	458.012659818102	484.383922404564	460.707630842984	747.819142811566	467.701404355217	0.674492461083372	0.00747450392496481	0.0380266914296499	H6G84_RS00745	NC_999999999.1	149320	153129	+	3810	protein_coding	hypothetical protein && -	-
H6G84_RS02550	27.9483391642893	39.9851034111743	39.2830308891993	25.70010916815	12.442889749842	11.4698995230618	35.738824488221	16.5376328136846	1.11983782367943	0.00748347789433126	0.0380266914296499	H6G84_RS02550	NC_999999999.1	490679	491350	-	672	protein_coding	MarC family protein && PF01914:MarC family integral membrane protein	-
H6G84_RS07175	23.9557192836765	22.0970308324911	37.5371184052349	58.7431066700571	45.3276698029959	55.4378476947989	27.8632895071342	53.169541389284	-0.912941988402056	0.00756599055984592	0.038365877130552	ntcA	NC_999999999.1	1390322	1390990	-	669	protein_coding	global nitrogen regulator NtcA && PF13545:Crp-like helix-turn-helix domain|PF00027:Cyclic nucleotide-binding domain	cNMP_binding
H6G84_RS08940	131.756456060221	67.3433320609252	91.6604054081318	20.1929429178321	70.21344930268	55.4378476947989	96.9200645097593	48.614746638437	0.98900935467432	0.00764703175851273	0.0386249698075253	H6G84_RS08940	NC_999999999.1	1751730	1752074	+	345	protein_coding	DUF2442 domain-containing protein && PF10387:Protein of unknown function (DUF2442)	-
H6G84_RS13330	1273.64574191547	1273.20987177687	1150.55632693255	872.88585067538	1002.54140270156	816.274516057901	1232.47064687496	897.233923144946	0.457431877453259	0.00764882310896763	0.0386249698075253	H6G84_RS13330	NC_999999999.1	2645032	2647029	+	1998	protein_coding	ABC transporter ATP-binding protein/permease && PF00005:ABC transporter|PF06472:ABC transporter transmembrane region 2	ABC_tran
H6G84_RS06160	1237.71216298995	1078.54555253825	874.702154466172	1454.80975112563	1464.70587912426	1546.52478569284	1063.65328999813	1488.68013864758	-0.486423712722455	0.00776272248430858	0.0391189783163708	apcB	NC_999999999.1	1194507	1194992	+	486	protein_coding	allophycocyanin subunit beta && PF00502:Phycobilisome protein	-
H6G84_RS09010	37.2644522190524	34.7239055939146	29.680512227395	65.1681339620946	69.3246714634055	46.8354230525025	33.8896233467873	60.4427428260009	-0.845096822443604	0.00779448357508954	0.0391978781441487	trpC	NC_999999999.1	1761827	1762714	+	888	protein_coding	indole-3-glycerol phosphate synthase TrpC && PF00218:Indole-3-glycerol phosphate synthase	-
H6G84_RS05190	272.829025175205	309.358431654875	261.886872594662	186.325791469087	215.084237104412	184.474217329245	281.358109808247	195.294748634248	0.526042016926417	0.0080133277450375	0.040215339652415	H6G84_RS05190	NC_999999999.1	1017275	1017697	+	423	protein_coding	hypothetical protein && PF03968:OstA-like protein	-
H6G84_RS02090	38.5953255125899	52.6119781725978	45.3937245830748	78.9360495878893	73.7685606597777	76.4659968204123	45.5336760894208	76.3902023560264	-0.739832952722833	0.00835979195486282	0.0418252222568094	H6G84_RS02090	NC_999999999.1	403792	404115	+	324	protein_coding	hypothetical protein && -	-
H6G84_RS12725	18.6322261095262	23.149270395943	18.3320810816264	39.4680247939446	39.1062249280749	39.1888233704613	20.0378591956985	39.2543576974936	-0.969946626455149	0.00836848119928767	0.0418252222568094	H6G84_RS12725	NC_999999999.1	2526857	2528731	-	1875	protein_coding	Mu-like prophage major head subunit gpT family protein && -	-
H6G84_RS06310	403.254607941888	416.686867126975	509.806445317609	257.91895272322	375.953026013084	268.586813831698	443.249306795491	300.819597522667	0.560415838933135	0.00846650238854139	0.0422284156018642	H6G84_RS06310	NC_999999999.1	1222615	1224654	-	2040	protein_coding	caspase family protein && PF00656:Caspase domain	Peptidase_C14
H6G84_RS01685	33.2718323384396	16.8358330152313	46.266680825057	62.4145508369357	46.2164476422704	81.245121621688	32.124782059576	63.2920400336314	-0.966317263255851	0.00858344535257116	0.0427226218668475	H6G84_RS01685	NC_999999999.1	338788	339213	+	426	protein_coding	adenosylmethionine decarboxylase && PF02675:S-adenosylmethionine decarboxylase	-
H6G84_RS08320	85.1758907864054	88.3881233299643	77.6931055364164	49.5644962528607	47.1052254815448	57.3494976153092	83.7523732175954	51.3397397832382	0.705105770910449	0.00860069215889698	0.0427226218668475	H6G84_RS08320	NC_999999999.1	1623464	1624084	-	621	protein_coding	7-carboxy-7-deazaguanine synthase QueE && PF13394:4Fe-4S single cluster domain|PF04055:Radical SAM superfamily	Radical_SAM
H6G84_RS05550	1530.50428756822	1264.79195526925	858.988942110492	1739.34667405872	1874.43246302977	1761.58540175025	1218.09506164932	1791.78817961291	-0.558283538591046	0.00877710109703398	0.0435101101225676	H6G84_RS05550	NC_999999999.1	1084429	1085790	-	1362	protein_coding	ammonium transporter && PF00909:Ammonium Transporter Family	Ammonium_transp
H6G84_RS05855	646.804420659266	536.642177360498	364.02275290658	315.744198351557	262.189462585957	413.872207790481	515.823116975448	330.601956242665	0.639598469154654	0.00882331751721318	0.04365031470914	H6G84_RS05855	NC_999999999.1	1140932	1141618	+	687	protein_coding	hypothetical protein && -	-
H6G84_RS09915	91.8302572540933	54.7164572995017	40.1559871311815	32.1251364601875	33.7735578924283	32.4980486486752	62.2342338949255	32.7989143337637	0.905134190034829	0.00903956717068294	0.0445790993568579	H6G84_RS09915	NC_999999999.1	1950481	1951824	-	1344	protein_coding	2-succinylbenzoate--CoA ligase && PF00501:AMP-binding enzyme|PF13193:AMP-binding enzyme C-terminal domain	AMP-binding
H6G84_RS10080	182.329641214649	219.918068761459	294.186253548004	145.022044591704	126.206453176969	180.650917488224	232.144654508037	150.626471752299	0.630333237271644	0.00904768902312563	0.0445790993568579	H6G84_RS10080	NC_999999999.1	1990281	1990607	+	327	protein_coding	DUF2488 family protein && PF10674:Protein of unknown function (DUF2488)	-
H6G84_RS03615	87.8376373734806	74.7090090050889	62.8528494227189	116.568352298395	138.649342926811	100.361620826791	75.1331652670961	118.526438683999	-0.668321009165598	0.00912109960914795	0.0448500130276083	H6G84_RS03615	NC_999999999.1	709199	709879	-	681	protein_coding	response regulator transcription factor && PF00072:Response regulator receiver domain|PF00486:Transcriptional regulatory protein, C terminal	Response_reg
H6G84_RS11395	448.504299922166	465.089887045765	387.5925714401	314.826337309837	339.513134602832	260.940214149657	433.728919469343	305.093228687442	0.505853217892872	0.00920190519478834	0.0451561234760379	ilvC	NC_999999999.1	2257862	2258854	-	993	protein_coding	ketol-acid reductoisomerase && PF01450:Acetohydroxy acid isomeroreductase, catalytic domain|PF07991:Acetohydroxy acid isomeroreductase, NADPH-binding domain	-
H6G84_RS04040	9.31611305476309	10.5223956345196	15.7132123556797	35.7965806270661	23.1082238211352	23.8956240063788	11.8505736816541	27.6001428181934	-1.19368643086733	0.00927354127607083	0.0454160955049425	H6G84_RS04040	NC_999999999.1	793465	794256	-	792	protein_coding	Dam family site-specific DNA-(adenine-N6)-methyltransferase && PF02086:D12 class N6 adenine-specific DNA methyltransferase	MethyltransfD12
H6G84_RS05780	109.131610070082	95.753800274128	110.86544273174	63.3324118786553	81.7675612132475	50.6587228935231	105.25028435865	65.2528986618087	0.68750956242427	0.00950366211854109	0.0464496256958414	H6G84_RS05780	NC_999999999.1	1123932	1124390	-	459	protein_coding	DUF4079 domain-containing protein && PF13301:Protein of unknown function (DUF4079)	-
H6G84_RS05900	62.5510447962665	51.5597386091458	71.582411842541	94.5396872971232	105.764562873657	96.5383209857705	61.8977317493178	98.9475237188503	-0.673079103152078	0.00959788863882109	0.0468161542021855	H6G84_RS05900	NC_999999999.1	1147057	1148451	+	1395	protein_coding	insulinase family protein && PF00675:Insulinase (Peptidase family M16)|PF05193:Peptidase M16 inactive domain	-
H6G84_RS09280	98.4846237217812	119.955310233523	73.3283243265054	143.186322508264	142.204454283909	167.269368044652	97.2560860939365	150.886714945608	-0.638479214178739	0.00982414847100171	0.0478239547568363	grxD	NC_999999999.1	1816389	1816712	+	324	protein_coding	Grx4 family monothiol glutaredoxin && PF00462:Glutaredoxin	-
H6G84_RS01290	208.947107085401	265.164369989893	217.36610425357	166.132848551255	145.759565641006	164.401893163886	230.492527109621	158.764769118716	0.539173293258707	0.00989563815890788	0.0480758149277081	gshB	NC_999999999.1	262935	263906	-	972	protein_coding	glutathione synthase && PF02955:Prokaryotic glutathione synthetase, ATP-grasp domain|PF02951:Prokaryotic glutathione synthetase, N-terminal domain	-
H6G84_RS08575	407.247227822501	311.462910781779	193.79628572005	181.736486260489	191.976013283277	203.590716534348	304.16880810811	192.434405359371	0.65511377929717	0.00993044858060297	0.0481488283768678	H6G84_RS08575	NC_999999999.1	1683719	1684411	+	693	protein_coding	hypothetical protein && -	-
