# Supplementary material for: Engineered hypermutation adapts cyanobacterial photosynthesis to combined high light and high temperature stress
Source: Nat Commun. 2023 Mar 4;14:1238. doi: 10.1038/s41467-023-36964-5 (PMC9985602; doi:10.1038/s41467-023-36964-5)
Supplement: Supplementary file 9 — Supplementary Data 6 [file 41467_2023_36964_MOESM9_ESM.xls]

gene_id	NC2_HTL1	NC2_HTL2	NC2_HTL3	WT_NTL1	WT_NTL2	WT_NTL3	NC2_HTL	WT_NTL	log2FoldChange	pvalue	padj	gene_name	gene_chr	gene_start	gene_end	gene_strand	gene_length	gene_biotype	gene_description	tf_family
H6G84_RS03885	111.081853958393	148.433779638246	152.969562164429	1899.78426541431	1974.30225102688	1808.85003082948	137.49506525369	1894.31218242356	-3.77691958854678	1.63755870289974e-79	4.23308924699583e-76	H6G84_RS03885	NC_999999999.1	761012	761371	-	360	protein_coding	tetratricopeptide repeat protein && PF14559:Tetratricopeptide repeat	-
H6G84_RS11530	3916.22621295868	4158.00125211638	3554.64913267243	398.127814890694	419.848768319856	358.844642234635	3876.29219924916	392.273741815062	3.30520532549469	3.60247667783126e-74	4.65620110609691e-71	H6G84_RS11530	NC_999999999.1	2279828	2281414	+	1587	protein_coding	GMC family oxidoreductase && PF05199:GMC oxidoreductase|PF00732:GMC oxidoreductase	-
H6G84_RS01340	505.776952065876	526.012206593036	565.6844699843	4645.8453476091	6445.18511367157	5453.85348918021	532.491209547737	5514.96131682029	-3.37169167624673	7.36160285924492e-69	6.34324779704937e-66	groES	NC_999999999.1	271668	271979	+	312	protein_coding	co-chaperone GroES && PF00166:Chaperonin 10 Kd subunit	-
H6G84_RS09580	2499.34171406385	2316.49467347938	1875.77032416481	21584.6526103816	23352.8214378875	19422.4662609496	2230.53557056935	21453.3134364063	-3.26621262705597	9.47203435771834e-68	6.12130220367548e-65	clpB	NC_999999999.1	1880194	1882818	-	2625	protein_coding	ATP-dependent chaperone ClpB && PF10431:C-terminal, D2-small domain, of ClpB protein|PF02861:Clp amino terminal domain, pathogenicity island component|PF00004:ATPase family associated with various cellular activities (AAA)|PF07724:AAA domain (Cdc48 subfamily)	Clp_N
H6G84_RS12065	251.706754182317	306.144670503883	349.103802761395	3493.31636552809	4263.77247827242	3133.06477038012	302.318409149198	3630.05120472688	-3.58236387676896	2.99079926949758e-67	1.54624322233025e-64	H6G84_RS12065	NC_999999999.1	2403026	2404279	-	1254	protein_coding	response regulator && PF00072:Response regulator receiver domain|PF14332:Domain of unknown function (DUF4388)	Response_reg
H6G84_RS09230	109.900132107772	140.084379533595	134.79496071915	1375.0722221994	1291.06310258143	1268.63282485669	128.259824120173	1311.58938321251	-3.34895743975441	6.93021855025535e-65	2.98576915873501e-62	H6G84_RS09230	NC_999999999.1	1805013	1806419	+	1407	protein_coding	50S ribosome-binding GTPase && PF05128:Domain of unknown function (DUF697)|PF01926:50S ribosome-binding GTPase	-
H6G84_RS08210	912.289268679572	846.072543938005	635.353775524535	38.7919409380676	49.526396262932	56.5570360043719	797.90519604737	48.2917910684572	4.04411028719116	7.78551278189793e-60	2.87507864874374e-57	H6G84_RS08210	NC_999999999.1	1599472	1600968	-	1497	protein_coding	MFS transporter && PF07690:Major Facilitator Superfamily	MFS_1
H6G84_RS11740	8210.60341811614	6200.82114438774	4795.82295637292	611.483490050066	532.408759826519	574.346451837501	6402.4158396256	572.746233904695	3.482216232681	7.79762156596828e-57	2.5196064685035e-54	H6G84_RS11740	NC_999999999.1	2329168	2330394	-	1227	protein_coding	NAD(P) transhydrogenase subunit alpha && PF01262:Alanine dehydrogenase/PNT, C-terminal domain|PF05222:Alanine dehydrogenase/PNT, N-terminal domain	-
H6G84_RS12055	160.714171684484	204.096447002589	150.697736983769	1992.68075555547	2272.58622851954	1436.35369024896	171.836118556947	1900.54022477466	-3.4674744359503	2.11540104713068e-52	6.0759018964809e-50	H6G84_RS12055	NC_999999999.1	2402087	2402593	-	507	protein_coding	chemotaxis protein CheW && PF01584:CheW-like domain	-
H6G84_RS01650	2589.15257471106	2269.18140621969	2118.85561849541	339.939903483592	343.307974095324	300.337363609423	2325.72986647539	327.86174706278	2.82662713976809	9.38794304439471e-52	2.42678327697603e-49	H6G84_RS01650	NC_999999999.1	330518	331876	+	1359	protein_coding	DUF3370 family protein && PF11850:Protein of unknown function (DUF3370)	-
H6G84_RS07585	55.5409269791967	37.1084449095616	28.019177228138	541.045492030943	664.103949889316	567.520602664559	40.2228497056321	590.890014861606	-3.90664108266411	1.35928691573223e-51	3.19432425197075e-49	H6G84_RS07585	NC_999999999.1	1468019	1468453	+	435	protein_coding	type II secretion system protein && PF07963:Prokaryotic N-terminal methylation motif	-
H6G84_RS01240	3344.27283725801	2711.69961176621	2040.85628729276	281.751992076491	258.887980465327	288.635907884381	2698.94291210566	276.425293475399	3.28645337132353	2.0675320125229e-51	4.45380854364309e-49	H6G84_RS01240	NC_999999999.1	252401	253936	+	1536	protein_coding	glucose-6-phosphate dehydrogenase && PF02781:Glucose-6-phosphate dehydrogenase, C-terminal domain|PF00479:Glucose-6-phosphate dehydrogenase, NAD binding domain	G6PD_C
H6G84_RS09520	582.588872356255	535.289317820426	499.801539745164	3596.42126117927	3555.77013169551	3123.31355727592	539.226576640615	3425.1683167169	-2.66838751565841	3.78853648052861e-50	7.53335907858959e-48	H6G84_RS09520	NC_999999999.1	1867737	1868894	-	1158	protein_coding	trypsin-like peptidase domain-containing protein && PF13365:Trypsin-like peptidase domain|PF13180:PDZ domain	-
H6G84_RS03530	190.257217950014	146.578357392768	139.33861108047	1495.53140721761	1178.50311107477	1651.85549985183	158.724728807751	1441.9633393814	-3.18956452707406	7.47067481337579e-49	1.37940674232689e-46	H6G84_RS03530	NC_999999999.1	691021	691527	-	507	protein_coding	hypothetical protein && -	-
H6G84_RS11540	3405.72237349032	2964.96474827397	2271.82518065984	324.627295218566	247.63198131466	352.993914372114	2880.83743414138	308.41773030178	3.22194707925301	8.20465698109053e-49	1.41393588640794e-46	H6G84_RS11540	NC_999999999.1	2282384	2285056	+	2673	protein_coding	glucosidase && PF03200:Glycosyl hydrolase family 63 C-terminal domain	-
H6G84_RS08490	161.895893535105	185.542224547808	178.716914211907	1174.98747420305	1179.62871098984	1156.49387415836	175.38501076494	1170.37001978375	-2.73613615341817	1.41752484812175e-48	2.2901885827467e-46	H6G84_RS08490	NC_999999999.1	1660718	1662448	-	1731	protein_coding	GGDEF domain-containing protein && PF00990:Diguanylate cyclase, GGDEF domain	GGDEF
H6G84_RS11535	5092.03945432678	3996.57951675978	2798.88862257292	388.940249931678	396.211170103456	433.928983136991	3962.50253121983	406.360134390708	3.28499728250557	6.00728772277268e-47	9.13461103727493e-45	H6G84_RS11535	NC_999999999.1	2281483	2282283	+	801	protein_coding	glucose 1-dehydrogenase && PF13561:Enoyl-(Acyl carrier protein) reductase	-
H6G84_RS07580	8.27205295434845	4.6385556136952	3.78637530109973	257.251818852448	297.158377577592	268.158360365556	5.56566128971446	274.189518931866	-5.6954906044158	6.60281078852661e-43	9.48236993796738e-41	H6G84_RS07580	NC_999999999.1	1467396	1467830	+	435	protein_coding	type II secretion system GspH family protein && PF07963:Prokaryotic N-terminal methylation motif	-
H6G84_RS03880	73.2667547385148	47.313267259691	35.5919278303375	527.77456486792	574.055956683985	563.620117422878	52.0573166095144	555.150212991594	-3.44133239392086	8.87125983890864e-42	1.14709371065286e-39	H6G84_RS03880	NC_999999999.1	760772	760945	-	174	protein_coding	hypothetical protein && -	-
H6G84_RS12060	239.889535676105	302.433826012927	265.803546137201	2368.35007832413	3187.69895946872	1757.16860137721	269.375635942078	2437.73921305668	-3.17653787098413	8.87499969557336e-42	1.14709371065286e-39	H6G84_RS12060	NC_999999999.1	2402613	2402975	-	363	protein_coding	response regulator && PF00072:Response regulator receiver domain	Response_reg
H6G84_RS01235	1919.11628540884	1557.62697507885	1270.70755104907	228.668283424399	236.375982163994	238.90472105295	1582.48360384559	234.649662213781	2.7527080196852	1.7275072766978e-39	2.12647919536372e-37	fbp	NC_999999999.1	251320	252354	+	1035	protein_coding	class 1 fructose-bisphosphatase && PF00316:Fructose-1-6-bisphosphatase, N-terminal domain	-
H6G84_RS02565	3724.78727315804	3249.77206295486	2541.41510209814	468.565812909817	544.790358892252	392.973888099343	3171.99147940368	468.776686633804	2.7587865231625	1.617076949149e-38	1.90006541525008e-36	H6G84_RS02565	NC_999999999.1	494847	497237	-	2391	protein_coding	phosphoketolase family protein && PF09364:XFP N-terminal domain|PF03894:D-xylulose 5-phosphate/D-fructose 6-phosphate phosphoketolase|PF09363:XFP C-terminal domain	-
H6G84_RS01745	379.332714049407	360.879626745487	251.415319993022	25.5210137750445	27.0143979615993	16.5770622771435	330.542553595972	23.0374913379291	3.84772945680589	2.62932758163492e-38	2.95513556457664e-36	H6G84_RS01745	NC_999999999.1	350231	351646	+	1416	protein_coding	MFS transporter && PF00083:Sugar (and other) transporter	Sugar_tr
H6G84_RS00500	1129.72608919387	1327.55461663957	1219.97012201433	5575.83108957172	6209.93473142264	5555.26610546391	1225.75027594926	5780.34397548609	-2.23711985987923	1.34267273573813e-37	1.44617042578461e-35	psb28	NC_999999999.1	95401	95775	+	375	protein_coding	photosystem II reaction center protein Psb28 && PF03912:Psb28 protein	-
H6G84_RS03935	108.718410257151	110.397623605946	139.33861108047	735.005196721281	692.243947765982	823.977507305073	119.484881647856	750.408883930779	-2.64517912392739	8.33585682104751e-37	8.61927595296312e-35	H6G84_RS03935	NC_999999999.1	771181	774294	-	3114	protein_coding	PAS domain S-box protein && PF00990:Diguanylate cyclase, GGDEF domain|PF08448:PAS fold|PF13426:PAS domain|PF08447:PAS fold	GGDEF
H6G84_RS00505	1166.35946656313	1172.62685914215	1156.35901695586	5457.41358565551	5940.91635172171	4812.22366692371	1165.11511422038	5403.51786810031	-2.21339251497248	2.06418488166405e-36	2.05227612273137e-34	H6G84_RS00505	NC_999999999.1	95791	96687	+	897	protein_coding	TIGR01777 family oxidoreductase && PF01370:NAD dependent epimerase/dehydratase family|PF08338:Domain of unknown function (DUF1731)	Epimerase
H6G84_RS11730	7772.18461153568	6108.97774323658	3581.15375978013	701.317458538222	500.891962204654	638.704458325234	5820.77203818413	613.63795968937	3.24515492972353	7.39632004627344e-36	7.08129159985809e-34	H6G84_RS11730	NC_999999999.1	2327466	2328878	-	1413	protein_coding	NAD(P)(+) transhydrogenase (Re/Si-specific) subunit beta && PF02233:NAD(P) transhydrogenase beta subunit	-
H6G84_RS11735	1257.35204906096	846.072543938005	653.528376969814	108.209098406189	97.9271926107975	98.4872523524407	918.984323322927	101.541181123142	3.17599670090502	1.34104558143672e-35	1.2380724385764e-33	H6G84_RS11735	NC_999999999.1	2328878	2329171	-	294	protein_coding	NAD(P) transhydrogenase subunit alpha && -	-
H6G84_RS11545	577.86198495377	469.421828105954	436.947709746909	75.5422007741316	66.4103949889316	78.9848261440366	494.743840935544	73.6458073023666	2.74402744362464	1.42582054577061e-33	1.2709469347645e-31	H6G84_RS11545	NC_999999999.1	2285069	2287114	+	2046	protein_coding	amylo-alpha-1%2C6-glucosidase && PF12439:Glycogen debranching enzyme N terminal|PF06202:Amylo-alpha-1,6-glucosidase	-
H6G84_RS11145	281.249800447847	272.747070085278	230.211618306864	31.6460570810552	22.5119983013327	17.5521835875637	261.40282961333	23.9034129899839	3.45086348686623	3.25963613628027e-33	2.80871980409483e-31	H6G84_RS11145	NC_999999999.1	2197668	2198567	-	900	protein_coding	50S ribosomal protein L11 methyltransferase && PF06325:Ribosomal protein L11 methyltransferase (PrmA)	-
H6G84_RS12050	2252.36184728402	1760.7957109587	1132.88349008904	14868.5426253409	18339.3994161807	10384.0668346648	1715.34701611059	14530.6696253955	-3.08326889809743	1.21752686115693e-31	1.01526030196473e-29	H6G84_RS12050	NC_999999999.1	2397795	2402015	-	4221	protein_coding	GAF domain-containing protein && PF00015:Methyl-accepting chemotaxis protein (MCP) signalling domain|PF01590:GAF domain	GAF
H6G84_RS07880	10101.3583791101	8046.03856751569	5774.97960923731	1246.44631277317	1454.2750902661	1335.91619527568	7974.12551862103	1345.54586610498	2.56702314551703	1.86176826292758e-31	1.50395967489618e-29	ctaD	NC_999999999.1	1526607	1528232	-	1626	protein_coding	cytochrome c oxidase subunit I && PF00115:Cytochrome C and Quinol oxidase polypeptide I	-
H6G84_RS00895	7377.48951342819	8174.06270245368	7747.68114111027	39462.6331800758	47110.858845199	29853.3389185146	7766.41111899738	38808.9436479298	-2.32102992323154	2.59000288086471e-30	2.02883559001069e-28	H6G84_RS00895	NC_999999999.1	179335	179826	+	492	protein_coding	Hsp20/alpha crystallin family protein && PF00011:Hsp20/alpha crystallin family	-
H6G84_RS03740	12959.9435357628	7417.97813742136	3737.15242218543	650.275430988133	649.47115099345	735.241468056834	8038.35803178986	678.329350012806	3.56655150596316	8.861398798173e-30	6.73726938037565e-28	sigC	NC_999999999.1	737459	738655	-	1197	protein_coding	RNA polymerase sigma factor SigC && PF04545:Sigma-70, region 4|PF00140:Sigma-70 factor, region 1.2|PF04542:Sigma-70 region 2|PF04539:Sigma-70 region 3	Sigma70_r3
H6G84_RS07885	10867.1141383126	9817.96681194726	7575.77970244034	2029.43101539154	1753.68466767382	2198.89855499756	9420.28688423341	1994.00474602097	2.23982731681068	2.87011146456805e-29	2.11978232454526e-27	H6G84_RS07885	NC_999999999.1	1528292	1529218	-	927	protein_coding	cytochrome c oxidase subunit II && PF02790:Cytochrome C oxidase subunit II, transmembrane domain|PF00116:Cytochrome C oxidase subunit II, periplasmic domain	-
H6G84_RS07630	1969.93032498555	1660.60290970288	1137.42714045036	266.439383811464	193.603185391462	280.834937401019	1589.32012504626	246.959168867982	2.68394922464604	6.95767949299902e-29	4.99600041372291e-27	gndA	NC_999999999.1	1478835	1480250	-	1416	protein_coding	NADP-dependent phosphogluconate dehydrogenase && PF03446:NAD binding domain of 6-phosphogluconate dehydrogenase|PF00393:6-phosphogluconate dehydrogenase, C-terminal domain	NAD_binding_2
H6G84_RS11255	489.23284615718	490.759183928952	423.31675866295	75.5422007741316	101.303992355997	83.8604326961376	467.769596249694	86.9022086087555	2.42996551071361	3.10555774111527e-28	2.16969371913054e-26	H6G84_RS11255	NC_999999999.1	2221338	2222135	+	798	protein_coding	TatD family hydrolase && PF01026:TatD related DNase	-
H6G84_RS04370	323.791787070211	307.072381626622	245.357119511263	1356.69709228136	1694.02787217529	1219.87675933568	292.073762736032	1423.53390793078	-2.2875366072967	8.75952410600726e-28	5.95878153000757e-26	H6G84_RS04370	NC_999999999.1	857889	858197	+	309	protein_coding	hypothetical protein && -	-
H6G84_RS01245	3262.73402956515	2708.916478398	1798.52826802237	378.73184442166	243.129581654394	450.506045414135	2590.05959199517	357.455823830063	2.85549596666792	1.33925599509216e-27	8.87686345464929e-26	opcA	NC_999999999.1	253976	255313	+	1338	protein_coding	glucose-6-phosphate dehydrogenase assembly protein OpcA && PF10128:Glucose-6-phosphate dehydrogenase subunit|PF01471:Putative peptidoglycan binding domain	PG_binding_1
H6G84_RS00585	337.972449277665	352.530226640835	268.075371317861	44.9169842440783	31.5167976218658	56.5570360043719	319.526015745454	44.3302726234387	2.84038597459483	5.10005439134266e-27	3.29591015040519e-25	H6G84_RS00585	NC_999999999.1	112538	113971	+	1434	protein_coding	agmatine deiminase family protein && PF04371:Porphyromonas-type peptidyl-arginine deiminase	-
H6G84_RS02555	10531.5051327362	13739.4017277652	10892.6444662037	2880.81203492702	2586.62860482313	1853.70561110881	11721.1837755684	2440.38208361965	2.26405964760209	2.34449946316072e-26	1.47817832006596e-24	H6G84_RS02555	NC_999999999.1	491700	493688	+	1989	protein_coding	elongation factor G && PF00679:Elongation factor G C-terminus|PF14492:Elongation Factor G, domain II|PF03764:Elongation factor G, domain IV|PF00009:Elongation factor Tu GTP binding domain	GTP_EFTU
H6G84_RS00485	376.969270348165	424.89169421448	352.132903002275	1632.32404105184	1393.4926948525	1895.63582745688	384.66462252164	1640.48418778707	-2.09311084490993	3.87256970391587e-26	2.36565175232372e-24	H6G84_RS00485	NC_999999999.1	90195	91595	+	1401	protein_coding	hypothetical protein && -	-
H6G84_RS06580	19984.0982158552	14801.6309633014	9778.69285262016	2577.62239127949	2741.96139310233	2331.51505321471	14854.8073439256	2550.36627919884	2.54209223640248	3.93512670599303e-26	2.36565175232372e-24	H6G84_RS06580	NC_999999999.1	1276224	1278758	+	2535	protein_coding	glycogen/starch/alpha-glucan phosphorylase && PF00343:Carbohydrate phosphorylase	-
H6G84_RS00105	571.953375700664	400.771205023265	362.734753845354	69.417157468121	50.6519961779987	78.9848261440366	445.153111523095	66.3513265967187	2.73907192237768	4.48933531875013e-26	2.6374844997657e-24	H6G84_RS00105	NC_999999999.1	20189	21619	+	1431	protein_coding	Ni/Fe hydrogenase subunit alpha && PF00374:Nickel-dependent hydrogenase	-
H6G84_RS07890	5277.56978487431	3514.16973293548	3475.89252640955	784.005543169366	680.987948615316	953.66864159096	4089.21068140645	806.220711125214	2.34184164168904	9.15671929856068e-26	5.26002653039542e-24	H6G84_RS07890	NC_999999999.1	1529470	1530384	+	915	protein_coding	COX15/CtaA family protein && PF02628:Cytochrome oxidase assembly protein	-
H6G84_RS01385	30.7247681161514	27.8313336821712	27.2619021679181	202.126429098352	204.859184542128	185.273048979839	28.6060013220802	197.419554206773	-2.79309618387287	1.39350874638213e-25	7.83091328129957e-24	H6G84_RS01385	NC_999999999.1	280554	281132	-	579	protein_coding	J domain-containing protein && PF00226:DnaJ domain	DnaJ
H6G84_RS06655	439.600528431089	520.445939856601	520.247966371103	85.7506062841494	120.43919091213	87.7609179378184	493.431478219598	97.983571711366	2.33682230454303	1.83287385048709e-25	9.98015065387031e-24	H6G84_RS06655	NC_999999999.1	1291159	1291722	-	564	protein_coding	hypothetical protein && -	-
H6G84_RS04045	179.621721294423	212.44584710724	197.648790717406	875.881192759526	740.644744113847	795.698989302887	196.572119706357	804.074975392087	-2.03059779708385	1.85318077905522e-25	9.98015065387031e-24	H6G84_RS04045	NC_999999999.1	794263	795243	-	981	protein_coding	DnaJ domain-containing protein && PF00226:DnaJ domain|PF01556:DnaJ C terminal domain	DnaJ_C
H6G84_RS06575	5738.44130661658	4706.27852565515	3494.82440291505	1091.2785490209	927.494330014909	973.171067799364	4646.51474506226	997.314648945058	2.21961179428153	2.31962321525292e-25	1.22371959416914e-23	gap	NC_999999999.1	1275151	1276212	+	1062	protein_coding	type I glyceraldehyde-3-phosphate dehydrogenase && PF02800:Glyceraldehyde 3-phosphate dehydrogenase, C-terminal domain|PF00044:Glyceraldehyde 3-phosphate dehydrogenase, NAD binding domain	-
H6G84_RS12045	1016.28079153424	799.686987801053	480.112388179446	5184.84915853804	6985.47307290355	3965.81836947897	765.360055838245	5378.71353364019	-2.81470097080681	3.25681207456274e-25	1.68377184254894e-23	H6G84_RS12045	NC_999999999.1	2394932	2397790	-	2859	protein_coding	response regulator && PF02895:Signal transducing histidine kinase, homodimeric domain|PF01584:CheW-like domain|PF01627:Hpt domain|PF00072:Response regulator receiver domain|PF02518:Histidine kinase-, DNA gyrase B-, and HSP90-like ATPase	Response_reg
H6G84_RS12115	144.170065775787	170.698846583983	135.55223577937	720.713429007256	571.804756853852	721.589769710951	150.140382713047	671.36931852402	-2.16196484769094	7.77926799338321e-25	3.94302112997953e-23	H6G84_RS12115	NC_999999999.1	2415676	2416788	+	1113	protein_coding	PilT/PilU family type 4a pilus ATPase && PF00437:Type II/IV secretion system protein	-
H6G84_RS07870	276.522913045362	231.000069562021	238.541643969283	1143.34141712199	872.339934176644	1255.95624782122	248.688208858889	1090.54586637329	-2.13509769203404	1.88404318691578e-24	9.36586853495635e-23	H6G84_RS07870	NC_999999999.1	1525249	1525905	+	657	protein_coding	hypothetical protein && -	-
H6G84_RS03020	1022.18940078734	834.012299342397	588.402721790898	145.980198793254	169.965587175062	117.014557250425	814.868140640213	144.320114406247	2.4976105446005	3.65733445912197e-24	1.78381312770383e-22	mscL	NC_999999999.1	592954	593355	+	402	protein_coding	large conductance mechanosensitive channel protein MscL && PF01741:Large-conductance mechanosensitive channel, MscL	-
H6G84_RS07345	166.62278093759	186.469935670547	166.600513248388	678.858966416183	730.514344878248	616.276668185569	173.231076618842	675.216659826667	-1.96207385610004	1.87791199580725e-23	8.98963427622544e-22	H6G84_RS07345	NC_999999999.1	1424041	1424790	+	750	protein_coding	response regulator transcription factor && PF00072:Response regulator receiver domain|PF00486:Transcriptional regulatory protein, C terminal	Response_reg
H6G84_RS00020	281.249800447847	244.915736403107	203.706991199166	990.215334471726	1069.31991931331	890.285756413647	243.290842683373	983.273670066226	-2.01897468641265	2.15896185398276e-23	1.0147120713719e-21	H6G84_RS00020	NC_999999999.1	2898	3215	+	318	protein_coding	DUF1825 family protein && PF08855:Domain of unknown function (DUF1825)	-
H6G84_RS13630	503.413508364634	374.795293586572	277.91994710072	1906.93014927132	2299.60062648114	1648.93013592057	385.376249683975	1951.82030389101	-2.34411589371612	3.57728431995199e-23	1.65129999412069e-21	H6G84_RS13630	NC_999999999.1	2707164	2708543	-	1380	protein_coding	DUF1254 domain-containing protein && PF06742:Protein of unknown function (DUF1214)|PF06863:Protein of unknown function (DUF1254)	-
H6G84_RS05545	1652.04714716845	1402.69921758143	1179.07726876246	325.648135769567	377.075971547324	365.670491407577	1411.27454450411	356.131532908156	1.98586236850175	3.98989331687682e-23	1.80945161826782e-21	H6G84_RS05545	NC_999999999.1	1083063	1084304	+	1242	protein_coding	S-layer homology domain-containing protein && PF00395:S-layer homology domain	-
H6G84_RS10940	1008.00873857989	1079.85574686824	855.720818048539	3625.00479660732	3176.44296031805	3407.0738586082	981.195101165557	3402.84053851119	-1.79475408737563	6.63571512611768e-23	2.95746958638176e-21	H6G84_RS10940	NC_999999999.1	2160810	2161067	-	258	protein_coding	Ycf34 family protein && -	-
H6G84_RS11615	1253.8068835091	1429.60284014086	1314.62950454183	5262.43304041417	3995.87969848656	5368.04281386323	1332.6797427306	4875.45185092132	-1.87112271749492	7.8430704451616e-23	3.43632832215979e-21	H6G84_RS11615	NC_999999999.1	2301221	2301556	-	336	protein_coding	DUF1036 domain-containing protein && PF06282:Protein of unknown function (DUF1036)	-
H6G84_RS08710	709.033110372724	711.554431140844	716.382206968069	2362.22503501812	2654.16459972713	2169.64491568496	712.323249493879	2395.3448501434	-1.74942731238476	8.71795002619057e-23	3.75598346961711e-21	H6G84_RS08710	NC_999999999.1	1709700	1710095	-	396	protein_coding	cyclic nucleotide-binding domain-containing protein && PF00027:Cyclic nucleotide-binding domain	cNMP_binding
H6G84_RS06270	2142.46171517625	1584.53059763828	895.099121179976	254.189297199443	198.105585051728	257.432025950934	1540.69714466483	236.575636067368	2.70144251890987	9.68499930130257e-23	4.1042169170274e-21	H6G84_RS06270	NC_999999999.1	1213900	1214547	-	648	protein_coding	hypothetical protein && PF05019:Coenzyme Q (ubiquinone) biosynthesis protein Coq4	-
H6G84_RS00095	444.327415833574	338.61455979975	237.784368909063	47.9795058970836	60.7823954135984	49.7311868314304	340.242114847462	52.8310293807042	2.68578917603865	2.08666612136915e-22	8.70005148990201e-21	hoxU	NC_999999999.1	18921	19637	+	717	protein_coding	bidirectional hydrogenase complex protein HoxU && PF10588:NADH-ubiquinone oxidoreductase-G iron-sulfur binding region|PF13510:2Fe-2S iron-sulfur cluster binding domain|PF00037:4Fe-4S binding domain	Fer4
H6G84_RS07730	1176.99496321872	1152.21721444189	889.798195758437	248.064253893432	276.897579106393	166.745744081855	1073.00345780635	230.56919236056	2.21948191336369	4.56893141117303e-22	1.87471233299719e-20	sir	NC_999999999.1	1496891	1498765	-	1875	protein_coding	sulfite reductase%2C ferredoxin dependent && PF03460:Nitrite/Sulfite reductase ferredoxin-like half domain|PF01077:Nitrite and sulphite reductase 4Fe-4S domain	-
H6G84_RS10570	89.8108606472117	130.807268306205	185.532389753887	8.16672440801423	4.50239966026655	10.7263344146223	135.383506235768	7.79848616096768	4.10638400038799	6.5037647047109e-22	2.62691121276214e-20	H6G84_RS10570	NC_999999999.1	2082189	2082710	+	522	protein_coding	shikimate kinase && PF01202:Shikimate kinase	SKI
H6G84_RS11550	392.331654406241	302.433826012927	253.687145173682	42.8753031420747	34.8935973670658	67.2833704189941	316.150875197617	48.3507569760449	2.6989739717169	7.89285322011552e-22	3.1389270113844e-20	clcA	NC_999999999.1	2287157	2288548	+	1392	protein_coding	H(+)/Cl(-) exchange transporter ClcA && PF00654:Voltage gated chloride channel	Voltage_CLC
H6G84_RS01645	190.257217950014	172.554268829461	154.484112284869	772.776297108347	572.930356768919	767.420471300701	172.431866354782	704.375708392655	-2.03439418769035	1.00052654738601e-21	3.91872897726187e-20	H6G84_RS01645	NC_999999999.1	329351	329755	-	405	protein_coding	AbrB family transcriptional regulator && PF14250:AbrB-like transcriptional regulator	-
H6G84_RS07575	213.891654962438	177.192824443157	184.775114693667	693.150734130208	680.987948615316	659.182005844058	191.953198033087	677.773562863194	-1.82303041124201	4.4283193777942e-21	1.7085381479997e-19	H6G84_RS07575	NC_999999999.1	1464764	1467310	-	2547	protein_coding	glycosyltransferase && PF00534:Glycosyl transferases group 1|PF00535:Glycosyl transferase family 2	Glycos_transf_2
H6G84_RS12565	950.10436789945	1044.60272420416	1181.34909394312	3301.39834193975	4168.09648549176	3409.02410122904	1058.68539534891	3626.17297622018	-1.77528225831124	6.34077347664176e-21	2.41042638781161e-19	H6G84_RS12565	NC_999999999.1	2501347	2501898	+	552	protein_coding	SocA family protein && PF13274:Protein of unknown function (DUF4065)	-
H6G84_RS11260	5763.25746547963	4978.09788461769	3970.39314073318	1393.44735211743	1293.31430241157	1484.13463445955	4903.91616361016	1390.29876299618	1.81813551028573	1.80892114910068e-20	6.77690024699312e-19	rpoB	NC_999999999.1	2222218	2225520	+	3303	protein_coding	DNA-directed RNA polymerase subunit beta && PF04563:RNA polymerase beta subunit|PF04565:RNA polymerase Rpb2, domain 3|PF04560:RNA polymerase Rpb2, domain 7|PF10385:RNA polymerase beta subunit external 1 domain|PF04561:RNA polymerase Rpb2, domain 2|PF00562:RNA polymerase Rpb2, domain 6	RNA_pol_Rpb2_6
H6G84_RS01710	242.252979377347	243.060314157628	232.483443487523	827.901686862443	756.40314292478	772.296077852802	239.2655790075	785.533635880008	-1.71576263778923	2.2514736437192e-20	8.31437052716306e-19	psbZ	NC_999999999.1	344744	344932	+	189	protein_coding	photosystem II reaction center protein PsbZ && -	-
H6G84_RS12990	1129.72608919387	977.807523366948	775.449661665225	3426.96172971297	3389.18134426565	3199.37301948869	960.994424742016	3338.5053644891	-1.79798936674716	2.40649528380367e-20	8.69967258565368e-19	H6G84_RS12990	NC_999999999.1	2576941	2577141	-	201	protein_coding	hypothetical protein && -	-
H6G84_RS07875	3733.05932611239	3014.13343777914	2021.92441078726	654.35879319214	732.765544708381	577.271815768761	2923.03905822626	654.798717889761	2.15815088307551	2.42311963700992e-20	8.69967258565368e-19	H6G84_RS07875	NC_999999999.1	1525968	1526555	-	588	protein_coding	heme-copper oxidase subunit III && PF00510:Cytochrome c oxidase subunit III	-
H6G84_RS08380	255.251919734181	288.518159171841	260.502620715661	998.38205887974	1015.29112339011	791.798504061206	268.090899873895	935.157228777018	-1.80175724645783	6.35571644095654e-20	2.25062013696886e-18	H6G84_RS08380	NC_999999999.1	1637259	1638215	+	957	protein_coding	CHAD domain-containing protein && PF05235:CHAD domain	-
H6G84_RS04730	436.055362879225	382.216982568484	282.46359746204	64.3129547131121	75.4151943094647	88.7360392482386	366.911980969917	76.1547294236051	2.26440058559415	8.64655642111143e-20	3.0204524795369e-18	H6G84_RS04730	NC_999999999.1	930539	931735	+	1197	protein_coding	glycerol dehydrogenase && PF00465:Iron-containing alcohol dehydrogenase	-
H6G84_RS08730	694.852448165269	701.349608790714	616.421899019036	2339.76654289608	1901.13825654755	2128.68982064731	670.874651991673	2123.19820669698	-1.66290186738573	9.33314008748904e-20	3.21682228348789e-18	H6G84_RS08730	NC_999999999.1	1713295	1713774	+	480	protein_coding	photosystem I reaction center subunit III && PF02507:Photosystem I reaction centre subunit III	-
H6G84_RS01380	134.716290970818	101.120512378555	90.1157321661736	407.31537984971	480.631163733454	434.904104447411	108.650845171849	440.950216010192	-2.03060912494153	1.53514257834935e-19	5.15587623832063e-18	H6G84_RS01380	NC_999999999.1	279540	280550	-	1011	protein_coding	hypothetical protein && -	-
H6G84_RS05525	174.894833891939	167.915713215766	164.328688067728	34.7085787340605	30.3911977067992	25.3531540709253	169.046411725144	30.1509768372617	2.48812906551899	1.53579292205295e-19	5.15587623832063e-18	nth	NC_999999999.1	1079819	1080529	+	711	protein_coding	endonuclease III && PF00730:HhH-GPD superfamily base excision DNA repair protein	HhH-GPD
H6G84_RS11420	1068.27655296157	1159.6389034238	829.973466001061	3723.00548950349	3180.94535997832	3360.26803570803	1019.29630746214	3421.40629506328	-1.74780657214472	2.23112122403602e-19	7.39416456940142e-18	H6G84_RS11420	NC_999999999.1	2261953	2262885	-	933	protein_coding	RpoD/SigA family RNA polymerase sigma factor && PF04542:Sigma-70 region 2|PF00140:Sigma-70 factor, region 1.2|PF04545:Sigma-70, region 4|PF04539:Sigma-70 region 3	Sigma70_r2
H6G84_RS03925	1494.87814103583	1143.86781433724	827.701640820401	4703.0124184652	5369.11159486786	4177.41969384016	1155.48253206449	4749.84790239107	-2.04068829310497	3.70012620750433e-19	1.21073749954414e-17	htpG	NC_999999999.1	768925	770841	+	1917	protein_coding	molecular chaperone HtpG && PF13589:Histidine kinase-, DNA gyrase B-, and HSP90-like ATPase|PF00183:Hsp90 protein	-
H6G84_RS06795	1025.73456633921	765.361676259708	477.840562998786	160.271966507279	127.19279040253	150.168681804712	756.312268532567	145.87781290484	2.3712934497208	4.78763654120551e-19	1.54700505737703e-17	H6G84_RS06795	NC_999999999.1	1313423	1314742	+	1320	protein_coding	cbb3-type cytochrome c oxidase subunit I && PF00115:Cytochrome C and Quinol oxidase polypeptide I	-
H6G84_RS07935	723.213772580178	615.072474375983	592.189097091998	1966.13890122943	1842.60706096409	2037.02841746781	643.491781349387	1948.59145988711	-1.59990968250797	1.10344185712429e-18	3.52147802551393e-17	H6G84_RS07935	NC_999999999.1	1536722	1537258	-	537	protein_coding	hypothetical protein && -	-
H6G84_RS00365	1481.87920067899	1685.65111001684	1591.79217658233	4622.36601493606	4244.63727971629	4448.50341813697	1586.44082909272	4438.50223759644	-1.48405654037716	3.07271028363288e-18	9.68653180876949e-17	H6G84_RS00365	NC_999999999.1	67478	67738	+	261	protein_coding	hypothetical protein && -	-
H6G84_RS05695	1870.66568953337	1470.42212954138	1846.23659681623	4980.68104833768	5083.20921644094	5925.81220342358	1729.10813863033	5329.90082273407	-1.62421660381364	3.47994867743058e-18	1.08381534110338e-16	H6G84_RS05695	NC_999999999.1	1111235	1112212	+	978	protein_coding	pentapeptide repeat-containing protein && PF00805:Pentapeptide repeats (8 copies)	Pentapeptide
H6G84_RS03890	5415.83124139699	5342.68835585413	4072.62527386287	18733.4449514336	18984.3681675139	13536.6340312533	4943.714957038	17084.8157167336	-1.78919966180709	4.40043169506567e-18	1.34557770812264e-16	H6G84_RS03890	NC_999999999.1	761540	762268	+	729	protein_coding	Bax inhibitor-1 family protein && PF01027:Inhibitor of apoptosis-promoting Bax1	-
H6G84_RS09670	233.980926422999	227.289225071065	176.445089031247	793.193108128382	789.045540461713	640.654700946075	212.57174684177	740.96444984539	-1.80496196233361	4.42453018144776e-18	1.34557770812264e-16	H6G84_RS09670	NC_999999999.1	1903917	1904408	+	492	protein_coding	bifunctional nuclease family protein && PF02577:Bifunctional nuclease	-
H6G84_RS08345	96.9011917509389	107.614490237729	121.921284695411	12.2500866120213	9.0047993205331	17.5521835875637	108.812322228026	12.9356898400394	3.06239871634183	6.97693350209639e-18	2.09713640731618e-16	H6G84_RS08345	NC_999999999.1	1626454	1626747	-	294	protein_coding	hypothetical protein && -	-
H6G84_RS00275	980.829136015602	738.458053700276	561.8980946832	186.813820833326	194.728785306528	189.17353422152	760.395094799693	190.238713453791	1.99707800378845	9.02694197796718e-18	2.68214310494772e-16	H6G84_RS00275	NC_999999999.1	48573	49997	-	1425	protein_coding	trigger factor && PF05697:Bacterial trigger factor protein (TF)|PF05698:Bacterial trigger factor protein (TF) C-terminus|PF00254:FKBP-type peptidyl-prolyl cis-trans isomerase	FKBP_C
H6G84_RS00550	5814.07150505634	4876.97737223913	3958.27673976966	19321.4491088107	24800.3429286632	14182.1643387515	4883.10853902171	19434.6521254085	-1.99293725077177	9.98414264422618e-18	2.93284190174144e-16	dnaK	NC_999999999.1	104749	106653	-	1905	protein_coding	molecular chaperone DnaK && PF00012:Hsp70 protein	HSP70
H6G84_RS02175	152.442118730136	169.771135461244	117.377634334092	528.795405418922	638.215151842783	472.933835553799	146.530296175157	546.648130938501	-1.90264716519594	2.47573411992187e-17	7.19075584269443e-16	H6G84_RS02175	NC_999999999.1	417677	418891	+	1215	protein_coding	HlyD family efflux transporter periplasmic adaptor subunit && PF13437:HlyD family secretion protein	-
H6G84_RS10025	29.5430462655302	46.385556136952	40.8928532518771	228.668283424399	204.859184542128	150.168681804712	38.9404852181198	194.565383257079	-2.30785310266874	1.48860967462667e-16	4.27561778767772e-15	H6G84_RS10025	NC_999999999.1	1979726	1979974	+	249	protein_coding	hypothetical protein && -	-
H6G84_RS05435	44.9054303236059	42.6747116459958	22.7182518065984	176.605415323308	199.231184966795	176.496957186057	36.7661312587334	184.111185825387	-2.34746975251312	1.71261331921531e-16	4.86495102216658e-15	H6G84_RS05435	NC_999999999.1	1065632	1066357	+	726	protein_coding	DUF4079 domain-containing protein && PF13301:Protein of unknown function (DUF4079)	-
H6G84_RS06205	82.7205295434845	66.7952008372109	64.3683801186954	262.356021607457	252.134380974927	273.033966917657	71.2947034997969	262.50812316668	-1.88972583394537	1.77967267834021e-16	5.00049334077112e-15	H6G84_RS06205	NC_999999999.1	1202025	1202483	-	459	protein_coding	hypothetical protein && -	-
H6G84_RS05680	17534.3888195175	15581.8360175249	9563.6267355177	59312.8776943054	44606.3990341758	60537.4811935072	14226.6171908534	54818.9193073294	-1.94618281160155	2.0940917971964e-16	5.82067451156204e-15	H6G84_RS05680	NC_999999999.1	1108536	1108886	-	351	protein_coding	DUF1257 domain-containing protein && PF06868:Protein of unknown function (DUF1257)	-
H6G84_RS01345	7096.23971298035	6656.32730565261	4856.40496119051	26661.2926705135	32902.4111173129	16668.723680323	6202.99065994116	25410.8091560498	-2.03451474917067	2.8138869150073e-16	7.70751172645581e-15	groL	NC_999999999.1	272027	273661	+	1635	protein_coding	chaperonin GroEL && PF00118:TCP-1/cpn60 chaperonin family	-
H6G84_RS07895	6842.16951509679	5403.91728995491	4573.18408866825	1833.4296295992	1742.42866852315	1898.56119138814	5606.42363123998	1824.8064965035	1.61900860986611	2.83254782983869e-16	7.70751172645581e-15	H6G84_RS07895	NC_999999999.1	1530344	1531300	+	957	protein_coding	heme o synthase && PF01040:UbiA prenyltransferase family	UbiA
H6G84_RS08470	778.754699559375	921.217144879867	926.147398648994	2519.43447987239	2716.0725950558	2194.02294844546	875.373081029412	2476.51000779122	-1.49938893776692	5.67553922335307e-16	1.5282571762883e-14	H6G84_RS08470	NC_999999999.1	1656829	1657305	-	477	protein_coding	universal stress protein && PF00582:Universal stress protein family	Usp
H6G84_RS05685	4197.47601340653	4331.48323206858	3877.24830832612	15477.984434289	10044.8536420547	19038.2684646441	4135.40251793374	14853.7021803292	-1.84480781510218	7.51070857420571e-16	2.00156512003317e-14	H6G84_RS05685	NC_999999999.1	1109021	1110529	-	1509	protein_coding	AAA family ATPase && PF00004:ATPase family associated with various cellular activities (AAA)	AAA
H6G84_RS06460	2244.08979432967	1989.0126471525	1912.87680211558	5162.390666416	5382.61879384866	5457.75397442189	2048.65974786592	5334.25447822885	-1.38099783034551	7.80869907391404e-16	2.05974358225182e-14	rsmG	NC_999999999.1	1252895	1253629	-	735	protein_coding	16S rRNA (guanine(527)-N(7))-methyltransferase RsmG && PF02527:rRNA small subunit methyltransferase G	-
H6G84_RS00100	224.527151618029	167.915713215766	112.076708912552	32.6668976320569	15.7583988109329	28.2785180021859	168.173191248783	25.5679381483919	2.70285626148999	9.15242804414102e-16	2.38980065597016e-14	H6G84_RS00100	NC_999999999.1	19625	20179	+	555	protein_coding	oxidoreductase && PF01058:NADH ubiquinone oxidoreductase, 20 Kd subunit	-
H6G84_RS06840	1553.96423356689	1245.91603783853	1147.27171623322	3603.56714503628	3869.8125079991	3682.05806814669	1315.71732921288	3718.47924039402	-1.49981275808119	1.06169806734167e-15	2.74448950407821e-14	H6G84_RS06840	NC_999999999.1	1324909	1325133	+	225	protein_coding	hypothetical protein && -	-
H6G84_RS09920	98.0829136015602	90.9156900284259	64.3683801186954	6.12504330601067	6.75359949039983	11.7014557250425	84.4556612495605	8.19336617381765	3.34694291452368	1.60732566977518e-15	4.11379886769191e-14	H6G84_RS09920	NC_999999999.1	1951809	1952759	-	951	protein_coding	o-succinylbenzoate synthase && PF13378:Enolase C-terminal domain-like	-
H6G84_RS07595	29.5430462655302	32.4698892958664	54.5238043358361	217.439037363379	150.830388618929	312.038819334466	38.8455799657442	226.769415105591	-2.52796461625863	1.80227375097655e-15	4.56752710419057e-14	H6G84_RS07595	NC_999999999.1	1470873	1472216	-	1344	protein_coding	class I SAM-dependent methyltransferase && PF13847:Methyltransferase domain	-
H6G84_RS09790	309.611124862756	344.180826536184	225.667967945544	933.048263615626	1150.3631131981	846.405297444738	293.153306448161	976.605558086156	-1.73820367759424	4.27102343887408e-15	1.07190248441646e-13	H6G84_RS09790	NC_999999999.1	1926716	1927237	-	522	protein_coding	phycocyanin subunit beta && PF00502:Phycobilisome protein	-
H6G84_RS12380	1107.27337403207	1240.3497711021	1200.28097044861	3524.96242260914	4572.18685500068	2861.9810460833	1182.63470519426	3653.04344123104	-1.62669915357116	5.35503732696873e-15	1.3310357202129e-13	H6G84_RS12380	NC_999999999.1	2467675	2468448	+	774	protein_coding	PspA/IM30 family protein && PF04012:PspA/IM30 family	-
H6G84_RS02750	33.0882118173938	22.265066945737	37.8637530109973	290.939557035507	94.5503928655975	382.24755368472	31.0723439247094	255.912501195275	-3.04067973247469	6.40948241499087e-15	1.57795352788108e-13	H6G84_RS02750	NC_999999999.1	542603	543022	+	420	protein_coding	adenosylmethionine decarboxylase && PF02675:S-adenosylmethionine decarboxylase	-
H6G84_RS04110	40.178542921121	49.1686895051691	69.669305540235	214.376515710374	285.902378426926	197.949626015302	53.0055126555084	232.742840050867	-2.11606536209916	7.15163594989316e-15	1.74405461608244e-13	H6G84_RS04110	NC_999999999.1	814276	814533	-	258	protein_coding	hypothetical protein && -	-
H6G84_RS01075	177.258277593181	288.518159171841	265.803546137201	819.734962454429	787.919940546646	762.5448647486	243.859994300741	790.066589249892	-1.69127195175139	7.87154935883488e-15	1.90167804603628e-13	H6G84_RS01075	NC_999999999.1	221821	222324	+	504	protein_coding	DUF4359 domain-containing protein && PF14271:Domain of unknown function (DUF4359)	-
H6G84_RS02335	242.252979377347	164.20486872481	184.775114693667	650.275430988133	599.944754730518	581.172301010442	197.077654265275	610.464162243031	-1.63602241617362	1.0604132086819e-14	2.53811865226177e-13	H6G84_RS02335	NC_999999999.1	448872	449288	-	417	protein_coding	hypothetical protein && -	-
H6G84_RS02570	446.690859534816	349.747093272618	309.725499629958	85.7506062841494	126.067190487463	76.059462212776	368.721150812464	95.9590863281296	1.94374343629934	1.34896810040156e-14	3.19915829315417e-13	H6G84_RS02570	NC_999999999.1	497520	498701	+	1182	protein_coding	acetate/propionate family kinase && PF00871:Acetokinase family	-
H6G84_RS05645	79.1753639916209	237.494047421194	299.880923847099	1177.02915530505	1004.03512423944	1284.23476582341	205.516778419971	1155.0996817893	-2.48381804648029	1.95863136429069e-14	4.60278370608313e-13	H6G84_RS05645	NC_999999999.1	1101939	1102316	+	378	protein_coding	DUF760 domain-containing protein && PF05542:Protein of unknown function (DUF760)	-
H6G84_RS07385	388.786488854377	193.891624652459	119.649459514751	1091.2785490209	1124.47431515157	1439.27905418022	234.109191007196	1218.34397278423	-2.3868795408864	3.02885121818157e-14	7.05367603513455e-13	H6G84_RS07385	NC_999999999.1	1429692	1429886	-	195	protein_coding	hypothetical protein && -	-
H6G84_RS12365	5.90860925310603	10.2048223501294	8.33002566241941	74.5213602231299	54.0287959231986	100.437494973281	8.14781908855163	76.3292170398699	-3.21045263524521	3.07608676982056e-14	7.09971812498764e-13	H6G84_RS12365	NC_999999999.1	2465638	2465898	-	261	protein_coding	hypothetical protein && -	-
H6G84_RS06585	1747.76661706876	1038.10874634499	839.81804178392	274.606108219479	303.911977067992	346.168065199173	1208.56446839922	308.228716828881	1.9696031409611	3.10419037113428e-14	7.10117885786028e-13	H6G84_RS06585	NC_999999999.1	1278858	1279001	+	144	protein_coding	high light inducible protein && -	-
H6G84_RS09210	135.898012821439	205.024158125328	202.949716138946	568.608186907991	550.418358467586	575.321573147921	181.290629028571	564.782706174499	-1.63331022790356	3.90661281412461e-14	8.85841589869484e-13	H6G84_RS09210	NC_999999999.1	1795107	1798250	+	3144	protein_coding	EAL domain-containing protein && PF00563:EAL domain|PF00989:PAS fold|PF08447:PAS fold|PF00990:Diguanylate cyclase, GGDEF domain|PF01590:GAF domain	EAL
H6G84_RS03090	987.919467119329	834.940010465136	612.635523717937	234.793326730409	283.651178596793	189.17353422152	811.8316671008	235.872679849574	1.78315773032531	4.65004599935397e-14	1.04524947028957e-12	H6G84_RS03090	NC_999999999.1	605711	607708	+	1998	protein_coding	NAD(P)H-quinone oxidoreductase subunit 5 && PF00361:Proton-conducting membrane transporter|PF01010:NADH-dehyrogenase subunit F, TMs, (complex I) C-terminus|PF00662:NADH-Ubiquinone oxidoreductase (complex I), chain 5 N-terminus	-
H6G84_RS04210	138.261456522681	108.542201360468	131.008585418051	537.982970377938	321.921575709058	729.390740194313	125.937414433733	529.765095427103	-2.07479748262642	5.27283263488389e-14	1.17502347941163e-12	H6G84_RS04210	NC_999999999.1	830340	830531	-	192	protein_coding	hypothetical protein && -	-
H6G84_RS06465	25895.0709126625	19021.7888606413	15673.3219213722	58803.4782593555	73712.1616379689	57002.6664432339	20196.7272315587	63172.7687801861	-1.64525240091623	5.64611886293129e-14	1.24745446672456e-12	H6G84_RS06465	NC_999999999.1	1253744	1253881	-	138	protein_coding	hypothetical protein && -	-
H6G84_RS03635	771.664368455648	937.915945089169	1010.20493033341	332.79401962658	290.404778087192	345.192943888752	906.595081292742	322.797247200842	1.49025020694741	5.87559412970649e-14	1.28715345977045e-12	H6G84_RS03635	NC_999999999.1	713741	716995	+	3255	protein_coding	efflux RND transporter permease subunit && PF00873:AcrB/AcrD/AcrF family	ACR_tran
H6G84_RS00835	252.888476032938	318.204915099491	274.133571799621	813.609919148418	791.296740291846	710.863435296329	281.74232097735	771.923364912198	-1.45268350572345	7.11247526244718e-14	1.54502088684252e-12	H6G84_RS00835	NC_999999999.1	170024	170836	+	813	protein_coding	membrane protein && PF01145:SPFH domain / Band 7 family	-
H6G84_RS03630	252.888476032938	218.012113843674	245.357119511263	64.3129547131121	78.7919940546646	39.0048524168082	238.752569795958	60.7032670615283	1.98175216045103	1.06767304465222e-13	2.29994568368833e-12	H6G84_RS03630	NC_999999999.1	712461	713744	+	1284	protein_coding	efflux RND transporter periplasmic adaptor subunit && PF13533:Biotin-lipoyl like|PF16576:Barrel-sandwich domain of CusB or HlyD membrane-fusion	-
H6G84_RS00370	1357.79840636377	1341.47028348065	1261.62025032643	3341.21112342882	2972.70937569099	3225.70129487004	1320.29631339028	3179.87393132995	-1.2684165732196	1.08918897275317e-13	2.32690371451813e-12	H6G84_RS00370	NC_999999999.1	67778	68476	+	699	protein_coding	phosphoadenylyl-sulfate reductase && PF01507:Phosphoadenosine phosphosulfate reductase family	-
H6G84_RS05125	387.604767003756	342.325404290706	327.142826015017	88.8131279371548	60.7823954135984	127.740891665047	352.357665769826	92.4454716719333	1.9240186812108	1.33926574816934e-13	2.82508258237551e-12	H6G84_RS05125	NC_999999999.1	1005146	1005982	+	837	protein_coding	hypothetical protein && -	-
H6G84_RS06800	341.517614829529	231.92778068476	158.270487585969	59.2087519581032	29.2655977917326	52.6565507626911	243.905294366752	47.0436335041756	2.36381841378335	1.34423658658486e-13	2.82508258237551e-12	H6G84_RS06800	NC_999999999.1	1314739	1315491	+	753	protein_coding	cbb3-type cytochrome c oxidase subunit II && PF02433:Cytochrome C oxidase, mono-heme subunit/FixO	-
H6G84_RS07810	236.344370124241	282.024181312668	306.696399389078	861.589425045501	981.523125938108	659.182005844058	275.021650275329	834.098185609223	-1.59743160598111	1.71420883331648e-13	3.57357244687348e-12	H6G84_RS07810	NC_999999999.1	1511303	1512784	-	1482	protein_coding	amidophosphoribosyltransferase && PF13522:Glutamine amidotransferase domain|PF00156:Phosphoribosyl transferase domain	Pribosyltran
H6G84_RS04655	397.058541808725	403.554338391482	327.900101075237	132.709271630231	108.057591846397	131.641376906728	376.170993758482	124.136080127785	1.59627362042829	1.87597141259758e-13	3.87950888125179e-12	kdpA	NC_999999999.1	915723	917396	-	1674	protein_coding	potassium-transporting ATPase subunit KdpA && PF03814:Potassium-transporting ATPase A subunit	-
H6G84_RS07075	499.86834281277	552.915829152468	561.14081962298	1410.80164148446	1748.05666809849	1250.1055199587	537.974997196073	1469.65460984722	-1.44875877022386	1.94406683404932e-13	3.98842283017262e-12	H6G84_RS07075	NC_999999999.1	1368889	1369221	+	333	protein_coding	hypothetical protein && -	-
H6G84_RS09730	4258.92554963883	3746.09751362024	3444.84424894054	9172.25235075098	9769.08166286335	8901.88244282605	3816.62243739987	9281.07215214679	-1.28223867933997	2.64348109085682e-13	5.38062883453928e-12	H6G84_RS09730	NC_999999999.1	1917722	1918654	-	933	protein_coding	DUF1517 domain-containing protein && PF07466:Protein of unknown function (DUF1517)	-
H6G84_RS02820	505.776952065876	397.988071655048	381.666630350853	138.834314936242	155.332788279196	139.442347390089	428.477218023926	144.536483535176	1.56631573686081	3.12877223221032e-13	6.31865329708101e-12	H6G84_RS02820	NC_999999999.1	555890	557476	-	1587	protein_coding	glucose-6-phosphate isomerase && PF00342:Phosphoglucose isomerase	-
H6G84_RS10510	184470.326047522	163901.507187674	122819.412916832	418838.627989418	480703.202128018	398281.47339196	157063.748717343	432607.767836465	-1.46171759497726	3.60744643016379e-13	7.2288752108321e-12	H6G84_RS10510	NC_999999999.1	2071425	2071967	-	543	protein_coding	hypothetical protein && -	-
H6G84_RS12270	115.808741360878	113.180756974163	127.979485177171	29.6043759790516	30.3911977067992	23.4029114500849	118.989661170737	27.7994950453119	2.10328389018679	6.3069288774208e-13	1.25410854985637e-11	H6G84_RS12270	NC_999999999.1	2445682	2447727	+	2046	protein_coding	EAL domain-containing protein && PF00563:EAL domain|PF00990:Diguanylate cyclase, GGDEF domain|PF13426:PAS domain	EAL
H6G84_RS07805	135.898012821439	123.385579324292	110.562158792112	24.5001732240427	36.0191972821324	23.4029114500849	123.281916979281	27.97409398542	2.14447332456499	6.79292467023764e-13	1.34043589866903e-11	H6G84_RS07805	NC_999999999.1	1509674	1511269	+	1596	protein_coding	permease && -	-
H6G84_RS12385	11.8172185062121	16.6988002093027	15.1455012043989	73.5005196721281	76.5407942245313	107.263344146223	14.5538399733046	85.7682193476273	-2.54707541130605	7.01202625755037e-13	1.37318847543695e-11	H6G84_RS12385	NC_999999999.1	2468647	2469315	+	669	protein_coding	PspA/IM30 family protein && PF04012:PspA/IM30 family	-
H6G84_RS00125	219.800264215544	185.542224547808	193.105140356086	57.1670708560996	36.0191972821324	66.3082491085739	199.482543039813	53.1648390822686	1.89914329314353	9.73528506149863e-13	1.89215878826872e-11	hypF	NC_999999999.1	23213	25525	+	2313	protein_coding	carbamoyltransferase HypF && PF00708:Acylphosphatase|PF07503:HypF finger|PF01300:Telomere recombination	Sua5_yciO_yrdC
H6G84_RS00265	3129.19946044496	2912.08521427785	2267.28153029852	1078.00762185788	1052.43592058731	1111.63829387903	2769.52206834044	1080.69394544141	1.35718004421885	9.8376374736498e-13	1.89778304995408e-11	clpX	NC_999999999.1	46397	47746	-	1350	protein_coding	ATP-dependent protease ATP-binding subunit ClpX && PF07724:AAA domain (Cdc48 subfamily)|PF06689:ClpX C4-type zinc finger|PF10431:C-terminal, D2-small domain, of ClpB protein	-
H6G84_RS06830	4075.75866279254	3424.1817540298	2831.45145016238	9342.73272276828	10453.4464112239	8028.17374868955	3443.79728899491	9274.78429422723	-1.4296466005398	1.15588421280548e-12	2.21330421489049e-11	H6G84_RS06830	NC_999999999.1	1321322	1321750	-	429	protein_coding	pentapeptide repeat-containing protein && PF00805:Pentapeptide repeats (8 copies)	Pentapeptide
H6G84_RS00110	800.025692870557	632.698985708025	433.161334445809	157.209444854274	205.984784457195	198.924747325722	621.962004341464	187.372992212397	1.72904866835283	3.0691057420027e-12	5.83355760520367e-11	H6G84_RS00110	NC_999999999.1	21628	22086	+	459	protein_coding	hydrogenase maturation protease && -	-
H6G84_RS11200	179.621721294423	204.096447002589	218.095217343345	532.878767622929	505.39436186492	511.938687970607	200.604461880119	516.737272486152	-1.36176141071124	3.64063021317308e-12	6.86936430733752e-11	H6G84_RS11200	NC_999999999.1	2208888	2209679	-	792	protein_coding	RNA polymerase sigma factor SigF && PF04542:Sigma-70 region 2|PF04539:Sigma-70 region 3|PF04545:Sigma-70, region 4	Sigma70_r2
H6G84_RS07625	105.173244705287	93.698823396643	55.2810793960561	17.3542893670302	9.0047993205331	10.7263344146223	84.7177158326622	12.3618077007285	2.76246057748707	3.84001473214577e-12	7.19307107434552e-11	folB	NC_999999999.1	1478373	1478750	-	378	protein_coding	dihydroneopterin aldolase && PF02152:Dihydroneopterin aldolase	-
H6G84_RS02010	269.432581941635	232.855491807499	234.755268668183	87.792287386153	85.5455935450644	72.1589769710952	245.681114139106	81.8322859674375	1.58560182186367	4.44275684935078e-12	8.26224924861279e-11	H6G84_RS02010	NC_999999999.1	391468	391911	-	444	protein_coding	hypothetical protein && -	-
H6G84_RS04070	2496.97827036261	3616.21795643678	3868.16100760348	10161.4468446717	7795.90501175153	9863.35205490037	3327.11907813429	9273.5679704412	-1.47848356400503	4.55425736756242e-12	8.40911092510633e-11	H6G84_RS04070	NC_999999999.1	801964	802791	-	828	protein_coding	RNA polymerase sigma factor SigF && PF04542:Sigma-70 region 2|PF08281:Sigma-70, region 4	Sigma70_r2
H6G84_RS12445	15976.8794203987	13840.5222401437	10329.2318214001	35710.0233145932	39656.0106077127	32025.9091981308	13382.2111606475	35797.3143734789	-1.41963190318302	4.97400671942655e-12	9.11901231894867e-11	ppsA	NC_999999999.1	2481388	2483904	+	2517	protein_coding	phosphoenolpyruvate synthase && PF00391:PEP-utilising enzyme, mobile domain|PF02896:PEP-utilising enzyme, TIM barrel domain|PF01326:Pyruvate phosphate dikinase, PEP/pyruvate binding domain	-
H6G84_RS03810	329.700396323317	309.855514994839	324.113725774137	755.422007741317	839.697536639712	737.191710677675	321.223212364098	777.437085019568	-1.27516307803336	5.21016723082751e-12	9.48470583921769e-11	H6G84_RS03810	NC_999999999.1	751255	751617	+	363	protein_coding	DUF2973 domain-containing protein && PF11189:Protein of unknown function (DUF2973)	-
H6G84_RS04325	41.3602647717422	44.5301338914739	14.388226144179	168.438690915294	127.19279040253	214.526688292445	33.4262082691317	170.052723203423	-2.37257206960973	7.16580472640415e-12	1.2953570082346e-10	sufR	NC_999999999.1	851056	851700	+	645	protein_coding	iron-sulfur cluster biosynthesis transcriptional regulator SufR && PF13412:Winged helix-turn-helix DNA-binding	-
H6G84_RS12580	1865.93880213089	2202.38620538248	1833.36292079249	4466.17741063278	5279.06360166253	4334.41422481781	1967.22930943529	4693.21841237104	-1.25432823643128	7.53117812778112e-12	1.34298347815433e-10	H6G84_RS12580	NC_999999999.1	2503955	2505334	-	1380	protein_coding	hypothetical protein && -	-
H6G84_RS06280	133.534569120196	130.807268306205	105.261233370573	29.6043759790516	22.5119983013327	37.0546097959678	123.201023598991	29.723661358784	2.04019854496933	7.53317618307072e-12	1.34298347815433e-10	H6G84_RS06280	NC_999999999.1	1215786	1217372	+	1587	protein_coding	FAM83 family protein && PF13091:PLD-like domain	-
H6G84_RS10590	644.038408588558	461.072428001303	352.890178062495	156.188604303272	90.047993205331	154.069167046392	486.000338217452	133.435254851665	1.8596913207891	9.25805959157212e-12	1.63918383864479e-10	H6G84_RS10590	NC_999999999.1	2084643	2086181	+	1539	protein_coding	YifB family Mg chelatase-like AAA ATPase && PF13541:Subunit ChlI of Mg-chelatase|PF01078:Magnesium chelatase, subunit ChlI|PF13335:Magnesium chelatase, subunit ChlI C-terminal	-
H6G84_RS06210	960.739864555041	766.289387382447	573.257220586499	2475.53833617931	3361.04134638898	1788.37248331066	766.762157507996	2541.65072195965	-1.73014861065084	1.10717087186299e-11	1.94696374405839e-10	H6G84_RS06210	NC_999999999.1	1202757	1202948	+	192	protein_coding	hypothetical protein && -	-
H6G84_RS04320	102.809801004045	100.192801255816	96.9312077081531	390.981931033681	220.617583353061	517.789415833129	99.9779366560048	376.462976739957	-1.91523177663571	1.15042378603487e-11	2.00935505871631e-10	H6G84_RS04320	NC_999999999.1	850518	850880	-	363	protein_coding	ferredoxin--nitrite reductase && PF02943:Ferredoxin thioredoxin reductase catalytic beta chain	-
H6G84_RS02385	862.656950953481	691.144786440585	438.462259867349	211.313994057368	217.240783607861	185.273048979839	664.087999087138	204.609275548356	1.69680109272381	1.21039801903224e-11	2.09991871087138e-10	H6G84_RS02385	NC_999999999.1	458147	459001	+	855	protein_coding	GNAT family N-acetyltransferase && PF00583:Acetyltransferase (GNAT) family	Acetyltransf_1
H6G84_RS06150	580.225428655012	605.795363148593	613.392798778156	1392.42651156643	1286.56070292117	1409.0502935572	599.804530193921	1362.67916934826	-1.183570519152	1.28214472230499e-11	2.2095627381056e-10	H6G84_RS06150	NC_999999999.1	1191482	1193599	+	2118	protein_coding	phycobiliprotein ApcE && PF00427:Phycobilisome Linker polypeptide|PF00502:Phycobilisome protein	-
H6G84_RS03765	744.48476589136	1118.81961402328	979.91392792461	4483.53169999981	2074.48064346781	3172.06962279693	947.739435946418	3243.36065542152	-1.77442773754247	1.32540387085387e-11	2.26898609679289e-10	H6G84_RS03765	NC_999999999.1	743396	743623	-	228	protein_coding	hypothetical protein && -	-
H6G84_RS05540	506.958673916498	389.638671550397	334.715576617216	165.376169262288	108.057591846397	115.064314629584	410.437640694704	129.499358579423	1.66065317330186	1.59028333181689e-11	2.7045279031228e-10	H6G84_RS05540	NC_999999999.1	1082340	1083023	+	684	protein_coding	TrbI/VirB10 family protein && -	-
H6G84_RS09600	244.61642307859	200.385602511633	195.376965536746	66.3546358151156	38.2703971122657	75.0843409023558	213.45966370899	59.9031246099124	1.8241885339167	1.65129961378619e-11	2.78994085074334e-10	glgB	NC_999999999.1	1885511	1887835	-	2325	protein_coding	1%2C4-alpha-glucan branching protein GlgB && PF00128:Alpha amylase, catalytic domain|PF02922:Carbohydrate-binding module 48 (Isoamylase N-terminal domain)|PF02806:Alpha amylase, C-terminal all-beta domain	-
H6G84_RS11150	781.118143260618	702.277319913453	538.422567816382	221.522399567386	285.902378426926	194.049140773621	673.939343663484	233.824639589311	1.52734643252184	1.76814831930388e-11	2.96796325026008e-10	H6G84_RS11150	NC_999999999.1	2198567	2200156	-	1590	protein_coding	phosphoglycerate dehydrogenase && PF02826:D-isomer specific 2-hydroxyacid dehydrogenase, NAD binding domain|PF01842:ACT domain|PF00389:D-isomer specific 2-hydroxyacid dehydrogenase, catalytic domain	2-Hacid_dh_C
H6G84_RS04315	223.345429767408	304.289248258405	287.00724782336	775.838818761352	633.712752182517	709.888313985909	271.547308616391	706.479961643259	-1.37665433821875	1.85704915502886e-11	3.09707875209653e-10	sufB	NC_999999999.1	849031	850470	-	1440	protein_coding	Fe-S cluster assembly protein SufB && PF01458:Uncharacterized protein family (UPF0051)	-
H6G84_RS12940	356.879998887604	355.313360009052	333.958301556996	958.569277390671	717.007145897448	950.7432776597	348.717220151218	875.439900315939	-1.32902897762024	2.17324232528924e-11	3.58941136591982e-10	nrdR	NC_999999999.1	2569068	2569574	+	507	protein_coding	transcriptional regulator NrdR && PF03477:ATP cone domain	-
H6G84_RS03730	82.7205295434845	101.120512378555	122.678559755631	276.647789321482	363.568772566524	285.71054395312	102.173200559224	308.642368613709	-1.58517443016103	2.18002934022983e-11	3.58941136591982e-10	cobG	NC_999999999.1	734448	735911	-	1464	protein_coding	precorrin-3B synthase && PF01077:Nitrite and sulphite reductase 4Fe-4S domain|PF03460:Nitrite/Sulfite reductase ferredoxin-like half domain	-
H6G84_RS11075	651.128739692285	732.891786963842	544.480768298141	271.543586566473	249.883181144794	221.352537465386	642.833764984756	247.593101725551	1.376074057111	2.70242179265755e-11	4.4213673000125e-10	rpsD	NC_999999999.1	2185475	2186083	+	609	protein_coding	30S ribosomal protein S4 && PF01479:S4 domain|PF00163:Ribosomal protein S4/S9 N-terminal domain	S4
H6G84_RS04260	2676.59999165703	2312.78382898843	1712.95618621752	6142.3975953777	7221.84905506755	5027.72547652658	2234.11333562099	6130.65737565728	-1.45683748930959	2.88187075873742e-11	4.68530560461399e-10	sigA2	NC_999999999.1	837713	838675	+	963	protein_coding	circadian expression RNA polymerase sigma factor SigA2 && PF00140:Sigma-70 factor, region 1.2|PF04542:Sigma-70 region 2|PF04545:Sigma-70, region 4|PF04539:Sigma-70 region 3	Sigma70_r3
H6G84_RS11910	3939.8606499711	4175.62776344842	3266.88460978885	1712.97044458099	1660.25987472329	1567.99506715569	3794.12434106946	1647.07512881999	1.20371654682813	2.98934820606578e-11	4.82966569542503e-10	fusA	NC_999999999.1	2364871	2366955	+	2085	protein_coding	elongation factor G && PF00679:Elongation factor G C-terminus|PF03764:Elongation factor G, domain IV|PF03144:Elongation factor Tu domain 2|PF14492:Elongation Factor G, domain II|PF00009:Elongation factor Tu GTP binding domain	GTP_EFTU
H6G84_RS11920	1124.99920179139	918.43401151165	720.925857329389	344.0232656876	359.066372906257	341.292458647072	921.453023544142	348.127365746976	1.40291927031535	3.67583328219781e-11	5.90188138787661e-10	rpsJ	NC_999999999.1	2368285	2368602	+	318	protein_coding	30S ribosomal protein S10 && PF00338:Ribosomal protein S10p/S20e	Ribosomal_S10
H6G84_RS09265	256.433641584802	197.602469143416	160.542312766629	642.108706580119	481.756763648521	628.953245221032	204.859474498282	584.272905149891	-1.51848231124163	4.05886255672118e-11	6.47664179575572e-10	H6G84_RS09265	NC_999999999.1	1813643	1814860	-	1218	protein_coding	HD domain-containing protein && PF13185:GAF domain|PF13487:HD domain	-
H6G84_RS01770	939.468871243859	758.867698400535	350.618352881835	178.647096425311	119.313590997064	199.899868636142	682.98497417541	165.953518686172	2.03760663545914	4.25855665588255e-11	6.75360058616957e-10	H6G84_RS01770	NC_999999999.1	355790	356398	+	609	protein_coding	50S ribosomal protein L3 && PF00297:Ribosomal protein L3	-
H6G84_RS09780	335.609005576423	302.433826012927	205.978816379825	833.005889617452	679.862348700249	819.101900752972	281.340549323058	777.323379690224	-1.47084245048197	5.19398989033577e-11	8.18686821129144e-10	H6G84_RS09780	NC_999999999.1	1925246	1926067	-	822	protein_coding	phycobilisome linker polypeptide && PF01383:CpcD/allophycocyanin linker domain|PF00427:Phycobilisome Linker polypeptide	-
H6G84_RS07340	347.426224082635	295.939848153754	237.027093848843	717.650907354251	924.117530269709	707.938071365069	293.464388695077	783.235502996343	-1.41957263561513	5.81470728192189e-11	9.10970807501096e-10	H6G84_RS07340	NC_999999999.1	1423095	1423616	+	522	protein_coding	DUF1269 domain-containing protein && PF06897:Protein of unknown function (DUF1269)	-
H6G84_RS13220	1719.40529265386	1512.16913006464	1060.18508430792	541.045492030943	572.930356768919	492.436261762203	1430.58650234214	535.470703520688	1.41704499042601	5.90513120003773e-11	9.19564105548044e-10	H6G84_RS13220	NC_999999999.1	2620919	2621521	-	603	protein_coding	TetR/AcrR family transcriptional regulator && PF00440:Bacterial regulatory proteins, tetR family	TetR_N
H6G84_RS11175	3487.26118118318	3529.94082202205	2092.35099138771	8773.10369530929	9061.07931628643	7367.04150022465	3036.51766486431	8400.40817060679	-1.46841453171545	6.1971878479118e-11	9.59265304601916e-10	H6G84_RS11175	NC_999999999.1	2204586	2205002	-	417	protein_coding	TerB family tellurite resistance protein && PF05099:Tellurite resistance protein TerB	-
H6G84_RS12985	493.959733559664	439.735072178305	380.909355290633	1089.2368679189	1091.83191761464	951.71839897012	438.201387009534	1044.26239483455	-1.2548673886992	6.41627822125876e-11	9.87266619163923e-10	cofH	NC_999999999.1	2575770	2576900	-	1131	protein_coding	7%2C8-didemethyl-8-hydroxy-5-deazariboflavin synthase subunit CofH && -	-
H6G84_RS06390	237.526091974863	160.494024233854	151.455012043989	56.1462303050978	58.5311955834651	41.9302163480688	183.158376084235	52.2025474122106	1.80837304354969	6.81356471877407e-11	1.04219318331544e-09	H6G84_RS06390	NC_999999999.1	1239264	1240337	+	1074	protein_coding	undecaprenyl/decaprenyl-phosphate alpha-N-acetylglucosaminyl 1-phosphate transferase && PF00953:Glycosyl transferase family 4	Glycos_transf_4
H6G84_RS01925	613.313640472406	517.662806488384	418.77310830163	207.230631853361	146.327988958663	196.974504704881	516.583185087474	183.511041838968	1.48944521045568	7.53755380349155e-11	1.14615156364857e-09	H6G84_RS01925	NC_999999999.1	372728	373948	+	1221	protein_coding	alanine racemase && PF00842:Alanine racemase, C-terminal domain|PF01168:Alanine racemase, N-terminal domain	Ala_racemase_N
H6G84_RS05800	119.353906912742	114.108468096902	157.513212525749	34.7085787340605	40.521596942399	15.6019409667233	130.325195845131	30.2773722143942	2.11938510934275	7.81024096175455e-11	1.18067092901377e-09	H6G84_RS05800	NC_999999999.1	1129160	1130026	+	867	protein_coding	phosphatidate cytidylyltransferase && PF01148:Cytidylyltransferase family	-
H6G84_RS06815	829.568739136087	573.325473852727	376.365704929313	159.251125956278	83.2943937149312	194.049140773621	593.086639306042	145.53155348161	2.02220467925583	7.94354475005822e-11	1.19384088249422e-09	H6G84_RS06815	NC_999999999.1	1316951	1318387	+	1437	protein_coding	NAD(P)/FAD-dependent oxidoreductase && PF07992:Pyridine nucleotide-disulphide oxidoreductase	Pyr_redox_2
H6G84_RS06155	1181.72185062121	1020.48223501294	848.14806744634	2265.24518267295	2657.54139947233	2355.89308597521	1016.78405102683	2426.22655604016	-1.25582072382303	9.12053340921042e-11	1.36280802675196e-09	H6G84_RS06155	NC_999999999.1	1193965	1194450	+	486	protein_coding	allophycocyanin alpha chain && PF00502:Phycobilisome protein	-
H6G84_RS01655	333.24556187518	325.626604081403	318.055525292377	124.542547222217	130.56959014773	135.541862148408	325.642563749654	130.217999839452	1.32165844020841	1.38189810468006e-10	2.05299229919422e-09	gshA	NC_999999999.1	331988	333130	+	1143	protein_coding	glutamate--cysteine ligase && PF04107:Glutamate-cysteine ligase family 2(GCS2)	-
H6G84_RS05500	1475.97059142589	1756.157155345	1441.09443959856	3749.54734382953	3582.78452965711	3158.41792445104	1557.74072878982	3496.91659931256	-1.16658246161701	1.53024436467042e-10	2.26038953295602e-09	H6G84_RS05500	NC_999999999.1	1075544	1076023	+	480	protein_coding	DUF3155 domain-containing protein && PF11352:Protein of unknown function (DUF3155)	-
H6G84_RS00675	223.345429767408	239.349469666672	212.037016861585	72.4796791211263	95.6759927806642	70.2087343502547	224.910638765222	79.4548020840151	1.50424438325051	1.92957287450648e-10	2.83406015943139e-09	H6G84_RS00675	NC_999999999.1	133635	134648	+	1014	protein_coding	PstS family phosphate ABC transporter substrate-binding protein && PF12727:PBP superfamily domain	-
H6G84_RS02900	100.446357302803	130.807268306205	89.3584571059536	20.4168110200356	27.0143979615993	32.1790032438668	106.87069423832	26.5367374085005	2.00695565502611	1.99308469082987e-10	2.91080447785041e-09	H6G84_RS02900	NC_999999999.1	571471	572025	+	555	protein_coding	TolB family protein && PF07676:WD40-like Beta Propeller Repeat	PD40
H6G84_RS01200	885.109666115284	754.229142786839	720.925857329389	1780.3459209471	1615.23587812062	2036.05329615739	786.754888743837	1810.54503174171	-1.20368735809428	2.07171462392343e-10	3.0086417431697e-09	H6G84_RS01200	NC_999999999.1	244298	244798	+	501	protein_coding	photosystem I reaction center protein subunit XI && PF02605:Photosystem I reaction centre subunit XI	-
H6G84_RS04650	230.435760871135	189.253069038764	134.79496071915	47.9795058970836	34.8935973670658	66.3082491085739	184.827930209683	49.7271174575744	1.882698748444	2.09249970734148e-10	3.02185013602108e-09	kdpB	NC_999999999.1	913590	915680	-	2091	protein_coding	potassium-transporting ATPase subunit KdpB && PF00122:E1-E2 ATPase|PF00702:haloacid dehalogenase-like hydrolase	Hydrolase
H6G84_RS04910	62.631258082924	41.7470005232568	54.5238043358361	163.334488160285	168.839987259996	156.019409667233	52.9673543140056	162.731295029171	-1.62538742428087	2.14647431301538e-10	3.08257561063598e-09	H6G84_RS04910	NC_999999999.1	965727	966662	+	936	protein_coding	RpoD/SigA family RNA polymerase sigma factor && PF04542:Sigma-70 region 2|PF00140:Sigma-70 factor, region 1.2|PF04545:Sigma-70, region 4|PF04539:Sigma-70 region 3	Sigma70_r4
H6G84_RS10325	225.70887346865	192.036202406981	134.79496071915	501.232710541874	449.114366111588	577.271815768761	184.180012198261	509.206297474074	-1.47425568669737	2.37353050804283e-10	3.38982119518824e-09	H6G84_RS10325	NC_999999999.1	2041916	2042266	+	351	protein_coding	helix-turn-helix domain-containing protein && PF13560:Helix-turn-helix domain	-
H6G84_RS02575	548.31893868824	450.867605651173	294.579998425559	162.313647609283	139.574389468263	124.815527733786	431.255514254991	142.234521603777	1.59740171190157	3.23940489795922e-10	4.60102289078273e-09	H6G84_RS02575	NC_999999999.1	498710	499348	+	639	protein_coding	histidine phosphatase family protein && PF00300:Histidine phosphatase superfamily (branch 1)	-
H6G84_RS07900	219.800264215544	181.831380056852	163.571413007508	67.3754763661174	48.4007963478654	69.2336130398345	188.401019093302	61.6699619179391	1.60317501253212	4.48080119283987e-10	6.32943775054156e-09	H6G84_RS07900	NC_999999999.1	1531444	1531797	+	354	protein_coding	hypothetical protein && PF01187:Macrophage migration inhibitory factor (MIF)	MIF
H6G84_RS04035	92.1743043484541	92.771112273904	117.377634334092	34.7085787340605	18.0095986410662	22.4277901396647	100.774350318817	25.0486558382638	2.00739308641448	4.86529848361382e-10	6.83521553268572e-09	H6G84_RS04035	NC_999999999.1	792209	793444	+	1236	protein_coding	PQQ-dependent sugar dehydrogenase && PF07995:Glucose / Sorbosone dehydrogenase	-
H6G84_RS10780	93.3560261990753	99.2650901330773	127.222210116951	325.648135769567	287.027978341993	254.506662019673	106.614442149701	289.060925377078	-1.43163716824123	4.89740695140461e-10	6.84313349696266e-09	ssrS	NC_999999999.1	2131106	2131287	+	182	protein_coding	6S RNA && -	-
H6G84_RS13415	121.717350613984	116.891601465119	149.183186863329	294.002078688512	333.177574859725	390.048524168082	129.264046314144	339.076059238773	-1.38759213031503	4.98218890047773e-10	6.92417113319082e-09	gloA	NC_999999999.1	2663167	2663580	-	414	protein_coding	lactoylglutathione lyase && PF00903:Glyoxalase/Bleomycin resistance protein/Dioxygenase superfamily	Glyoxalase
H6G84_RS11755	63.8129799335452	101.120512378555	49.2228789142965	13.2709271630231	7.87919940546646	14.6268196563031	71.3854570754657	11.9256487415976	2.56804154263499	5.09080898342895e-10	7.03729477121061e-09	H6G84_RS11755	NC_999999999.1	2331297	2331665	+	369	protein_coding	ribonuclease P protein component && PF00825:Ribonuclease P	-
H6G84_RS06500	12315.9051271742	13563.1366144448	12060.3626090629	29452.2707369523	33055.4927057619	23367.8070829098	12646.4681168939	28625.190175208	-1.17853693862474	5.80361046521753e-10	7.9799643896741e-09	H6G84_RS06500	NC_999999999.1	1258945	1261419	+	2475	protein_coding	ATP-dependent Clp protease ATP-binding subunit && PF10431:C-terminal, D2-small domain, of ClpB protein|PF02861:Clp amino terminal domain, pathogenicity island component|PF07724:AAA domain (Cdc48 subfamily)|PF00004:ATPase family associated with various cellular activities (AAA)|PF02151:UvrB/uvrC motif	Clp_N
H6G84_RS10440	241.071257526726	212.44584710724	244.599844451043	596.170881785039	480.631163733454	552.893783008256	232.705649695003	543.23194284225	-1.22346687808282	7.90220366438684e-10	1.08080404616085e-08	H6G84_RS10440	NC_999999999.1	2063762	2064028	+	267	protein_coding	NIL domain-containing protein && -	-
H6G84_RS12915	7533.47679771019	5465.14622405568	3879.52013350678	14809.3338733828	15223.7388512763	14731.157636518	5626.04771842422	14921.4101203924	-1.40749886687151	9.76285115613323e-10	1.3282615915055e-08	H6G84_RS12915	NC_999999999.1	2565251	2566084	+	834	protein_coding	universal stress protein && PF00582:Universal stress protein family	Usp
H6G84_RS07590	42.5419866223634	22.265066945737	28.776452288358	100.042373998174	99.0527925258641	186.248170290259	31.1945019521528	128.447778938099	-2.06097828899455	1.03290431186623e-09	1.39793594040535e-08	H6G84_RS07590	NC_999999999.1	1468499	1470865	-	2367	protein_coding	exostosin family protein && PF03016:Exostosin family|PF14559:Tetratricopeptide repeat|PF13432:Tetratricopeptide repeat	-
H6G84_RS06045	456.144634339786	401.698916146004	356.676553363595	169.459531466295	157.583988109329	176.496957186057	404.840034616462	167.846825587227	1.26732047711405	1.08479924478345e-09	1.46052398321105e-08	recA	NC_999999999.1	1175612	1176682	+	1071	protein_coding	recombinase RecA && PF00154:recA bacterial DNA recombination protein	-
H6G84_RS00010	10.6354966555909	15.7710890865637	15.9027762646189	79.6255629781388	50.6519961779987	76.059462212776	14.1031206689245	68.7790071229711	-2.2677067068748	1.1058676505741e-09	1.48117506566531e-08	H6G84_RS00010	NC_999999999.1	1173	1928	+	756	protein_coding	metal ABC transporter ATP-binding protein && PF00005:ABC transporter	ABC_tran
H6G84_RS12515	236.344370124241	253.265136507758	218.852492403564	549.212216438957	507.645561695053	525.59038631649	236.153999678521	527.4827214835	-1.16049831376015	1.51115567887649e-09	2.01357599479161e-08	H6G84_RS12515	NC_999999999.1	2497461	2497658	-	198	protein_coding	hypothetical protein && -	-
H6G84_RS04150	101.628079153424	77.0000231873403	87.0866319252938	23.4793326730409	23.6375982163994	23.4029114500849	88.571578088686	23.5066141131751	1.91012872394197	1.5630160063893e-09	2.07199814180325e-08	H6G84_RS04150	NC_999999999.1	818867	819679	-	813	protein_coding	hypothetical protein && -	-
H6G84_RS02485	2303.17588686073	2217.22958334631	1734.9171629639	4999.05617825571	5506.43478450599	3995.07200879158	2085.10754439031	4833.52099051776	-1.21330994003727	1.69503687226396e-09	2.23554607898078e-08	H6G84_RS02485	NC_999999999.1	475814	477808	-	1995	protein_coding	diguanylate cyclase && PF00571:CBS domain|PF00990:Diguanylate cyclase, GGDEF domain|PF01590:GAF domain	GGDEF
H6G84_RS03025	62.631258082924	79.7831565555574	59.8247297573757	16.3334488160285	15.7583988109329	11.7014557250425	67.4130481319524	14.5977677840013	2.21156702035032	1.95913814642285e-09	2.57074726319953e-08	H6G84_RS03025	NC_999999999.1	593766	594410	+	645	protein_coding	TMEM165/GDT1 family protein && PF01169:Uncharacterized protein family UPF0016	-
H6G84_RS01305	257.615363435423	368.301315727399	442.248635168449	961.631799043676	763.15674241518	1147.71778236458	356.05510477709	957.502107941146	-1.42398379241869	2.50276362448753e-09	3.26749695419205e-08	H6G84_RS01305	NC_999999999.1	264633	265154	-	522	protein_coding	photosystem I assembly protein Ycf3 && PF13424:Tetratricopeptide repeat	-
H6G84_RS06170	470.32529654724	341.397693167967	289.279073004019	932.027423064624	819.436738168512	940.016943245077	367.000687573075	897.160368159405	-1.29379020367821	2.98834124142254e-09	3.88184025581773e-08	H6G84_RS06170	NC_999999999.1	1195450	1196556	+	1107	protein_coding	putative lipid II flippase FtsW && PF01098:Cell cycle protein	-
H6G84_RS09235	688.943838912164	542.711006802338	566.44174504452	1622.11563554183	2338.99662350847	1109.68805125819	599.365530253007	1690.26677010283	-1.4962076253563	3.18616556135255e-09	4.11811898804817e-08	H6G84_RS09235	NC_999999999.1	1806416	1808260	+	1845	protein_coding	50S ribosome-binding GTPase && PF01926:50S ribosome-binding GTPase	-
H6G84_RS10595	73.2667547385148	68.650623082689	53.7665292756162	13.2709271630231	12.381599065733	16.5770622771435	65.2279690322733	14.0765295019665	2.20032617245424	3.48079104781184e-09	4.47653973064358e-08	H6G84_RS10595	NC_999999999.1	2086405	2090472	-	4068	protein_coding	choice-of-anchor I family protein && PF02872:5'-nucleotidase, C-terminal domain|PF13946:Domain of unknown function (DUF4214)	-
H6G84_RS09440	31.9064899667726	20.4096447002589	20.4464266259385	83.7089251821459	97.9271926107975	81.9101900752972	24.2541870976567	87.8487692894135	-1.87921800331257	3.62580698112853e-09	4.63995596347389e-08	H6G84_RS09440	NC_999999999.1	1852512	1853174	-	663	protein_coding	hypothetical protein && PF12787:EcsC protein family	-
H6G84_RS11845	8.27205295434845	3.71084449095616	6.81547554197952	47.9795058970836	36.0191972821324	45.8307015897496	6.26612432909471	43.2764682563219	-2.80810789393554	4.1109022063026e-09	5.23481881935577e-08	H6G84_RS11845	NC_999999999.1	2349858	2350580	+	723	protein_coding	hypothetical protein && -	-
H6G84_RS10005	229.254039020514	300.578403767449	262.017170836101	99.0215334471726	113.68559142173	104.337980214962	263.949871208021	105.681701694622	1.32321009894218	4.17101431846102e-09	5.28532941824595e-08	H6G84_RS10005	NC_999999999.1	1971568	1973121	-	1554	protein_coding	anthranilate synthase component I family protein && PF04715:Anthranilate synthase component I, N terminal region|PF00425:chorismate binding enzyme	-
H6G84_RS12995	2076.28529154146	1795.12102250004	1332.04683092689	4805.09647356537	6093.99794017078	3269.58175383895	1734.48438165613	4722.89205585836	-1.44562642659739	4.35282686601455e-09	5.48880851153542e-08	groL	NC_999999999.1	2577360	2579027	-	1668	protein_coding	chaperonin GroEL && PF00118:TCP-1/cpn60 chaperonin family	-
H6G84_RS03870	291.885297103438	401.698916146004	389.996656013272	864.651946698507	736.142344453581	873.708694136503	361.193623087572	824.83432842953	-1.18892948308463	5.25983538921901e-09	6.60032741802482e-08	H6G84_RS03870	NC_999999999.1	759645	760109	+	465	protein_coding	CBS domain-containing protein && PF00571:CBS domain	CBS
H6G84_RS05605	7.09033110372724	3.71084449095616	3.78637530109973	40.8336220400712	31.5167976218658	43.8804589689092	4.86251696526104	38.7436262102821	-3.04943821312137	5.50296824197946e-09	6.86438953767037e-08	H6G84_RS05605	NC_999999999.1	1092540	1093748	-	1209	protein_coding	hypothetical protein && -	-
H6G84_RS08130	131.171125418954	100.192801255816	79.5138813230944	292.981238137511	235.250382248927	301.312484919843	103.625935999288	276.51470176876	-1.42766175994624	5.52337726822219e-09	6.86438953767037e-08	H6G84_RS08130	NC_999999999.1	1579353	1579592	-	240	protein_coding	hypothetical protein && -	-
H6G84_RS05930	355.698277036983	306.144670503883	218.095217343345	92.8964901411619	66.4103949889316	128.716012975467	293.31272162807	96.0076327018535	1.6039963875633	5.87025496349618e-09	7.26057850748211e-08	H6G84_RS05930	NC_999999999.1	1153779	1155233	-	1455	protein_coding	FAD-dependent oxidoreductase && PF01593:Flavin containing amine oxidoreductase	Amino_oxidase
H6G84_RS12400	584.952316057497	557.554384766163	564.92719492408	282.772832627493	254.38558080506	263.282753813455	569.144631915913	266.813722415336	1.09238976120744	6.12721967073446e-09	7.54231564230885e-08	H6G84_RS12400	NC_999999999.1	2472198	2472626	+	429	protein_coding	RNA-binding region RNP-1 && PF00076:RNA recognition motif. (a.k.a. RRM, RBD, or RNP domain)	RRM_1
H6G84_RS00150	167.804502788211	182.759091179591	170.386888549488	411.398742053717	384.95517095279	366.645612717997	173.650160839097	387.666508574835	-1.15810163610118	6.21621377175139e-09	7.59266207017479e-08	H6G84_RS00150	NC_999999999.1	27950	28270	-	321	protein_coding	hypothetical protein && -	-
H6G84_RS03040	1082.45721516903	1079.85574686824	861.779018530299	2220.32819842887	1995.68864941315	2124.78933540563	1008.03066018919	2113.60206108255	-1.06906624800156	6.22686405755147e-09	7.59266207017479e-08	H6G84_RS03040	NC_999999999.1	597142	597456	-	315	protein_coding	hypothetical protein && -	-
H6G84_RS04310	99.2646354521814	134.518112797161	86.3293568650739	310.335527504541	225.119983013327	360.794884855476	106.704035038139	298.750131791115	-1.48811175105233	6.51498042040031e-09	7.90667811583793e-08	sufC	NC_999999999.1	848200	848958	-	759	protein_coding	Fe-S cluster assembly ATPase SufC && PF00005:ABC transporter	ABC_tran
H6G84_RS01135	352.15311148512	295.012137031015	318.055525292377	654.35879319214	753.02634317958	667.95809763784	321.740257936171	691.781078003187	-1.1055371559201	6.89807461120027e-09	8.3324873224078e-08	H6G84_RS01135	NC_999999999.1	233173	233496	+	324	protein_coding	phasin family protein && PF05597:Poly(hydroxyalcanoate) granule associated protein (phasin)	-
H6G84_RS02945	70.9033110372724	80.7108676782965	74.2129559015547	188.855501935329	174.467986835329	218.427173534126	75.2757115390412	193.916887434928	-1.364639440247	7.56048139564509e-09	9.0901601896477e-08	H6G84_RS02945	NC_999999999.1	580826	581647	-	822	protein_coding	anti-sigma factor && PF10099:Anti-sigma-K factor rskA	-
H6G84_RS04080	379.332714049407	440.662783301044	489.199688902085	1020.84055100178	839.697536639712	1002.42470711197	436.398395417512	954.320931584487	-1.12700814753477	8.4197214490131e-09	1.00763796044902e-07	H6G84_RS04080	NC_999999999.1	806154	807446	+	1293	protein_coding	threonine synthase && PF00291:Pyridoxal-phosphate dependent enzyme	PALP
H6G84_RS00565	280.068078597226	319.13262622223	355.162003243155	642.108706580119	710.253546407048	712.81367791717	318.120902687537	688.391976968112	-1.11088226496971	9.01057945768632e-09	1.07338008747093e-07	H6G84_RS00565	NC_999999999.1	108689	108940	+	252	protein_coding	hypothetical protein && -	-
H6G84_RS09765	63.8129799335452	57.5180896098205	90.8730072263935	177.62625587431	184.598386070929	235.004235811269	70.7346922565864	199.076292585502	-1.48413128537069	1.13651937556865e-08	1.34766173662612e-07	H6G84_RS09765	NC_999999999.1	1922961	1923482	-	522	protein_coding	phycocyanin subunit beta && PF00502:Phycobilisome protein	-
H6G84_RS05690	1735.94939856255	2484.41038669515	2592.9098061931	5722.83212891597	4230.00448082042	7136.91287096548	2271.08986381693	5696.58316023396	-1.32634378757182	1.29801654941435e-08	1.53213368960552e-07	H6G84_RS05690	NC_999999999.1	1110608	1110991	-	384	protein_coding	hypothetical protein && -	-
H6G84_RS01580	79.1753639916209	123.385579324292	171.144163609708	27.562694877048	19.1351985561328	45.8307015897496	124.568368975207	30.8428650076435	2.01240423443548	1.37664347619378e-08	1.61755608452769e-07	H6G84_RS01580	NC_999999999.1	319172	319429	-	258	protein_coding	hypothetical protein && -	-
H6G84_RS08410	3611.34197549841	3028.04910462023	2545.95875245946	7485.82376049605	11280.7623487978	5634.25093160794	3061.78327752603	8133.61234696728	-1.40971301367198	1.44987844951778e-08	1.69589854841785e-07	ftsH4	NC_999999999.1	1643150	1645021	+	1872	protein_coding	ATP-dependent zinc metalloprotease FtsH && PF00004:ATPase family associated with various cellular activities (AAA)|PF06480:FtsH Extracellular|PF01434:Peptidase family M41	AAA
H6G84_RS01900	298.975628207165	324.698892958664	263.531720956541	123.521706671215	77.666394139598	135.541862148408	295.73541404079	112.243320986407	1.39300794113702	1.48069896716907e-08	1.7241472207802e-07	rplM	NC_999999999.1	369758	370213	+	456	protein_coding	50S ribosomal protein L13 && PF00572:Ribosomal protein L13	-
H6G84_RS02685	81.5388076928633	109.469912483207	105.261233370573	239.897529485418	221.743183268128	261.332511192615	98.7566511822142	240.99107464872	-1.281244883674	2.03804134708612e-08	2.36248290682405e-07	H6G84_RS02685	NC_999999999.1	520290	520529	-	240	protein_coding	DUF2949 domain-containing protein && -	-
H6G84_RS02420	463.234965443513	513.951961997428	475.568737818126	235.814167281411	239.752781909194	202.825232567403	484.251888419689	226.130727252669	1.09969520969733	2.18924140674493e-08	2.5264236769802e-07	H6G84_RS02420	NC_999999999.1	464359	466134	-	1776	protein_coding	ABC transporter ATP-binding protein/permease && PF00664:ABC transporter transmembrane region|PF00005:ABC transporter	ABC_membrane
H6G84_RS13110	567.226488298179	552.915829152468	457.394136372847	1174.98747420305	953.383128061442	1362.24447065703	525.845484607832	1163.53835764051	-1.14743504082375	2.19934174100702e-08	2.52679928911251e-07	H6G84_RS13110	NC_999999999.1	2599051	2599965	-	915	protein_coding	FecR family protein && PF04773:FecR protein	-
H6G84_RS03500	42.5419866223634	50.0964006279082	61.3392798778156	4.08336220400712	13.5071989807997	10.7263344146223	51.3258890426957	9.43896519980967	2.46076717617101	2.35823766519871e-08	2.69736476307021e-07	argJ	NC_999999999.1	685374	686621	+	1248	protein_coding	bifunctional ornithine acetyltransferase/N-acetylglutamate synthase && PF01960:ArgJ family	-
H6G84_RS12550	317.883177817105	256.975980998714	206.736091440045	550.233056989959	621.331153116784	606.525455081367	260.531750085288	592.696555062703	-1.19069917974476	2.56571145234477e-08	2.9217463014587e-07	H6G84_RS12550	NC_999999999.1	2500003	2500221	+	219	protein_coding	helix-turn-helix transcriptional regulator && -	-
H6G84_RS01415	319.064899667726	209.662713739023	196.891515657186	88.8131279371548	101.303992355997	78.0097048336164	241.873043021312	89.3756083755895	1.43328346869857	2.84514598092601e-08	3.22314682373058e-07	H6G84_RS01415	NC_999999999.1	284871	285365	-	495	protein_coding	PAM68 family protein && PF11947:Protein of unknown function (DUF3464)	-
H6G84_RS11415	308.429403012135	289.44587029458	293.822723365339	90.8548090391583	73.1639944793314	155.044288356813	297.232665557352	106.354363958434	1.47789292548102	2.8553215575795e-08	3.22314682373058e-07	H6G84_RS11415	NC_999999999.1	2261359	2261937	+	579	protein_coding	hypothetical protein && -	-
H6G84_RS04295	11.8172185062121	20.4096447002589	34.8346527701175	84.7297657331477	76.5407942245313	108.238465456643	22.3538386588628	89.8363418047739	-1.96687697532651	3.04845161929805e-08	3.42394166698131e-07	H6G84_RS04295	NC_999999999.1	845133	845558	-	426	protein_coding	heavy metal-responsive transcriptional regulator && PF09278:MerR, DNA binding|PF00376:MerR family regulatory protein	MerR
H6G84_RS00970	532.956554630164	332.120581940576	243.085294330603	113.313301161197	153.081588449063	102.387737594122	369.387476967114	122.927542401461	1.58545872313253	3.05969255347266e-08	3.42394166698131e-07	hypD	NC_999999999.1	198174	199277	-	1104	protein_coding	hydrogenase formation protein HypD && PF01924:Hydrogenase formation hypA family	-
H6G84_RS09705	274.15946934412	197.602469143416	273.376296739401	468.565812909817	630.335952437317	652.356156671117	248.379411742312	583.75264067275	-1.23317348869002	3.2702607073063e-08	3.6438034174081e-07	H6G84_RS09705	NC_999999999.1	1913813	1914061	-	249	protein_coding	DUF4351 domain-containing protein && -	-
H6G84_RS12775	2.36344370124241	2.78313336821712	6.05820048175957	21.4376515710374	41.6471968574656	44.8555802793294	3.73492585040637	35.9801429026108	-3.19779824191442	3.29504520475338e-08	3.65566174003755e-07	H6G84_RS12775	NC_999999999.1	2539461	2539904	-	444	protein_coding	hypothetical protein && -	-
H6G84_RS11770	62.631258082924	97.4096678875992	102.232133129693	26.5418543260463	21.3863983862661	27.3033966917657	87.4243530334053	25.077216468026	1.80637413016173	3.95615034098527e-08	4.37036266301151e-07	H6G84_RS11770	NC_999999999.1	2333416	2333922	+	507	protein_coding	hypothetical protein && PF01424:R3H domain	R3H
H6G84_RS07725	31.9064899667726	36.1807337868226	33.3201026496776	4.08336220400712	4.50239966026655	2.92536393126061	33.8024421344243	3.83704193184476	3.15052612685717	4.2398988103068e-08	4.66388869133748e-07	H6G84_RS07725	NC_999999999.1	1496288	1496854	-	567	protein_coding	hypothetical protein && -	-
H6G84_RS02265	122.899072464605	120.602445956075	124.950384936291	229.6891239754	314.042376303592	327.640760301189	122.817301118991	290.457420193394	-1.24139912793899	4.45513863257535e-08	4.87988701915563e-07	H6G84_RS02265	NC_999999999.1	433981	434550	-	570	protein_coding	hypothetical protein && -	-
H6G84_RS05530	954.831255301935	854.421944042656	750.459584677967	409.357060951713	444.611966451322	323.740275059508	853.237594674186	392.569767487514	1.11989277556072	4.58780068648656e-08	5.00399357576698e-07	rpsN	NC_999999999.1	1080559	1080861	+	303	protein_coding	30S ribosomal protein S14 && PF00253:Ribosomal protein S14p/S29e	Ribosomal_S14
H6G84_RS08415	103.991522854666	121.530157078814	95.4166575877132	38.7919409380676	40.521596942399	25.3531540709253	106.979445840398	34.8888973171306	1.62095429550369	4.70726822869695e-08	5.11272620637883e-07	aspS	NC_999999999.1	1645122	1646921	-	1800	protein_coding	aspartate--tRNA ligase && PF01336:OB-fold nucleic acid binding domain|PF02938:GAD domain|PF00152:tRNA synthetases class II (D, K and N)	tRNA-synt_2
H6G84_RS02340	50.8140395767119	63.0843563462547	52.2519791551763	16.3334488160285	12.381599065733	8.77609179378184	55.383458359381	12.4970465585144	2.15248160537487	5.00471342854421e-08	5.41304778777689e-07	H6G84_RS02340	NC_999999999.1	449396	450367	+	972	protein_coding	histone deacetylase && PF00850:Histone deacetylase domain	Hist_deacetyl
H6G84_RS12175	17412.6714689035	13372.9558342833	8275.50185808357	4439.63555630674	6043.34594399278	2960.46829843574	13020.3763870901	4481.14993291175	1.53883148495956	5.43847165001786e-08	5.85768717304007e-07	H6G84_RS12175	NC_999999999.1	2428673	2429326	-	654	protein_coding	alpha/beta hydrolase && PF07176:Alpha/beta hydrolase of unknown function (DUF1400)	-
H6G84_RS00690	265.887416389771	266.253092226104	224.910692885324	111.271620059194	88.9223932902644	119.939921181685	252.3504005004	106.711311510381	1.23737562508379	5.80123830474565e-08	6.22249004886619e-07	pstB	NC_999999999.1	136625	137419	+	795	protein_coding	phosphate ABC transporter ATP-binding protein PstB && PF00005:ABC transporter	ABC_tran
H6G84_RS11395	398.240263659347	410.048316250656	336.230126737656	178.647096425311	189.100785731195	147.243317873451	381.506235549219	171.663733343319	1.15222510096859	5.86050132781712e-08	6.26008096380465e-07	ilvC	NC_999999999.1	2257862	2258854	-	993	protein_coding	ketol-acid reductoisomerase && PF01450:Acetohydroxy acid isomeroreductase, catalytic domain|PF07991:Acetohydroxy acid isomeroreductase, NADPH-binding domain	-
H6G84_RS06400	301.339071908408	217.084402720935	237.784368909063	95.9590117941672	112.559991506664	108.238465456643	252.069281179469	105.585822919158	1.25289128430623	6.66982718491334e-08	7.09526883662592e-07	H6G84_RS06400	NC_999999999.1	1241622	1243226	-	1605	protein_coding	NAD(P)H-dependent oxidoreductase subunit E && PF10589:NADH-ubiquinone oxidoreductase-F iron-sulfur binding region|PF01512:Respiratory-chain NADH dehydrogenase 51 Kd subunit|PF01257:Thioredoxin-like [2Fe-2S] ferredoxin	-
H6G84_RS08735	241.071257526726	192.96391352972	140.85316120091	534.920448724932	369.196772141857	533.391356799852	191.629444085785	479.16952588888	-1.32906716773369	7.07471071963922e-08	7.4951341025686e-07	psaJ	NC_999999999.1	1713800	1713934	+	135	protein_coding	photosystem I reaction center subunit IX && -	-
H6G84_RS07400	2193.27575475296	1718.1209993127	1158.63084213652	700.29661798722	721.509545557715	713.78879922759	1690.00919873406	711.864987590842	1.24641303933602	7.21479977978282e-08	7.61234997173004e-07	glgX	NC_999999999.1	1432425	1434509	+	2085	protein_coding	glycogen debranching protein GlgX && PF00128:Alpha amylase, catalytic domain|PF02922:Carbohydrate-binding module 48 (Isoamylase N-terminal domain)	-
H6G84_RS13290	215.07337681306	238.421758543933	167.357788308608	82.6880846311441	92.2991930354643	48.7560655210102	206.9509745552	74.5811143958729	1.47485145791499	7.52811918464616e-08	7.91064556597981e-07	H6G84_RS13290	NC_999999999.1	2637113	2638792	-	1680	protein_coding	DUF3352 domain-containing protein && PF11832:Protein of unknown function (DUF3352)	-
H6G84_RS06670	132.352847269575	131.734979428944	112.076708912552	307.273005851536	334.303174774791	235.97935712169	125.388178537024	292.518512582672	-1.22418706287809	7.77796821091724e-08	8.1401003340976e-07	H6G84_RS06670	NC_999999999.1	1292748	1293023	-	276	protein_coding	TatA/E family twin arginine-targeting protein translocase && -	-
H6G84_RS00130	138.261456522681	130.807268306205	88.6011820457337	29.6043759790516	41.6471968574656	45.8307015897496	119.22330229154	39.0274248087556	1.60471791548625	9.09559170143472e-08	9.48068731782611e-07	H6G84_RS00130	NC_999999999.1	25473	25718	+	246	protein_coding	HypC/HybG/HupF family hydrogenase formation chaperone && -	-
H6G84_RS02670	462.053243592892	327.482026326881	218.852492403564	846.276816780475	766.53354216038	934.166215382556	336.129254107779	848.992191441137	-1.34170749922211	9.43095516510053e-08	9.79077072360838e-07	H6G84_RS02670	NC_999999999.1	517997	518578	+	582	protein_coding	cell division protein SepF && PF04472:Cell division protein SepF	-
H6G84_RS09410	419.511256970528	375.723004709311	299.123648786879	154.146923201269	176.719186665462	93.6116458003397	364.785970155573	141.492585222357	1.36714701456947	1.01254704498739e-07	1.04697364451696e-06	H6G84_RS09410	NC_999999999.1	1846289	1846504	-	216	protein_coding	30S ribosomal protein S18 && -	-
H6G84_RS09585	596.769534563709	1063.15694665894	765.605085882366	2794.04058809187	2879.28458274046	1307.63767727349	808.510522368338	2326.98761603527	-1.52439654020403	1.03121080263286e-07	1.06202387442468e-06	H6G84_RS09585	NC_999999999.1	1882985	1883362	-	378	protein_coding	plastocyanin && PF00127:Copper binding proteins, plastocyanin/azurin family	-
H6G84_RS11250	1409.7941677911	1178.19312587858	1089.7188116565	613.525171152069	652.84795073865	529.490871558171	1225.90203510873	598.62133114963	1.03372052242123	1.05706823999553e-07	1.08259601550981e-06	H6G84_RS11250	NC_999999999.1	2220975	2221271	+	297	protein_coding	30S ribosomal protein S20 && -	-
H6G84_RS07435	141.806622074545	229.144647316543	232.483443487523	444.065639685774	507.645561695053	458.307015897496	201.14490429287	470.006072426108	-1.21807924507452	1.05956205773301e-07	1.08259601550981e-06	H6G84_RS07435	NC_999999999.1	1439796	1440242	+	447	protein_coding	single-stranded DNA-binding protein && PF00436:Single-strand binding protein family	-
H6G84_RS04765	3672.79151173071	3216.37446253625	3914.3547862769	6451.71228233124	6742.34349124916	8009.64644379156	3601.17358684795	7067.90073912399	-0.972791505129403	1.09586752481305e-07	1.11528250064635e-06	H6G84_RS04765	NC_999999999.1	940205	940927	-	723	protein_coding	hypothetical protein && -	-
H6G84_RS05040	29.5430462655302	19.4819335775198	33.3201026496776	81.6672440801423	92.2991930354643	86.7857966273982	27.4483608309092	86.9174112476683	-1.65752781247387	1.10711759412723e-07	1.12231332581132e-06	H6G84_RS05040	NC_999999999.1	990567	991130	+	564	protein_coding	NAD(P)H-dependent oxidoreductase && PF03358:NADPH-dependent FMN reductase	FMN_red
H6G84_RS05415	687.762117061542	774.638787487098	748.187759497307	1419.98920644347	1349.5942981649	1434.40344762812	736.862888015316	1401.32898407883	-0.926838753833457	1.13986935466351e-07	1.15100089133015e-06	H6G84_RS05415	NC_999999999.1	1060716	1062314	+	1599	protein_coding	2%2C3-bisphosphoglycerate-independent phosphoglycerate mutase && PF06415:BPG-independent PGAM N-terminus (iPGM_N)|PF01676:Metalloenzyme superfamily	-
H6G84_RS08920	56.7226488298179	44.5301338914739	43.9219534927569	7.14588385701245	7.87919940546646	14.6268196563031	48.3915787380162	9.883967639594	2.27327938356229	1.22948432308971e-07	1.23666030162915e-06	H6G84_RS08920	NC_999999999.1	1750035	1750517	-	483	protein_coding	glutathione peroxidase && PF00255:Glutathione peroxidase	GSHPx
H6G84_RS06790	138.261456522681	102.048223501294	124.193109876071	52.0628681010907	34.8935973670658	42.905337658489	121.500929966682	43.2872677088818	1.48323322084298	1.38173897473943e-07	1.38441676345017e-06	ribD	NC_999999999.1	1311791	1312897	+	1107	protein_coding	bifunctional diaminohydroxyphosphoribosylaminopyrimidine deaminase/5-amino-6-(5-phosphoribosylamino)uracil reductase RibD && PF00383:Cytidine and deoxycytidylate deaminase zinc-binding region|PF01872:RibD C-terminal domain	RibD_C
H6G84_RS00670	103.991522854666	148.433779638246	146.91136168267	41.8544625910729	61.9079953286651	35.1043671751274	133.112221391861	46.2889416982885	1.53567484972906	1.47248496843245e-07	1.46964233335825e-06	H6G84_RS00670	NC_999999999.1	132342	133355	+	1014	protein_coding	PstS family phosphate ABC transporter substrate-binding protein && PF12849:PBP superfamily domain	-
H6G84_RS01885	836.659070239814	813.602654642138	690.634854920591	399.148655441696	329.800775114525	415.401678239007	780.298859934181	381.450369598409	1.03086389082528	1.55193024309227e-07	1.54297679938212e-06	H6G84_RS01885	NC_999999999.1	367540	368469	+	930	protein_coding	DNA-directed RNA polymerase subunit alpha && PF01000:RNA polymerase Rpb3/RpoA insert domain|PF03118:Bacterial RNA polymerase, alpha chain C terminal domain|PF01193:RNA polymerase Rpb3/Rpb11 dimerisation domain	RNA_pol_A_bac
H6G84_RS07050	473.870462099104	361.807337868226	361.220203724914	163.334488160285	177.844786580529	202.825232567403	398.966001230748	181.334835769405	1.13466827153261	1.61666922474541e-07	1.60118388734364e-06	H6G84_RS07050	NC_999999999.1	1361417	1362466	+	1050	protein_coding	phospho-N-acetylmuramoyl-pentapeptide-transferase && PF00953:Glycosyl transferase family 4	Glycos_transf_4
H6G84_RS05295	144.170065775787	112.253045851424	99.9603079490329	50.0211869990872	28.1399978766659	41.9302163480688	118.794473192081	40.0304670746073	1.55795115029268	1.62892148120952e-07	1.60716107974298e-06	pap	NC_999999999.1	1034929	1036413	-	1485	protein_coding	polyphosphate:AMP phosphotransferase && PF03976:Polyphosphate kinase 2 (PPK2)	-
H6G84_RS01775	731.485825534527	574.253184975466	271.861746618961	161.292807058281	79.9175939697313	211.601324361184	525.866919042984	150.937241796399	1.79628076805083	1.7070696167283e-07	1.67786120123295e-06	rplD	NC_999999999.1	356443	357075	+	633	protein_coding	50S ribosomal protein L4 && PF00573:Ribosomal protein L4/L1 family	-
H6G84_RS10535	12689.3292319705	8221.37596971337	7157.00659413871	20175.8926499992	25302.3604907829	19506.3266936458	9355.90393194087	21661.526611476	-1.21134670665785	1.73690225744125e-07	1.70071679374456e-06	H6G84_RS10535	NC_999999999.1	2077912	2078115	+	204	protein_coding	hypothetical protein && -	-
H6G84_RS08705	75.6301984397572	57.5180896098205	73.4556808413348	134.750952732235	198.105585051728	194.049140773621	68.8679896303042	175.635226185861	-1.3516910184665	1.91174175834682e-07	1.8648499793685e-06	H6G84_RS08705	NC_999999999.1	1708540	1709703	+	1164	protein_coding	aminotransferase class V-fold PLP-dependent enzyme && PF00266:Aminotransferase class-V	Aminotran_5
H6G84_RS03945	899.290328322738	887.819544461261	979.15665286439	1705.82456072397	2027.20544703501	1618.70137529754	922.088841882797	1783.91046101884	-0.951496135443131	2.0188414380061e-07	1.9553037907204e-06	H6G84_RS03945	NC_999999999.1	776535	778250	-	1716	protein_coding	diflavin flavoprotein && PF00753:Metallo-beta-lactamase superfamily|PF01613:Flavin reductase like domain	Flavin_Reduct
H6G84_RS10935	177.258277593181	179.048246688635	139.33861108047	368.523438911642	398.46236993359	313.013940644886	165.215045120762	359.999916496706	-1.12671898772246	2.01959811265898e-07	1.9553037907204e-06	tsaB	NC_999999999.1	2160081	2160698	-	618	protein_coding	tRNA (adenosine(37)-N6)-threonylcarbamoyltransferase complex dimerization subunit type 1 TsaB && PF00814:Glycoprotease family	Peptidase_M22
H6G84_RS11955	386.423045153135	336.759137554271	318.055525292377	170.480372017297	158.709588024396	167.720865392275	347.079235999928	165.636941811323	1.06474021258824	2.38601343022789e-07	2.30143459594742e-06	H6G84_RS11955	NC_999999999.1	2374423	2377059	-	2637	protein_coding	TIGR03960 family B12-binding radical SAM protein && PF04055:Radical SAM superfamily|PF10105:Uncharacterized protein conserved in bacteria (DUF2344)	Radical_SAM
H6G84_RS09415	599.132978264952	585.385718448334	509.646115528024	210.293153506366	326.423975369325	171.621350633956	564.721604080437	236.112826503216	1.25982259108996	2.40284449000411e-07	2.30905316232737e-06	rpmG	NC_999999999.1	1846560	1846754	-	195	protein_coding	50S ribosomal protein L33 && -	-
H6G84_RS06405	223.345429767408	126.168712692509	107.533058551232	40.8336220400712	57.4055956683985	50.7063081418506	152.349067003717	49.6485086167734	1.61097215305602	2.4288079894188e-07	2.32535876023985e-06	hoxE	NC_999999999.1	1243226	1243723	-	498	protein_coding	bidirectional hydrogenase complex protein HoxE && PF01257:Thioredoxin-like [2Fe-2S] ferredoxin	-
H6G84_RS01435	118.172185062121	116.891601465119	96.9312077081531	23.4793326730409	55.1543958382652	18.5273048979839	110.664998078464	32.38701113643	1.78453667144459	2.74907883108621e-07	2.62227630197707e-06	glnT	NC_999999999.1	287899	289203	+	1305	protein_coding	type III glutamate--ammonia ligase && PF00120:Glutamine synthetase, catalytic domain	-
H6G84_RS00695	9418.32314945102	8156.43619112164	5921.13369585976	3614.7963910973	4152.33808668083	2724.48894131405	7831.96434547747	3497.20780636406	1.16312570033763	2.82856883834158e-07	2.68818031143859e-06	pnp	NC_999999999.1	137581	139731	+	2151	protein_coding	polyribonucleotide nucleotidyltransferase && PF03725:3' exoribonuclease family, domain 2|PF01138:3' exoribonuclease family, domain 1|PF00575:S1 RNA binding domain|PF00013:KH domain|PF03726:Polyribonucleotide nucleotidyltransferase, RNA binding domain	RNase_PH
H6G84_RS11350	89.8108606472117	81.6385788010355	66.6402052993553	242.960051138423	354.563973245991	129.691134285887	79.3632149158675	242.4050528901	-1.61374016265851	2.88733696496151e-07	2.7339802397163e-06	H6G84_RS11350	NC_999999999.1	2247842	2248870	-	1029	protein_coding	chlorophyll a/b binding light-harvesting protein && PF00421:Photosystem II protein	-
H6G84_RS06825	189.075496099393	147.506068515507	174.930538910808	335.856541279585	372.573571887057	358.844642234635	170.504034508569	355.758251800426	-1.06281434947703	2.9602865060769e-07	2.79282504314189e-06	H6G84_RS06825	NC_999999999.1	1319805	1321286	+	1482	protein_coding	carotenoid oxygenase family protein && PF03055:Retinal pigment epithelial membrane protein	RPE65
H6G84_RS01195	204.437880157469	142.867512901812	185.532389753887	316.460570810552	416.471968574656	544.117691214474	177.612594271056	425.683410199894	-1.26322098714873	3.01012206537363e-07	2.82951474145122e-06	H6G84_RS01195	NC_999999999.1	244136	244252	+	117	protein_coding	photosystem I reaction center subunit VIII && -	-
H6G84_RS00115	67.3581454854088	57.5180896098205	52.2519791551763	18.375129918032	7.87919940546646	18.5273048979839	59.0427380834685	14.9272114071608	1.96401842075457	3.17990867378399e-07	2.9782840296129e-06	hypA	NC_999999999.1	22053	22412	+	360	protein_coding	hydrogenase maturation nickel metallochaperone HypA && PF01155:Hydrogenase/urease nickel incorporation, metallochaperone, hypA	-
H6G84_RS06010	129.989403568333	126.168712692509	160.542312766629	54.1045492030943	36.0191972821324	64.3580064877335	138.900143009157	51.4939176576534	1.42830279493564	3.20828198341788e-07	2.9940104430091e-06	H6G84_RS06010	NC_999999999.1	1168953	1170548	+	1596	protein_coding	beta-glucosidase && PF00933:Glycosyl hydrolase family 3 N terminal domain	Glyco_hydro_3
H6G84_RS04885	1908.48078875325	1816.45837832304	1276.76575153083	857.506062841494	829.567137404112	647.480550119016	1667.23497286904	778.184583454874	1.09887066835613	3.44332685390188e-07	3.20179853141596e-06	H6G84_RS04885	NC_999999999.1	961847	962083	+	237	protein_coding	hypothetical protein && -	-
H6G84_RS13195	223.345429767408	162.349446479332	109.047608671672	413.440423155721	383.829571037723	396.874373341023	164.914161639471	398.048122511489	-1.28048472874406	3.65682912633817e-07	3.38350168309274e-06	H6G84_RS13195	NC_999999999.1	2615967	2616515	-	549	protein_coding	DUF2808 domain-containing protein && PF10989:Protein of unknown function (DUF2808)	-
H6G84_RS09770	206.801323858711	139.156668410856	102.989408189913	362.398395605632	373.699171802124	348.118307820013	149.649133486493	361.405291742589	-1.28205540143946	3.66491478246022e-07	3.38350168309274e-06	H6G84_RS09770	NC_999999999.1	1923992	1924237	-	246	protein_coding	phycobilisome linker polypeptide && -	-
H6G84_RS13270	116.990463211499	124.313290447031	107.533058551232	44.9169842440783	51.7775960930653	37.0546097959678	116.278937403254	44.5830633777038	1.38600458106431	3.96317074372338e-07	3.64583500801599e-06	H6G84_RS13270	NC_999999999.1	2631094	2632893	+	1800	protein_coding	mechanosensitive ion channel && PF00924:Mechanosensitive ion channel	-
H6G84_RS09545	371.060661095059	454.57845014213	634.596500464315	180.688777527315	175.593586750395	253.531540709253	486.745203900501	203.271301662321	1.26101441317477	4.20301727250681e-07	3.85276583313125e-06	H6G84_RS09545	NC_999999999.1	1874277	1874702	-	426	protein_coding	hypothetical protein && -	-
H6G84_RS08115	540.046885733891	469.421828105954	383.181180471293	956.527596288667	1255.0439052993	818.126779442552	464.216631437046	1009.89942701017	-1.12292017528181	4.51740444867217e-07	4.12632173138429e-06	H6G84_RS08115	NC_999999999.1	1573573	1574268	+	696	protein_coding	HupE/UreJ family protein && PF04955:HupE / UreJ protein	-
H6G84_RS05060	15.3623840580757	25.9759114366931	21.9609767463784	89.8339684881566	59.6567954985318	64.3580064877335	21.0997574137157	71.282923491474	-1.74187983231134	4.59706188488195e-07	4.18429752549995e-06	H6G84_RS05060	NC_999999999.1	992552	993013	-	462	protein_coding	PIN domain-containing protein && PF13470:PIN domain	-
H6G84_RS00575	245.798144929211	234.710914052977	245.357119511263	486.940942827849	441.235166706122	485.610412589262	241.95539283115	471.262174041078	-0.962215876067001	4.78411488923827e-07	4.33927613637928e-06	H6G84_RS00575	NC_999999999.1	109904	111157	+	1254	protein_coding	methionine adenosyltransferase && PF00438:S-adenosylmethionine synthetase, N-terminal domain|PF02772:S-adenosylmethionine synthetase, central domain|PF02773:S-adenosylmethionine synthetase, C-terminal domain	-
H6G84_RS04065	83.9022513941057	77.9277343100794	126.464935056731	201.10558854735	220.617583353061	318.864668507407	96.0983069203053	246.862613469273	-1.35422588352338	4.82720077573134e-07	4.36304685498794e-06	H6G84_RS04065	NC_999999999.1	801545	801967	+	423	protein_coding	DUF4332 domain-containing protein && PF14229:Domain of unknown function (DUF4332)	-
H6G84_RS04860	290.703575252817	260.68682548967	229.454343246644	647.212909335128	811.557538763046	410.526071686906	260.28158132971	623.09883992836	-1.26055488228007	4.90405262147303e-07	4.41706481759853e-06	H6G84_RS04860	NC_999999999.1	957764	958957	-	1194	protein_coding	NAD-dependent epimerase/dehydratase family protein && PF01370:NAD dependent epimerase/dehydratase family	Epimerase
H6G84_RS00685	222.163707916787	205.951869248067	143.88226144179	85.7506062841494	78.7919940546646	69.2336130398345	190.665946202215	77.9254044595495	1.28671613611827	5.15529310117036e-07	4.62723356476576e-06	pstA	NC_999999999.1	135666	136577	+	912	protein_coding	phosphate ABC transporter permease PstA && PF00528:Binding-protein-dependent transport system inner membrane component	BPD_transp_1
H6G84_RS10490	254.070197883559	213.373558229979	203.706991199166	524.712043214914	386.080770867857	492.436261762203	223.716915770901	467.743025281658	-1.0678642632263	5.28828069987543e-07	4.73017495127266e-06	H6G84_RS10490	NC_999999999.1	2069064	2069420	-	357	protein_coding	iron-sulfur cluster assembly accessory protein && PF01521:Iron-sulphur cluster biosynthesis	-
H6G84_RS01715	341.517614829529	371.084449095616	321.084625533257	631.900301070101	774.412741565847	627.003002600192	344.562229819467	677.772015078713	-0.976032750711669	5.5891386086135e-07	4.98204251836755e-06	H6G84_RS01715	NC_999999999.1	344942	345487	+	546	protein_coding	6%2C7-dimethyl-8-ribityllumazine synthase && PF00885:6,7-dimethyl-8-ribityllumazine synthase	-
H6G84_RS07025	470.32529654724	407.265182882439	365.763854086234	790.130586475377	751.900743264514	882.484785930285	414.451444505304	808.172038556725	-0.965997303661374	6.20530620827891e-07	5.51227372797285e-06	H6G84_RS07025	NC_999999999.1	1357820	1358338	+	519	protein_coding	hypothetical protein && -	-
H6G84_RS03525	124.080794315227	136.373535042639	154.484112284869	308.293846402537	255.511180720127	313.013940644886	138.312813880912	292.27298925585	-1.075762672419	7.49157074982895e-07	6.61291766817162e-06	H6G84_RS03525	NC_999999999.1	690303	690863	-	561	protein_coding	NYN domain-containing protein && PF01936:NYN domain	DUF88
H6G84_RS09710	281.249800447847	270.8916478398	287.00724782336	530.837086520925	549.292758552519	512.913809281028	279.716232037002	531.014551451491	-0.924382051486605	7.49549275347885e-07	6.61291766817162e-06	H6G84_RS09710	NC_999999999.1	1914075	1914302	-	228	protein_coding	DUF4351 domain-containing protein && -	-
H6G84_RS05985	36.6333773692574	51.9518228733862	59.8247297573757	160.271966507279	135.071989807996	103.362858904542	49.4699766666731	132.902271739939	-1.41010815058596	8.24159649287008e-07	7.24643773267659e-06	H6G84_RS05985	NC_999999999.1	1164173	1165360	-	1188	protein_coding	metallophosphoesterase && PF00149:Calcineurin-like phosphoesterase	Metallophos
H6G84_RS12555	42.5419866223634	38.0361560323006	43.1646784325369	94.9381712431655	117.06239116693	104.337980214962	41.247607029067	105.446180875019	-1.35275352491023	8.93108118278348e-07	7.82604910423569e-06	H6G84_RS12555	NC_999999999.1	2500313	2500552	+	240	protein_coding	helix-turn-helix transcriptional regulator && -	-
H6G84_RS02620	1345.98118785755	1071.50634676359	701.99398082389	2535.76792868842	1898.88705671742	2757.64306586834	1039.82717181501	2397.43268375806	-1.20665658999754	9.08478749446931e-07	7.92628504526506e-06	H6G84_RS02620	NC_999999999.1	508934	510166	+	1233	protein_coding	type II secretion system F family protein && PF00482:Type II secretion system (T2SS), protein F	-
H6G84_RS06395	67.3581454854088	51.9518228733862	52.2519791551763	22.4584921220391	9.0047993205331	13.6516983458829	57.1873158379904	15.038329929485	1.91259865468216	9.10679558392156e-07	7.92628504526506e-06	H6G84_RS06395	NC_999999999.1	1240347	1241612	+	1266	protein_coding	competence/damage-inducible protein A && PF00994:Probable molybdopterin binding domain|PF02464:Competence-damaged protein	-
H6G84_RS11140	3421.08475754839	3716.41075769259	3042.73119196374	1943.68040910739	1919.14785518862	1654.78086378309	3393.40890240158	1839.20304269303	0.883635721083583	1.01312213971121e-06	8.78832460118618e-06	petF1	NC_999999999.1	2197120	2197419	-	300	protein_coding	ferredoxin PetF1 && PF00111:2Fe-2S iron-sulfur cluster binding domain	Fer2
H6G84_RS10635	163.077615385727	168.843424338505	163.571413007508	357.294192850623	276.897579106393	411.501192997326	165.16415091058	348.564321651447	-1.0786244789162	1.06234354049124e-06	9.18447509086907e-06	H6G84_RS10635	NC_999999999.1	2099744	2100865	-	1122	protein_coding	endo-1%2C4-beta-xylanase && PF00331:Glycosyl hydrolase family 10	-
H6G84_RS03245	24.8161588630453	38.9638671550397	40.8928532518771	88.8131279371548	90.047993205331	112.138950698324	34.890959756654	97.0000239469364	-1.45790791600394	1.11798866458463e-06	9.62235242088718e-06	H6G84_RS03245	NC_999999999.1	633303	633782	+	480	protein_coding	hypothetical protein && -	-
H6G84_RS06070	203.256158306848	220.795247211892	249.143494812362	472.649175113824	420.974368234922	428.07825527447	224.398300110367	440.567266207739	-0.970350143101419	1.12043639407622e-06	9.62235242088718e-06	psb27	NC_999999999.1	1180325	1180726	-	402	protein_coding	photosystem II protein Psb27 && PF13326:Photosystem II Pbs27	-
H6G84_RS02375	242.252979377347	218.012113843674	235.512543728403	108.209098406189	82.1687937998645	124.815527733786	231.925878983142	105.06447331328	1.13855392893023	1.15803798817749e-06	9.91234503125437e-06	gatA	NC_999999999.1	455681	457120	+	1440	protein_coding	Asp-tRNA(Asn)/Glu-tRNA(Gln) amidotransferase subunit GatA && PF01425:Amidase	Amidase
H6G84_RS11170	657.037348945391	501.891717401821	363.492028905574	1167.84159034604	1248.2903058089	935.141336692976	507.473698417595	1117.09107761597	-1.14102409330575	1.22960012903355e-06	1.04901529160123e-05	leuB	NC_999999999.1	2203328	2204425	-	1098	protein_coding	3-isopropylmalate dehydrogenase && PF00180:Isocitrate/isopropylmalate dehydrogenase	-
H6G84_RS01895	788.208474364345	771.855654118881	612.635523717937	372.606801115649	289.279178172126	407.600707755646	724.233217400388	356.495562347807	1.02046240238738	1.35171248591005e-06	1.14940025528864e-05	truA	NC_999999999.1	368858	369742	+	885	protein_coding	tRNA pseudouridine(38-40) synthase TruA && PF01416:tRNA pseudouridine synthase	-
H6G84_RS09775	883.927944264663	635.482119076242	375.608429869093	1632.32404105184	1482.41508814276	1418.8015066614	631.672831069999	1511.180211952	-1.26104242810441	1.39377889873377e-06	1.18128473876288e-05	H6G84_RS09775	NC_999999999.1	1924329	1925198	-	870	protein_coding	phycobilisome rod-core linker polypeptide && PF00427:Phycobilisome Linker polypeptide|PF01383:CpcD/allophycocyanin linker domain	-
H6G84_RS06535	8731.7427542401	8293.73743728702	7097.93913944156	16355.9073081505	21803.9959547558	12425.9708586847	8041.13977698956	16861.9580405303	-1.06833653466496	1.44143270146394e-06	1.21768089323016e-05	H6G84_RS06535	NC_999999999.1	1268751	1269209	+	459	protein_coding	Hsp20/alpha crystallin family protein && -	-
H6G84_RS01205	61.4495362323027	33.3976004186054	40.8928532518771	8.16672440801423	9.0047993205331	13.6516983458829	45.2466633009284	10.2744073581434	2.12039847503208	1.58410278760646e-06	1.33384550682824e-05	H6G84_RS01205	NC_999999999.1	245142	246023	-	882	protein_coding	CbiQ family ECF transporter T component && PF02361:Cobalt transport protein	-
H6G84_RS01230	2065.64979488587	1688.43424338505	1133.64076514926	758.484529394322	666.355149719449	835.678963030115	1629.24160114006	753.506214047962	1.11130743897845	1.65262530234762e-06	1.38702480732747e-05	H6G84_RS01230	NC_999999999.1	250886	251059	+	174	protein_coding	hypothetical protein && -	-
H6G84_RS05265	395.876819958104	278.313336821712	236.269818788623	125.563387773219	140.69998938333	139.442347390089	303.486658522813	135.235241515546	1.16185609344288	1.75026115062199e-06	1.46421523442002e-05	H6G84_RS05265	NC_999999999.1	1029028	1030005	+	978	protein_coding	methyltransferase && PF00891:O-methyltransferase|PF16864:Dimerisation domain	-
H6G84_RS11020	22.4527151618029	26.9036225594322	23.4755268668183	69.417157468121	78.7919940546646	63.3828851773133	24.2772881960178	70.530678900033	-1.53427689457623	1.77508214334721e-06	1.48018946469437e-05	H6G84_RS11020	NC_999999999.1	2176206	2176520	+	315	protein_coding	hypothetical protein && -	-
H6G84_RS09950	893.381719069632	826.590610360485	576.286320827379	1684.38690915294	1306.82150139237	1741.56666041049	765.419550085832	1577.5916903186	-1.04513258112936	1.8013986340602e-06	1.49730400933943e-05	H6G84_RS09950	NC_999999999.1	1959140	1961926	+	2787	protein_coding	hybrid sensor histidine kinase/response regulator && PF02518:Histidine kinase-, DNA gyrase B-, and HSP90-like ATPase|PF02895:Signal transducing histidine kinase, homodimeric domain|PF01627:Hpt domain|PF01584:CheW-like domain|PF00072:Response regulator receiver domain	Response_reg
H6G84_RS00625	126.444238016469	86.2771344147307	105.261233370573	41.8544625910729	47.2751964327988	31.2038819334466	105.994201933924	40.1111803191061	1.40269178970888	1.9471173641592e-06	1.61323666229216e-05	H6G84_RS00625	NC_999999999.1	122297	123175	+	879	protein_coding	ABC transporter permease subunit && PF00528:Binding-protein-dependent transport system inner membrane component	BPD_transp_1
H6G84_RS01375	93.3560261990753	106.68677911499	106.775783491012	209.272312955365	216.115183692794	210.626203050764	102.272862935026	212.004566566308	-1.04786805676532	1.98487039815222e-06	1.63926197419281e-05	gcvT	NC_999999999.1	278292	279404	-	1113	protein_coding	glycine cleavage system aminomethyltransferase GcvT && PF08669:Glycine cleavage T-protein C-terminal barrel domain|PF01571:Aminomethyltransferase folate-binding domain	GCV_T
H6G84_RS09540	4538.99362823605	3448.30224322101	2145.36024560311	1426.11424974949	1463.27988958663	1618.70137529754	3377.55203902006	1502.69850487788	1.16788464758774	2.02133002195179e-06	1.66405672189343e-05	thiC	NC_999999999.1	1872831	1874201	+	1371	protein_coding	phosphomethylpyrimidine synthase && PF01964:Radical SAM ThiC family	-
H6G84_RS05240	218.618542364923	230.072358439282	271.861746618961	438.961436930765	548.167158637452	438.804589689092	240.184215807722	475.311061752437	-0.981227911251655	2.17740360747533e-06	1.7868534366107e-05	H6G84_RS05240	NC_999999999.1	1025682	1026998	+	1317	protein_coding	glutamyl-tRNA reductase && PF00745:Glutamyl-tRNAGlu reductase, dimerisation domain|PF05201:Glutamyl-tRNAGlu reductase, N-terminal domain|PF01488:Shikimate / quinate 5-dehydrogenase	-
H6G84_RS11045	173.713112041317	182.759091179591	187.804214934547	368.523438911642	356.815173076124	324.715396369928	181.425472718485	350.018002785898	-0.946323127210052	2.33021169098964e-06	1.90399341586689e-05	hisH	NC_999999999.1	2180234	2180887	-	654	protein_coding	imidazole glycerol phosphate synthase subunit HisH && PF00117:Glutamine amidotransferase class-I	GATase
H6G84_RS01210	701.942779268997	521.37365097934	380.152080230413	248.064253893432	248.757581229727	235.004235811269	534.489503492917	243.942023644809	1.12889270099225	2.33487780591801e-06	1.90399341586689e-05	der	NC_999999999.1	246033	247394	-	1362	protein_coding	ribosome biogenesis GTPase Der && PF01926:50S ribosome-binding GTPase|PF14714:KH-domain-like of EngA bacterial GTPase enzymes, C-terminal	-
H6G84_RS07825	342.69933668015	366.445893481921	273.376296739401	160.271966507279	173.342386920262	149.193560494291	327.507175633824	160.935971307278	1.02414671979426	2.36479225460348e-06	1.92232326356918e-05	H6G84_RS07825	NC_999999999.1	1516143	1517270	-	1128	protein_coding	DNA polymerase III subunit beta && PF02767:DNA polymerase III beta subunit, central domain|PF02768:DNA polymerase III beta subunit, C-terminal domain|PF00712:DNA polymerase III beta subunit, N-terminal domain	DNA_pol3_beta_2
H6G84_RS05120	696.034170015891	648.470074794589	496.015164444065	326.668976320569	265.641579955726	327.640760301189	613.506469751515	306.650438859162	0.998004713528303	2.417488411121e-06	1.95357912276501e-05	H6G84_RS05120	NC_999999999.1	1003922	1004791	+	870	protein_coding	lipopolysaccharide biosynthesis protein && PF01501:Glycosyl transferase family 8	Glyco_transf_8
H6G84_RS10095	310.792846713377	333.048293063315	324.871000834357	169.459531466295	178.970386495595	144.31795394219	322.90404687035	164.249290634694	0.977085820379981	2.41835713456404e-06	1.95357912276501e-05	H6G84_RS10095	NC_999999999.1	1992519	1993901	-	1383	protein_coding	MFS transporter && PF05977:Transmembrane secretion effector	-
H6G84_RS13345	1204.17456578301	1107.68708055041	1017.02040587539	631.900301070101	628.084752607184	587.023028872963	1109.62735073627	615.669360850083	0.849311899659105	2.5031408432991e-06	2.01576918377825e-05	H6G84_RS13345	NC_999999999.1	2649536	2651302	+	1767	protein_coding	AAA family ATPase && PF01424:R3H domain	R3H
H6G84_RS07930	46.0871521742271	25.9759114366931	42.407403372317	88.8131279371548	91.1735931203976	131.641376906728	38.1568223277457	103.87603265476	-1.45149763564416	2.65578685843245e-06	2.13205249349313e-05	H6G84_RS07930	NC_999999999.1	1536605	1536677	+	73	protein_coding	tRNA-Ile && -	-
H6G84_RS02030	463.234965443513	374.795293586572	414.229457940311	213.355675159372	201.482384796928	233.053993190429	417.419905656799	215.964017715576	0.948768292038012	2.77136749596129e-06	2.21795200528171e-05	H6G84_RS02030	NC_999999999.1	394114	395295	+	1182	protein_coding	site-2 protease family protein && -	-
H6G84_RS03225	419.511256970528	410.048316250656	325.628275894577	161.292807058281	221.743183268128	188.1984129111	385.06261637192	190.411467745836	1.01534969018343	3.62470891195247e-06	2.8841321374241e-05	H6G84_RS03225	NC_999999999.1	630636	630887	-	252	protein_coding	hypothetical protein && -	-
H6G84_RS10265	44.9054303236059	51.9518228733862	42.407403372317	113.313301161197	88.9223932902644	145.293075252611	46.4215521897697	115.842923234691	-1.32339772485651	3.62608489231269e-06	2.8841321374241e-05	H6G84_RS10265	NC_999999999.1	2025935	2026726	+	792	protein_coding	PD-(D/E)XK nuclease family protein && PF12705:PD-(D/E)XK nuclease superfamily	-
H6G84_RS04300	316.701455966483	220.795247211892	168.872338429048	525.732883765916	417.597568489723	685.510281225404	235.456347202474	542.946911160348	-1.21152638449945	3.65731149318372e-06	2.90004607665028e-05	H6G84_RS04300	NC_999999999.1	845603	846862	-	1260	protein_coding	SufS family cysteine desulfurase && PF00266:Aminotransferase class-V	Aminotran_5
H6G84_RS01735	94.5377480496965	95.5542456421211	112.076708912552	234.793326730409	174.467986835329	235.004235811269	100.722900868123	214.755183125669	-1.08976951669278	3.72270849518633e-06	2.94287506423751e-05	H6G84_RS01735	NC_999999999.1	348784	349314	-	531	protein_coding	GNAT family N-acetyltransferase && PF00583:Acetyltransferase (GNAT) family	Acetyltransf_1
H6G84_RS03120	178.439999443802	135.4458239199	115.105809153432	63.2921141621103	59.6567954985318	59.4823999356325	142.997210839045	60.8104365320915	1.22641957001578	4.08706384908493e-06	3.22105489325748e-05	H6G84_RS03120	NC_999999999.1	613036	614237	+	1202	protein_coding	amidohydrolase && PF07687:Peptidase dimerisation domain|PF01546:Peptidase family M20/M25/M40	Peptidase_M20
H6G84_RS06385	982.010857866223	807.108676782965	762.575985641486	448.149001889781	506.519961779987	385.172917615981	850.565173430224	446.613960428583	0.929007626265985	4.23543563934842e-06	3.32784228805948e-05	H6G84_RS06385	NC_999999999.1	1237952	1239241	+	1290	protein_coding	serine hydroxymethyltransferase && PF00464:Serine hydroxymethyltransferase	SHMT
H6G84_RS02700	506.958673916498	610.433918762288	552.810793960561	283.793673178495	327.549575284391	287.66078657396	556.734462213116	299.668011678949	0.894972839874051	4.25517057328879e-06	3.33321694907621e-05	H6G84_RS02700	NC_999999999.1	523016	524947	-	1932	protein_coding	S9 family peptidase && PF00326:Prolyl oligopeptidase family	-
H6G84_RS06255	147.715231327651	144.72293514729	96.1739326479332	324.627295218566	193.603185391462	512.913809281028	129.537366374291	343.714763297018	-1.41348325822542	4.63079351033318e-06	3.61649583813029e-05	H6G84_RS06255	NC_999999999.1	1211444	1212670	+	1227	protein_coding	cation:proton antiporter && PF00999:Sodium/hydrogen exchanger family	Na_H_Exchanger
H6G84_RS01115	168.986224638833	131.734979428944	125.707659996511	280.731151525489	254.38558080506	336.416852094971	142.142954688096	290.511194808507	-1.03806240697497	4.78887907973885e-06	3.72869048829064e-05	H6G84_RS01115	NC_999999999.1	228502	229884	-	1383	protein_coding	cation:proton antiporter && PF00999:Sodium/hydrogen exchanger family	Na_H_Exchanger
H6G84_RS04775	6647.18540974429	7438.38778212162	6948.75595257823	12068.376993943	11016.2463687572	13561.9871853242	7011.44304814805	12215.5368493415	-0.800925351672129	4.87274417793039e-06	3.78259570569071e-05	rnpB	NC_999999999.1	941962	942333	-	372	protein_coding	RNase P RNA component class A && -	-
H6G84_RS10505	564.863044596937	787.626743205445	826.187090699961	1545.55259421669	1287.68630283623	1345.66740837988	726.225626167448	1392.9687684776	-0.938029182538005	4.89727053712455e-06	3.7902527959482e-05	H6G84_RS10505	NC_999999999.1	2070808	2071272	-	465	protein_coding	hypothetical protein && -	-
H6G84_RS12865	38.9968210704998	51.0241117506472	44.6792285529768	117.396663365205	83.2943937149312	133.591619527568	44.9000537913746	111.427558869235	-1.3092334373819	5.46784177551727e-06	4.2192152208096e-05	H6G84_RS12865	NC_999999999.1	2556427	2557065	+	639	protein_coding	DUF3318 domain-containing protein && PF11780:Protein of unknown function (DUF3318)	-
H6G84_RS04415	1267.98754571655	1517.73539680107	1339.61958152908	2600.08088340153	2469.5662136562	2196.94831237672	1375.11417468224	2422.19846981149	-0.816485862373835	5.91674231461846e-06	4.55201752478831e-05	H6G84_RS04415	NC_999999999.1	867620	871336	+	3717	protein_coding	EAL domain-containing protein && PF13426:PAS domain|PF08448:PAS fold|PF00990:Diguanylate cyclase, GGDEF domain|PF08447:PAS fold|PF00563:EAL domain	EAL
H6G84_RS03450	87.4474169459693	111.325334728685	132.523135538491	263.376862158459	181.221586325729	308.138334092785	110.431962404382	250.912260858991	-1.17832099722649	5.93459223007289e-06	4.55220205185116e-05	H6G84_RS03450	NC_999999999.1	672022	672762	+	741	protein_coding	peptidylprolyl isomerase && PF00639:PPIC-type PPIASE domain	-
H6G84_RS07070	252.888476032938	298.722981521971	268.075371317861	139.855155487244	132.820789977863	149.193560494291	273.22894295759	140.623168653133	0.958298852534051	6.17394343665601e-06	4.72178810170289e-05	H6G84_RS07070	NC_999999999.1	1367190	1368734	-	1545	protein_coding	bifunctional aminoglycoside phosphotransferase/ATP-binding protein && PF13671:AAA domain	-
H6G84_RS04895	116.990463211499	100.192801255816	88.6011820457337	38.7919409380676	51.7775960930653	32.1790032438668	101.928148837683	40.9161800916666	1.31786906750357	6.82730914133551e-06	5.20607496470569e-05	H6G84_RS04895	NC_999999999.1	962246	962686	+	441	protein_coding	VOC family protein && PF00903:Glyoxalase/Bleomycin resistance protein/Dioxygenase superfamily	Glyoxalase
H6G84_RS11905	314.338012265241	321.915759590447	261.259895775881	150.063560997262	169.965587175062	89.7111605586588	299.171222543856	136.580102910328	1.13295721363433	8.02175297883134e-06	6.09889160302324e-05	rpsG	NC_999999999.1	2364326	2364796	+	471	protein_coding	30S ribosomal protein S7 && PF00177:Ribosomal protein S7p/S5e	-
H6G84_RS03535	33.0882118173938	37.1084449095616	21.9609767463784	79.6255629781388	66.4103949889316	101.412616283701	30.7192111577779	82.4828580835906	-1.44096647180367	8.22283835872541e-06	6.23344198161442e-05	H6G84_RS03535	NC_999999999.1	691693	693288	+	1596	protein_coding	glycoside hydrolase family 57 protein && PF03065:Glycosyl hydrolase family 57|PF09210:Domain of unknown function (DUF1957)	-
H6G84_RS06265	612.131918621785	466.638694737737	327.142826015017	208.251472404363	247.63198131466	198.924747325722	468.637813124846	218.269400348248	1.10012596560928	8.47416812130854e-06	6.40518262970251e-05	H6G84_RS06265	NC_999999999.1	1213335	1213565	-	231	protein_coding	addiction module protein && -	-
H6G84_RS06200	74.448476589136	44.5301338914739	49.2228789142965	157.209444854274	90.047993205331	188.1984129111	56.0671631316355	145.151950323568	-1.38674585469408	8.67084487346003e-06	6.52489130964405e-05	H6G84_RS06200	NC_999999999.1	1201283	1201738	-	456	protein_coding	hypothetical protein && -	-
H6G84_RS05890	252.888476032938	295.012137031015	349.103802761395	655.379633743142	523.403960505986	536.316720731113	299.001471941783	571.700104993414	-0.931916918867666	8.68302750683773e-06	6.52489130964405e-05	H6G84_RS05890	NC_999999999.1	1145174	1145512	+	339	protein_coding	hypothetical protein && -	-
H6G84_RS01330	139.443178373302	156.783179742898	144.63953650201	75.5422007741316	72.0383945642648	60.4575212460527	146.95529820607	69.346038861483	1.08575502674065	9.99583677123603e-06	7.48963421844787e-05	H6G84_RS01330	NC_999999999.1	269467	269880	-	414	protein_coding	F0F1 ATP synthase subunit epsilon && PF02823:ATP synthase, Delta/Epsilon chain, beta-sandwich domain|PF00401:ATP synthase, Delta/Epsilon chain, long alpha-helix domain	-
H6G84_RS01480	96.9011917509389	100.192801255816	84.057531684414	183.75129918032	180.095986410662	199.899868636142	93.7171748970564	187.915718075708	-1.00768971047272	1.00715994835379e-05	7.51806016318923e-05	H6G84_RS01480	NC_999999999.1	297155	298129	+	975	protein_coding	hypothetical protein && -	-
H6G84_RS02625	223.345429767408	204.096447002589	189.318765054987	405.273698747706	329.800775114525	431.003619205731	205.586880608328	388.692697689321	-0.922273267915706	1.00919414956544e-05	7.51806016318923e-05	H6G84_RS02625	NC_999999999.1	510172	510726	+	555	protein_coding	hypothetical protein && -	-
H6G84_RS00205	713.759997775209	702.277319913453	718.654032148729	1235.21706671215	1141.35831387757	1256.93136913164	711.56378327913	1211.16891657379	-0.767448791247917	1.03641691649961e-05	7.6986716354928e-05	H6G84_RS00205	NC_999999999.1	34315	35001	+	687	protein_coding	ATP-dependent Clp protease proteolytic subunit && PF00574:Clp protease	-
H6G84_RS02090	34.269933668015	46.385556136952	39.3783031314372	107.188257855187	83.2943937149312	97.5121310420205	40.0112643121347	95.9982608707128	-1.25834226497454	1.04644439317673e-05	7.75088468871589e-05	H6G84_RS02090	NC_999999999.1	403792	404115	+	324	protein_coding	hypothetical protein && -	-
H6G84_RS02885	50.8140395767119	78.8554454328184	74.2129559015547	165.376169262288	151.955988533996	134.566740837988	67.9608136370283	150.632966211424	-1.13737322607672	1.06227981928578e-05	7.84569523672496e-05	H6G84_RS02885	NC_999999999.1	569905	570198	-	294	protein_coding	YggT family protein && -	-
H6G84_RS04380	147.715231327651	110.397623605946	87.0866319252938	49.0003464480854	42.7727967725322	49.7311868314304	115.06649561963	47.1681100173494	1.27590387823325	1.07114363952096e-05	7.88862196057459e-05	H6G84_RS04380	NC_999999999.1	860047	861132	+	1086	protein_coding	sulfate ABC transporter substrate-binding protein && PF13531:Bacterial extracellular solute-binding protein	-
H6G84_RS09925	879.201056862178	617.855607744201	491.471514082745	326.668976320569	327.549575284391	323.740275059508	662.842726229708	325.986275554823	1.02146067095743	1.09533150117464e-05	8.0438407117513e-05	malQ	NC_999999999.1	1952756	1954231	-	1476	protein_coding	4-alpha-glucanotransferase && PF02446:4-alpha-glucanotransferase	-
H6G84_RS00965	580.225428655012	610.433918762288	394.540306374592	283.793673178495	243.129581654394	275.959330848918	528.399884597298	267.627528560602	0.97907651512586	1.12044771449722e-05	8.20497830587905e-05	H6G84_RS00965	NC_999999999.1	196157	198172	+	2016	protein_coding	c-type cytochrome && PF13442:Cytochrome C oxidase, cbb3-type, subunit III	-
H6G84_RS03695	126.444238016469	167.915713215766	201.435166018506	305.231324749532	355.689573161057	335.44173078455	165.26503908358	332.120876231713	-0.999439929814498	1.12637802796655e-05	8.2251050912247e-05	H6G84_RS03695	NC_999999999.1	727666	728382	-	717	protein_coding	heme oxygenase (biliverdin-producing) && PF01126:Heme oxygenase	-
H6G84_RS11265	950.10436789945	1097.48225820028	873.138144433598	422.627988114737	246.506381399594	610.425940323048	973.574923511111	426.520103279126	1.18923558059193	1.20448352764869e-05	8.77067582808978e-05	H6G84_RS11265	NC_999999999.1	2225639	2227513	+	1875	protein_coding	DNA-directed RNA polymerase subunit gamma && PF04983:RNA polymerase Rpb1, domain 3|PF04997:RNA polymerase Rpb1, domain 1|PF00623:RNA polymerase Rpb1, domain 2	-
H6G84_RS02545	135.898012821439	142.867512901812	120.406734574971	62.2712736111085	63.0335952437317	61.4326425564729	133.057420099407	62.2458371371044	1.09431502157378	1.24301578498572e-05	9.02583091064068e-05	chlG	NC_999999999.1	489605	490624	+	1020	protein_coding	chlorophyll synthase ChlG && PF01040:UbiA prenyltransferase family	UbiA
H6G84_RS08915	20.0892714605605	18.5542224547808	18.9318765054987	1.02084055100178	1.12559991506664	0.975121310420205	19.19179014028	1.04052059216287	4.20786715168347	1.27329660413702e-05	9.21980874424147e-05	H6G84_RS08915	NC_999999999.1	1749002	1750009	-	1008	protein_coding	acyl-CoA dehydrogenase family protein && -	-
H6G84_RS13400	4136.02647717422	3791.55535863446	2660.30728655267	1866.09652723125	2095.86704185408	1528.99021473888	3529.29637412045	1830.3179279414	0.947115854109505	1.28743089581234e-05	9.29611414992991e-05	nusG	NC_999999999.1	2659416	2660009	-	594	protein_coding	transcription termination/antitermination protein NusG && PF02357:Transcription termination factor nusG	-
H6G84_RS02920	437.237084729846	424.89169421448	383.938455531513	707.442501844233	892.600732647844	667.95809763784	415.35574482528	756.000444043306	-0.864543620183843	1.34189215457051e-05	9.66237108513865e-05	H6G84_RS02920	NC_999999999.1	575279	575782	+	504	protein_coding	cytochrome c-550 && PF14495:Cytochrome c-550 domain	-
H6G84_RS04075	275.341191194741	281.096470189929	281.70632240182	148.021879895258	122.690390742263	166.745744081855	279.38132792883	145.819338239792	0.93618644750909	1.46067131115512e-05	0.000104884314981555	H6G84_RS04075	NC_999999999.1	803105	805972	-	2868	protein_coding	UPF0182 family protein && PF03699:Uncharacterised protein family (UPF0182)	-
H6G84_RS00260	35.4516555186362	46.385556136952	43.1646784325369	7.14588385701245	9.0047993205331	17.5521835875637	41.6672966960417	11.2342889217031	1.88418975903253	1.46488117533115e-05	0.000104895230975929	H6G84_RS00260	NC_999999999.1	45558	46400	-	843	protein_coding	alpha/beta hydrolase && PF00561:alpha/beta hydrolase fold	Abhydrolase_1
H6G84_RS13025	29019.543485705	19577.487823162	5938.55102224482	3149.29309984049	2712.6957953106	2747.89185276414	18178.5274437039	2869.96024930507	2.66310093833942	1.54811684654715e-05	0.000110549227854265	H6G84_RS13025	NC_999999999.1	2583800	2584123	-	324	protein_coding	RNA-binding protein && PF00076:RNA recognition motif. (a.k.a. RRM, RBD, or RNP domain)	RRM_1
H6G84_RS10720	127.62595986709	115.96389034238	102.989408189913	50.0211869990872	63.0335952437317	37.0546097959678	115.526419466461	50.0364640129289	1.20940051033015	1.70353920536625e-05	0.000121312640382142	H6G84_RS10720	NC_999999999.1	2119498	2120472	+	975	protein_coding	S-layer homology domain-containing protein && PF00395:S-layer homology domain	-
H6G84_RS06925	215.07337681306	217.084402720935	203.706991199166	353.210830646616	390.583170528123	397.849494651444	211.95492357772	380.547831942061	-0.845119529001942	1.7087486141813e-05	0.00012134931779282	H6G84_RS06925	NC_999999999.1	1342703	1343047	-	345	protein_coding	hypothetical protein && -	-
H6G84_RS06310	358.061720738226	367.37360460466	442.248635168449	215.397356261375	222.868783183194	198.924747325722	389.227986837111	212.396962256764	0.876306378091458	1.75243825660341e-05	0.000124111038173146	H6G84_RS06310	NC_999999999.1	1222615	1224654	-	2040	protein_coding	caspase family protein && PF00656:Caspase domain	Peptidase_C14
H6G84_RS04305	198.529270904363	178.120535565896	111.319433852332	319.523092463557	306.163176898125	385.172917615981	162.656413440864	336.953062325888	-1.05850264101861	1.76789267855269e-05	0.000124863458307615	sufD	NC_999999999.1	846872	848200	-	1329	protein_coding	Fe-S cluster assembly protein SufD && PF01458:Uncharacterized protein family (UPF0051)	-
H6G84_RS11525	57.9043706804391	55.6626673643424	49.2228789142965	16.3334488160285	21.3863983862661	19.5024262084041	54.263305653026	19.0740911368996	1.50691030405101	2.19476187813501e-05	0.000154590175884987	H6G84_RS11525	NC_999999999.1	2278552	2279361	+	810	protein_coding	aquaporin family protein && PF00230:Major intrinsic protein	-
H6G84_RS04845	64.9947017841664	66.7952008372109	80.2711563833143	28.5835354280498	21.3863983862661	32.1790032438668	70.6870196682305	27.3829790193942	1.36676439987559	2.21816031356169e-05	0.000155813706808613	H6G84_RS04845	NC_999999999.1	954399	954746	+	348	protein_coding	hypothetical protein && -	-
H6G84_RS05430	309.611124862756	253.265136507758	290.036348064239	525.732883765916	456.993565517055	539.242084662373	284.304203144918	507.322844648448	-0.837016482233061	2.25287360145736e-05	0.000157823259072284	H6G84_RS05430	NC_999999999.1	1063293	1065542	-	2250	protein_coding	glycosyltransferase && PF13641:Glycosyltransferase like family 2	-
H6G84_RS09030	103.991522854666	88.1325566602088	63.6111050584755	37.7711003870658	23.6375982163994	37.0546097959678	85.2450615244502	32.821102799811	1.36235728597042	2.37226184146468e-05	0.000165737752978006	H6G84_RS09030	NC_999999999.1	1765112	1765879	+	768	protein_coding	1-acyl-sn-glycerol-3-phosphate acyltransferase && PF01553:Acyltransferase	Acyltransferase
H6G84_RS11515	159.532449833863	131.734979428944	76.4847810822146	288.897875933503	217.240783607861	307.163212782364	122.584070115007	271.10062410791	-1.15592817237681	2.39287173508218e-05	0.000166727046770551	H6G84_RS11515	NC_999999999.1	2275143	2275661	-	519	protein_coding	cupredoxin domain-containing protein && PF13473:Cupredoxin-like domain	-
H6G84_RS10080	161.895893535105	193.891624652459	255.201695294122	115.354982263201	91.1735931203976	83.8604326961376	203.663071160562	96.7963360265788	1.0782582232766	2.44521651279482e-05	0.000169916254988565	H6G84_RS10080	NC_999999999.1	1990281	1990607	+	327	protein_coding	DUF2488 family protein && PF10674:Protein of unknown function (DUF2488)	-
H6G84_RS12945	718.486885177694	615.072474375983	589.159996851118	367.50259836064	395.08557018839	325.690517680348	640.906452134932	362.75956207646	0.820515405385582	2.64927990700124e-05	0.000183602910444992	H6G84_RS12945	NC_999999999.1	2569852	2570775	+	924	protein_coding	30S ribosomal protein S1 && PF00575:S1 RNA binding domain	S1
H6G84_RS10810	457.326356190407	393.349516041353	371.822054567994	659.462995947149	772.161541735713	700.137100881707	407.499308933251	710.587212854856	-0.803970878919744	2.72770344249106e-05	0.000188532443819235	H6G84_RS10810	NC_999999999.1	2136744	2137343	-	600	protein_coding	hypothetical protein && -	-
H6G84_RS11765	951.286089750071	884.108699970305	796.653363351383	460.399088501802	578.558356344252	335.44173078455	877.349384357253	458.133058543535	0.937949425654392	2.81754229178396e-05	0.000194222581980307	yidC	NC_999999999.1	2332241	2333419	+	1179	protein_coding	membrane protein insertase YidC && PF02096:60Kd inner membrane protein	-
H6G84_RS08395	34.269933668015	35.2530226640835	35.5919278303375	10.2084055100178	12.381599065733	5.85072786252123	35.038294720812	9.48024414609068	1.90027806725035	2.83555215229186e-05	0.000194944210470066	H6G84_RS08395	NC_999999999.1	1639645	1640382	-	738	protein_coding	metal ABC transporter ATP-binding protein && PF00005:ABC transporter	ABC_tran
H6G84_RS02890	47.2688740248483	54.7349562416034	53.7665292756162	91.8756495901601	119.313590997064	132.616498217148	51.9234531806893	114.601912934791	-1.13801277491337	2.84609266001769e-05	0.000195149854804926	H6G84_RS02890	NC_999999999.1	570353	570472	+	120	protein_coding	photosystem II reaction center X protein && -	-
H6G84_RS03775	61.4495362323027	36.1807337868226	49.9801539745164	14.2917677140249	11.2559991506664	20.4775475188243	49.2034746645473	15.3417714611719	1.66538575271677	2.88059188793696e-05	0.000196992857944895	H6G84_RS03775	NC_999999999.1	744241	745050	+	810	protein_coding	DUF362 domain-containing protein && PF04015:Domain of unknown function (DUF362)	-
H6G84_RS05055	48.4505958754695	51.0241117506472	43.9219534927569	104.125736202181	86.6711934601311	130.666255596307	47.7988870396245	107.154395086207	-1.17021413565398	2.92603267545804e-05	0.000199572413352481	H6G84_RS05055	NC_999999999.1	992318	992548	-	231	protein_coding	hypothetical protein && -	-
H6G84_RS04890	151.260396879514	74.2168898191232	100.717583009253	35.7294192850623	48.4007963478654	46.8058229001698	108.731623235963	43.6453461776992	1.31035178154911	3.2465379025414e-05	0.000220850012580777	H6G84_RS04890	NC_999999999.1	962092	962162	-	71	protein_coding	tRNA-Gly && -	-
H6G84_RS01190	133.534569120196	179.975957811374	174.930538910808	343.002425136598	254.38558080506	347.143186509593	162.813688614126	314.843730817084	-0.948106644927643	3.26454383553909e-05	0.000221492016138282	H6G84_RS01190	NC_999999999.1	242826	243776	-	951	protein_coding	HEAT repeat domain-containing protein && PF13646:HEAT repeats	-
H6G84_RS13465	114.627019510257	83.4940010465136	86.3293568650739	40.8336220400712	46.1495965177321	36.0794884855476	94.8167924739482	41.0209023477836	1.20552847694384	3.31909559308203e-05	0.000224603720107776	H6G84_RS13465	NC_999999999.1	2674960	2675811	+	852	protein_coding	trypsin-like peptidase domain-containing protein && -	-
H6G84_RS06625	22.4527151618029	16.6988002093027	18.9318765054987	46.9586653460818	63.0335952437317	50.7063081418506	19.3611306255348	53.5661895772214	-1.47535358058753	3.39281097142838e-05	0.000228992594285701	H6G84_RS06625	NC_999999999.1	1285703	1286218	-	516	protein_coding	cyclic nucleotide-binding domain-containing protein && PF00027:Cyclic nucleotide-binding domain	cNMP_binding
H6G84_RS05625	190.257217950014	123.385579324292	134.79496071915	296.043759790516	258.887980465327	314.964183265726	149.479252664486	289.965307840523	-0.963368593808739	3.44281140324308e-05	0.000231262898486904	H6G84_RS05625	NC_999999999.1	1098160	1098699	+	540	protein_coding	hypothetical protein && -	-
H6G84_RS00805	115.808741360878	133.590401674422	187.804214934547	51.042027550089	87.7967933751977	30.2287606230263	145.734452656616	56.3558605161043	1.38307511621549	3.44434104129432e-05	0.000231262898486904	H6G84_RS00805	NC_999999999.1	163121	163645	-	525	protein_coding	hypothetical protein && -	-
H6G84_RS07100	232.799204572378	193.891624652459	177.959639151687	116.375822814203	93.4247929505309	98.4872523524407	201.550156125508	102.762622705725	0.967179478287736	3.68615576925526e-05	0.000246857841023959	secD	NC_999999999.1	1372414	1373808	+	1395	protein_coding	protein translocase subunit SecD && PF02355:Protein export membrane protein	-
H6G84_RS11790	677.126620405951	736.602631454798	696.693055402351	417.523785359728	452.491165856788	347.143186509593	703.474102421033	405.719379242036	0.795023423901024	3.78582867004192e-05	0.000252877703153963	H6G84_RS11790	NC_999999999.1	2338210	2340681	+	2472	protein_coding	U32 family peptidase && PF01136:Peptidase family U32|PF12392:Collagenase	-
H6G84_RS00085	410.057482165559	397.988071655048	270.347196498521	202.126429098352	180.095986410662	179.422321117318	359.464250106376	187.214912208777	0.938101376040445	3.82815334848142e-05	0.00025504578365527	rplI	NC_999999999.1	17087	17545	+	459	protein_coding	50S ribosomal protein L9 && PF01281:Ribosomal protein L9, N-terminal domain|PF03948:Ribosomal protein L9, C-terminal domain	-
H6G84_RS09400	236.344370124241	228.216936193804	209.765191680925	390.981931033681	355.689573161057	459.282137207916	224.77549933299	401.984547134218	-0.841103198926992	3.92107597515564e-05	0.000260565074441577	H6G84_RS09400	NC_999999999.1	1843223	1844188	-	966	protein_coding	Hpt domain-containing protein && PF01627:Hpt domain	Hpt
H6G84_RS10120	1518978.1764574	1546297.76684796	1059536.85685638	786809.792162968	849963.007865119	569806.287016184	1374937.60005391	735526.362348091	0.902516493235014	3.95588027717686e-05	0.000262203859397492	ssrA	NC_999999999.1	1997825	1998218	+	394	protein_coding	transfer-messenger RNA && -	-
H6G84_RS08910	133.534569120196	142.867512901812	124.950384936291	69.417157468121	50.6519961779987	72.1589769710952	133.784155652767	64.0760435390716	1.05719424303772	4.01030136306627e-05	0.000264633162846763	kaiC	NC_999999999.1	1747446	1749005	+	1560	protein_coding	circadian clock protein KaiC && PF06745:KaiC	-
H6G84_RS00730	228.072317169893	227.289225071065	239.298919029503	373.627641666651	418.723168404789	416.376799549427	231.553487090154	402.909203206956	-0.798282970841802	4.01300579636097e-05	0.000264633162846763	ilvN	NC_999999999.1	147094	147612	-	519	protein_coding	acetolactate synthase small subunit && PF10369:Small subunit of acetolactate synthase|PF13710:ACT domain	-
H6G84_RS10670	328.518674472695	278.313336821712	293.822723365339	506.336913296882	678.736748785182	467.083107691278	300.218244886582	550.718923257781	-0.875758832632823	4.08846167707559e-05	0.000268922988174056	H6G84_RS10670	NC_999999999.1	2106546	2108177	+	1632	protein_coding	iron ABC transporter permease && PF00528:Binding-protein-dependent transport system inner membrane component	BPD_transp_1
H6G84_RS08815	316.701455966483	216.156691598196	208.250641560485	115.354982263201	91.1735931203976	147.243317873451	247.036263041722	117.923964419017	1.05989821909268	4.2603347600881e-05	0.000279516887178369	H6G84_RS08815	NC_999999999.1	1732313	1732816	-	504	protein_coding	isoprenylcysteine carboxylmethyltransferase family protein && PF04191:Phospholipid methyltransferase	-
H6G84_RS11855	11648.2322815732	9494.19563011134	7490.96489569571	17028.6412312607	15426.3468359883	18693.0755207553	9544.46426912676	17049.3545293348	-0.837149219353186	4.31245880830975e-05	0.000282220405556474	H6G84_RS11855	NC_999999999.1	2351312	2352865	-	1554	protein_coding	carbohydrate porin && PF00395:S-layer homology domain|PF04966:Carbohydrate-selective porin, OprB family	-
H6G84_RS01090	70.9033110372724	82.5662899237746	110.562158792112	207.230631853361	177.844786580529	158.944773598493	88.0105865843864	181.340064010794	-1.03234035560403	4.32908684521344e-05	0.000282593169062544	H6G84_RS01090	NC_999999999.1	224508	225113	+	606	protein_coding	DUF1802 family protein && PF08819:Domain of unknown function (DUF1802)	-
H6G84_RS08095	1653.22886901907	1769.14511106335	1781.11094163731	2907.35388925307	2657.54139947233	2840.52837725406	1734.49497390658	2801.80788865982	-0.691672786039044	4.34191736958279e-05	0.000282716785903565	H6G84_RS08095	NC_999999999.1	1567676	1569970	-	2295	protein_coding	bifunctional (p)ppGpp synthetase/guanosine-3'%2C5'-bis(diphosphate) 3'-pyrophosphohydrolase && PF13291:ACT domain|PF02824:TGS domain|PF13328:HD domain|PF04607:Region found in RelA / SpoT proteins	-
H6G84_RS00045	22.4527151618029	19.4819335775198	26.5046271076981	4.08336220400712	2.25119983013327	5.85072786252123	22.813091949007	4.06176329888721	2.47339822038718	4.53302536445271e-05	0.000294418858470107	H6G84_RS00045	NC_999999999.1	7659	8603	-	945	protein_coding	thiamine-phosphate kinase && PF02769:AIR synthase related protein, C-terminal domain|PF00586:AIR synthase related protein, N-terminal domain	-
H6G84_RS09475	161.895893535105	223.578380580109	180.231464332347	378.73184442166	287.027978341993	412.476314307747	188.56857948252	359.412045690466	-0.929776535598894	4.6237939393534e-05	0.000299561587298961	H6G84_RS09475	NC_999999999.1	1860028	1860654	-	627	protein_coding	response regulator && PF00072:Response regulator receiver domain	Response_reg
H6G84_RS08315	67.3581454854088	57.5180896098205	55.2810793960561	21.4376515710374	28.1399978766659	19.5024262084041	60.0524381637618	23.0266918853691	1.38418749902518	4.65868118310904e-05	0.000301067271458422	queC	NC_999999999.1	1622769	1623464	-	696	protein_coding	7-cyano-7-deazaguanine synthase QueC && PF06508:Queuosine biosynthesis protein QueC	-
H6G84_RS00240	699.579335567754	658.674897144718	511.160665648464	347.085787340605	390.583170528123	260.357389882195	623.138299453645	332.675449250308	0.905183242578857	4.69054583161258e-05	0.000301389732813477	tsf	NC_999999999.1	42369	43034	-	666	protein_coding	translation elongation factor Ts && PF00889:Elongation factor TS	-
H6G84_RS05510	739.757878488875	756.084565032318	905.700972023056	1352.61373007736	1590.47267998916	1214.02603147315	800.514471848083	1385.70414717989	-0.790433899112333	4.69631172541679e-05	0.000301389732813477	H6G84_RS05510	NC_999999999.1	1077085	1077330	+	246	protein_coding	NifU family protein && -	-
H6G84_RS13445	2758.1387993499	2347.10914052977	1899.24585103163	1353.63457062836	1360.85029731556	1334.94107396526	2334.8312636371	1349.80864730306	0.789986238837868	4.69864844579618e-05	0.000301389732813477	H6G84_RS13445	NC_999999999.1	2670192	2672456	+	2265	protein_coding	GAF domain-containing protein && PF02518:Histidine kinase-, DNA gyrase B-, and HSP90-like ATPase|PF00512:His Kinase A (phospho-acceptor) domain|PF01590:GAF domain	HATPase_c
H6G84_RS01270	92.1743043484541	54.7349562416034	43.1646784325369	26.5418543260463	14.6327988958663	22.4277901396647	63.3579796741981	21.2008144538591	1.55861060259297	4.85137199183865e-05	0.000310011944729139	H6G84_RS01270	NC_999999999.1	259348	260439	-	1092	protein_coding	tetratricopeptide repeat protein && PF13371:Tetratricopeptide repeat|PF13432:Tetratricopeptide repeat|PF13424:Tetratricopeptide repeat	-
H6G84_RS10860	2134.1896622219	1836.8680230233	1423.6771132135	3071.70921796435	3814.65811216083	2853.20495428952	1798.24493281957	3246.5240948049	-0.85289121328878	4.85705367950876e-05	0.000310011944729139	fba	NC_999999999.1	2145706	2146779	+	1074	protein_coding	fructose-bisphosphate aldolase class II && PF01116:Fructose-bisphosphate aldolase class-II	F_bP_aldolase
H6G84_RS00975	2824.31522298468	1792.33788913183	1308.57130406007	878.943714412532	1172.87511149944	705.012707433808	1975.07480539219	918.943844448592	1.10347952161869	5.13270453105981e-05	0.00032679904464999	H6G84_RS00975	NC_999999999.1	199279	200301	-	1023	protein_coding	dihydroorotate dehydrogenase-like protein && PF01180:Dihydroorotate dehydrogenase	DHO_dh
H6G84_RS13310	436.055362879225	458.289294633086	340.016502038756	235.814167281411	247.63198131466	172.596471944376	411.453719850356	218.680873513482	0.911780793782659	5.18887920525308e-05	0.000329563949522831	H6G84_RS13310	NC_999999999.1	2640937	2642217	+	1281	protein_coding	adenosylhomocysteinase && PF05221:S-adenosyl-L-homocysteine hydrolase|PF00670:S-adenosyl-L-homocysteine hydrolase, NAD binding domain	-
H6G84_RS00470	8933.81719069632	9178.77384838006	8994.91316529252	13902.8274640932	14478.5917075022	14334.283263177	9035.83473478964	14238.5674782575	-0.6560659348224	5.38563469846986e-05	0.000341222198420211	H6G84_RS00470	NC_999999999.1	86970	88550	+	1581	protein_coding	hypothetical protein && -	-
H6G84_RS09110	960.739864555041	989.867767962556	705.02308106477	1604.7613461748	1659.13427480822	1386.62250341753	885.210237860789	1550.17270813352	-0.80925730506814	5.51221899423702e-05	0.000348388413205445	psbE	NC_999999999.1	1777589	1777840	+	252	protein_coding	cytochrome b559 subunit alpha && -	-
H6G84_RS13135	2766.41085230425	2333.19347368869	1468.35634176648	4319.17637128853	3821.41171165123	4345.14055923243	2189.32022258647	4161.90954739073	-0.927500895396519	5.64716053451079e-05	0.000355500257037438	H6G84_RS13135	NC_999999999.1	2604520	2604861	+	342	protein_coding	DUF1815 family protein && PF08844:Domain of unknown function (DUF1815)	-
H6G84_RS12780	4.72688740248483	0	3.02910024087978	15.3126082650267	38.2703971122657	9.75121310420205	2.58532921445487	21.1114061604981	-3.06944958900949	5.65224780047919e-05	0.000355500257037438	H6G84_RS12780	NC_999999999.1	2540522	2540770	-	249	protein_coding	hypothetical protein && -	-
H6G84_RS03125	1785.58171628864	2116.10907096775	2032.52626163034	1235.21706671215	1070.44551922837	1283.25964451299	1978.07234962891	1196.30741015117	0.725568766359269	6.52684183189193e-05	0.000409511799403899	H6G84_RS03125	NC_999999999.1	614424	614801	-	378	protein_coding	AbrB family transcriptional regulator && PF14250:AbrB-like transcriptional regulator	-
H6G84_RS05210	31.9064899667726	41.7470005232568	33.3201026496776	11.2292460610196	10.1303992355997	10.7263344146223	35.6578643799023	10.6953265704139	1.73758610174866	6.54307872409186e-05	0.000409536525466766	H6G84_RS05210	NC_999999999.1	1020800	1021450	+	651	protein_coding	HAD-IB family phosphatase && PF12710:haloacid dehalogenase-like hydrolase	-
H6G84_RS10620	1435.79204850477	1517.73539680107	1556.95752381221	2526.5803637294	2663.16939904766	2174.52052223706	1503.49498970601	2454.75676167137	-0.706892717894728	6.79108959600782e-05	0.000424033009799039	H6G84_RS10620	NC_999999999.1	2094680	2096008	+	1329	protein_coding	hypothetical protein && -	-
H6G84_RS00425	213.891654962438	178.120535565896	138.58133602025	90.8548090391583	76.5407942245313	95.5618884211801	176.864508849528	87.6524972282899	1.00513563710638	7.08295273729308e-05	0.000441191152431388	H6G84_RS00425	NC_999999999.1	78588	79529	+	942	protein_coding	branched-chain amino acid ABC transporter permease && PF02653:Branched-chain amino acid transport system / permease component	BPD_transp_2
H6G84_RS00300	625.130858978618	568.686918239032	474.811462757906	921.819017554606	892.600732647844	1011.20079890575	556.209746658519	941.873516369401	-0.7618973388091	7.12418763105628e-05	0.000442692909285589	H6G84_RS00300	NC_999999999.1	53379	56084	+	2706	protein_coding	EAL domain-containing protein && PF00990:Diguanylate cyclase, GGDEF domain|PF00563:EAL domain|PF05231:MASE1	EAL
H6G84_RS02815	841.385957642299	1006.56656817186	898.128221420856	1771.15835598809	1431.76309196476	1416.85126404056	915.360249078338	1539.92423733114	-0.750145934984605	7.14932895940042e-05	0.000443189816787772	H6G84_RS02815	NC_999999999.1	554927	555727	+	801	protein_coding	phycobilisome rod-core linker polypeptide && PF00427:Phycobilisome Linker polypeptide	-
H6G84_RS02045	56.7226488298179	67.7229119599499	53.7665292756162	144.959358242253	118.187991081997	105.313101525382	59.4040300217947	122.820150283211	-1.0486634410217	7.52969514500877e-05	0.000465652199757121	H6G84_RS02045	NC_999999999.1	396880	397221	+	342	protein_coding	phage holin family protein && PF04020:Mycobacterial 4 TMS phage holin, superfamily IV	-
H6G84_RS09455	191.438939800635	206.879580370806	135.55223577937	86.7714468351512	63.0335952437317	104.337980214962	177.956918650271	84.7143407646149	1.06370514211203	7.74325027423737e-05	0.000477716037205337	ylqF	NC_999999999.1	1855212	1856075	+	864	protein_coding	ribosome biogenesis GTPase YlqF && PF01926:50S ribosome-binding GTPase	-
H6G84_RS05025	206.801323858711	157.710890865637	148.425911803109	354.231671197617	246.506381399594	384.197796305561	170.979375509152	328.311949634257	-0.947410819019249	8.11344980754985e-05	0.000499363517917057	H6G84_RS05025	NC_999999999.1	987357	989504	-	2148	protein_coding	cation:proton antiporter && PF00999:Sodium/hydrogen exchanger family|PF00582:Universal stress protein family	Na_H_Exchanger
H6G84_RS11925	46.0871521742271	61.2289341007766	53.0092542153962	24.5001732240427	22.5119983013327	10.7263344146223	53.4417801634666	19.2461686466659	1.48478003914091	8.22030137943035e-05	0.000504738220090914	H6G84_RS11925	NC_999999999.1	2368812	2369468	+	657	protein_coding	LON peptidase substrate-binding domain-containing protein && PF02190:ATP-dependent protease La (LON) substrate-binding domain	-
H6G84_RS00210	505.776952065876	567.759207116292	530.849817214182	938.152466370635	991.653525173708	770.345835231962	534.79532546545	900.050608925435	-0.750246336935206	8.3584826869693e-05	0.000512006581654399	H6G84_RS00210	NC_999999999.1	35044	35643	+	600	protein_coding	ATP-dependent Clp protease proteolytic subunit && PF00574:Clp protease	-
H6G84_RS10585	15.3623840580757	13.9156668410856	12.1164009635191	46.9586653460818	33.7679974519991	40.9550950376486	13.7981506208935	40.5605859452432	-1.57044553701956	8.57092055458213e-05	0.000523778478335575	H6G84_RS10585	NC_999999999.1	2084211	2084555	-	345	protein_coding	histidine triad nucleotide-binding protein && PF01230:HIT domain	HIT
H6G84_RS12320	51.9957614273331	51.9518228733862	46.1937786734167	21.4376515710374	14.6327988958663	19.5024262084041	50.0471209913787	18.5242922251026	1.42552847377433	8.70661786183421e-05	0.000530816206906638	H6G84_RS12320	NC_999999999.1	2458082	2458813	-	732	protein_coding	16S rRNA (uracil(1498)-N(3))-methyltransferase && PF04452:RNA methyltransferase	-
H6G84_RS03375	424.238144373013	471.277250351432	544.480768298141	280.731151525489	305.037576983059	189.17353422152	479.998721007529	258.314087576689	0.896827429662573	8.94874260475012e-05	0.000544294109018331	leuS	NC_999999999.1	657082	659679	+	2598	protein_coding	leucine--tRNA ligase && PF13603:Leucyl-tRNA synthetase, Domain 2|PF00133:tRNA synthetases class I (I, L, M and V)|PF08264:Anticodon-binding domain of tRNA	-
H6G84_RS10820	8.27205295434845	9.2771112273904	6.05820048175957	27.562694877048	32.6423975369325	26.3282753813455	7.86912155449947	28.8444559317754	-1.88818704746135	9.02095013065669e-05	0.000547398030228816	H6G84_RS10820	NC_999999999.1	2139248	2139694	-	447	protein_coding	hypothetical protein && -	-
H6G84_RS02330	1245.53483055475	833.084588219658	951.137475636252	560.441462499977	507.645561695053	637.729337014814	1009.91896480355	568.605453736615	0.827270514361072	9.0562362935828e-05	0.000548252244002612	H6G84_RS02330	NC_999999999.1	448471	448875	+	405	protein_coding	hypothetical protein && -	-
H6G84_RS04665	386.423045153135	297.795270399232	333.201026496776	551.253897540961	599.944754730518	571.42108790624	339.139780683048	574.20658005924	-0.76145953048824	9.36473117964194e-05	0.000565603506994729	H6G84_RS04665	NC_999999999.1	919416	920120	+	705	protein_coding	neutral zinc metallopeptidase && PF04228:Putative neutral zinc metallopeptidase	-
H6G84_RS01880	550.682382389482	446.229050037478	370.307504447554	266.439383811464	269.018379700926	217.452052223706	455.739645624838	250.969938578699	0.858781135284016	9.59201967512748e-05	0.00057798067273204	rpsK	NC_999999999.1	367102	367494	+	393	protein_coding	30S ribosomal protein S11 && PF00411:Ribosomal protein S11	-
H6G84_RS08955	5.90860925310603	7.42168898191232	16.6600513248388	35.7294192850623	29.2655977917326	42.905337658489	9.99678318661906	35.9667849117613	-1.79613003851596	9.97673174161507e-05	0.000599763989583138	H6G84_RS08955	NC_999999999.1	1752707	1752961	+	255	protein_coding	type II toxin-antitoxin system prevent-host-death family antitoxin && -	-
H6G84_RS03930	56.7226488298179	65.8674897144718	44.6792285529768	115.354982263201	101.303992355997	128.716012975467	55.7564556990889	115.124995864888	-1.05366081865923	0.000101785316970847	0.000610475740996845	H6G84_RS03930	NC_999999999.1	770949	771179	+	231	protein_coding	hypothetical protein && -	-
H6G84_RS11900	654.673905244149	683.723097458672	605.820048175957	397.106974339692	425.476767895189	299.362242299003	648.072350292926	373.981994844628	0.793822738190155	0.000102563128778065	0.000613716870118747	H6G84_RS11900	NC_999999999.1	2363784	2364158	+	375	protein_coding	30S ribosomal protein S12 && PF00164:Ribosomal protein S12/S23	Ribosomal_S12
H6G84_RS04900	456.144634339786	344.180826536184	302.910024087978	208.251472404363	208.235984287328	190.14865553194	367.745161654649	202.212037407877	0.859743437363501	0.000108375390260049	0.000646998576956641	H6G84_RS04900	NC_999999999.1	962683	964056	+	1374	protein_coding	MFS transporter && PF13347:MFS/sugar transport protein	-
H6G84_RS00950	113.445297659636	104.831356869512	102.989408189913	49.0003464480854	45.0239966026655	61.4326425564729	107.08868757302	51.8189952024079	1.04165469744216	0.000108978699151933	0.000649101238036283	H6G84_RS00950	NC_999999999.1	190153	193809	-	3657	protein_coding	hydantoinase B/oxoprolinase family protein && PF01968:Hydantoinase/oxoprolinase|PF05378:Hydantoinase/oxoprolinase N-terminal region|PF02538:Hydantoinase B/oxoprolinase	Hydantoinase_B
H6G84_RS05395	589.679203459982	503.747139647299	379.394805170193	958.569277390671	804.803939272646	834.703841719695	490.940382759158	866.02568612767	-0.821637547634127	0.000110639287926619	0.000657477147793814	H6G84_RS05395	NC_999999999.1	1057178	1058284	-	1107	protein_coding	alkene reductase && PF00724:NADH:flavin oxidoreductase / NADH oxidase family	Oxidored_FMN
H6G84_RS00935	225.70887346865	205.951869248067	228.697068186424	123.521706671215	119.313590997064	127.740891665047	220.119270301047	123.525396444442	0.832959682332249	0.000112119500167536	0.000664745201681378	H6G84_RS00935	NC_999999999.1	186142	187599	-	1458	protein_coding	glutamate--tRNA ligase && PF00749:tRNA synthetases class I (E and Q), catalytic domain	-
H6G84_RS11425	4.72688740248483	13.9156668410856	7.57275060219946	29.6043759790516	34.8935973670658	30.2287606230263	8.73843494858996	31.5755779897146	-1.83075276173084	0.000112753382656709	0.000666973670864054	H6G84_RS11425	NC_999999999.1	2263090	2263275	+	186	protein_coding	hypothetical protein && -	-
H6G84_RS00865	270.614303792256	248.626580894063	281.70632240182	149.04272044626	172.216787005196	123.840406423366	266.982402362713	148.366637958274	0.850068421142119	0.000114027349043366	0.000672969628486535	thiO	NC_999999999.1	175085	176224	-	1140	protein_coding	glycine oxidase ThiO && PF01266:FAD dependent oxidoreductase	DAO
H6G84_RS07905	95.7194699003177	96.4819567648602	77.2420561424345	30.6252165300534	39.3959970273323	50.7063081418506	89.8144942692041	40.2425072330788	1.1519579318762	0.000114607286641287	0.000674851562568857	H6G84_RS07905	NC_999999999.1	1531797	1532873	+	1077	protein_coding	hypothetical protein && -	-
H6G84_RS11610	219.800264215544	254.192847630497	224.910692885324	366.481757809639	440.109566791055	388.098281547241	232.967934910455	398.229868715978	-0.772406668670551	0.000117818528747781	0.000692183856393211	H6G84_RS11610	NC_999999999.1	2299848	2301158	+	1311	protein_coding	HAMP domain-containing histidine kinase && PF00512:His Kinase A (phospho-acceptor) domain|PF02518:Histidine kinase-, DNA gyrase B-, and HSP90-like ATPase	HATPase_c
H6G84_RS00620	83.9022513941057	79.7831565555574	93.9021074672733	30.6252165300534	28.1399978766659	52.6565507626911	85.8625051389788	37.1405883898035	1.2037865232795	0.0001185887061302	0.000695128810309674	H6G84_RS00620	NC_999999999.1	121107	121739	-	633	protein_coding	DUF3038 domain-containing protein && PF11237:Protein of unknown function (DUF3038)	-
H6G84_RS12560	10.6354966555909	15.7710890865637	9.8445757828593	41.8544625910729	37.144797197199	32.1790032438668	12.0837205083379	37.0594210107129	-1.6181119390153	0.000120807328542214	0.000706531548148471	H6G84_RS12560	NC_999999999.1	2500521	2500919	+	399	protein_coding	helix-turn-helix domain-containing protein && PF13560:Helix-turn-helix domain	-
H6G84_RS03030	85.0839732447269	115.036179219641	98.445757828593	178.647096425311	193.603185391462	182.347685048578	99.5219700976536	184.865988955117	-0.889072003087944	0.000121662199465217	0.000708383011730386	H6G84_RS03030	NC_999999999.1	594457	595368	+	912	protein_coding	cation diffusion facilitator family transporter && PF16916:Dimerisation domain of Zinc Transporter|PF01545:Cation efflux family	-
H6G84_RS12725	16.5441059086969	20.4096447002589	15.9027762646189	49.0003464480854	41.6471968574656	49.7311868314304	17.6188422911915	46.7929100456605	-1.41204931075285	0.000121671975709204	0.000708383011730386	H6G84_RS12725	NC_999999999.1	2526857	2528731	-	1875	protein_coding	Mu-like prophage major head subunit gpT family protein && -	-
H6G84_RS01970	99.2646354521814	96.4819567648602	78.7566062628744	52.0628681010907	32.6423975369325	39.9799737272284	91.501066159972	41.5617464550839	1.13084606817859	0.000122629386532455	0.000712352728508755	H6G84_RS01970	NC_999999999.1	382614	384302	+	1689	protein_coding	HD family phosphohydrolase && PF01590:GAF domain|PF13487:HD domain	GAF
H6G84_RS05980	151.260396879514	147.506068515507	171.144163609708	255.210137750445	294.907177747459	272.058845607237	156.63687633491	274.05872036838	-0.804274107205083	0.000127215221469416	0.000737334859861971	H6G84_RS05980	NC_999999999.1	1163081	1164277	+	1197	protein_coding	FIST C-terminal domain-containing protein && PF10442:FIST C domain|PF08495:FIST N domain	-
H6G84_RS12035	176.07655574256	197.602469143416	215.823392162685	93.9173306921637	130.56959014773	84.8355540065578	196.500805682887	103.107491615484	0.936627197231057	0.000129894921933401	0.000751182042948193	H6G84_RS12035	NC_999999999.1	2392439	2393728	+	1290	protein_coding	bifunctional sterol desaturase/short chain dehydrogenase && PF04116:Fatty acid hydroxylase superfamily|PF00106:short chain dehydrogenase	adh_short
H6G84_RS02550	24.8161588630453	35.2530226640835	34.0773777098976	11.2292460610196	10.1303992355997	5.85072786252123	31.3821864123421	9.07012438638018	1.80676629828033	0.000130500420565296	0.000752836728969708	H6G84_RS02550	NC_999999999.1	490679	491350	-	672	protein_coding	MarC family protein && PF01914:MarC family integral membrane protein	-
H6G84_RS12900	1163.99602286189	861.843633024568	828.458915880621	468.565812909817	664.103949889316	409.550950376486	951.432857255693	514.07357105854	0.888036339797414	0.000130763516946769	0.000752836728969708	dprA	NC_999999999.1	2562628	2563836	-	1209	protein_coding	DNA-processing protein DprA && PF02481:DNA recombination-mediator protein A	SMF
H6G84_RS10965	33.0882118173938	56.5903784870814	90.1157321661736	21.4376515710374	20.2607984711995	22.4277901396647	59.9314408235496	21.3754133939672	1.50254480781127	0.000132478129212006	0.000761013253362299	H6G84_RS10965	NC_999999999.1	2167504	2167938	+	435	protein_coding	Rrf2 family transcriptional regulator && PF02082:Transcriptional regulator	Rrf2
H6G84_RS01280	1761.94727927622	1492.68719648712	1226.02832249609	810.547397495413	590.939955409985	1019.00176938911	1493.55426608648	806.829707431504	0.887170493354075	0.00013510629270509	0.000774389726480391	H6G84_RS01280	NC_999999999.1	261014	261766	-	753	protein_coding	SIMPL domain-containing protein && PF04402:Protein of unknown function (DUF541)	-
H6G84_RS02190	456.144634339786	418.397716355307	385.453005651953	259.293499954452	263.390380125593	216.476930913285	419.998452115682	246.386936997777	0.768833654034181	0.000136633315904741	0.000781409561092378	H6G84_RS02190	NC_999999999.1	422518	423378	-	861	protein_coding	ABC transporter permease && PF01061:ABC-2 type transporter	ABC2_membrane
H6G84_RS02960	482.142515053452	302.433826012927	258.988070595222	187.834661384327	176.719186665462	169.671108013116	347.8548038872	178.074985354302	0.961662489343892	0.000138047739394175	0.000787755863871838	H6G84_RS02960	NC_999999999.1	583230	583940	-	711	protein_coding	hypothetical protein && -	-
H6G84_RS07735	190.257217950014	198.530180266155	199.920615898066	103.10489565118	129.443990232663	74.1092195919356	196.236004704745	102.219368491926	0.945577121598534	0.000145469773351172	0.000828280537693349	H6G84_RS07735	NC_999999999.1	1498988	1501174	+	2187	protein_coding	glycine--tRNA ligase subunit beta && PF02092:Glycyl-tRNA synthetase beta subunit	-
H6G84_RS04135	697.215891866512	593.735118552986	564.16991986386	373.627641666651	397.336770018523	342.267579957492	618.373643427786	371.077330547555	0.735883409180269	0.000147417488576913	0.000837323620712701	ffh	NC_999999999.1	816623	818080	-	1458	protein_coding	signal recognition particle protein && PF02881:SRP54-type protein, helical bundle domain|PF00448:SRP54-type protein, GTPase domain|PF02978:Signal peptide binding domain	-
H6G84_RS07140	211.528211261196	180.903668934113	176.445089031247	110.250779508192	91.1735931203976	108.238465456643	189.625656408852	103.220946028411	0.872873844800355	0.000147705830191486	0.000837323620712701	H6G84_RS07140	NC_999999999.1	1381328	1382539	-	1212	protein_coding	O-antigen ligase family protein && PF04932:O-Antigen ligase	-
H6G84_RS13040	3402.17720793845	3074.43466075718	2552.77422800144	5630.95647932581	7516.75623281501	3841.97796305561	3009.79536556569	5663.23022506547	-0.912085980429509	0.000148417824599236	0.000839518767153228	H6G84_RS13040	NC_999999999.1	2585446	2585826	+	381	protein_coding	PadR family transcriptional regulator && PF03551:Transcriptional regulator PadR-like family	PadR
H6G84_RS08155	23.6344370124241	20.4096447002589	18.9318765054987	59.2087519581032	60.7823954135984	39.9799737272284	20.9919860727272	53.3237070329767	-1.35244530577162	0.000149609376271593	0.000844410999262159	H6G84_RS08155	NC_999999999.1	1583432	1584193	+	762	protein_coding	NAAT family transporter && PF01914:MarC family integral membrane protein	-
H6G84_RS08530	204.437880157469	145.650646270029	235.512543728403	85.7506062841494	93.4247929505309	117.989678560845	195.200356718634	99.0550259318417	0.978569735101416	0.000150823290843607	0.00084773582422574	H6G84_RS08530	NC_999999999.1	1674095	1674265	+	171	protein_coding	metallothionein && -	-
H6G84_RS07310	61.4495362323027	46.385556136952	62.8538299982555	124.542547222217	114.811191336797	103.362858904542	56.8963074558368	114.238865821185	-1.00518613486141	0.000151008828324467	0.00084773582422574	H6G84_RS07310	NC_999999999.1	1414143	1414706	-	564	protein_coding	Uma2 family endonuclease && PF05685:Putative restriction endonuclease	DUF820
H6G84_RS04155	255.251919734181	255.120558753236	181.746014452787	139.855155487244	97.9271926107975	125.790649044206	230.706164313401	121.190999047416	0.923601535267585	0.000151182288188807	0.00084773582422574	H6G84_RS04155	NC_999999999.1	819785	821197	+	1413	protein_coding	cytochrome ubiquinol oxidase subunit I && PF01654:Cytochrome bd terminal oxidase subunit I	-
H6G84_RS03720	12.9989403568333	13.9156668410856	12.8736760237391	35.7294192850623	41.6471968574656	37.0546097959678	13.262761073886	38.1437419794985	-1.52291551418438	0.000152202349974102	0.000851073304516821	cobI	NC_999999999.1	733093	733797	-	705	protein_coding	precorrin-2 C(20)-methyltransferase && PF00590:Tetrapyrrole (Corrin/Porphyrin) Methylases	-
H6G84_RS02525	49.6323177260907	58.4458007325595	59.8247297573757	18.375129918032	24.763198131466	25.3531540709253	55.9676160720087	22.8304940401411	1.29915913398495	0.000152650844111949	0.000851073304516821	H6G84_RS02525	NC_999999999.1	486959	487273	-	315	protein_coding	hypothetical protein && -	-
H6G84_RS09905	119.353906912742	123.385579324292	96.1739326479332	225.605761771393	220.617583353061	176.496957186057	112.971139628322	207.573434103504	-0.88106225300045	0.000152765188895863	0.000851073304516821	H6G84_RS09905	NC_999999999.1	1949433	1949714	+	282	protein_coding	hypothetical protein && -	-
H6G84_RS03795	25.9978807136665	17.6265113320418	9.08730072263935	45.9378247950801	33.7679974519991	77.0345835231962	17.5705642561159	52.2468019234251	-1.61534102801911	0.000157004707785655	0.000872811117475095	H6G84_RS03795	NC_999999999.1	748441	749181	+	741	protein_coding	hypothetical protein && -	-
H6G84_RS03380	163.077615385727	157.710890865637	162.814137947288	72.4796791211263	94.5503928655975	92.6365244899195	161.200881399551	86.5555321588811	0.897865337169672	0.000158987890555662	0.000880576350183414	H6G84_RS03380	NC_999999999.1	659949	660710	+	762	protein_coding	helix-turn-helix domain-containing protein && PF13560:Helix-turn-helix domain	-
H6G84_RS11500	569.589931999422	467.566405860476	408.928532518771	232.751645628406	177.844786580529	337.391973405391	482.028290126223	249.329468538108	0.94753158535204	0.000159082845468338	0.000880576350183414	H6G84_RS11500	NC_999999999.1	2274191	2274508	-	318	protein_coding	hypothetical protein && -	-
H6G84_RS10085	27.1796025642878	25.0482003139541	37.1064779507774	67.3754763661174	54.0287959231986	93.6116458003397	29.7780936096731	71.6719726965519	-1.25902507337299	0.000163537304565195	0.000903299000643225	H6G84_RS10085	NC_999999999.1	1990832	1991275	+	444	protein_coding	transcriptional repressor && PF01475:Ferric uptake regulator family	FUR
H6G84_RS09825	497.504899111528	556.626673643424	555.082619141221	329.731497973575	324.172775539192	334.46660947413	536.404730632058	329.456960995632	0.703982826758504	0.000165018193560775	0.000909535245958644	H6G84_RS09825	NC_999999999.1	1932276	1932833	-	558	protein_coding	GIY-YIG nuclease family protein && -	-
H6G84_RS09840	399.421985509968	449.012183405695	435.433159626469	246.022572791429	289.279178172126	224.277901396647	427.955776180711	253.193217453401	0.759264372334088	0.000166720755753227	0.000916964156642749	speA	NC_999999999.1	1934301	1936244	-	1944	protein_coding	biosynthetic arginine decarboxylase && PF02784:Pyridoxal-dependent decarboxylase, pyridoxal binding domain	-
H6G84_RS04735	89.8108606472117	77.0000231873403	98.445757828593	40.8336220400712	47.2751964327988	38.029731106388	88.4188805543817	42.046183193086	1.07707177778049	0.000171434556121197	0.000939187716950819	H6G84_RS04735	NC_999999999.1	931843	933483	-	1641	protein_coding	B12-binding domain-containing radical SAM protein && PF04055:Radical SAM superfamily	Radical_SAM
H6G84_RS03725	63.8129799335452	47.313267259691	42.407403372317	109.22993895719	183.472786155862	72.1589769710952	51.1778835218511	121.620567361382	-1.25507806607283	0.000171488047350401	0.000939187716950819	H6G84_RS03725	NC_999999999.1	733794	734423	-	630	protein_coding	precorrin-8X methylmutase && PF02570:Precorrin-8X methylmutase	CbiC
H6G84_RS05310	54.3592051285755	83.4940010465136	68.1547554197952	141.896836589247	164.337587599729	111.163829387903	68.6693205316281	139.132751192293	-1.01060065113362	0.000172456526993394	0.000942494973103431	H6G84_RS05310	NC_999999999.1	1037940	1040000	-	2061	protein_coding	diguanylate cyclase && PF00990:Diguanylate cyclase, GGDEF domain|PF08448:PAS fold|PF08447:PAS fold	GGDEF
H6G84_RS01175	200.892714605605	204.096447002589	251.415319993022	390.981931033681	332.051974944658	411.501192997326	218.801493867072	378.178366325222	-0.787000797646644	0.000172827197157542	0.000942528068886593	H6G84_RS01175	NC_999999999.1	240181	241137	+	957	protein_coding	hypothetical protein && -	-
H6G84_RS13210	161.895893535105	186.469935670547	167.357788308608	89.8339684881566	112.559991506664	69.2336130398345	171.907872504753	90.542524344885	0.929619397878672	0.000200093252173878	0.00108892854077784	H6G84_RS13210	NC_999999999.1	2618857	2620590	+	1734	protein_coding	peptidoglycan DD-metalloendopeptidase family protein && PF01476:LysM domain|PF01551:Peptidase family M23	Peptidase_M23
H6G84_RS13405	2267.7242313421	2513.16943150006	1843.96477163557	1421.01004699448	1421.63269272916	965.370097316003	2208.28614482591	1269.33761234655	0.798886588291215	0.000205782781607354	0.00111753884549372	secE	NC_999999999.1	2660042	2660332	-	291	protein_coding	preprotein translocase subunit SecE && -	-
H6G84_RS12395	36.6333773692574	38.9638671550397	40.8928532518771	13.2709271630231	15.7583988109329	12.6765770354627	38.8300325920581	13.9019676698062	1.48938223391334	0.000207719234408208	0.00112569019066083	H6G84_RS12395	NC_999999999.1	2470775	2471935	+	1161	protein_coding	CCA tRNA nucleotidyltransferase && PF13735:tRNA nucleotidyltransferase domain 2 putative|PF12627:Probable RNA and SrmB- binding site of polymerase A|PF01743:Poly A polymerase head domain	-
H6G84_RS07080	21.2709933111817	25.9759114366931	42.407403372317	63.2921141621103	81.0431938847979	70.2087343502547	29.8847693733973	71.5146807990543	-1.23158262253211	0.00020957018868164	0.00113334505803774	H6G84_RS07080	NC_999999999.1	1369525	1370220	-	696	protein_coding	hypothetical protein && -	-
H6G84_RS00740	18.9075496099393	43.6024227687349	44.6792285529768	73.5005196721281	72.0383945642648	117.014557250425	35.7297336438837	87.5178238289392	-1.27232039716806	0.000212968470757895	0.00114931836515482	H6G84_RS00740	NC_999999999.1	148546	149154	-	609	protein_coding	Uma2 family endonuclease && PF05685:Putative restriction endonuclease	DUF820
H6G84_RS11830	5.90860925310603	13.9156668410856	12.1164009635191	30.6252165300534	28.1399978766659	44.8555802793294	10.6468923525703	34.5402648953496	-1.66993249084733	0.000214023364602832	0.00115260499478817	H6G84_RS11830	NC_999999999.1	2347422	2347757	+	336	protein_coding	c-type cytochrome && PF13442:Cytochrome C oxidase, cbb3-type, subunit III	-
H6G84_RS04340	20.0892714605605	31.5421781731274	18.1746014452787	55.1253897540961	54.0287959231986	60.4575212460527	23.2686836929889	56.5372356411158	-1.28364584207302	0.000218583944076232	0.00117471828573193	H6G84_RS04340	NC_999999999.1	852635	853222	-	588	protein_coding	thioredoxin family protein && PF00578:AhpC/TSA family	-
H6G84_RS12430	21.2709933111817	25.9759114366931	23.4755268668183	59.2087519581032	41.6471968574656	72.1589769710952	23.5741438715644	57.671641928888	-1.29051752340477	0.000220296252768798	0.00118146434316876	H6G84_RS12430	NC_999999999.1	2478060	2478377	-	318	protein_coding	hypothetical protein && -	-
H6G84_RS00245	998.55496377492	975.024389998731	886.769095517557	598.212562887043	656.22475048385	499.262110935145	953.449483097069	584.566474768679	0.705923946908153	0.000221576212124546	0.00118586854729183	rpsB	NC_999999999.1	43137	43892	-	756	protein_coding	30S ribosomal protein S2 && PF00318:Ribosomal protein S2	-
H6G84_RS00285	53.1774832779543	62.1566452235157	53.0092542153962	24.5001732240427	29.2655977917326	14.6268196563031	56.1144609056221	22.7975302240261	1.30908986429367	0.000224263506975928	0.00119777100316689	H6G84_RS00285	NC_999999999.1	50265	51191	+	927	protein_coding	NAD(P)H-dependent glycerol-3-phosphate dehydrogenase && PF01210:NAD-dependent glycerol-3-phosphate dehydrogenase N-terminus|PF07479:NAD-dependent glycerol-3-phosphate dehydrogenase C-terminus	NAD_Gly3P_dh_C
H6G84_RS10835	271.796025642878	214.301269352718	121.164009635191	103.10489565118	95.6759927806642	91.6614031794992	202.420434876929	96.814097203781	1.05756626625537	0.000227128052591119	0.00121056910504751	H6G84_RS10835	NC_999999999.1	2140918	2142519	-	1602	protein_coding	NAD(P)H-quinone oxidoreductase subunit 4 && PF00361:Proton-conducting membrane transporter	-
H6G84_RS03180	163.077615385727	177.192824443157	143.88226144179	263.376862158459	255.511180720127	323.740275059508	161.384233756891	280.876105979365	-0.802129291876361	0.000229179235535065	0.00121898832069577	H6G84_RS03180	NC_999999999.1	625142	625513	+	372	protein_coding	helix-turn-helix transcriptional regulator && PF13443:Cro/C1-type HTH DNA-binding domain	-
H6G84_RS04855	80.3570858422421	89.9879789056869	71.9411307208949	141.896836589247	228.496782758527	122.865285112946	80.7620651562746	164.41963482024	-1.02461188086278	0.000230636494500297	0.0012242204071525	H6G84_RS04855	NC_999999999.1	956615	957748	-	1134	protein_coding	glycosyltransferase && PF00534:Glycosyl transferases group 1|PF13439:Glycosyltransferase Family 4	Glycos_transf_1
H6G84_RS00615	88.6291387965905	75.1446009418622	76.4847810822146	37.7711003870658	39.3959970273323	37.0546097959678	80.0861736068891	38.0739024034553	1.06979484770691	0.000232406717379565	0.00123108886152905	H6G84_RS00615	NC_999999999.1	120150	121100	-	951	protein_coding	DUF4335 domain-containing protein && PF14233:Domain of unknown function (DUF4335)	-
H6G84_RS11210	17.7258277593181	26.9036225594322	21.2037016861585	49.0003464480854	51.7775960930653	59.4823999356325	21.9443840016363	53.4201141589277	-1.27617517594249	0.000237520240215247	0.00125560290584134	zds	NC_999999999.1	2210433	2211878	-	1446	protein_coding	9%2C9'-di-cis-zeta-carotene desaturase && PF01593:Flavin containing amine oxidoreductase	Amino_oxidase
H6G84_RS01725	270.614303792256	231.000069562021	180.988739392567	454.274045195792	327.549575284391	436.854347068252	227.534370915615	406.225989182812	-0.841500502852919	0.000240098527956709	0.0012666422342206	H6G84_RS01725	NC_999999999.1	345778	347022	+	1245	protein_coding	glutamate-5-semialdehyde dehydrogenase && PF00171:Aldehyde dehydrogenase family	Aldedh
H6G84_RS11820	50.8140395767119	86.2771344147307	87.8439069855138	39.8127814890694	24.763198131466	32.1790032438668	74.9783603256521	32.2516609548007	1.22305731001663	0.000242548758164813	0.00127696240296546	H6G84_RS11820	NC_999999999.1	2345741	2346460	+	720	protein_coding	cytochrome b/b6 domain-containing protein && -	-
H6G84_RS04240	230.435760871135	289.44587029458	242.328019270383	412.419582604719	408.592769169189	445.630438862034	254.0698834787	422.214263545314	-0.732031359032815	0.000245098771390705	0.00128776488627027	H6G84_RS04240	NC_999999999.1	834743	835129	+	387	protein_coding	DUF1257 domain-containing protein && PF06868:Protein of unknown function (DUF1257)	-
H6G84_RS02540	29.5430462655302	41.7470005232568	32.5628275894577	10.2084055100178	14.6327988958663	9.75121310420205	34.6176247927482	11.5308058366954	1.5978317890501	0.000251324218048807	0.00131779534210175	H6G84_RS02540	NC_999999999.1	488516	489592	+	1077	protein_coding	ArsA family ATPase && PF02374:Anion-transporting ATPase	-
H6G84_RS05275	68.53986733603	102.048223501294	128.736760237391	204.168110200356	182.347186240795	192.09889815278	99.7749503582384	192.871398197977	-0.938906259492456	0.000257419930170447	0.00134702534309839	H6G84_RS05275	NC_999999999.1	1032876	1033052	+	177	protein_coding	hypothetical protein && -	-
H6G84_RS09250	1616.59549164981	1564.12095293802	1238.14472345961	953.465074635662	936.499129335442	848.355540065578	1472.95372268248	912.773248012227	0.689839811817118	0.00026761758760179	0.00139755851303157	H6G84_RS09250	NC_999999999.1	1811821	1812477	+	657	protein_coding	DUF305 domain-containing protein && PF03713:Domain of unknown function (DUF305)	-
H6G84_RS05285	969.011917509389	642.903808058155	673.217528535532	1119.86208444895	1379.9854958717	1439.27905418022	761.711084701025	1313.04221150029	-0.787240941423412	0.000269035341512404	0.00140212975364832	H6G84_RS05285	NC_999999999.1	1033863	1034399	+	537	protein_coding	DUF2384 domain-containing protein && PF09722:Protein of unknown function (DUF2384)	-
H6G84_RS04610	186.712052398151	141.939801779073	200.677890958286	111.271620059194	78.7919940546646	90.686281869079	176.443248378503	93.5832986609792	0.913921604472429	0.000271160833832709	0.00141036369307355	H6G84_RS04610	NC_999999999.1	908678	909775	+	1098	protein_coding	FAD-binding oxidoreductase && PF01266:FAD dependent oxidoreductase	DAO
H6G84_RS05440	83.9022513941057	88.1325566602088	96.9312077081531	177.62625587431	155.332788279196	153.094045735972	89.6553385874892	162.017696629826	-0.849943868096364	0.000273205591161054	0.00141814548825567	H6G84_RS05440	NC_999999999.1	1066500	1066841	+	342	protein_coding	YbaB/EbfC family nucleoid-associated protein && PF02575:YbaB/EbfC DNA-binding family	-
H6G84_RS00430	282.431522298468	223.578380580109	124.950384936291	115.354982263201	73.1639944793314	106.288222835802	210.320095938289	98.2690665261116	1.0897847009806	0.000278775384151509	0.00144415705016363	H6G84_RS00430	NC_999999999.1	79533	80456	+	924	protein_coding	branched-chain amino acid ABC transporter permease && PF02653:Branched-chain amino acid transport system / permease component	BPD_transp_2
H6G84_RS02365	7586.65428098815	6298.23081227534	4041.57699639385	3578.04613126124	2979.46297518139	3459.73040937089	5975.48736321911	3339.0798386045	0.839297890846038	0.000280655823303329	0.00145099060647821	rlmB	NC_999999999.1	453619	455178	+	1560	protein_coding	23S rRNA (guanosine(2251)-2'-O)-methyltransferase RlmB && PF08032:RNA 2'-O ribose methyltransferase substrate binding|PF00588:SpoU rRNA Methylase family	SpoU_methylase
H6G84_RS09240	582.588872356255	582.602585080117	521.005241431323	978.986088410706	819.436738168512	880.534543309445	562.065566289232	892.985789962888	-0.668829149463283	0.000286619046780143	0.00147886274636062	H6G84_RS09240	NC_999999999.1	1808878	1809885	+	1008	protein_coding	septal ring lytic transglycosylase RlpA family protein && PF03330:Lytic transglycolase	-
H6G84_RS04175	42.5419866223634	40.8192894005178	24.9900769872582	8.16672440801423	7.87919940546646	17.5521835875637	36.1171176700465	11.1993691336815	1.6650798934309	0.000288061623353286	0.00148334521188893	H6G84_RS04175	NC_999999999.1	823429	824247	-	819	protein_coding	inositol monophosphatase family protein && PF00459:Inositol monophosphatase family	-
H6G84_RS02520	511.685561318982	500.036295156343	443.005910228669	795.234789230386	781.166341056246	726.465376263053	484.909255567998	767.622168849895	-0.663736175217925	0.000291255286550257	0.00149472365732251	H6G84_RS02520	NC_999999999.1	485690	486604	+	915	protein_coding	vitamin K epoxide reductase family protein && PF07884:Vitamin K epoxide reductase family	-
H6G84_RS10185	35.4516555186362	13.9156668410856	25.7473520474782	50.0211869990872	57.4055956683985	78.9848261440366	25.0382248024	62.1372029371741	-1.32990154336546	0.00029142774595379	0.00149472365732251	H6G84_RS10185	NC_999999999.1	2012197	2012403	-	207	protein_coding	hypothetical protein && -	-
H6G84_RS02615	1475.97059142589	1141.08468096902	770.906011303905	2086.59808624764	1721.04227013689	2400.74866625454	1129.3204278996	2069.46300754636	-0.875269962041425	0.000295309068041141	0.00151163156611158	H6G84_RS02615	NC_999999999.1	507821	508909	+	1089	protein_coding	type IV pilus twitching motility protein PilT && PF00437:Type II/IV secretion system protein	-
H6G84_RS09715	385.241323302513	266.253092226104	275.64812192006	481.83674007284	515.52476110052	587.998150183383	309.047512482893	528.453217118914	-0.777842685974018	0.000307742961852142	0.00157216513120116	H6G84_RS09715	NC_999999999.1	1914342	1915277	-	936	protein_coding	DUF4351 domain-containing protein && PF14261:Domain of unknown function (DUF4351)	-
H6G84_RS09910	170.167946489454	232.855491807499	212.794291921805	362.398395605632	389.457570613057	308.138334092785	205.272576739586	353.331433437158	-0.779500764770903	0.000309038473248988	0.00157566953323202	H6G84_RS09910	NC_999999999.1	1949718	1950506	+	789	protein_coding	DUF1350 family protein && PF07082:Protein of unknown function (DUF1350)	-
H6G84_RS03100	1371.97906857122	994.506323576251	722.440407449829	592.087519581032	420.974368234922	631.878609152293	1029.6419331991	548.313498989416	0.907074146464111	0.000311741250605129	0.00158632112758713	H6G84_RS03100	NC_999999999.1	609512	609865	+	354	protein_coding	LapA family protein && PF06305:Lipopolysaccharide assembly protein A domain	-
H6G84_RS11235	254.070197883559	227.289225071065	228.697068186424	144.959358242253	138.448789553196	134.566740837988	236.685497047016	139.324962877812	0.763014848600851	0.000318937155379601	0.00161974960050347	H6G84_RS11235	NC_999999999.1	2215432	2216811	-	1380	protein_coding	HAMP domain-containing histidine kinase && -	-
H6G84_RS07010	87.4474169459693	72.3614675736451	84.814806744634	49.0003464480854	24.763198131466	38.029731106388	81.5412304214161	37.2644252286465	1.12294302888528	0.000321238537849055	0.00162823847125452	era	NC_999999999.1	1354719	1355654	-	936	protein_coding	GTPase Era && PF07650:KH domain|PF01926:50S ribosome-binding GTPase	-
H6G84_RS11710	11.8172185062121	25.0482003139541	27.2619021679181	8.16672440801423	2.25119983013327	2.92536393126061	21.3757736626947	4.44776272313604	2.27342843015355	0.000322399166250793	0.00162859823927669	H6G84_RS11710	NC_999999999.1	2319940	2320500	+	561	protein_coding	fasciclin domain-containing protein && PF02469:Fasciclin domain	-
H6G84_RS05665	57.9043706804391	49.1686895051691	37.8637530109973	139.855155487244	64.1591951587983	115.064314629584	48.3122710655352	106.359555091875	-1.15248403525046	0.000322569554549193	0.00162859823927669	H6G84_RS05665	NC_999999999.1	1105434	1105832	+	399	protein_coding	MAPEG family protein && PF01124:MAPEG family	-
H6G84_RS07615	244.61642307859	202.241024757111	220.367042524004	102.084055100178	158.709588024396	103.362858904542	222.408163453235	121.385500676372	0.87562552125632	0.000334028597153684	0.00168316554316233	H6G84_RS07615	NC_999999999.1	1476289	1476525	+	237	protein_coding	50S ribosomal protein L28 && -	-
H6G84_RS07225	37.8150992198786	89.9879789056869	71.9411307208949	24.5001732240427	29.2655977917326	28.2785180021859	66.5814029488201	27.3480963393204	1.295046877622	0.000337152941964623	0.00169560380346022	nrtS	NC_999999999.1	1398587	1398874	-	288	protein_coding	nitrate/nitrite transporter NrtS && -	-
H6G84_RS10515	717.305163327072	737.530342577537	750.459584677967	1060.65333249085	1158.24231260357	1190.62312002307	735.098363527525	1136.50625503916	-0.628316746254661	0.000339407856134412	0.0017036297244805	H6G84_RS10515	NC_999999999.1	2072397	2072942	-	546	protein_coding	hypothetical protein && -	-
H6G84_RS01995	441.963972132331	565.903784870814	677.003903836632	1012.67382659376	909.484731373843	900.036969517849	561.623886946593	940.731842495152	-0.741769620137612	0.000341870035069909	0.00171266286948782	H6G84_RS01995	NC_999999999.1	387741	389144	+	1404	protein_coding	isochorismate synthase && PF00425:chorismate binding enzyme	-
H6G84_RS06785	256.433641584802	250.482003139541	186.289664814107	137.81347438524	130.56959014773	123.840406423366	231.068436512816	130.741156985445	0.818248944077339	0.000343861978091288	0.00171930989045644	H6G84_RS06785	NC_999999999.1	1311334	1311798	+	465	protein_coding	DUF3122 domain-containing protein && PF11320:Protein of unknown function (DUF3122)	-
H6G84_RS06960	1610.6868823967	2040.96447002589	2067.36091440045	889.15211992255	1438.51669145516	586.047907562543	1906.33742227435	971.238906313418	0.973790350045924	0.000352262441331299	0.00175791199004133	H6G84_RS06960	NC_999999999.1	1347033	1349204	-	2172	protein_coding	glutamine synthetase III && PF12437:Glutamine synthetase type III N terminal|PF00120:Glutamine synthetase, catalytic domain	-
H6G84_RS13255	68.53986733603	79.7831565555574	77.2420561424345	152.105242099265	142.951189213463	120.915042492105	75.1883600113406	138.657157934944	-0.87856114491207	0.000353976976355525	0.00176306451614457	H6G84_RS13255	NC_999999999.1	2628507	2628824	+	318	protein_coding	hypothetical protein && -	-
H6G84_RS05425	61.4495362323027	54.7349562416034	68.9120304800151	25.5210137750445	19.1351985561328	35.1043671751274	61.6988409846404	26.5868598354349	1.20862213228365	0.00035600436984891	0.00176575423034705	H6G84_RS05425	NC_999999999.1	1062534	1063376	+	843	protein_coding	matrixin family metalloprotease && PF00413:Matrixin	-
H6G84_RS04145	86.2656950953481	97.4096678875992	67.3974803595752	43.8961436930765	46.1495965177321	21.4526688292445	83.6909477808408	37.1661363466844	1.17434122853522	0.000356194940517016	0.00176575423034705	H6G84_RS04145	NC_999999999.1	818481	818867	-	387	protein_coding	hypothetical protein && -	-
H6G84_RS09515	88.6291387965905	90.9156900284259	104.503958310353	188.855501935329	213.863983862661	131.641376906728	94.682929045123	178.120287568239	-0.906113633179345	0.000356566231427915	0.00176575423034705	H6G84_RS09515	NC_999999999.1	1867297	1867725	-	429	protein_coding	hypothetical protein && -	-
H6G84_RS04410	33.0882118173938	49.1686895051691	48.4656038540766	101.063214549176	102.429592271064	71.183855660675	43.5741683922132	91.5588874936384	-1.05685941024	0.000368976212654435	0.00182371607975471	H6G84_RS04410	NC_999999999.1	866250	867551	+	1302	protein_coding	4Fe-4S dicluster domain-containing protein && PF13183:4Fe-4S dicluster domain|PF02754:Cysteine-rich domain	-
H6G84_RS03405	826.023573584224	934.205100598213	912.516447565035	1396.50987377043	1383.3622956169	1327.1401034819	890.915040582491	1369.00409095641	-0.619175868765107	0.00037937350942554	0.00186798368239362	H6G84_RS03405	NC_999999999.1	664423	664881	-	459	protein_coding	hypothetical protein && -	-
H6G84_RS09975	38.9968210704998	37.1084449095616	25.7473520474782	10.2084055100178	10.1303992355997	13.6516983458829	33.9508726758465	11.3301676971668	1.5677856908841	0.000379377730466789	0.00186798368239362	H6G84_RS09975	NC_999999999.1	1965605	1966204	+	600	protein_coding	helix-turn-helix domain-containing protein && PF13413:Helix-turn-helix domain	-
H6G84_RS04825	678.308342256573	641.976096935416	633.839225404095	411.398742053717	456.993565517055	343.242701267912	651.374554865361	403.878336279561	0.690032582715795	0.000395611419895724	0.00194421201602746	H6G84_RS04825	NC_999999999.1	949992	951212	+	1221	protein_coding	trypsin-like peptidase domain-containing protein && PF13180:PDZ domain|PF13365:Trypsin-like peptidase domain	-
H6G84_RS04625	967.830195658768	975.024389998731	937.506524552293	1552.69847807371	1715.41427056156	1286.18500844425	960.120370069931	1518.09925235984	-0.660838199898152	0.000402224240876193	0.00197295951169822	H6G84_RS04625	NC_999999999.1	911109	911420	+	312	protein_coding	hypothetical protein && -	-
H6G84_RS01070	11.8172185062121	12.9879557183466	19.6891515657186	19.3959704690338	56.2799957533319	60.4575212460527	14.8314419300924	45.3778291561395	-1.59188595270829	0.000410782168475438	0.002011121033161	H6G84_RS01070	NC_999999999.1	221710	221782	-	73	protein_coding	tRNA-His && -	-
H6G84_RS02425	62.631258082924	84.4217121692526	59.8247297573757	39.8127814890694	28.1399978766659	25.3531540709253	68.9592333365175	31.1019778122202	1.14841399626259	0.000441585055203362	0.00215784001455707	H6G84_RS02425	NC_999999999.1	466189	466557	-	369	protein_coding	hypothetical protein && -	-
H6G84_RS08340	16.5441059086969	23.192778068476	10.6018508430792	5.1042027550089	2.25119983013327	0.975121310420205	16.7795782734174	2.77684129852079	2.59128813434917	0.000446979289287288	0.00218007823171253	H6G84_RS08340	NC_999999999.1	1625996	1626388	-	393	protein_coding	DUF1622 domain-containing protein && PF07784:Protein of unknown function (DUF1622)	-
H6G84_RS02065	24.8161588630453	36.1807337868226	40.1355781916571	75.5422007741316	69.7871947341315	71.183855660675	33.7108236138417	72.1710837229794	-1.08041468305658	0.000453622056838405	0.00220831076634139	H6G84_RS02065	NC_999999999.1	400771	401400	-	630	protein_coding	Crp/Fnr family transcriptional regulator && PF13545:Crp-like helix-turn-helix domain	-
H6G84_RS00395	1420.42966444669	1325.69919439409	1343.40595683018	2021.26429098352	2187.04063497448	1977.54601753218	1363.17827189032	2061.95031449672	-0.59716242988476	0.000471992474028685	0.00229342207775216	H6G84_RS00395	NC_999999999.1	72272	73336	-	1065	protein_coding	3-deoxy-7-phosphoheptulonate synthase && PF00793:DAHP synthetase I family	-
H6G84_RS07270	124.080794315227	95.5542456421211	46.1937786734167	38.7919409380676	21.3863983862661	45.8307015897496	88.6096062102548	35.3363469713611	1.3088370138528	0.000499963481584429	0.00242477598479503	H6G84_RS07270	NC_999999999.1	1407433	1407990	-	558	protein_coding	helix-turn-helix transcriptional regulator && PF13443:Cro/C1-type HTH DNA-binding domain	-
H6G84_RS01160	322.610065219589	275.530203453495	360.462928664694	512.461956602893	576.307156514118	473.90895686422	319.534399112593	520.892689993744	-0.703528832625361	0.000504476399982288	0.00244208144935246	H6G84_RS01160	NC_999999999.1	236981	237682	+	702	protein_coding	threonylcarbamoyl-AMP synthase && PF01300:Telomere recombination	Sua5_yciO_yrdC
H6G84_RS09955	10.6354966555909	9.2771112273904	24.2328019270383	47.9795058970836	32.6423975369325	45.8307015897496	14.7151366033398	42.1508683412552	-1.48229106451184	0.000506777155046487	0.00244661579684121	H6G84_RS09955	NC_999999999.1	1961930	1962166	+	237	protein_coding	hypothetical protein && -	-
H6G84_RS10685	1308.16608863768	1489.9040631189	1466.84179164604	2154.99440316476	2431.29581654394	1993.1479584989	1421.63731446754	2193.14605940253	-0.62493125116895	0.00050730602209164	0.00244661579684121	H6G84_RS10685	NC_999999999.1	2110438	2112060	-	1623	protein_coding	2-isopropylmalate synthase && PF00682:HMGL-like|PF08502:LeuA allosteric (dimerisation) domain	HMGL-like
H6G84_RS06290	113.445297659636	134.518112797161	134.03768565893	205.188950751358	217.240783607861	223.302780086227	127.333698705242	215.244171481815	-0.753598213060907	0.000530457086532998	0.00255350385230503	H6G84_RS06290	NC_999999999.1	1217981	1218982	+	1002	protein_coding	rod shape-determining protein && PF06723:MreB/Mbl protein	-
H6G84_RS09295	304.884237460271	302.433826012927	280.9490473416	190.897183037333	190.226385646262	159.919894908914	296.089036938266	180.347821197503	0.715259847588087	0.000532406183071547	0.00255812264542741	H6G84_RS09295	NC_999999999.1	1818354	1818950	-	597	protein_coding	NYN domain-containing protein && PF01936:NYN domain	DUF88
H6G84_RS11630	92.1743043484541	60.3012229780376	58.3101796369359	39.8127814890694	28.1399978766659	26.3282753813455	70.2619023211425	31.4270182490269	1.14970769416972	0.000546312103370805	0.00262006825085998	H6G84_RS11630	NC_999999999.1	2305763	2306620	-	858	protein_coding	Tab2/Atab2 family RNA-binding protein && PF06485:Protein of unknown function (DUF1092)	-
H6G84_RS09490	107.53668840653	82.5662899237746	80.2711563833143	133.730112181233	157.583988109329	207.700839119504	90.1247115712062	166.338313136689	-0.892301629781317	0.000550551894615015	0.00263551231033299	H6G84_RS09490	NC_999999999.1	1862466	1863266	+	801	protein_coding	pentapeptide repeat-containing protein && PF00805:Pentapeptide repeats (8 copies)	Pentapeptide
H6G84_RS12040	622.767415277376	465.710983614998	178.716914211907	1696.63699576496	2008.07024847888	1079.45929063517	422.398437701427	1594.722178293	-1.91768767047047	0.00056309580591021	0.00269057792657651	H6G84_RS12040	NC_999999999.1	2393962	2394921	-	960	protein_coding	chemotaxis protein CheW && PF01584:CheW-like domain	-
H6G84_RS08125	83.9022513941057	81.6385788010355	61.3392798778156	155.16776375227	127.19279040253	130.666255596307	75.6267033576523	137.675603250369	-0.872701426120248	0.000565278710482453	0.00269602484612019	corA	NC_999999999.1	1578040	1579350	+	1311	protein_coding	magnesium/cobalt transporter CorA && PF01544:CorA-like Mg2+ transporter protein	-
H6G84_RS10420	18.9075496099393	21.3373558229979	20.4464266259385	37.7711003870658	50.6519961779987	55.5819146939517	20.2304440196253	48.0016704196721	-1.24296438403841	0.000571253037495932	0.00271950110852115	H6G84_RS10420	NC_999999999.1	2060161	2060463	+	303	protein_coding	DUF3593 domain-containing protein && PF12159:Protein of unknown function (DUF3593)	-
H6G84_RS02250	16.5441059086969	13.9156668410856	6.81547554197952	29.6043759790516	33.7679974519991	39.9799737272284	12.4250827639207	34.450782386093	-1.512211516552	0.000583386383289388	0.00277215772206446	H6G84_RS02250	NC_999999999.1	431062	431673	-	612	protein_coding	glutathione S-transferase family protein && PF02798:Glutathione S-transferase, N-terminal domain|PF00043:Glutathione S-transferase, C-terminal domain	GST_N
H6G84_RS08040	90.9925824978329	83.4940010465136	80.2711563833143	49.0003464480854	38.2703971122657	41.9302163480688	84.9192466425536	43.06698663614	0.9747704517885	0.000595202233701483	0.00282121600878029	larE	NC_999999999.1	1553875	1554702	-	828	protein_coding	ATP-dependent sacrificial sulfur transferase LarE && PF00733:Asparagine synthase	-
H6G84_RS00385	758.665428098815	941.626789580126	1028.37953177869	1508.80233438063	1880.87745807635	1198.42409050643	909.557249819209	1529.3679609878	-0.748399261585941	0.000595893207270422	0.00282121600878029	H6G84_RS00385	NC_999999999.1	69815	70780	+	966	protein_coding	protochlorophyllide reductase && PF00106:short chain dehydrogenase	adh_short
H6G84_RS09500	86.2656950953481	83.4940010465136	57.5529045767159	32.6668976320569	42.7727967725322	32.1790032438668	75.7708669061925	35.872899216152	1.07509914388228	0.000606694033406472	0.00286710068803607	apbC	NC_999999999.1	1864021	1865106	+	1086	protein_coding	iron-sulfur cluster carrier protein ApbC && PF01883:Iron-sulfur cluster assembly protein|PF10609:NUBPL iron-transfer P-loop NTPase	-
H6G84_RS12730	24.8161588630453	20.4096447002589	28.019177228138	54.1045492030943	72.0383945642648	42.905337658489	24.4149935971474	56.3494271419494	-1.19755245308541	0.000619809882223392	0.00292373822180195	H6G84_RS12730	NC_999999999.1	2528754	2530217	-	1464	protein_coding	phage portal protein && PF05136:Phage portal protein, lambda family	-
H6G84_RS12675	55.5409269791967	27.8313336821712	40.1355781916571	17.3542893670302	16.8839987259996	11.7014557250425	41.169279617675	15.3132479393574	1.42113254995937	0.000621080381039577	0.00292439487247232	H6G84_RS12675	NC_999999999.1	2521772	2522257	-	486	protein_coding	hypothetical protein && -	-
H6G84_RS01470	204.437880157469	154.92775749742	161.299587826849	266.439383811464	273.520779361193	336.416852094971	173.555075160579	292.125671755876	-0.756174444474075	0.000624310313774017	0.00293425847473788	kdsA	NC_999999999.1	295726	296580	+	855	protein_coding	3-deoxy-8-phosphooctulonate synthase && PF00793:DAHP synthetase I family	-
H6G84_RS02870	411.23920401618	382.216982568484	402.870332037011	243.980891689425	168.839987259996	284.7354226427	398.775506207225	232.518767197374	0.775929199011758	0.000633842785425487	0.00297365444705061	H6G84_RS02870	NC_999999999.1	568513	569382	+	870	protein_coding	low-complexity tail membrane protein && -	-
H6G84_RS04440	93.3560261990753	111.325334728685	90.8730072263935	58.1879114071014	36.0191972821324	55.5819146939517	98.5181227180512	49.9296744610618	0.975350848911783	0.00063657290989939	0.00298105248567015	H6G84_RS04440	NC_999999999.1	874428	874982	-	555	protein_coding	hypothetical protein && -	-
H6G84_RS02400	712.578275924588	791.337587696401	739.100458774667	512.461956602893	508.77116161012	399.799737272284	747.672107465219	473.677618495099	0.659292788811679	0.000640504612981886	0.00299404055073811	H6G84_RS02400	NC_999999999.1	460550	461527	-	978	protein_coding	ribose-phosphate pyrophosphokinase && PF14572:Phosphoribosyl synthetase-associated domain|PF13793:N-terminal domain of ribose phosphate pyrophosphokinase	-
H6G84_RS08885	55.5409269791967	91.843401151165	72.6984057811148	138.834314936242	153.081588449063	120.915042492105	73.3609113038255	137.61031529247	-0.899201602396448	0.000641939986031948	0.0029953336893368	H6G84_RS08885	NC_999999999.1	1744723	1745100	+	378	protein_coding	response regulator && PF00072:Response regulator receiver domain	Response_reg
H6G84_RS12000	55.5409269791967	61.2289341007766	53.7665292756162	29.6043759790516	20.2607984711995	27.3033966917657	56.8454634518632	25.7228570473389	1.13852757032391	0.000657123860070654	0.00306065797888764	H6G84_RS12000	NC_999999999.1	2386655	2388403	-	1749	protein_coding	AarF/ABC1/UbiB kinase family protein && PF03109:ABC1 family	ABC1
H6G84_RS05505	53.1774832779543	48.2409783824301	57.5529045767159	89.8339684881566	97.9271926107975	112.138950698324	52.9904554123668	99.9667039324259	-0.91406485440883	0.000672376051775992	0.00312606491698011	H6G84_RS05505	NC_999999999.1	1076081	1076710	-	630	protein_coding	esterase && PF02230:Phospholipase/Carboxylesterase	Abhydrolase_2
H6G84_RS12670	164.259337236348	130.807268306205	160.542312766629	72.4796791211263	74.2895943943981	103.362858904542	151.869639436394	83.3773774733554	0.861761277031724	0.000676983623727583	0.00314183602753286	H6G84_RS12670	NC_999999999.1	2519753	2521768	-	2016	protein_coding	DUF4815 domain-containing protein && PF16075:Domain of unknown function (DUF4815)	-
H6G84_RS02755	2.36344370124241	4.6385556136952	1.51455012043989	26.5418543260463	7.87919940546646	13.6516983458829	2.8388498117925	16.0242506924652	-2.51955297840755	0.000697800535699318	0.00323264226663573	H6G84_RS02755	NC_999999999.1	543139	543465	+	327	protein_coding	hypothetical protein && -	-
H6G84_RS09445	129.989403568333	155.855468620159	129.494035297611	65.3337952641139	99.0527925258641	55.5819146939517	138.446302495367	73.3228341613099	0.922730613991878	0.00070244877269082	0.00324683990558886	H6G84_RS09445	NC_999999999.1	1853379	1854563	-	1185	protein_coding	phosphoglycerate kinase && PF00162:Phosphoglycerate kinase	-
H6G84_RS00490	38.9968210704998	47.313267259691	58.3101796369359	104.125736202181	69.7871947341315	120.915042492105	48.2067559890422	98.2759911428061	-1.01903377007484	0.000703377310301648	0.00324683990558886	H6G84_RS00490	NC_999999999.1	93370	94329	+	960	protein_coding	2OG-Fe(II) oxygenase && PF13640:2OG-Fe(II) oxygenase superfamily	-
H6G84_RS02075	4.72688740248483	14.8433779638246	17.4173263850588	38.7919409380676	43.8983966875989	27.3033966917657	12.3291972504561	36.6645781058107	-1.52042677922351	0.000706606622914859	0.00325593247813709	H6G84_RS02075	NC_999999999.1	402054	402314	-	261	protein_coding	hypothetical protein && -	-
H6G84_RS02060	54.3592051285755	52.8795339961253	40.8928532518771	111.271620059194	180.095986410662	53.6316720731113	49.3771974588593	114.999759514322	-1.22122523446758	0.000713145636312728	0.00327654442910556	H6G84_RS02060	NC_999999999.1	399428	400528	+	1101	protein_coding	Fe(3+) ABC transporter substrate-binding protein && PF13343:Bacterial extracellular solute-binding protein	-
H6G84_RS10140	2206.27469510979	1921.28973519255	1631.92775477398	1149.466460428	1400.2462943429	1042.4046808392	1919.83072835878	1197.3724785367	0.680882047152358	0.000713614898872893	0.00327654442910556	H6G84_RS10140	NC_999999999.1	1999929	2001140	-	1212	protein_coding	ferredoxin--NADP(+) reductase && PF00175:Oxidoreductase NAD-binding domain|PF01383:CpcD/allophycocyanin linker domain	NAD_binding_1
H6G84_RS13330	1130.90781104449	1122.53045851424	998.088529369889	755.422007741317	706.876746661848	672.833704189941	1083.84226630954	711.710819531035	0.606366712129355	0.000715957264345196	0.00328147079491548	H6G84_RS13330	NC_999999999.1	2645032	2647029	+	1998	protein_coding	ABC transporter ATP-binding protein/permease && PF00005:ABC transporter|PF06472:ABC transporter transmembrane region 2	ABC_tran
H6G84_RS13170	64.9947017841664	107.614490237729	90.8730072263935	52.0628681010907	46.1495965177321	25.3531540709253	87.8273997494295	41.1885395632494	1.10215635754254	0.000730604918440649	0.00334267914012226	H6G84_RS13170	NC_999999999.1	2611737	2612084	+	348	protein_coding	TMEM165/GDT1 family protein && PF01169:Uncharacterized protein family UPF0016	-
H6G84_RS13335	193.802383501878	218.939824966413	315.783700111718	405.273698747706	472.751964327988	377.371947132619	242.84196952667	418.465870069438	-0.779429258842992	0.000779805884690084	0.00355544988789572	trxB	NC_999999999.1	2647089	2648468	+	1380	protein_coding	thioredoxin-disulfide reductase && PF07992:Pyridine nucleotide-disulphide oxidoreductase|PF00085:Thioredoxin	Pyr_redox_2
H6G84_RS07520	485.687680605316	477.771228210606	504.345190106484	320.543933014559	315.167976218659	316.914425886567	489.268032974135	317.542111706595	0.623927872268178	0.000779860768447534	0.00355544988789572	rfbF	NC_999999999.1	1454138	1454911	+	774	protein_coding	glucose-1-phosphate cytidylyltransferase && PF00483:Nucleotidyl transferase	-
H6G84_RS07855	99.2646354521814	102.048223501294	189.318765054987	241.939210587422	347.810373755591	191.12377684236	130.210541336154	260.291120395124	-0.989965913690401	0.00078839595309303	0.00358803439919979	H6G84_RS07855	NC_999999999.1	1521859	1522305	-	447	protein_coding	hypothetical protein && -	-
H6G84_RS11785	632.221190082346	599.30138528942	351.375627942055	1043.29904312382	759.77994266998	976.096431730625	527.63273443794	926.391805841474	-0.814640693661625	0.000795039818890838	0.00360756860389618	H6G84_RS11785	NC_999999999.1	2336073	2337641	-	1569	protein_coding	B12-binding domain-containing radical SAM protein && PF13282:Domain of unknown function (DUF4070)|PF02310:B12 binding domain|PF04055:Radical SAM superfamily	Radical_SAM
H6G84_RS01915	153.623840580757	133.590401674422	112.076708912552	79.6255629781388	66.4103949889316	74.1092195919356	133.096983722577	73.381725853002	0.852088153380637	0.000795479343992582	0.00360756860389618	prfA	NC_999999999.1	370986	372092	+	1107	protein_coding	peptide chain release factor 1 && PF03462:PCRF domain|PF00472:RF-1 domain	-
H6G84_RS13085	1026.91628818983	1268.18110478427	1263.89207550709	1940.61788745438	1715.41427056156	1788.37248331066	1186.32982282706	1814.80154710886	-0.612608087894659	0.000809625795641982	0.00366529366328288	H6G84_RS13085	NC_999999999.1	2593612	2593923	-	312	protein_coding	hypothetical protein && -	-
H6G84_RS08330	93.3560261990753	75.1446009418622	62.0965549380356	30.6252165300534	40.521596942399	40.9550950376486	76.8657273596577	37.3673028367003	1.03229792206419	0.000821964968329112	0.00371464937610272	H6G84_RS08330	NC_999999999.1	1624391	1625047	-	657	protein_coding	methyltransferase domain-containing protein && PF08241:Methyltransferase domain	Methyltransf_11
H6G84_RS00910	38.9968210704998	27.8313336821712	17.4173263850588	14.2917677140249	5.62799957533319	3.90048524168082	28.0818270459099	7.94008417701297	1.80372427659663	0.000844014795956756	0.00380764092067751	ruvX	NC_999999999.1	182359	182808	+	450	protein_coding	Holliday junction resolvase RuvX && PF03652:Holliday junction resolvase	-
H6G84_RS06160	1099.00132107772	950.903900807516	758.789610340386	1478.17711785058	1522.93668508516	1413.9259001093	936.231610741875	1471.67990101501	-0.653872617555856	0.000853843742175824	0.00384527190509496	apcB	NC_999999999.1	1194507	1194992	+	486	protein_coding	allophycocyanin subunit beta && PF00502:Phycobilisome protein	-
H6G84_RS10710	677.126620405951	738.458053700276	571.742670466059	485.920102276847	396.211170103456	333.49148816371	662.442448190762	405.207586848004	0.708680469057568	0.000855618541841108	0.00384656335766829	H6G84_RS10710	NC_999999999.1	2115019	2116584	-	1566	protein_coding	NAD(P)H-quinone oxidoreductase subunit N && PF00361:Proton-conducting membrane transporter	-
H6G84_RS07815	588.497481609361	541.783295679599	538.422567816382	359.335873952626	399.587969848656	291.561271815641	556.234448368447	350.161705205641	0.668099543526909	0.000858866482896295	0.00385446155952591	purL	NC_999999999.1	1512869	1515202	-	2334	protein_coding	phosphoribosylformylglycinamidine synthase subunit PurL && PF02769:AIR synthase related protein, C-terminal domain|PF00586:AIR synthase related protein, N-terminal domain	-
H6G84_RS03785	99.2646354521814	117.819312587858	98.445757828593	189.876342486331	162.086387769596	183.322806358998	105.176568622877	178.428512204975	-0.763090866864555	0.000863712719080445	0.00386924365873692	H6G84_RS03785	NC_999999999.1	746430	747797	+	1368	protein_coding	UDP-N-acetylmuramoyl-tripeptide--D-alanyl-D-alanine ligase && PF08245:Mur ligase middle domain|PF02875:Mur ligase family, glutamate ligase domain|PF01225:Mur ligase family, catalytic domain	-
H6G84_RS02180	447.872581385437	304.289248258405	145.39681156223	552.274738091962	633.712752182517	607.500576391788	299.186213735357	597.829355555422	-1.00383681077688	0.000865153901257231	0.00386924365873692	H6G84_RS02180	NC_999999999.1	418921	421134	+	2214	protein_coding	glycosyltransferase && PF07238:PilZ domain|PF00535:Glycosyl transferase family 2	Glycos_transf_2
H6G84_RS08180	1.18172185062121	6.49397785917328	4.54365036131968	16.3334488160285	18.0095986410662	19.5024262084041	4.07311669037139	17.9484912218329	-2.08540448635136	0.000868305552929132	0.00387663187274923	H6G84_RS08180	NC_999999999.1	1586503	1587813	-	1311	protein_coding	LCP family protein && PF13399:LytR cell envelope-related transcriptional attenuator|PF03816:Cell envelope-related transcriptional attenuator domain	-
H6G84_RS11455	31.9064899667726	40.8192894005178	40.8928532518771	58.1879114071014	87.7967933751977	85.810675316978	37.8728775397225	77.2651266997591	-1.01888015092137	0.000888824476291673	0.00396139874347237	H6G84_RS11455	NC_999999999.1	2266670	2267365	-	696	protein_coding	hypothetical protein && -	-
H6G84_RS04585	83.9022513941057	88.1325566602088	57.5529045767159	33.6877381830587	49.526396262932	22.4277901396647	76.5292375436768	35.2139748618852	1.12297104604429	0.000897274896329955	0.00399217832532347	cysT	NC_999999999.1	904236	905072	-	837	protein_coding	sulfate ABC transporter permease subunit CysT && PF00528:Binding-protein-dependent transport system inner membrane component	BPD_transp_1
H6G84_RS00475	1731.22251116007	2064.15724809436	1995.41978367956	2965.54180066017	3604.17092804337	2524.58907267791	1930.26651431133	3031.43393379382	-0.650759292069921	0.000928281567924472	0.0041230375482556	H6G84_RS00475	NC_999999999.1	88547	89140	+	594	protein_coding	hypothetical protein && -	-
H6G84_RS12860	316.701455966483	310.783226117578	191.590590235646	158.230285405276	169.965587175062	135.541862148408	273.025090773236	154.579244909582	0.817967167801729	0.000959393344440572	0.00425391388572706	carB	NC_999999999.1	2553011	2556304	-	3294	protein_coding	carbamoyl-phosphate synthase large subunit && PF02142:MGS-like domain|PF02786:Carbamoyl-phosphate synthase L chain, ATP binding domain|PF02787:Carbamoyl-phosphate synthetase large chain, oligomerisation domain	CPSase_L_D2
H6G84_RS03105	193.802383501878	137.301246165378	77.9993312026545	70.4379980191228	63.0335952437317	65.3331277981537	136.367653623303	66.2682403536694	1.03105700076621	0.000993142796763062	0.00439601734526116	H6G84_RS03105	NC_999999999.1	610051	610887	+	837	protein_coding	segregation/condensation protein A && PF02616:Segregation and condensation protein ScpA	-
H6G84_RS01975	264.70569453915	266.253092226104	253.687145173682	164.355328711286	160.960787854529	166.745744081855	261.548643979646	164.02062021589	0.672422100471351	0.0010047033087936	0.00443958641578025	H6G84_RS01975	NC_999999999.1	384374	385981	-	1608	protein_coding	sensor domain-containing diguanylate cyclase && PF00990:Diguanylate cyclase, GGDEF domain	GGDEF
H6G84_RS05845	593.224369011846	609.506207639549	673.974803595752	960.610958492674	1029.92392228597	862.982359721881	625.568460082382	951.172413500176	-0.60344358967972	0.0010189816268607	0.00448776683965673	chlP	NC_999999999.1	1138812	1140059	+	1248	protein_coding	geranylgeranyl reductase && PF01494:FAD binding domain	FAD_binding_3
H6G84_RS04250	33.0882118173938	24.120489191215	26.5046271076981	6.12504330601067	9.0047993205331	12.6765770354627	27.9044427054356	9.26880655400215	1.5775929047086	0.00101907896900522	0.00448776683965673	H6G84_RS04250	NC_999999999.1	835524	836285	+	762	protein_coding	class I SAM-dependent methyltransferase && PF08241:Methyltransferase domain	Methyltransf_11
H6G84_RS02150	404.148872912453	375.723004709311	422.55948360273	593.108360132034	612.326353796251	620.17715342725	400.810453741498	608.537289118511	-0.602072526339779	0.0010236303154305	0.00450014347855075	apcB	NC_999999999.1	413646	414155	-	510	protein_coding	allophycocyanin subunit beta && PF00502:Phycobilisome protein	-
H6G84_RS06415	153.623840580757	134.518112797161	130.251310357831	230.709964526402	198.105585051728	264.257875123875	139.464421245249	231.024474900669	-0.732835076632178	0.00103590777583688	0.00454638641857105	H6G84_RS06415	NC_999999999.1	1245919	1247379	+	1461	protein_coding	FAD-binding protein && PF02913:FAD linked oxidases, C-terminal domain|PF01565:FAD binding domain	FAD_binding_4
H6G84_RS12575	457.326356190407	392.421804918614	216.580667222905	595.150041234037	682.113548530382	612.376182943889	355.442942777309	629.879924236103	-0.829315426342386	0.0011070808668535	0.00485051532341743	H6G84_RS12575	NC_999999999.1	2503355	2503945	-	591	protein_coding	restriction endonuclease && PF04471:Restriction endonuclease	Mrr_cat
H6G84_RS00050	492.778011709043	412.831449618873	382.423905411073	260.314340505454	314.042376303592	182.347685048578	429.344455579663	252.234800619208	0.76754552508048	0.00111850592216119	0.00489228055632264	psbQ	NC_999999999.1	8656	9753	-	1098	protein_coding	photosystem II protein PsbQ && PF00160:Cyclophilin type peptidyl-prolyl cis-trans isomerase/CLD|PF05757:Oxygen evolving enhancer protein 3 (PsbQ)	Pro_isomerase
H6G84_RS09535	53.1774832779543	67.7229119599499	73.4556808413348	28.5835354280498	42.7727967725322	18.5273048979839	64.7853586930797	29.9612123661886	1.12938855847612	0.00113902224621027	0.0049736022068472	H6G84_RS09535	NC_999999999.1	1871297	1872535	+	1239	protein_coding	DUF445 family protein && PF04286:Protein of unknown function (DUF445)	-
H6G84_RS06560	54.3592051285755	33.3976004186054	28.019177228138	17.3542893670302	12.381599065733	14.6268196563031	38.5919942584397	14.7875693630221	1.36273229372109	0.00124249839610606	0.00541628727476249	H6G84_RS06560	NC_999999999.1	1271548	1272738	-	1191	protein_coding	amino acid ABC transporter permease && PF00528:Binding-protein-dependent transport system inner membrane component	BPD_transp_1
H6G84_RS11270	2101.10145040451	2856.4225469135	2988.20738762791	1430.19761195349	781.166341056246	2022.4015978115	2648.57712831531	1411.25518360708	0.908079949170594	0.0012767286778238	0.00555613406089987	H6G84_RS11270	NC_999999999.1	2227583	2231539	+	3957	protein_coding	DNA-directed RNA polymerase subunit beta' && PF04998:RNA polymerase Rpb1, domain 5|PF05000:RNA polymerase Rpb1, domain 4|PF04983:RNA polymerase Rpb1, domain 3	-
H6G84_RS07005	88.6291387965905	82.5662899237746	68.1547554197952	36.750259836064	52.903196008132	31.2038819334466	79.7833947133867	40.2857792592142	0.987399201560309	0.00127961454760381	0.00555933379085014	H6G84_RS07005	NC_999999999.1	1354074	1354616	-	543	protein_coding	phycobiliprotein lyase && PF09367:CpeS-like protein	-
H6G84_RS03495	54.3592051285755	33.3976004186054	20.4464266259385	11.2292460610196	12.381599065733	14.6268196563031	36.0677440577065	12.7458882610186	1.47663444276533	0.00129655299884831	0.00562347231883034	H6G84_RS03495	NC_999999999.1	684463	685344	+	882	protein_coding	TIGR04168 family protein && PF00149:Calcineurin-like phosphoesterase	Metallophos
H6G84_RS08590	1142.72502955071	774.638787487098	829.216190940841	463.461610154808	601.070354645584	622.127396048091	915.526669326215	562.219786949494	0.702306384155805	0.00131349485329832	0.00568741071319289	rpmI	NC_999999999.1	1685786	1685986	+	201	protein_coding	50S ribosomal protein L35 && -	-
H6G84_RS02605	363.970329991332	372.939871341094	322.599175653697	558.399781397973	489.635963053987	573.37133052708	353.169792328708	540.469024993014	-0.615429088379054	0.00133825659474539	0.00576769070562684	grpE	NC_999999999.1	504850	505473	-	624	protein_coding	nucleotide exchange factor GrpE && PF01025:GrpE	-
H6G84_RS04690	674.763176704709	496.325450665386	448.306835650208	240.91837003642	415.346368659589	274.009088228078	539.798487673434	310.091275641362	0.799245987290131	0.00133860043521094	0.00576769070562684	H6G84_RS04690	NC_999999999.1	923553	924116	-	564	protein_coding	hypothetical protein && PF14218:Circadian oscillating protein COP23	-
H6G84_RS01325	464.416687294134	402.626627268743	371.064779507774	656.400474294144	575.181556599052	668.93321894826	412.70269802355	633.505083280485	-0.620686140854978	0.00133872898389791	0.00576769070562684	H6G84_RS01325	NC_999999999.1	266699	269071	+	2373	protein_coding	cation-translocating P-type ATPase && PF00122:E1-E2 ATPase|PF00702:haloacid dehalogenase-like hydrolase|PF00403:Heavy-metal-associated domain	E1-E2_ATPase
H6G84_RS03750	495.141455410286	463.85556136952	387.724830832612	308.293846402537	257.76238055026	290.586150505221	448.907282537473	285.547459152673	0.65024519089469	0.00134164294113848	0.005770627292584	H6G84_RS03750	NC_999999999.1	739439	740503	+	1065	protein_coding	aspartate-semialdehyde dehydrogenase && PF02774:Semialdehyde dehydrogenase, dimerisation domain|PF01118:Semialdehyde dehydrogenase, NAD binding domain	-
H6G84_RS09280	87.4474169459693	105.759067992251	63.6111050584755	159.251125956278	141.825589298396	151.143803115132	85.6058633322318	150.740172789935	-0.822568823531311	0.0013508326393238	0.00580050228015287	grxD	NC_999999999.1	1816389	1816712	+	324	protein_coding	Grx4 family monothiol glutaredoxin && PF00462:Glutaredoxin	-
H6G84_RS06985	100.446357302803	103.903645746772	115.863084213652	65.3337952641139	57.4055956683985	57.5321573147921	106.737695754409	60.0905160824348	0.831466159153383	0.00135660059550675	0.00581336030702107	H6G84_RS06985	NC_999999999.1	1351894	1352394	-	501	protein_coding	CGLD27 family protein && PF06799:Protein of unknown function (DUF1230)	-
H6G84_RS05820	184.348608696908	128.024134937988	147.66863674289	90.8548090391583	95.6759927806642	77.0345835231962	153.347126792595	87.8551284476729	0.801116007010918	0.0013583248067469	0.00581336030702107	chrA	NC_999999999.1	1133926	1135077	+	1152	protein_coding	chromate efflux transporter && PF02417:Chromate transporter	-
H6G84_RS04865	54.3592051285755	32.4698892958664	37.8637530109973	75.5422007741316	74.2895943943981	90.686281869079	41.5642824784797	80.1726923458696	-0.963970325940297	0.001382510521625	0.00590709041057953	H6G84_RS04865	NC_999999999.1	959066	959236	-	171	protein_coding	ssl1498 family light-harvesting-like protein && -	-
H6G84_RS06780	53.1774832779543	64.9397785917328	70.426580600455	37.7711003870658	22.5119983013327	31.2038819334466	62.8479474900474	30.4956602072817	1.04481660821598	0.00143768917309288	0.00613271701723612	H6G84_RS06780	NC_999999999.1	1310166	1311182	-	1017	protein_coding	bifunctional nicotinamide-nucleotide adenylyltransferase/Nudix hydroxylase && PF00293:NUDIX domain|PF01467:Cytidylyltransferase-like	NUDIX
H6G84_RS02980	1536.23840580757	1252.4100156977	730.013158052028	655.379633743142	778.915141226113	553.868904318676	1172.88719318577	662.72122642931	0.822746030301067	0.00144329607674995	0.00614460293521257	H6G84_RS02980	NC_999999999.1	587540	587827	+	288	protein_coding	RNA-binding protein && -	-
H6G84_RS03230	716.123441476451	492.61460617443	424.83130878339	276.647789321482	400.713569763723	264.257875123875	544.523118811424	313.873078069694	0.793668577429358	0.00144522962654129	0.00614460293521257	H6G84_RS03230	NC_999999999.1	630964	631272	-	309	protein_coding	DUF3181 family protein && PF11378:Protein of unknown function (DUF3181)	-
H6G84_RS13385	293.067018954059	301.506114890188	315.026425051498	480.815899521838	649.47115099345	377.371947132619	303.199852965248	502.552999215969	-0.727294227391439	0.00145316216150973	0.0061681842159321	H6G84_RS13385	NC_999999999.1	2657439	2657966	-	528	protein_coding	50S ribosomal protein L10 && PF00466:Ribosomal protein L10	-
H6G84_RS05370	22.4527151618029	36.1807337868226	33.3201026496776	63.2921141621103	46.1495965177321	87.7609179378184	30.651183866101	65.7342095392203	-1.09180829203881	0.00148263667428152	0.00628297672625855	lepB	NC_999999999.1	1055445	1056056	+	612	protein_coding	signal peptidase I && PF00717:Peptidase S24-like	Peptidase_S24
H6G84_RS00960	792.93536176683	826.590610360485	692.149405041031	516.5453188069	542.539159062119	473.90895686422	770.558459056115	510.997811577746	0.592320197475876	0.00151629177046255	0.00641508056734155	H6G84_RS00960	NC_999999999.1	194944	196113	+	1170	protein_coding	cupin domain-containing protein && PF00190:Cupin	-
H6G84_RS11120	132.352847269575	139.156668410856	137.82406096003	93.9173306921637	76.5407942245313	67.2833704189941	136.44452554682	79.2471651118964	0.785120467388775	0.00152311773841644	0.00643343031667729	argB	NC_999999999.1	2195136	2196041	-	906	protein_coding	acetylglutamate kinase && PF00696:Amino acid kinase family	AA_kinase
H6G84_RS10495	55.5409269791967	36.1807337868226	38.6210280712173	94.9381712431655	84.4199936299978	69.2336130398345	43.4475629457455	82.8639259709993	-0.944561764913842	0.00156931533410615	0.00661774900271515	H6G84_RS10495	NC_999999999.1	2069568	2070275	-	708	protein_coding	hypothetical protein && -	-
H6G84_RS10485	86.2656950953481	83.4940010465136	84.057531684414	151.084401548263	123.81599065733	152.118924425552	84.6057426087586	142.339772210382	-0.752712307427955	0.00166897554205899	0.00702655012414086	H6G84_RS10485	NC_999999999.1	2068567	2068995	-	429	protein_coding	tetratricopeptide repeat protein && PF13428:Tetratricopeptide repeat	-
H6G84_RS09405	784.663308812481	740.313475945754	510.403390588244	480.815899521838	424.351167980122	318.864668507407	678.460058448826	408.010578669789	0.732570027288809	0.00167633365779045	0.00704605285428993	H6G84_RS09405	NC_999999999.1	1844255	1846252	-	1998	protein_coding	ribonuclease R && PF00773:RNB domain	RNB
H6G84_RS06525	134.716290970818	131.734979428944	91.6302822866135	229.6891239754	175.593586750395	198.924747325722	119.360517562125	201.402486017172	-0.762215830677795	0.00169387100552932	0.00710820868391768	H6G84_RS06525	NC_999999999.1	1264597	1265877	+	1281	protein_coding	ATP-binding protein && PF05673:Protein of unknown function (DUF815)	-
H6G84_RS10880	199.710992754984	192.036202406981	274.133571799621	337.898222381589	351.187173500791	381.2724323743	221.960255653862	356.785942752227	-0.680858114815319	0.00175442761672156	0.00735039771349308	nadA	NC_999999999.1	2149826	2150794	+	969	protein_coding	quinolinate synthase NadA && PF02445:Quinolinate synthetase A protein	-
H6G84_RS00645	995.009798223056	794.120721064618	580.829971188699	1387.32230881142	963.513527297042	1752.29299482511	789.986830158791	1367.70961031119	-0.793640746167288	0.0017898858158008	0.00748682011949039	H6G84_RS00645	NC_999999999.1	126119	128299	+	2181	protein_coding	AMIN domain-containing protein && PF00263:Bacterial type II and III secretion system protein|PF11741:AMIN domain|PF03958:Bacterial type II/III secretion system short domain	-
H6G84_RS10645	298.975628207165	254.192847630497	199.920615898066	128.625909426224	191.351985561328	108.238465456643	251.029697245243	142.738786814732	0.814200613838342	0.00179626128683233	0.00750134963887167	H6G84_RS10645	NC_999999999.1	2101806	2103065	+	1260	protein_coding	zinc ribbon domain-containing protein && -	-
H6G84_RS04620	166.62278093759	250.482003139541	266.560821197421	386.898568829674	386.080770867857	345.192943888752	227.888535091517	372.724094528761	-0.704120935420154	0.00181764335807727	0.00757840013004798	H6G84_RS04620	NC_999999999.1	910509	910994	+	486	protein_coding	2TM domain-containing protein && PF13239:2TM domain	-
H6G84_RS01295	51.9957614273331	73.2891786963842	68.9120304800151	105.146576753183	133.94638989293	107.263344146223	64.7323235345774	115.452103597445	-0.824883149831296	0.00184577550739794	0.0076833006225824	grxC	NC_999999999.1	263903	264163	-	261	protein_coding	glutaredoxin 3 && -	-
H6G84_RS03655	249.343310481075	193.891624652459	224.153417825104	133.730112181233	130.56959014773	149.193560494291	222.462784319546	137.831087607751	0.68794885614907	0.00187324550043853	0.00778511192706366	H6G84_RS03655	NC_999999999.1	718883	719797	-	915	protein_coding	NAD(+) kinase && PF01513:ATP-NAD kinase	NAD_kinase
H6G84_RS10295	232.799204572378	193.891624652459	196.891515657186	132.709271630231	140.69998938333	109.213586767063	207.860781627341	127.540949260208	0.703781340594707	0.00188334509924424	0.00781452180023491	H6G84_RS10295	NC_999999999.1	2031927	2033414	-	1488	protein_coding	FAD-dependent oxidoreductase && PF01593:Flavin containing amine oxidoreductase	Amino_oxidase
H6G84_RS08645	29.5430462655302	40.8192894005178	35.5919278303375	72.4796791211263	70.9127946491982	61.4326425564729	35.3180878321285	68.2750387755991	-0.942557754032112	0.00196980711100087	0.00815004484495896	H6G84_RS08645	NC_999999999.1	1695826	1696605	+	780	protein_coding	HpsJ family protein && -	-
H6G84_RS12100	197.347549053742	179.975957811374	131.008585418051	250.105934995436	303.911977067992	273.033966917657	169.444030761055	275.683959660362	-0.707635276733454	0.00197051374394559	0.00815004484495896	hemJ	NC_999999999.1	2411475	2412086	+	612	protein_coding	protoporphyrinogen oxidase HemJ && PF03653:Uncharacterised protein family (UPF0093)	-
H6G84_RS03415	3.54516555186362	0.92771112273904	5.30092542153962	12.2500866120213	7.87919940546646	27.3033966917657	3.25793403204743	15.8108942364178	-2.25883555066561	0.00198965098327063	0.00821605078555043	psaM	NC_999999999.1	665457	665546	-	90	protein_coding	photosystem I reaction center subunit XII && -	-
H6G84_RS05110	30.7247681161514	34.3253115413445	33.3201026496776	13.2709271630231	12.381599065733	14.6268196563031	32.7900607690578	13.4264486283531	1.28787869450864	0.00200903067860344	0.00828284578020715	queG	NC_999999999.1	1002092	1003045	-	954	protein_coding	tRNA epoxyqueuosine(34) reductase QueG && PF13484:4Fe-4S double cluster binding domain|PF08331:Domain of unknown function (DUF1730)	-
H6G84_RS04835	141.806622074545	149.361490760985	125.707659996511	82.6880846311441	91.1735931203976	74.1092195919356	138.958590944014	82.6569657811591	0.749511730837952	0.00204284884342421	0.00840886028702482	bchI	NC_999999999.1	952163	953278	-	1116	protein_coding	magnesium chelatase ATPase subunit I && PF01078:Magnesium chelatase, subunit ChlI	-
H6G84_RS09630	176.07655574256	179.048246688635	171.144163609708	95.9590117941672	103.555192186131	122.865285112946	175.422988680301	107.459829697748	0.705467945839883	0.00204747040966056	0.00841448491092613	recG	NC_999999999.1	1896404	1898857	-	2454	protein_coding	ATP-dependent DNA helicase RecG && PF00270:DEAD/DEAH box helicase|PF00271:Helicase conserved C-terminal domain|PF17191:RecG wedge domain	Helicase_C
H6G84_RS02905	22.4527151618029	17.6265113320418	11.3591259032992	4.08336220400712	1.12559991506664	6.82584917294143	17.1461174657146	4.01160376400506	2.04847831725686	0.00205808394648523	0.00843386388419952	H6G84_RS02905	NC_999999999.1	572022	572549	+	528	protein_coding	PD40 domain-containing protein && -	-
H6G84_RS06750	80.3570858422421	72.3614675736451	62.0965549380356	27.562694877048	43.8983966875989	39.0048524168082	71.6050361179743	36.8219813271517	0.956541597857588	0.00205871106805799	0.00843386388419952	cobQ	NC_999999999.1	1302996	1304471	-	1476	protein_coding	cobyric acid synthase CobQ && PF07685:CobB/CobQ-like glutamine amidotransferase domain|PF13500:AAA domain	-
H6G84_RS00980	11147.1822169098	8161.07474673533	6754.89353716192	5035.80643809178	6628.65789982743	3916.08718264754	8687.71683360237	5193.51717352225	0.742208152075535	0.0020664775678485	0.00845228562165882	nifJ	NC_999999999.1	200301	203891	-	3591	protein_coding	pyruvate:ferredoxin (flavodoxin) oxidoreductase && PF02775:Thiamine pyrophosphate enzyme, C-terminal TPP binding domain|PF13484:4Fe-4S double cluster binding domain|PF01855:Pyruvate flavodoxin/ferredoxin oxidoreductase, thiamine diP-bdg|PF17147:Pyruvate:ferredoxin oxidoreductase core domain II|PF01558:Pyruvate ferredoxin/flavodoxin oxidoreductase|PF10371:Domain of unknown function	-
H6G84_RS07985	355.698277036983	418.397716355307	308.210949509518	639.046184927114	524.529560421053	516.814294522709	360.768980967269	560.130013290292	-0.635707740417288	0.00209498010502024	0.00855532949680463	H6G84_RS07985	NC_999999999.1	1544352	1544984	-	633	protein_coding	DUF3386 domain-containing protein && PF11866:Protein of unknown function (DUF3386)	-
H6G84_RS03735	14.1806622074545	12.0602445956075	13.630951083959	27.562694877048	25.8887980465327	45.8307015897496	13.2906192956737	33.0940648377768	-1.32371890199804	0.00218961116070939	0.00892767326566842	H6G84_RS03735	NC_999999999.1	736176	737405	+	1230	protein_coding	bifunctional cobalt-precorrin-7 (C(5))-methyltransferase/cobalt-precorrin-6B (C(15))-methyltransferase && PF00590:Tetrapyrrole (Corrin/Porphyrin) Methylases	-
H6G84_RS05950	34.269933668015	36.1807337868226	40.8928532518771	63.2921141621103	63.0335952437317	86.7857966273982	37.1145069022382	71.0371686777467	-0.932462539746422	0.0022441047172869	0.00912374408291367	H6G84_RS05950	NC_999999999.1	1159944	1160081	+	138	protein_coding	hypothetical protein && -	-
H6G84_RS07530	255.251919734181	221.722958334631	227.182518065984	371.585960564648	406.341569339056	312.038819334466	234.719132044932	363.322116412723	-0.631270945115365	0.00224475869892963	0.00912374408291367	H6G84_RS07530	NC_999999999.1	1456268	1456513	+	246	protein_coding	hypothetical protein && -	-
H6G84_RS06805	189.075496099393	150.289201883724	62.8538299982555	33.6877381830587	12.381599065733	48.7560655210102	134.072842660458	31.608467589934	2.07858994417946	0.00225870385153693	0.00916601170521657	H6G84_RS06805	NC_999999999.1	1315576	1316028	+	453	protein_coding	DUF2231 domain-containing protein && PF09990:Predicted membrane protein (DUF2231)	-
H6G84_RS04710	9.45377480496965	10.2048223501294	10.6018508430792	14.2917677140249	29.2655977917326	42.905337658489	10.0868159993928	28.8209010547488	-1.5114816928057	0.00227155247566026	0.00920370399620968	H6G84_RS04710	NC_999999999.1	926601	926822	-	222	protein_coding	hypothetical protein && -	-
H6G84_RS10145	376.969270348165	435.09651656461	336.230126737656	670.692242008169	556.046358042919	533.391356799852	382.765304550144	586.70998561698	-0.61695225482204	0.0023219253121724	0.00939307814079133	H6G84_RS10145	NC_999999999.1	2001545	2002546	+	1002	protein_coding	phosphoribulokinase && PF00485:Phosphoribulokinase / Uridine kinase family	-
H6G84_RS02725	50993.6612980063	37464.6859806934	17036.4170297681	78208.6362933483	54145.8583143655	66192.2096726339	35164.9214361559	66182.2347601159	-0.912352474269871	0.0023303764080924	0.00941253596081071	psaB	NC_999999999.1	531550	533754	+	2205	protein_coding	photosystem I core protein PsaB && PF00223:Photosystem I psaA/psaB protein	-
H6G84_RS02015	40.178542921121	48.2409783824301	66.6402052993553	71.4588385701245	96.8015926957308	132.616498217148	51.6865755343021	100.292309827668	-0.944475880025586	0.00234749565225884	0.0094668896428847	H6G84_RS02015	NC_999999999.1	391957	392757	-	801	protein_coding	class II glutamine amidotransferase && PF13230:Glutamine amidotransferases class-II	-
H6G84_RS05390	181.985164995666	176.265113320418	219.609767463784	113.313301161197	104.680792101197	136.516983458829	192.620015259956	118.170358907074	0.705572704953251	0.00240723896635716	0.00969269895332283	H6G84_RS05390	NC_999999999.1	1056947	1057084	+	138	protein_coding	hypothetical protein && -	-
H6G84_RS06330	191.438939800635	328.40973744962	327.142826015017	190.897183037333	172.216787005196	130.666255596307	282.330501088424	164.593408546279	0.783240550770349	0.00246861220682726	0.00992435856088409	coaBC	NC_999999999.1	1227620	1228810	-	1191	protein_coding	bifunctional phosphopantothenoylcysteine decarboxylase/phosphopantothenate--cysteine ligase CoaBC && PF04127:DNA / pantothenate metabolism flavoprotein|PF02441:Flavoprotein	DFP
H6G84_RS08595	696.034170015891	629.915852339808	503.587915046264	389.96109048268	405.215969423989	406.625586445225	609.845979133988	400.600882117298	0.604466902368209	0.00248606472015292	0.00997900202111071	rplT	NC_999999999.1	1686031	1686381	+	351	protein_coding	50S ribosomal protein L20 && PF00453:Ribosomal protein L20	-
H6G84_RS09350	4.72688740248483	0.92771112273904	3.78637530109973	14.2917677140249	18.0095986410662	9.75121310420205	3.1469912754412	14.0175264864311	-2.17214234996508	0.00249717848047987	0.0100074961005629	H6G84_RS09350	NC_999999999.1	1831230	1831505	+	276	protein_coding	hypothetical protein && -	-
H6G84_RS05760	31.9064899667726	28.7590448049102	43.9219534927569	9.18756495901601	9.0047993205331	22.4277901396647	34.8624960881466	13.5400514730713	1.3586014101647	0.00250463469462625	0.0100074961005629	ybeY	NC_999999999.1	1120011	1120508	+	498	protein_coding	rRNA maturation RNase YbeY && PF02130:Uncharacterized protein family UPF0054	-
H6G84_RS06285	419.511256970528	373.867582463833	316.540975171938	570.649868009995	639.34075175785	494.386504383044	369.973271535433	568.125708050296	-0.620730376241469	0.00250621429829812	0.0100074961005629	H6G84_RS06285	NC_999999999.1	1217390	1217752	-	363	protein_coding	single-stranded DNA-binding protein && PF00436:Single-strand binding protein family	-
H6G84_RS07470	34.269933668015	41.7470005232568	31.0482774690178	14.2917677140249	18.0095986410662	13.6516983458829	35.6884038867632	15.317688233658	1.22353584007773	0.00250864892578907	0.0100074961005629	H6G84_RS07470	NC_999999999.1	1445444	1446073	+	630	protein_coding	DUF1997 domain-containing protein && PF09366:Protein of unknown function (DUF1997)	-
H6G84_RS11510	33.0882118173938	12.0602445956075	11.3591259032992	50.0211869990872	39.3959970273323	41.9302163480688	18.8358607721002	43.7824667914961	-1.26549036776492	0.00252597534775503	0.0100610882495327	H6G84_RS11510	NC_999999999.1	2274846	2275085	-	240	protein_coding	hypothetical protein && -	-
H6G84_RS11345	14.1806622074545	12.9879557183466	13.630951083959	29.6043759790516	73.1639944793314	14.6268196563031	13.5998563365867	39.1317300382287	-1.51726532837236	0.00260011502646609	0.0103404574514074	fldA	NC_999999999.1	2247145	2247657	-	513	protein_coding	flavodoxin FldA && PF00258:Flavodoxin	-
H6G84_RS03200	120.535628763363	120.602445956075	169.629613489268	76.5630413251334	93.4247929505309	69.2336130398345	136.922562736235	79.7404824384996	0.788101541963607	0.00264016540400827	0.0104836060973293	H6G84_RS03200	NC_999999999.1	627452	629092	+	1641	protein_coding	CTP synthase && PF06418:CTP synthase N-terminus|PF00117:Glutamine amidotransferase class-I	CTP_synth_N
H6G84_RS09615	326.155230771453	229.144647316543	243.842569390823	426.711350318744	664.103949889316	311.063698024045	266.380815826273	467.292999410702	-0.812064623297065	0.00266877126030798	0.0105809412697793	H6G84_RS09615	NC_999999999.1	1890039	1892819	-	2781	protein_coding	cation-translocating P-type ATPase && PF00689:Cation transporting ATPase, C-terminus|PF13246:Cation transport ATPase (P-type)|PF00122:E1-E2 ATPase|PF00702:haloacid dehalogenase-like hydrolase|PF00690:Cation transporter/ATPase, N-terminus	E1-E2_ATPase
H6G84_RS00120	166.62278093759	109.469912483207	87.8439069855138	68.3963169171192	52.903196008132	74.1092195919356	121.312200135437	65.1362441723956	0.884732588101221	0.00269059751226201	0.0106511402284798	hypB	NC_999999999.1	22413	23141	+	729	protein_coding	hydrogenase nickel incorporation protein HypB && PF02492:CobW/HypB/UreG, nucleotide-binding domain	-
H6G84_RS13800	60.2678143816815	28.7590448049102	35.5919278303375	20.4168110200356	6.75359949039983	21.4526688292445	41.5395956723098	16.2076931132266	1.33123272016947	0.00269541512696344	0.0106538961822638	H6G84_RS13800	NC_999999999.1	2734724	2737783	-	3060	protein_coding	bifunctional DNA primase/polymerase && PF08707:Primase C terminal 2 (PriCT-2)|PF09250:Bifunctional DNA primase/polymerase, N-terminal	-
H6G84_RS04550	14.1806622074545	12.9879557183466	28.019177228138	42.8753031420747	69.7871947341315	26.3282753813455	18.3959317179797	46.3302577525173	-1.30080004998747	0.00271502121217643	0.0107150073793528	H6G84_RS04550	NC_999999999.1	898398	899360	-	963	protein_coding	sulfurtransferase && PF00581:Rhodanese-like domain	Rhodanese
H6G84_RS06820	92.1743043484541	120.602445956075	123.435834815851	72.4796791211263	69.7871947341315	49.7311868314304	112.070861706794	63.9993535622294	0.816164633283988	0.00273083306598843	0.0107609809078965	fbt	NC_999999999.1	1318447	1319808	+	1362	protein_coding	folate/biopterin family MFS transporter && PF03092:BT1 family	-
H6G84_RS06530	4050.9425039295	4042.037361774	4099.12990097057	6052.56362688955	6827.88908479422	4992.62110935145	4064.03658889135	5957.69127367841	-0.551754145158193	0.00275767821634935	0.0108502255544339	gyrA	NC_999999999.1	1265951	1268521	-	2571	protein_coding	DNA gyrase subunit A && PF03989:DNA gyrase C-terminal domain, beta-propeller|PF00521:DNA gyrase/topoisomerase IV, subunit A	-
H6G84_RS06475	37.8150992198786	45.457845014213	43.1646784325369	17.3542893670302	20.2607984711995	21.4526688292445	42.1458742222095	19.6892522224914	1.1016862780781	0.00278416838630675	0.0109378043747765	H6G84_RS06475	NC_999999999.1	1254720	1254995	+	276	protein_coding	DUF3143 domain-containing protein && -	-
H6G84_RS05700	109.900132107772	76.0723120646013	80.2711563833143	145.980198793254	144.07678912853	150.168681804712	88.7478668518959	146.741889908832	-0.734723433987601	0.00281030384339611	0.011023726001789	H6G84_RS05700	NC_999999999.1	1112192	1113364	-	1173	protein_coding	homocysteine biosynthesis protein && PF01837:Homocysteine biosynthesis enzyme, sulfur-incorporation	-
H6G84_RS09105	180.803443145045	170.698846583983	153.726837224649	85.7506062841494	133.94638989293	74.1092195919356	168.409708984559	97.9354052563383	0.784699185304445	0.00284265226422712	0.0111313247479042	H6G84_RS09105	NC_999999999.1	1776475	1777524	+	1050	protein_coding	photosynthesis system II assembly factor Ycf48 && PF14870:Photosynthesis system II assembly factor YCF48	-
H6G84_RS13390	1678.04502788211	1505.67515220546	1029.89408189913	913.652293146592	966.890327042242	808.37556633835	1404.5380873289	896.306062175728	0.647265823726187	0.00284634648292637	0.0111313247479042	rplA	NC_999999999.1	2658195	2658908	-	714	protein_coding	50S ribosomal protein L1 && PF00687:Ribosomal protein L1p/L10e family	-
H6G84_RS12875	134.716290970818	150.289201883724	181.746014452787	89.8339684881566	97.9271926107975	97.5121310420205	155.58383576911	95.0910973803248	0.715454625334488	0.00287727571787232	0.0112352835811178	H6G84_RS12875	NC_999999999.1	2557449	2559173	-	1725	protein_coding	AarF/ABC1/UbiB kinase family protein && PF03109:ABC1 family	ABC1
H6G84_RS07020	670.036289302224	708.771297772627	652.771101909594	458.357407399799	471.626364412921	470.983592932959	677.192896328148	466.989121581893	0.536094371197618	0.0028838646233923	0.0112440272269519	moeB	NC_999999999.1	1356209	1357384	+	1176	protein_coding	molybdopterin-synthase adenylyltransferase MoeB && PF00899:ThiF family|PF00581:Rhodanese-like domain	Rhodanese
H6G84_RS09685	103.991522854666	115.96389034238	123.435834815851	59.2087519581032	86.6711934601311	48.7560655210102	114.463749337632	64.8786703130815	0.827797446758592	0.00289416201963271	0.0112671819589617	H6G84_RS09685	NC_999999999.1	1906782	1908077	-	1296	protein_coding	2-oxo acid dehydrogenase subunit E2 && PF00364:Biotin-requiring enzyme|PF00198:2-oxoacid dehydrogenases acyltransferase (catalytic domain)|PF02817:e3 binding domain	Biotin_lipoyl
H6G84_RS11000	3.54516555186362	1.85542224547808	4.54365036131968	22.4584921220391	6.75359949039983	14.6268196563031	3.31474605288713	14.612970422914	-2.13018191174846	0.00294017743807397	0.0114291107931146	H6G84_RS11000	NC_999999999.1	2171745	2172131	-	387	protein_coding	Na+/H+ antiporter subunit E && PF01899:Na+/H+ ion antiporter subunit	-
H6G84_RS00660	37.8150992198786	47.313267259691	57.5529045767159	112.292460610196	76.5407942245313	77.0345835231962	47.5604236854285	88.6226127859744	-0.885866524261622	0.00295413713481822	0.0114661328731308	H6G84_RS00660	NC_999999999.1	130960	131181	-	222	protein_coding	hypothetical protein && -	-
H6G84_RS09725	40.178542921121	57.5180896098205	59.0674546971558	30.6252165300534	25.8887980465327	20.4775475188243	52.2546957426991	25.6638540318034	1.03721704259378	0.00297996738791311	0.011546863277557	H6G84_RS09725	NC_999999999.1	1915503	1917272	-	1770	protein_coding	type I restriction-modification system subunit M && PF12161:HsdM N-terminal domain|PF02384:N-6 DNA Methylase	-
H6G84_RS01850	625.130858978618	1132.73528086437	1470.62816694714	595.150041234037	308.414376728259	772.296077852802	1076.16476893004	558.620165271699	0.946243962745157	0.002983870278301	0.011546863277557	rpsE	NC_999999999.1	363289	363831	+	543	protein_coding	30S ribosomal protein S5 && PF03719:Ribosomal protein S5, C-terminal domain|PF00333:Ribosomal protein S5, N-terminal domain	-
H6G84_RS00435	73.2667547385148	60.3012229780376	35.5919278303375	28.5835354280498	15.7583988109329	32.1790032438668	56.3866351822966	25.5069791609498	1.12311239303819	0.00307972730881891	0.0118999926656157	H6G84_RS00435	NC_999999999.1	80453	81214	+	762	protein_coding	ABC transporter ATP-binding protein && PF00005:ABC transporter|PF12399:Branched-chain amino acid ATP-binding cassette transporter	ABC_tran
H6G84_RS11985	54.3592051285755	43.6024227687349	40.8928532518771	95.9590117941672	74.2895943943981	78.0097048336164	46.2848270497292	82.7527703407272	-0.849457652123661	0.00309505892811743	0.0119413840734083	H6G84_RS11985	NC_999999999.1	2385593	2385802	+	210	protein_coding	type II toxin-antitoxin system HicB family antitoxin && -	-
H6G84_RS04715	5587.18090973707	3674.66375716934	2294.54343246644	6517.04607759536	8832.5825335279	5287.10774509835	3852.12936645761	6878.91211874054	-0.836871385288666	0.00313435868514244	0.0120625095433203	katG	NC_999999999.1	927194	929356	+	2163	protein_coding	catalase/peroxidase HPI && PF00141:Peroxidase	-
H6G84_RS11285	204.437880157469	228.216936193804	215.823392162685	326.668976320569	357.940772991191	297.411999678162	216.159402837986	327.340582996641	-0.59701867937928	0.00313578584646469	0.0120625095433203	H6G84_RS11285	NC_999999999.1	2234732	2237248	+	2517	protein_coding	sigma 54-interacting transcriptional regulator && PF12801:4Fe-4S binding domain|PF00158:Sigma-54 interaction domain	Sigma54_activat
H6G84_RS05580	1.18172185062121	0	2.27182518065984	6.12504330601067	11.2559991506664	10.7263344146223	1.15118234376035	9.36912562376643	-2.95375361717325	0.00318050430555302	0.0122112053129449	H6G84_RS05580	NC_999999999.1	1089934	1090170	-	237	protein_coding	DUF2281 domain-containing protein && -	-
H6G84_RS06345	61.4495362323027	73.2891786963842	61.3392798778156	41.8544625910729	31.5167976218658	30.2287606230263	65.3593316021675	34.533340278655	0.92025842244096	0.00318388873536745	0.0122112053129449	H6G84_RS06345	NC_999999999.1	1229241	1230362	-	1122	protein_coding	quinone-dependent dihydroorotate dehydrogenase && PF01180:Dihydroorotate dehydrogenase	DHO_dh
H6G84_RS01670	18.9075496099393	16.6988002093027	25.7473520474782	6.12504330601067	1.12559991506664	10.7263344146223	20.4512339555734	5.99232587856652	1.7493438830367	0.00322475610037991	0.0123319523285861	H6G84_RS01670	NC_999999999.1	336894	336966	-	73	protein_coding	tRNA-Arg && -	-
H6G84_RS08360	1003.2818511774	1129.95214749615	1057.91325912726	780.943021516361	741.770344028914	697.211736950446	1063.71575260027	739.97503416524	0.523914071943112	0.00322491287200163	0.0123319523285861	H6G84_RS08360	NC_999999999.1	1632012	1634726	+	2715	protein_coding	DEAD/DEAH box helicase && PF08148:DSHCT (NUC185) domain|PF00270:DEAD/DEAH box helicase	DEAD
H6G84_RS10130	33.0882118173938	41.7470005232568	53.0092542153962	74.5213602231299	74.2895943943981	87.7609179378184	42.6148221853489	78.8572908517821	-0.87309133082893	0.00326231074091479	0.0124517852418159	H6G84_RS10130	NC_999999999.1	1998978	1999481	+	504	protein_coding	DinB family protein && PF05163:DinB family	-
H6G84_RS01695	2352.80820458682	1711.62702145353	1978.75973235472	1285.23825371124	1426.13509238943	1390.52298865921	2014.39831946502	1367.29877825329	0.558649596419102	0.00326588409824031	0.0124517852418159	H6G84_RS01695	NC_999999999.1	339923	340123	-	201	protein_coding	hypothetical protein && -	-
H6G84_RS04395	42.5419866223634	50.0964006279082	52.2519791551763	93.9173306921637	91.1735931203976	73.1340982815154	48.296788801816	86.0750073646922	-0.825224171692515	0.00327722915619321	0.0124766382455957	H6G84_RS04395	NC_999999999.1	862883	863290	-	408	protein_coding	hypothetical protein && -	-
H6G84_RS00860	38.9968210704998	51.9518228733862	53.7665292756162	29.6043759790516	19.1351985561328	21.4526688292445	48.2383910731674	23.3974144548096	1.04922577330283	0.00337232656951637	0.0128198002679409	H6G84_RS00860	NC_999999999.1	174337	175149	-	813	protein_coding	AhpC/TSA family protein && PF13911:AhpC/TSA antioxidant enzyme	-
H6G84_RS03905	67.3581454854088	52.8795339961253	77.2420561424345	36.750259836064	38.2703971122657	29.2536393126061	65.8265785413229	34.7580987536453	0.927287396939697	0.00339695456630263	0.0128605321662388	H6G84_RS03905	NC_999999999.1	763487	763852	+	366	protein_coding	response regulator && PF00072:Response regulator receiver domain	Response_reg
H6G84_RS02560	304.884237460271	287.590448049102	287.76452288358	189.876342486331	186.849585901062	207.700839119504	293.413069464318	194.808922502299	0.589516225857952	0.00339768170881671	0.0128605321662388	H6G84_RS02560	NC_999999999.1	493768	494718	+	951	protein_coding	glycosyltransferase && PF00535:Glycosyl transferase family 2	Glycos_transf_2
H6G84_RS00225	242.252979377347	294.084425908276	267.318096257641	383.836047176669	425.476767895189	391.023645478502	267.885167181088	400.112153516787	-0.576986974938511	0.00339796652593467	0.0128605321662388	H6G84_RS00225	NC_999999999.1	39615	40880	+	1266	protein_coding	sensor domain-containing diguanylate cyclase && PF00990:Diguanylate cyclase, GGDEF domain|PF01590:GAF domain	GGDEF
H6G84_RS09865	100.446357302803	227.289225071065	238.541643969283	93.9173306921637	135.071989807996	58.5072786252123	188.759075447717	95.8321997084575	0.986786309164608	0.00341625491458029	0.0129108464242545	H6G84_RS09865	NC_999999999.1	1939583	1941001	-	1419	protein_coding	circularly permuted type 2 ATP-grasp protein && PF14403:Circularly permuted ATP-grasp type 2	-
H6G84_RS10365	36.6333773692574	52.8795339961253	33.3201026496776	21.4376515710374	11.2559991506664	21.4526688292445	40.9443380050201	18.0487731836494	1.1713943201462	0.0034458566671442	0.0130037072767412	lpxB	NC_999999999.1	2047163	2048347	-	1185	protein_coding	lipid-A-disaccharide synthase && PF02684:Lipid-A-disaccharide synthetase	-
H6G84_RS11915	10035.1819554753	8534.94232919917	5528.10793960561	5319.60011127027	5494.05318544026	4341.24007399075	8032.74407476002	5051.63112356709	0.668998406378446	0.00355692129821716	0.0134032675741856	tuf	NC_999999999.1	2366982	2368211	+	1230	protein_coding	elongation factor Tu && PF03144:Elongation factor Tu domain 2|PF03143:Elongation factor Tu C-terminal domain|PF00009:Elongation factor Tu GTP binding domain	GTP_EFTU
H6G84_RS01600	142.988343925166	165.132579847549	132.523135538491	81.6672440801423	108.057591846397	77.0345835231962	146.881353103735	88.9198064832452	0.726492344746005	0.0035705429508304	0.013435012413241	H6G84_RS01600	NC_999999999.1	322734	324041	+	1308	protein_coding	histidine--tRNA ligase && PF13393:Histidyl-tRNA synthetase|PF03129:Anticodon binding domain	HGTP_anticodon
H6G84_RS12030	33.0882118173938	44.5301338914739	62.0965549380356	19.3959704690338	22.5119983013327	24.3780327605051	46.5716335489678	22.0953338436239	1.09021677582634	0.00358907724481305	0.0134804067152381	H6G84_RS12030	NC_999999999.1	2391935	2392312	-	378	protein_coding	hypothetical protein && -	-
H6G84_RS00680	107.53668840653	125.24100156977	133.280410598711	69.417157468121	81.0431938847979	71.183855660675	122.019366858337	73.8814023378646	0.729630258703212	0.00359303683822014	0.0134804067152381	pstC	NC_999999999.1	134734	135666	+	933	protein_coding	phosphate ABC transporter permease subunit PstC && PF00528:Binding-protein-dependent transport system inner membrane component	BPD_transp_1
H6G84_RS01275	55.5409269791967	38.9638671550397	43.1646784325369	7.14588385701245	14.6327988958663	34.1292458647072	45.8898241889244	18.635976205862	1.2848755881011	0.00359854312815995	0.0134814985308601	H6G84_RS01275	NC_999999999.1	260507	260980	+	474	protein_coding	phosphate-starvation-inducible PsiE family protein && PF06146:Phosphate-starvation-inducible E	-
H6G84_RS06765	69.7215891866512	65.8674897144718	68.1547554197952	38.7919409380676	40.521596942399	32.1790032438668	67.9146114403061	37.1641803747778	0.87191019941086	0.00365209735882597	0.0136623323770841	H6G84_RS06765	NC_999999999.1	1305553	1308324	-	2772	protein_coding	tetratricopeptide repeat protein && PF13432:Tetratricopeptide repeat	-
H6G84_RS02380	60.2678143816815	66.7952008372109	37.1064779507774	22.4584921220391	27.0143979615993	30.2287606230263	54.7231643898899	26.5672169022216	1.03257010185972	0.00367902365691568	0.0137292257445234	H6G84_RS02380	NC_999999999.1	457125	457985	+	861	protein_coding	alpha/beta fold hydrolase && PF12146:Serine aminopeptidase, S33	-
H6G84_RS09805	93.3560261990753	93.698823396643	65.1256551789154	40.8336220400712	43.8983966875989	53.6316720731113	84.0601682582112	46.1212302669271	0.857320659506219	0.00368060094427649	0.0137292257445234	thyX	NC_999999999.1	1930093	1930815	+	723	protein_coding	FAD-dependent thymidylate synthase && PF02511:Thymidylate synthase complementing protein	-
H6G84_RS10075	805.934302123663	1097.48225820028	985.21485334615	719.692588456254	661.852750059183	519.739658453969	962.877137890032	633.761665656469	0.604445958308536	0.00374772536331158	0.0139594669512398	H6G84_RS10075	NC_999999999.1	1989733	1990176	+	444	protein_coding	hypothetical protein && -	-
H6G84_RS05515	99.2646354521814	88.1325566602088	115.863084213652	68.3963169171192	55.1543958382652	52.6565507626911	101.086758775347	58.7357545060252	0.786031065639106	0.00377344430807839	0.0140350410595434	serS	NC_999999999.1	1077434	1078705	+	1272	protein_coding	serine--tRNA ligase && PF02403:Seryl-tRNA synthetase N-terminal domain|PF00587:tRNA synthetase class II core domain (G, H, P, S and T)	tRNA-synt_2b
H6G84_RS12955	5.90860925310603	4.6385556136952	7.57275060219946	15.3126082650267	13.5071989807997	29.2536393126061	6.03997182300023	19.3578155194775	-1.67303061193201	0.00378261048414622	0.014048919686089	H6G84_RS12955	NC_999999999.1	2571723	2572277	+	555	protein_coding	alpha/beta hydrolase && PF07176:Alpha/beta hydrolase of unknown function (DUF1400)	-
H6G84_RS12510	1590.59761093614	1298.79557183466	1170.74724310004	1933.47200359737	2214.05503293608	1836.15342752125	1353.38014195695	1994.5601546849	-0.560253100058516	0.00379502132559859	0.014074353959639	H6G84_RS12510	NC_999999999.1	2496730	2497518	-	789	protein_coding	hypothetical protein && PF05019:Coenzyme Q (ubiquinone) biosynthesis protein Coq4	-
H6G84_RS11490	8.27205295434845	21.3373558229979	32.5628275894577	41.8544625910729	40.521596942399	64.3580064877335	20.7240787889347	48.9113553404018	-1.20123833019987	0.00380034780032033	0.014074353959639	H6G84_RS11490	NC_999999999.1	2271486	2271899	+	414	protein_coding	TerB family tellurite resistance protein && -	-
H6G84_RS10715	1767.85588852933	1655.03664296645	1751.57721428874	1206.6335312841	1313.57510088277	1131.14072008744	1724.82324859484	1217.11645075144	0.503141390908427	0.00384591173813184	0.0142227208055376	topA	NC_999999999.1	2116833	2119484	+	2652	protein_coding	type I DNA topoisomerase && PF13368:Topoisomerase C-terminal repeat|PF01751:Toprim domain|PF01131:DNA topoisomerase	Topoisom_bac
H6G84_RS07705	24.8161588630453	21.3373558229979	19.6891515657186	34.7085787340605	60.7823954135984	41.9302163480688	21.947555417254	45.8070634985759	-1.06709175812524	0.00389695176109875	0.0143908861463432	H6G84_RS07705	NC_999999999.1	1492009	1493199	+	1191	protein_coding	DUF4336 domain-containing protein && PF14234:Domain of unknown function (DUF4336)	-
H6G84_RS07550	684.216951509679	520.445939856601	245.357119511263	833.005889617452	924.117530269709	813.251172890451	483.340003625848	856.791530925871	-0.828962614552639	0.00391855595015356	0.0144500244381554	H6G84_RS07550	NC_999999999.1	1459657	1460157	+	501	protein_coding	hypothetical protein && -	-
H6G84_RS06075	100.446357302803	84.4217121692526	89.3584571059536	141.896836589247	182.347186240795	125.790649044206	91.4088421926696	150.011557291416	-0.715618620256863	0.00394747218781923	0.0145359196659725	H6G84_RS06075	NC_999999999.1	1180790	1181017	-	228	protein_coding	hypothetical protein && -	-
H6G84_RS10340	4.72688740248483	0.92771112273904	5.30092542153962	17.3542893670302	11.2559991506664	14.6268196563031	3.65184131558783	14.4123693913332	-1.97699786178341	0.00397527916768385	0.0146098876808736	H6G84_RS10340	NC_999999999.1	2043428	2044120	+	693	protein_coding	MBL fold metallo-hydrolase && PF00753:Metallo-beta-lactamase superfamily	Lactamase_B
H6G84_RS12250	57.9043706804391	53.8072451188643	60.5820048175957	95.9590117941672	83.2943937149312	116.039435940004	57.4312068722997	98.4309471497009	-0.778443313353742	0.00397886302798261	0.0146098876808736	H6G84_RS12250	NC_999999999.1	2443514	2443948	-	435	protein_coding	hypothetical protein && -	-
H6G84_RS01185	750.393375144466	761.650831768752	558.86899444232	426.711350318744	550.418358467586	298.387120988583	690.304400451846	425.172276591637	0.699445857837376	0.00400174367907641	0.0146730601566135	H6G84_RS01185	NC_999999999.1	242388	242687	+	300	protein_coding	30S ribosomal protein PSRP-3 && PF04839:Plastid and cyanobacterial ribosomal protein (PSRP-3 / Ycf65)	-
H6G84_RS07230	1458.24476366657	1439.80766249099	1573.61757513705	1003.48626163475	1175.12631132957	927.340366209615	1490.5566670982	1035.31764639131	0.526340678218406	0.00403732780529968	0.0147825671058069	gatB	NC_999999999.1	1398953	1400437	-	1485	protein_coding	Asp-tRNA(Asn)/Glu-tRNA(Gln) amidotransferase subunit GatB && PF02637:GatB domain|PF02934:GatB/GatE catalytic domain	-
H6G84_RS06845	122.899072464605	123.385579324292	169.629613489268	210.293153506366	237.501582079061	211.601324361184	138.638088426055	219.79868664887	-0.658287687057336	0.00408901526181703	0.0149506427889632	H6G84_RS06845	NC_999999999.1	1325194	1325670	+	477	protein_coding	hypothetical protein && PF16166:Chloroplast import apparatus Tic20-like	-
H6G84_RS02070	20.0892714605605	35.2530226640835	59.0674546971558	77.5838818761352	117.06239116693	52.6565507626911	38.1365829405999	82.4342746019189	-1.08444240795803	0.00416707813215266	0.0152145437452184	H6G84_RS02070	NC_999999999.1	401497	402057	-	561	protein_coding	(2Fe-2S) ferredoxin domain-containing protein && -	-
H6G84_RS05945	198.529270904363	188.325357916025	184.775114693667	121.480025569212	145.202389043596	81.9101900752972	190.543247838018	116.197534896035	0.716109868369835	0.00418003667067872	0.0152403311617835	H6G84_RS05945	NC_999999999.1	1157648	1159831	-	2184	protein_coding	cyclic nucleotide-binding domain-containing protein && PF00027:Cyclic nucleotide-binding domain|PF01740:STAS domain|PF00916:Sulfate permease family	Sulfate_transp
H6G84_RS04480	289.521853402196	265.325381103365	246.114394571483	166.39700981329	157.583988109329	198.924747325722	266.987209692348	174.30191508278	0.611883510773516	0.0042094034669215	0.0153257858619607	H6G84_RS04480	NC_999999999.1	883258	886335	+	3078	protein_coding	alpha-mannosidase && PF01074:Glycosyl hydrolases family 38 N-terminal domain|PF07748:Glycosyl hydrolases family 38 C-terminal domain|PF09261:Alpha mannosidase middle domain	-
H6G84_RS10640	183.166886846287	161.421735356593	211.279741801365	267.460224362466	269.018379700926	314.964183265726	185.289454668082	283.81426244304	-0.61361029769799	0.00426795237955233	0.0155170983138436	H6G84_RS10640	NC_999999999.1	2101216	2101593	-	378	protein_coding	VOC family protein && PF00903:Glyoxalase/Bleomycin resistance protein/Dioxygenase superfamily	Glyoxalase
H6G84_RS08860	217.436820514302	238.421758543933	290.793623124459	148.021879895258	177.844786580529	156.994530977653	248.884067394232	160.95373248448	0.633236482974918	0.00429314943213094	0.0155659642674223	H6G84_RS08860	NC_999999999.1	1739186	1740439	-	1254	protein_coding	insulinase family protein && PF00675:Insulinase (Peptidase family M16)|PF05193:Peptidase M16 inactive domain	-
H6G84_RS04020	61.4495362323027	63.0843563462547	55.2810793960561	35.7294192850623	29.2655977917326	31.2038819334466	59.9383239915378	32.0662996700805	0.898420748452261	0.0042934361789834	0.0155659642674223	H6G84_RS04020	NC_999999999.1	789329	790507	-	1179	protein_coding	LL-diaminopimelate aminotransferase && PF00155:Aminotransferase class I and II	Aminotran_1_2
H6G84_RS10400	70.9033110372724	54.7349562416034	56.038354456276	33.6877381830587	33.7679974519991	29.2536393126061	60.5588739117173	32.236458315888	0.904561841102227	0.00437063507770217	0.0158236578093279	purD	NC_999999999.1	2054976	2056277	+	1302	protein_coding	phosphoribosylamine--glycine ligase && PF01071:Phosphoribosylglycinamide synthetase, ATP-grasp (A) domain|PF02844:Phosphoribosylglycinamide synthetase, N domain|PF02843:Phosphoribosylglycinamide synthetase, C domain	-
H6G84_RS08100	164.259337236348	86.2771344147307	106.018508430792	167.417850364292	200.356784881861	234.029114500849	118.85166002729	200.601249915667	-0.764182036753998	0.00442532122288299	0.0159992382673462	H6G84_RS08100	NC_999999999.1	1570400	1570849	+	450	protein_coding	hypothetical protein && -	-
H6G84_RS03580	35.4516555186362	33.3976004186054	35.5919278303375	69.417157468121	57.4055956683985	63.3828851773133	34.8137279225264	63.4018794379443	-0.866091649891113	0.00450221289190425	0.0162544976614141	H6G84_RS03580	NC_999999999.1	702250	702456	-	207	protein_coding	DUF896 domain-containing protein && -	-
H6G84_RS00890	115.808741360878	109.469912483207	108.290333611452	67.3754763661174	79.9175939697313	50.7063081418506	111.189662485179	65.9997928258998	0.755496291227342	0.00451207798290456	0.0162673941224662	H6G84_RS00890	NC_999999999.1	178120	179250	-	1131	protein_coding	agmatine deiminase family protein && PF04371:Porphyromonas-type peptidyl-arginine deiminase	-
H6G84_RS03835	269.432581941635	288.518159171841	233.240718547743	189.876342486331	159.835187939463	169.671108013116	263.73048655374	173.127546146303	0.605177977721185	0.00457664116338807	0.0164771830186047	H6G84_RS03835	NC_999999999.1	754241	755419	+	1179	protein_coding	GuaB3 family IMP dehydrogenase-related protein && PF00478:IMP dehydrogenase / GMP reductase domain	-
H6G84_RS01875	556.590991642588	563.120651502597	528.577992033522	405.273698747706	395.08557018839	334.46660947413	549.429878392903	378.275292803409	0.538638617946913	0.00462518285303599	0.0166287867525703	rpsM	NC_999999999.1	366679	367032	+	354	protein_coding	30S ribosomal protein S13 && PF00416:Ribosomal protein S13/S18	-
H6G84_RS12410	105.173244705287	129.879557183466	127.222210116951	71.4588385701245	82.1687937998645	68.2584917294143	120.758337335235	73.9620413664678	0.71308471438009	0.00465242389492037	0.0167034941227349	H6G84_RS12410	NC_999999999.1	2473160	2473954	+	795	protein_coding	glutathione S-transferase family protein && PF13417:Glutathione S-transferase, N-terminal domain	-
H6G84_RS00850	172.531390190696	187.397646793286	188.561489994767	119.438344467208	136.197589723063	88.7360392482386	182.830175659583	114.790657812837	0.675714082691229	0.00465929761537991	0.0167049713394689	H6G84_RS00850	NC_999999999.1	172470	173804	+	1335	protein_coding	adenylosuccinate synthase && PF00709:Adenylosuccinate synthetase	-
H6G84_RS13430	72.0850328878936	42.6747116459958	62.8538299982555	36.750259836064	25.8887980465327	28.2785180021859	59.2045248440483	30.3058586282609	0.959481527709181	0.00467643100719977	0.0167431774980767	H6G84_RS13430	NC_999999999.1	2667206	2669107	-	1902	protein_coding	fumarate reductase/succinate dehydrogenase flavoprotein subunit && PF00890:FAD binding domain|PF02910:Fumarate reductase flavoprotein C-term	-
H6G84_RS05660	619.222249725512	409.120605127917	311.997324810618	665.58803925316	777.789541311046	714.76392053801	446.780059888016	719.380500367405	-0.690761054635851	0.00472678953698457	0.0169000704745576	H6G84_RS05660	NC_999999999.1	1104091	1105233	-	1143	protein_coding	hypothetical protein && -	-
H6G84_RS03615	77.9936421409996	65.8674897144718	54.5238043358361	109.22993895719	115.936791251864	103.362858904542	66.1283120637692	109.509863037865	-0.73752921445134	0.00478664782942146	0.0170855694437206	H6G84_RS03615	NC_999999999.1	709199	709879	-	681	protein_coding	response regulator transcription factor && PF00072:Response regulator receiver domain|PF00486:Transcriptional regulatory protein, C terminal	Response_reg
H6G84_RS12200	62.631258082924	64.9397785917328	91.6302822866135	35.7294192850623	41.6471968574656	43.8804589689092	73.0671063204234	40.4190250371457	0.862605705474763	0.00479189084978625	0.0170855694437206	asnS	NC_999999999.1	2432578	2433966	-	1389	protein_coding	asparagine--tRNA ligase && PF01336:OB-fold nucleic acid binding domain|PF00152:tRNA synthetases class II (D, K and N)	tRNA-synt_2
H6G84_RS09985	76.8119202903784	43.6024227687349	35.5919278303375	29.6043759790516	15.7583988109329	26.3282753813455	52.0020902964836	23.8970167237767	1.09857689832897	0.0048775365819697	0.0173669863145891	fumC	NC_999999999.1	1967260	1968651	+	1392	protein_coding	class II fumarate hydratase && PF00206:Lyase|PF10415:Fumarase C C-terminus	-
H6G84_RS12735	11.8172185062121	7.42168898191232	15.9027762646189	39.8127814890694	29.2655977917326	19.5024262084041	11.7138945842478	29.5269351630687	-1.31740560395744	0.00490698746167742	0.0174478164902835	H6G84_RS12735	NC_999999999.1	2530217	2530426	-	210	protein_coding	hypothetical protein && -	-
H6G84_RS07535	44.9054303236059	64.0120674689938	47.7083287938566	104.125736202181	99.0527925258641	72.1589769710952	52.2086088621521	91.7791685663802	-0.809626086564116	0.00497447691446503	0.0176634928899617	rfbC	NC_999999999.1	1456534	1457079	+	546	protein_coding	dTDP-4-dehydrorhamnose 3%2C5-epimerase && PF00908:dTDP-4-dehydrorhamnose 3,5-epimerase	-
H6G84_RS12290	332.063840024559	285.735025803624	208.250641560485	451.211523542786	461.495965177321	367.620734028417	275.349835796223	426.776074249508	-0.636134817337404	0.00501261698715399	0.0177745060518424	H6G84_RS12290	NC_999999999.1	2450095	2451015	-	921	protein_coding	J domain-containing protein && PF00226:DnaJ domain	DnaJ
H6G84_RS07110	60.2678143816815	68.650623082689	81.0284314435342	41.8544625910729	41.6471968574656	34.1292458647072	69.9822896359682	39.2103017710819	0.845008907711728	0.00513758485899212	0.0181926806308146	H6G84_RS07110	NC_999999999.1	1374749	1375147	+	399	protein_coding	hypothetical protein && -	-
H6G84_RS12390	152.442118730136	154.000046374681	168.872338429048	98.0006928961708	121.564790827197	74.1092195919356	158.438167844621	97.8915677717677	0.699912426146945	0.00517210200278838	0.0182898545515841	H6G84_RS12390	NC_999999999.1	2469418	2470653	+	1236	protein_coding	MFS transporter && PF05977:Transmembrane secretion effector	-
H6G84_RS09785	18.9075496099393	6.49397785917328	10.6018508430792	26.5418543260463	36.0191972821324	24.3780327605051	12.0011261040639	28.9796947895613	-1.30359871506682	0.00520954665754125	0.0183971012428199	cpcA	NC_999999999.1	1926173	1926664	-	492	protein_coding	phycocyanin subunit alpha && PF00502:Phycobilisome protein	-
H6G84_RS09505	61.4495362323027	70.506045328167	64.3683801186954	23.4793326730409	49.526396262932	31.2038819334466	65.4413205597217	34.7365369564732	0.922784996590422	0.0052409404311559	0.0184827162544857	rodA	NC_999999999.1	1865138	1866403	+	1266	protein_coding	rod shape-determining protein RodA && PF01098:Cell cycle protein	-
H6G84_RS04930	35.4516555186362	75.1446009418622	63.6111050584755	86.7714468351512	121.564790827197	106.288222835802	58.0691205063246	104.87482016605	-0.838348484502607	0.00528463944323556	0.0186114345514495	H6G84_RS04930	NC_999999999.1	970130	970792	-	663	protein_coding	FHA domain-containing protein && PF00498:FHA domain	FHA
H6G84_RS11495	92.1743043484541	84.4217121692526	83.3002566241941	43.8961436930765	66.4103949889316	37.0546097959678	86.6320910473003	49.120382825992	0.823325518382498	0.00531520422679278	0.0186936094234821	ppk1	NC_999999999.1	2271974	2274133	+	2160	protein_coding	polyphosphate kinase 1 && PF13090:Polyphosphate kinase C-terminal domain|PF13089:Polyphosphate kinase N-terminal domain|PF02503:Polyphosphate kinase middle domain	-
H6G84_RS08135	37.8150992198786	21.3373558229979	31.0482774690178	6.12504330601067	16.8839987259996	13.6516983458829	30.0669108372981	12.220246792631	1.29911111917244	0.00535992684475808	0.0188252865403528	recR	NC_999999999.1	1579718	1580353	-	636	protein_coding	recombination mediator RecR && PF02132:RecR protein|PF13662:Toprim domain	-
H6G84_RS08295	293.067018954059	231.92778068476	206.736091440045	143.938517691251	103.555192186131	194.049140773621	243.910297026288	147.180950217001	0.722613404076187	0.00553638981420407	0.0194186806916113	H6G84_RS08295	NC_999999999.1	1614840	1619144	-	4305	protein_coding	type I secretion C-terminal target domain-containing protein && PF01839:FG-GAP repeat	FG-GAP
H6G84_RS12095	20.0892714605605	18.5542224547808	27.2619021679181	47.9795058970836	46.1495965177321	39.0048524168082	21.9684653610865	44.3779849438746	-0.999599061229703	0.00555452955997012	0.0194559063855322	H6G84_RS12095	NC_999999999.1	2411229	2411429	+	201	protein_coding	DUF2811 domain-containing protein && -	-
H6G84_RS08620	1.18172185062121	2.78313336821712	3.02910024087978	8.16672440801423	11.2559991506664	13.6516983458829	2.3313184865727	11.0248073015212	-2.18858394807245	0.00565101698001811	0.0197508159204367	H6G84_RS08620	NC_999999999.1	1690794	1691321	+	528	protein_coding	SRPBCC family protein && PF10604:Polyketide cyclase / dehydrase and lipid transport	-
H6G84_RS01400	107.53668840653	85.3494232919917	50.7374290347364	41.8544625910729	46.1495965177321	41.9302163480688	81.207846911086	43.3114251522913	0.8953687013755	0.00565400533118885	0.0197508159204367	folP	NC_999999999.1	283022	283858	-	837	protein_coding	dihydropteroate synthase && PF00809:Pterin binding enzyme	-
H6G84_RS00235	264.70569453915	254.192847630497	209.007916620705	441.003118032769	449.114366111588	265.232996434296	242.635486263451	385.116826859551	-0.667724739742049	0.0058102811880739	0.0202693345090028	H6G84_RS00235	NC_999999999.1	41386	42285	+	900	protein_coding	alpha/beta fold hydrolase && PF12697:Alpha/beta hydrolase family	-
H6G84_RS08605	173.713112041317	175.337402197679	114.348534093212	231.730805077404	236.375982163994	253.531540709253	154.466349444069	240.546109316884	-0.645178292577001	0.00581965679077035	0.0202746803290315	H6G84_RS08605	NC_999999999.1	1687205	1688368	+	1164	protein_coding	DUF389 domain-containing protein && PF04087:Domain of unknown function (DUF389)	-
H6G84_RS12315	99.2646354521814	150.289201883724	154.484112284869	248.064253893432	191.351985561328	206.725717809083	134.679316540258	215.380652421281	-0.670548041137449	0.00583604663013005	0.0203044152609504	H6G84_RS12315	NC_999999999.1	2457229	2458068	-	840	protein_coding	Rpn family recombination-promoting nuclease/putative transposase && PF11103:Protein of unknown function (DUF2887)|PF14261:Domain of unknown function (DUF4351)	-
H6G84_RS05815	1286.89509532649	1233.85579324292	1189.67911960554	940.194147472639	868.963134431444	850.305782686419	1236.81000272498	886.487688196834	0.48014608012137	0.00587399073785408	0.0204089597545065	H6G84_RS05815	NC_999999999.1	1132255	1133835	+	1581	protein_coding	alpha/beta hydrolase && PF03403:Platelet-activating factor acetylhydrolase, isoform II|PF07176:Alpha/beta hydrolase of unknown function (DUF1400)	PAF-AH_p_II
H6G84_RS13450	2148.37032442935	2163.42233822744	1728.85896248214	2919.60397586509	3009.85417288819	2626.97681027203	2013.55054171298	2852.14498634177	-0.502646205712815	0.00603438737197776	0.0209381092034396	hemL	NC_999999999.1	2672574	2673875	+	1302	protein_coding	glutamate-1-semialdehyde 2%2C1-aminomutase && PF00202:Aminotransferase class-III	Aminotran_3
H6G84_RS00195	1487.7878099321	1093.77141370933	954.923850937352	1705.82456072397	2118.37904015541	1539.7165491535	1178.82769152626	1787.9733833443	-0.601930892084581	0.00611153887262369	0.0211536861740359	H6G84_RS00195	NC_999999999.1	32977	33438	+	462	protein_coding	cupredoxin domain-containing protein && PF13473:Cupredoxin-like domain	-
H6G84_RS03875	192.620661651257	182.759091179591	190.833315175426	258.27265940345	261.13918029546	323.740275059508	188.737689335425	281.050704919473	-0.575481995875809	0.00611288339342547	0.0211536861740359	H6G84_RS03875	NC_999999999.1	760116	760775	+	660	protein_coding	HEAT repeat domain-containing protein && PF13646:HEAT repeats	-
H6G84_RS10500	69.7215891866512	35.2530226640835	47.7083287938566	13.2709271630231	22.5119983013327	35.1043671751274	50.8943135481971	23.6290975464944	1.09305048768275	0.00613108379078052	0.0211883042769621	H6G84_RS10500	NC_999999999.1	2070389	2070601	-	213	protein_coding	hypothetical protein && -	-
H6G84_RS08830	545.955494986997	580.747162834639	486.170588661205	367.50259836064	399.587969848656	355.919278303375	537.624415494281	374.336615504224	0.521997177872391	0.00621983692491625	0.0214663263697043	H6G84_RS08830	NC_999999999.1	1734651	1735625	+	975	protein_coding	apocytochrome f && PF01333:Apocytochrome F, C-terminal|PF16639:Apocytochrome F, N-terminal	-
H6G84_RS04700	116.990463211499	73.2891786963842	58.3101796369359	140.875996038246	216.115183692794	97.5121310420205	82.8632738482732	151.50110359102	-0.879538078097418	0.00635964570578194	0.0219195788659284	H6G84_RS04700	NC_999999999.1	925244	925891	-	648	protein_coding	NAD(P)H-dependent oxidoreductase && PF00881:Nitroreductase family	Nitroreductase
H6G84_RS03045	657.037348945391	704.132742158931	791.352437929844	1083.11182461289	892.600732647844	1107.73780863735	717.507509678055	1027.81678863269	-0.517834178208185	0.00639858635156067	0.0220244283871962	H6G84_RS03045	NC_999999999.1	597622	598944	+	1323	protein_coding	insulinase family protein && PF00675:Insulinase (Peptidase family M16)|PF05193:Peptidase M16 inactive domain	-
H6G84_RS10960	3894.9552196475	3465.92875455305	1949.98328006636	5114.41116051891	5449.02918883759	4232.02648722369	3103.62241808897	4931.82227886006	-0.668586382071245	0.00641094129997042	0.0220340988310814	H6G84_RS10960	NC_999999999.1	2165726	2167321	+	1596	protein_coding	iron uptake porin && PF04966:Carbohydrate-selective porin, OprB family|PF00395:S-layer homology domain	-
H6G84_RS12835	95.7194699003177	44.5301338914739	43.1646784325369	110.250779508192	93.4247929505309	125.790649044206	61.1380940747762	109.82207383431	-0.866494498480737	0.00641844348928598	0.0220340988310814	murA	NC_999999999.1	2546729	2548036	-	1308	protein_coding	UDP-N-acetylglucosamine 1-carboxyvinyltransferase && PF00275:EPSP synthase (3-phosphoshikimate 1-carboxyvinyltransferase)	EPSP_synthase
H6G84_RS13315	176.07655574256	178.120535565896	156.755937465529	120.45918501821	92.2991930354643	116.039435940004	170.317676257995	109.599271331226	0.632237379767843	0.0065006685469975	0.0222750536051193	H6G84_RS13315	NC_999999999.1	2642288	2642905	+	618	protein_coding	DedA family protein && PF09335:SNARE associated Golgi protein	-
H6G84_RS03670	54.3592051285755	42.6747116459958	51.4947040949563	23.4793326730409	22.5119983013327	31.2038819334466	49.5095402898426	25.7317376359401	0.937630019096039	0.00651171416462172	0.0222750536051193	prmC	NC_999999999.1	720693	721574	-	882	protein_coding	peptide chain release factor N(5)-glutamine methyltransferase && PF05175:Methyltransferase small domain	-
H6G84_RS06810	446.690859534816	248.626580894063	199.163340837846	90.8548090391583	43.8983966875989	154.069167046392	298.160260422242	96.2741242577165	1.62809715619261	0.00651448376227088	0.0222750536051193	H6G84_RS06810	NC_999999999.1	1316028	1316954	+	927	protein_coding	DUF2231 domain-containing protein && PF09990:Predicted membrane protein (DUF2231)	-
H6G84_RS06740	95.7194699003177	77.9277343100794	74.9702309617747	55.1253897540961	43.8983966875989	45.8307015897496	82.8724783907239	48.2848293438148	0.772230146365276	0.00656353556151822	0.022413130021829	H6G84_RS06740	NC_999999999.1	1301192	1301737	+	546	protein_coding	hypothetical protein && -	-
H6G84_RS01050	36.6333773692574	29.6867559276493	32.5628275894577	18.375129918032	12.381599065733	14.6268196563031	32.9609869621215	15.1278495466894	1.11562527063814	0.00658136214506577	0.0224443550725528	lpxA	NC_999999999.1	216029	216823	+	795	protein_coding	acyl-ACP--UDP-N-acetylglucosamine O-acyltransferase && PF00132:Bacterial transferase hexapeptide (six repeats)|PF13720:Udp N-acetylglucosamine O-acyltransferase; Domain 2	Hexapep
H6G84_RS00640	486.869402455937	340.469982045228	280.9490473416	584.941635724019	446.863166281455	750.843409023558	369.429477280922	594.216070343011	-0.68972948698523	0.0066207882393798	0.0225436793459133	H6G84_RS00640	NC_999999999.1	125112	125906	+	795	protein_coding	hypothetical protein && -	-
H6G84_RS13715	24.8161588630453	28.7590448049102	18.1746014452787	63.2921141621103	25.8887980465327	59.4823999356325	23.9166017044114	49.5544373814252	-1.06549879844171	0.00662792893728978	0.0225436793459133	H6G84_RS13715	NC_999999999.1	2721248	2721475	+	228	protein_coding	hypothetical protein && -	-
H6G84_RS03145	100.446357302803	95.5542456421211	90.1157321661736	44.9169842440783	49.526396262932	73.1340982815154	95.3721117036991	55.8591595961752	0.765977600008201	0.00667272858689822	0.0226662331105544	H6G84_RS03145	NC_999999999.1	617896	619545	-	1650	protein_coding	Ppx/GppA family phosphatase && PF02541:Ppx/GppA phosphatase family|PF01966:HD domain	HD
H6G84_RS08320	75.6301984397572	77.9277343100794	67.3974803595752	56.1462303050978	33.7679974519991	33.154124554287	73.6518043698039	41.0227841037946	0.840630711497395	0.00671268693189556	0.0227720416259187	H6G84_RS08320	NC_999999999.1	1623464	1624084	-	621	protein_coding	7-carboxy-7-deazaguanine synthase QueE && PF13394:4Fe-4S single cluster domain|PF04055:Radical SAM superfamily	Radical_SAM
H6G84_RS08475	430.146753626119	354.385648886313	265.803546137201	192.938864139336	285.902378426926	171.621350633956	350.111982883211	216.820864400073	0.690324722941204	0.00685914898635658	0.0232384012185213	H6G84_RS08475	NC_999999999.1	1657414	1658835	-	1422	protein_coding	RecQ family ATP-dependent DNA helicase && PF00271:Helicase conserved C-terminal domain|PF00270:DEAD/DEAH box helicase	DEAD
H6G84_RS13150	111.081853958393	142.867512901812	127.222210116951	213.355675159372	204.859184542128	167.720865392275	127.057192325719	195.311908364592	-0.616537585978524	0.00719248013136983	0.0243358130099359	H6G84_RS13150	NC_999999999.1	2606971	2609700	+	2730	protein_coding	valine--tRNA ligase && PF10458:Valyl tRNA synthetase tRNA binding arm|PF00133:tRNA synthetases class I (I, L, M and V)|PF08264:Anticodon-binding domain of tRNA	-
H6G84_RS10805	28.361324414909	42.6747116459958	34.0773777098976	77.5838818761352	66.4103949889316	48.7560655210102	35.0378045902675	64.2501141286924	-0.866491112069661	0.00745824834659569	0.0252020548705227	H6G84_RS10805	NC_999999999.1	2135472	2136530	+	1059	protein_coding	N-acetyl-gamma-glutamyl-phosphate reductase && PF02774:Semialdehyde dehydrogenase, dimerisation domain|PF01118:Semialdehyde dehydrogenase, NAD binding domain	-
H6G84_RS07990	24.8161588630453	16.6988002093027	19.6891515657186	6.12504330601067	7.87919940546646	8.77609179378184	20.4013702126889	7.59344483508633	1.41614433678986	0.00747766377812462	0.0252346747603814	H6G84_RS07990	NC_999999999.1	1545072	1545872	-	801	protein_coding	inositol monophosphatase && PF00459:Inositol monophosphatase family	-
H6G84_RS01550	25.9978807136665	37.1084449095616	31.0482774690178	67.3754763661174	49.526396262932	55.5819146939517	31.3848676974153	57.4945957743337	-0.867784431357369	0.00753916191986193	0.025409039847253	H6G84_RS01550	NC_999999999.1	314355	315122	-	768	protein_coding	PD-(D/E)XK nuclease family protein && PF12705:PD-(D/E)XK nuclease superfamily	-
H6G84_RS08465	20.0892714605605	51.9518228733862	49.2228789142965	74.5213602231299	78.7919940546646	74.1092195919356	40.4213244160811	75.8075246232434	-0.884638249672546	0.00761323110280406	0.0256252635426413	H6G84_RS08465	NC_999999999.1	1656405	1656803	+	399	protein_coding	hypothetical protein && -	-
H6G84_RS01955	82.7205295434845	79.7831565555574	79.5138813230944	141.896836589247	119.313590997064	117.989678560845	80.6725224740454	126.400035382385	-0.649263986585339	0.00766758070131462	0.0257746373379692	H6G84_RS01955	NC_999999999.1	379730	380371	+	642	protein_coding	FecR family protein && PF04773:FecR protein	-
H6G84_RS01085	341.517614829529	372.012160218355	343.045602279636	464.482450705809	515.52476110052	513.888930591448	352.191792442506	497.965380799259	-0.499440506550299	0.00779734073911497	0.0261767867670288	prfC	NC_999999999.1	222766	224436	-	1671	protein_coding	peptide chain release factor 3 && PF16658:Class II release factor RF3, C-terminal domain|PF00009:Elongation factor Tu GTP binding domain	GTP_EFTU
H6G84_RS09300	389.968210704998	380.361560323006	335.472851677436	229.6891239754	284.776778511859	247.680812846732	368.600874235147	254.048905111331	0.53644553898375	0.0080607354941703	0.0270259419616475	H6G84_RS09300	NC_999999999.1	1819029	1820606	-	1578	protein_coding	methionine--tRNA ligase && PF09334:tRNA synthetases class I (M)|PF00133:tRNA synthetases class I (I, L, M and V)	-
H6G84_RS02835	341.517614829529	279.241047944451	249.143494812362	192.938864139336	124.941590572397	228.178386638328	289.967385862114	182.019613783354	0.666732070944355	0.00809776493713745	0.0271149253400263	H6G84_RS02835	NC_999999999.1	559421	560824	-	1404	protein_coding	undecaprenyl-phosphate glucose phosphotransferase && PF02397:Bacterial sugar transferase|PF13727:CoA-binding domain	-
H6G84_RS01760	31.9064899667726	36.1807337868226	20.4464266259385	9.18756495901601	12.381599065733	16.5770622771435	29.5112167931779	12.7154087672975	1.2009892809837	0.00812993778013941	0.0271656545156804	trmD	NC_999999999.1	353903	354610	-	708	protein_coding	tRNA (guanosine(37)-N1)-methyltransferase TrmD && PF01746:tRNA (Guanine-1)-methyltransferase	-
H6G84_RS07915	95.7194699003177	131.734979428944	127.222210116951	184.772139731322	157.583988109329	208.675960429924	118.225553148737	183.677362756858	-0.631264872308759	0.00813393291881495	0.0271656545156804	H6G84_RS07915	NC_999999999.1	1533362	1534423	-	1062	protein_coding	Gfo/Idh/MocA family oxidoreductase && PF01408:Oxidoreductase family, NAD-binding Rossmann fold	GFO_IDH_MocA
H6G84_RS01830	881.56450056342	1398.98837309047	1451.69629044164	799.318151434393	435.607167130789	996.573979249449	1244.08305469851	743.833099271544	0.742065021621868	0.00819631077349271	0.0273386623864241	rplE	NC_999999999.1	361379	361918	+	540	protein_coding	50S ribosomal protein L5 && PF00281:Ribosomal protein L5|PF00673:ribosomal L5P family C-terminus	-
H6G84_RS08600	63.8129799335452	54.7349562416034	52.2519791551763	28.5835354280498	42.7727967725322	19.5024262084041	56.9333051101083	30.2862528029954	0.915706375768703	0.00821304004822995	0.0273591604699413	H6G84_RS08600	NC_999999999.1	1686392	1687174	+	783	protein_coding	transporter substrate-binding domain-containing protein && PF00497:Bacterial extracellular solute-binding proteins, family 3	-
H6G84_RS09465	73.2667547385148	51.9518228733862	37.8637530109973	37.7711003870658	18.0095986410662	25.3531540709253	54.3607768742995	27.0446176996858	0.988551676561933	0.00833390545250651	0.0277260561064728	H6G84_RS09465	NC_999999999.1	1857170	1858111	+	942	protein_coding	RluA family pseudouridine synthase && PF00849:RNA pseudouridylate synthase|PF01479:S4 domain	S4
H6G84_RS08665	87.4474169459693	62.1566452235157	74.9702309617747	46.9586653460818	32.6423975369325	48.7560655210102	74.8580977104199	42.7857094680082	0.797905890994234	0.00847880065147396	0.0281641473065383	H6G84_RS08665	NC_999999999.1	1699720	1700844	+	1125	protein_coding	RNA methyltransferase && PF01170:Putative RNA methylase family UPF0020|PF02926:THUMP domain	-
H6G84_RS12895	324.973508920832	315.421781731274	243.842569390823	197.022226343343	189.100785731195	210.626203050764	294.745953347643	198.916405041768	0.563916152251228	0.00848737746684461	0.0281641473065383	H6G84_RS12895	NC_999999999.1	2561960	2562595	-	636	protein_coding	Vat family streptogramin A O-acetyltransferase && PF00132:Bacterial transferase hexapeptide (six repeats)	Hexapep
H6G84_RS07115	4325.10197327362	4436.31458893809	3522.08630508297	6038.27185917552	5880.13395630811	5202.27219109179	4094.50095576489	5706.89266885848	-0.479179665632329	0.00854289239463783	0.0283120215899215	ilvB	NC_999999999.1	1375274	1377106	-	1833	protein_coding	biosynthetic-type acetolactate synthase large subunit && PF00205:Thiamine pyrophosphate enzyme, central domain|PF02775:Thiamine pyrophosphate enzyme, C-terminal TPP binding domain|PF02776:Thiamine pyrophosphate enzyme, N-terminal TPP binding domain	TPP_enzyme_N
H6G84_RS10665	296.612184505923	268.108514471583	247.628944691922	401.190336543699	345.559173925458	423.202648722369	270.783214556476	389.984053063842	-0.52926900881939	0.00859637995861438	0.028452806905273	H6G84_RS10665	NC_999999999.1	2105292	2106398	-	1107	protein_coding	ABC transporter ATP-binding protein && PF00005:ABC transporter|PF08402:TOBE domain	ABC_tran
H6G84_RS01575	18.9075496099393	18.5542224547808	37.1064779507774	8.16672440801423	6.75359949039983	14.6268196563031	24.8560833384992	9.84904785157238	1.34148633803742	0.00886184106254713	0.0292939375277293	H6G84_RS01575	NC_999999999.1	318058	319203	+	1146	protein_coding	TIGR00303 family protein && -	-
H6G84_RS08570	48.4505958754695	62.1566452235157	70.426580600455	90.8548090391583	141.825589298396	79.9599474544568	60.3446072331467	104.213448597337	-0.775282518329002	0.00888150595271242	0.0293214468553788	moaA	NC_999999999.1	1682092	1683075	+	984	protein_coding	GTP 3'%2C8-cyclase MoaA && PF04055:Radical SAM superfamily|PF06463:Molybdenum Cofactor Synthesis C	Radical_SAM
H6G84_RS12500	1387.3414526293	1025.12079062664	871.623594313158	738.067718374286	713.630346152248	783.997533577845	1094.6952791897	745.231866034793	0.553227393840284	0.0090095086193401	0.0297060966594313	H6G84_RS12500	NC_999999999.1	2494265	2495779	-	1515	protein_coding	bifunctional metallophosphatase/5'-nucleotidase && PF00149:Calcineurin-like phosphoesterase|PF02872:5'-nucleotidase, C-terminal domain	Metallophos
H6G84_RS05360	485.687680605316	379.433849200267	404.384882157451	590.045838479028	629.21035252225	578.246937079181	423.168803987678	599.167709360153	-0.503395628440225	0.00905410831930322	0.0298151210259858	H6G84_RS05360	NC_999999999.1	1051746	1053479	-	1734	protein_coding	GAF domain-containing protein && PF02518:Histidine kinase-, DNA gyrase B-, and HSP90-like ATPase|PF00512:His Kinase A (phospho-acceptor) domain|PF13492:GAF domain	HATPase_c
H6G84_RS04950	93.3560261990753	90.9156900284259	112.076708912552	144.959358242253	137.32318963813	176.496957186057	98.7828083800178	152.926501688813	-0.627677359203144	0.00907266413740067	0.0298382147521383	H6G84_RS04950	NC_999999999.1	974331	975326	-	996	protein_coding	tetratricopeptide repeat protein && -	-
H6G84_RS06100	79.1753639916209	82.5662899237746	66.6402052993553	126.584228324221	118.187991081997	112.138950698324	76.1272864049169	118.970390034847	-0.648324333793073	0.00912804843831625	0.0299822175515216	petF2	NC_999999999.1	1183546	1183863	-	318	protein_coding	ferredoxin PetF2 && PF00111:2Fe-2S iron-sulfur cluster binding domain	Fer2
H6G84_RS01835	456.144634339786	581.674873957378	870.109044192718	385.877728278672	196.979985136662	512.913809281028	635.976184163294	365.257174232121	0.800291260069605	0.00925960910657705	0.0303757481478448	rpsH	NC_999999999.1	361946	362347	+	402	protein_coding	30S ribosomal protein S8 && PF00410:Ribosomal protein S8	-
H6G84_RS13380	211.528211261196	244.915736403107	232.483443487523	364.440076707635	413.095168829456	260.357389882195	229.642463717275	345.964211806429	-0.588814034255219	0.00933186561180349	0.0305739830247301	rplL	NC_999999999.1	2656993	2657379	-	387	protein_coding	50S ribosomal protein L7/L12 && PF16320:Ribosomal protein L7/L12 dimerisation domain|PF00542:Ribosomal protein L7/L12 C-terminal domain	-
H6G84_RS05170	92.1743043484541	72.3614675736451	53.7665292756162	36.750259836064	54.0287959231986	29.2536393126061	72.7674337325718	40.0108983572896	0.859495341738022	0.00934861156070968	0.0305900770689045	H6G84_RS05170	NC_999999999.1	1011824	1012987	-	1164	protein_coding	AI-2E family transporter && PF01594:AI-2E family transporter	-
H6G84_RS03035	20.0892714605605	24.120489191215	26.5046271076981	47.9795058970836	36.0191972821324	50.7063081418506	23.5714625864912	44.9016704403556	-0.921465008019115	0.00948628363542714	0.0310013188338548	H6G84_RS03035	NC_999999999.1	595418	596551	+	1134	protein_coding	hypothetical protein && -	-
H6G84_RS06180	336.790727427044	310.783226117578	283.22087252226	210.293153506366	211.612784032528	225.253022707067	310.264942022294	215.719653415321	0.522056322907179	0.00965915078309525	0.031526394917047	H6G84_RS06180	NC_999999999.1	1197331	1198701	+	1371	protein_coding	cytochrome c biogenesis protein && PF05140:ResB-like family	-
H6G84_RS06965	324.973508920832	217.084402720935	274.133571799621	375.669322768655	404.090369508923	414.426556928587	272.063827813796	398.062083068722	-0.551559831907282	0.00979181931095565	0.0319191083465578	H6G84_RS06965	NC_999999999.1	1349632	1350315	-	684	protein_coding	hypothetical protein && -	-
H6G84_RS08545	88.6291387965905	78.8554454328184	100.717583009253	108.209098406189	159.835187939463	156.994530977653	89.4007224128872	141.679605774435	-0.660951572635839	0.00997224165655862	0.0324663031262016	H6G84_RS08545	NC_999999999.1	1676693	1678525	-	1833	protein_coding	VCBS domain-containing protein && -	-
H6G84_RS02855	941.832314945102	641.976096935416	456.636861312628	403.232017645703	520.027160760787	353.969035682534	680.148424397715	425.742738029675	0.674342072965967	0.0100479902889504	0.0326717671659582	nusA	NC_999999999.1	563572	564897	+	1326	protein_coding	transcription termination factor NusA && PF13184:NusA-like KH domain|PF08529:NusA N-terminal domain	-
H6G84_RS01150	61821.7786152484	52054.7988080103	34697.5859842177	74605.069148312	80970.0298903186	65797.2855419137	49524.7211358255	73790.7948601814	-0.575320375859254	0.0100793439160396	0.0327277030633662	raiA	NC_999999999.1	235077	235700	+	624	protein_coding	ribosome-associated translation inhibitor RaiA && PF02482:Sigma 54 modulation protein / S30EA ribosomal protein|PF16321:Sigma 54 modulation/S30EA ribosomal protein C terminus	-
H6G84_RS06015	8.27205295434845	7.42168898191232	11.3591259032992	22.4584921220391	19.1351985561328	24.3780327605051	9.01762261318665	21.990574479559	-1.27129302241281	0.0101016491984673	0.0327277030633662	H6G84_RS06015	NC_999999999.1	1170608	1170844	-	237	protein_coding	hypothetical protein && -	-
H6G84_RS00295	15.3623840580757	13.9156668410856	28.776452288358	7.14588385701245	6.75359949039983	7.80097048336164	19.3515010625064	7.23348461025797	1.43606645653941	0.0101031748721726	0.0327277030633662	H6G84_RS00295	NC_999999999.1	52586	53296	+	711	protein_coding	LOG family protein && PF03641:Possible lysine decarboxylase	-
H6G84_RS11835	33.0882118173938	13.9156668410856	21.9609767463784	43.8961436930765	37.144797197199	52.6565507626911	22.9882851349526	44.5658305509889	-0.97881585214308	0.0101658250954565	0.0328894341323592	H6G84_RS11835	NC_999999999.1	2347758	2348657	+	900	protein_coding	tetratricopeptide repeat protein && PF13371:Tetratricopeptide repeat	-
H6G84_RS01820	427.783309924877	657.747186021979	654.285652030033	365.460917258637	172.216787005196	477.8094421059	579.938715992297	338.495715456578	0.776388854993638	0.0102141111502422	0.0330043466542202	rplN	NC_999999999.1	360630	360995	+	366	protein_coding	50S ribosomal protein L14 && PF00238:Ribosomal protein L14p/L23e	-
H6G84_RS11945	516.412448721467	448.084472282956	335.472851677436	766.651253802336	789.045540461713	462.207501139177	433.32325756062	672.634765134409	-0.636026431229231	0.0102526702060007	0.0330875811267313	H6G84_RS11945	NC_999999999.1	2371647	2374073	-	2427	protein_coding	Rne/Rng family ribonuclease && PF10150:Ribonuclease E/G family	-
H6G84_RS07315	443.145693982953	530.650762206731	558.86899444232	726.838472313267	670.857549379716	750.843409023558	510.888483544001	716.179810238847	-0.485770793181125	0.0105567602871484	0.034026465514063	H6G84_RS07315	NC_999999999.1	1414787	1416121	-	1335	protein_coding	NAD(P)/FAD-dependent oxidoreductase && PF07992:Pyridine nucleotide-disulphide oxidoreductase	Pyr_redox_2
H6G84_RS01080	560.136157194452	615.072474375983	627.781024922335	823.818324658436	787.919940546646	867.857966273982	600.996552164257	826.532077159688	-0.459050083466581	0.0105923433676169	0.0340986396080816	H6G84_RS01080	NC_999999999.1	222396	222674	+	279	protein_coding	Nif11-like leader peptide family natural product precursor && -	-
H6G84_RS03065	24.8161588630453	36.1807337868226	34.0773777098976	71.4588385701245	50.6519961779987	49.7311868314304	31.6914234532552	57.2806738598512	-0.843106191172204	0.0107424141444993	0.0345387320441923	H6G84_RS03065	NC_999999999.1	602444	602776	+	333	protein_coding	NAD(P)H-quinone oxidoreductase subunit M && PF10664:Cyanobacterial and plastid NDH-1 subunit M	-
H6G84_RS04125	88.6291387965905	72.3614675736451	90.1157321661736	53.0837086520925	42.7727967725322	56.5570360043719	83.7021128454697	50.8045138096655	0.716960885781835	0.0109804157029716	0.0352471592248365	H6G84_RS04125	NC_999999999.1	815950	816267	-	318	protein_coding	KH domain-containing protein && PF13083:KH domain	-
H6G84_RS03000	54.3592051285755	87.2048455374698	75.7275060219946	33.6877381830587	37.144797197199	53.6316720731113	72.4305188960133	41.488069151123	0.807117663443807	0.0109901606708764	0.0352471592248365	H6G84_RS03000	NC_999999999.1	589714	590349	+	636	protein_coding	bifunctional phosphoribosyl-AMP cyclohydrolase/phosphoribosyl-ATP diphosphatase HisIE && PF01503:Phosphoribosyl-ATP pyrophosphohydrolase|PF01502:Phosphoribosyl-AMP cyclohydrolase	-
H6G84_RS05620	2387.07813825484	2746.9526344303	2560.34697860364	3699.52615683045	4245.76287963136	2920.48832470851	2564.79258376292	3621.92578705677	-0.497668511496198	0.0110036586052004	0.0352471592248365	H6G84_RS05620	NC_999999999.1	1096088	1097998	-	1911	protein_coding	1-deoxy-D-xylulose-5-phosphate synthase && PF02779:Transketolase, pyrimidine binding domain|PF02780:Transketolase, C-terminal domain|PF13292:1-deoxy-D-xylulose-5-phosphate synthase	-
H6G84_RS10300	62.631258082924	96.4819567648602	44.6792285529768	39.8127814890694	39.3959970273323	32.1790032438668	67.9308144669203	37.1292605867562	0.869450034255892	0.0110464931592373	0.0353405752681046	arsS	NC_999999999.1	2033749	2034762	+	1014	protein_coding	arsenosugar biosynthesis radical SAM protein ArsS && PF04055:Radical SAM superfamily|PF13353:4Fe-4S single cluster domain|PF12345:Protein of unknown function (DUF3641)	Radical_SAM
H6G84_RS00900	20.0892714605605	23.192778068476	28.019177228138	52.0628681010907	56.2799957533319	30.2287606230263	23.7670755857248	46.190541492483	-0.941291997361523	0.0111000655064228	0.0354680708703375	H6G84_RS00900	NC_999999999.1	179965	181116	+	1152	protein_coding	F420-0:Gamma-glutamyl ligase && -	-
H6G84_RS05850	35.4516555186362	25.9759114366931	24.2328019270383	6.12504330601067	11.2559991506664	19.5024262084041	28.5534562941225	12.294489555027	1.19729503172731	0.0111809592183918	0.0356824439253616	H6G84_RS05850	NC_999999999.1	1140215	1140853	+	639	protein_coding	hypothetical protein && -	-
H6G84_RS08300	44.9054303236059	51.9518228733862	49.9801539745164	23.4793326730409	22.5119983013327	34.1292458647072	48.9458023905028	26.7068589463603	0.87154542223868	0.0113112841300283	0.0360536941411103	H6G84_RS08300	NC_999999999.1	1619212	1620294	-	1083	protein_coding	TIGR03032 family protein && PF16261:Domain of unknown function (DUF4915)	-
H6G84_RS04820	4.72688740248483	3.71084449095616	3.78637530109973	12.2500866120213	10.1303992355997	16.5770622771435	4.07470239818024	12.9858493749215	-1.6923024572443	0.0113251836141515	0.0360536941411103	H6G84_RS04820	NC_999999999.1	949101	949841	+	741	protein_coding	metallophosphoesterase && PF00149:Calcineurin-like phosphoesterase	Metallophos
H6G84_RS02445	106.354966555909	130.807268306205	88.6011820457337	176.605415323308	183.472786155862	141.39259001093	108.587805635949	167.1569304967	-0.623910810289292	0.0113878397619824	0.0362039295821476	cynS	NC_999999999.1	470095	470535	+	441	protein_coding	cyanase && PF02560:Cyanate lyase C-terminal domain	Cyanate_lyase
H6G84_RS08075	111.081853958393	102.975934624033	91.6302822866135	64.3129547131121	55.1543958382652	72.1589769710952	101.896023623013	63.8754425074908	0.666887402491527	0.0114003863365061	0.0362039295821476	H6G84_RS08075	NC_999999999.1	1562952	1564676	-	1725	protein_coding	solute carrier family 26 protein && PF00916:Sulfate permease family|PF01740:STAS domain	Sulfate_transp
H6G84_RS05345	35.4516555186362	60.3012229780376	77.9993312026545	98.0006928961708	88.9223932902644	111.163829387903	57.9174032331094	99.3623051914462	-0.761349475194192	0.0114626645319709	0.0363397439617081	H6G84_RS05345	NC_999999999.1	1048161	1048604	+	444	protein_coding	hypothetical protein && -	-
H6G84_RS00345	31.9064899667726	48.2409783824301	56.795629516496	32.6668976320569	24.763198131466	8.77609179378184	45.6476992885662	22.0687291857683	1.06549194346939	0.0114725388593657	0.0363397439617081	H6G84_RS00345	NC_999999999.1	64516	65019	+	504	protein_coding	SRPBCC family protein && PF03364:Polyketide cyclase / dehydrase and lipid transport	-
H6G84_RS04100	76.8119202903784	82.5662899237746	98.445757828593	45.9378247950801	50.6519961779987	61.4326425564729	85.9413226809153	52.6741545098505	0.709997022161357	0.0114853272018242	0.0363397439617081	H6G84_RS04100	NC_999999999.1	811406	813265	+	1860	protein_coding	AarF/ABC1/UbiB kinase family protein && PF03109:ABC1 family	ABC1
H6G84_RS08785	33.0882118173938	66.7952008372109	72.6984057811148	35.7294192850623	37.144797197199	15.6019409667233	57.5272728119065	29.4920524829949	0.983104510734588	0.0116390775201089	0.0367811924076792	H6G84_RS08785	NC_999999999.1	1722754	1724292	+	1539	protein_coding	ferredoxin--nitrite reductase && PF03460:Nitrite/Sulfite reductase ferredoxin-like half domain|PF01077:Nitrite and sulphite reductase 4Fe-4S domain	-
H6G84_RS03595	98.0829136015602	112.253045851424	101.474858069473	65.3337952641139	57.4055956683985	75.0843409023558	103.936939174152	65.941243944956	0.65465376487046	0.0118525451273585	0.0374100478073526	H6G84_RS03595	NC_999999999.1	704612	706615	+	2004	protein_coding	DUF3488 and transglutaminase-like domain-containing protein && PF01841:Transglutaminase-like superfamily|PF11992:Domain of unknown function (DUF3488)|PF13559:Domain of unknown function (DUF4129)	Transglut_core
H6G84_RS10015	69.7215891866512	105.759067992251	103.746683250133	59.2087519581032	58.5311955834651	54.6067933835315	93.0757801430115	57.4489136416999	0.70466597848788	0.0118728356802662	0.0374105475643737	H6G84_RS10015	NC_999999999.1	1973876	1975669	+	1794	protein_coding	aspartate kinase && PF01842:ACT domain|PF00696:Amino acid kinase family|PF13840:ACT domain	AA_kinase
H6G84_RS11225	252.888476032938	240.277180789411	259.745345655442	414.461263706722	315.167976218659	346.168065199173	250.970334159264	358.599101708184	-0.515085902209093	0.0118991253711058	0.0374105475643737	H6G84_RS11225	NC_999999999.1	2213784	2214779	+	996	protein_coding	serine/threonine phosphatase && PF13672:Protein phosphatase 2C	-
H6G84_RS08455	74.448476589136	55.6626673643424	65.8829302391353	42.8753031420747	25.8887980465327	42.905337658489	65.3313580642046	37.2231462823655	0.801827495456673	0.0119004631303608	0.0374105475643737	H6G84_RS08455	NC_999999999.1	1654111	1655721	+	1611	protein_coding	ABC transporter ATP-binding protein && PF08352:Oligopeptide/dipeptide transporter, C-terminal region|PF00005:ABC transporter	ABC_tran
H6G84_RS00995	59.0860925310603	51.0241117506472	69.669305540235	27.562694877048	40.521596942399	35.1043671751274	59.9265032739809	34.3962196648581	0.807791859206432	0.0119105921259108	0.0374105475643737	panB	NC_999999999.1	206393	207199	-	807	protein_coding	3-methyl-2-oxobutanoate hydroxymethyltransferase && PF02548:Ketopantoate hydroxymethyltransferase	-
H6G84_RS05655	985.556023418086	724.54238685919	645.955626367614	1018.79886989978	1489.16868763316	1011.20079890575	785.351345548297	1173.0561188129	-0.580001021432345	0.0119313908021745	0.0374303946888606	H6G84_RS05655	NC_999999999.1	1103766	1103984	+	219	protein_coding	hypothetical protein && -	-
H6G84_RS05735	192.620661651257	199.457891388894	147.66863674289	326.668976320569	207.110384372261	281.810058711439	179.91572992768	271.863139801423	-0.599826571834104	0.0122932213665875	0.0385187602819741	psaK	NC_999999999.1	1116709	1116951	+	243	protein_coding	photosystem I reaction center subunit PsaK && -	-
H6G84_RS06860	992.646354521814	988.012345717078	748.187759497307	668.650560906165	718.132745812515	494.386504383044	909.615486578733	627.056603700575	0.536370541104863	0.0125348804022866	0.0392284090071561	guaA	NC_999999999.1	1328263	1329849	+	1587	protein_coding	glutamine-hydrolyzing GMP synthase && PF00117:Glutamine amidotransferase class-I|PF00958:GMP synthase C terminal domain	GATase
H6G84_RS08425	29.5430462655302	32.4698892958664	23.4755268668183	51.042027550089	43.8983966875989	56.5570360043719	28.4961541427383	50.4991534140199	-0.83593518251418	0.0127223635869627	0.0397670010547747	H6G84_RS08425	NC_999999999.1	1648977	1649333	+	357	protein_coding	IS630 transposase-related protein && PF01710:Transposase	Transposase_14
H6G84_RS05725	18.9075496099393	13.9156668410856	12.8736760237391	19.3959704690338	36.0191972821324	39.9799737272284	15.232297491588	31.7983804927982	-1.07973391554639	0.0127481116702407	0.0397993582941694	H6G84_RS05725	NC_999999999.1	1115632	1115916	+	285	protein_coding	ribbon-helix-helix protein%2C CopG family && -	-
H6G84_RS02195	178.439999443802	246.771158648585	300.638198907319	163.334488160285	171.091187090129	146.268196563031	241.949785666568	160.231290604481	0.600540953990087	0.0128829500541181	0.0401718044510195	H6G84_RS02195	NC_999999999.1	423430	424452	-	1023	protein_coding	ABC transporter ATP-binding protein && PF13732:Domain of unknown function (DUF4162)|PF00005:ABC transporter	ABC_tran
H6G84_RS09340	18.9075496099393	12.9879557183466	6.05820048175957	26.5418543260463	28.1399978766659	27.3033966917657	12.6512352700151	27.3284162981593	-1.1587451808387	0.0129163268813639	0.0402273554076213	H6G84_RS09340	NC_999999999.1	1830539	1830817	+	279	protein_coding	hypothetical protein && -	-
H6G84_RS12280	44.9054303236059	14.8433779638246	29.5337273485779	10.2084055100178	9.0047993205331	18.5273048979839	29.7608452120028	12.5801699095116	1.21887288997568	0.0132794444605916	0.0413085005182062	H6G84_RS12280	NC_999999999.1	2448550	2448774	-	225	protein_coding	ferredoxin family protein && -	-
H6G84_RS13185	16.5441059086969	29.6867559276493	13.630951083959	40.8336220400712	37.144797197199	39.0048524168082	19.9539376401017	38.9944238846928	-0.970982796438321	0.013561741569994	0.0421359398538876	H6G84_RS13185	NC_999999999.1	2613539	2614291	-	753	protein_coding	DUF3887 domain-containing protein && PF13026:Protein of unknown function (DUF3887)	-
H6G84_RS09855	35.4516555186362	38.0361560323006	54.5238043358361	21.4376515710374	18.0095986410662	28.2785180021859	42.6705386289243	22.5752560714298	0.923742136083767	0.0135922142101798	0.0421799204481569	H6G84_RS09855	NC_999999999.1	1937740	1938603	-	864	protein_coding	transglutaminase family protein && PF01841:Transglutaminase-like superfamily|PF08379:Bacterial transglutaminase-like N-terminal region	Transglut_core
H6G84_RS07330	1590.59761093614	1243.13290447031	976.884827683731	899.360525432567	987.151125513441	704.037586123388	1270.2051143634	863.516412356465	0.556044607838485	0.0136924805416366	0.042408181924438	pyk	NC_999999999.1	1417294	1419078	+	1785	protein_coding	pyruvate kinase && PF00391:PEP-utilising enzyme, mobile domain|PF02887:Pyruvate kinase, alpha/beta domain|PF00224:Pyruvate kinase, barrel domain	PK
H6G84_RS01015	54.3592051285755	47.313267259691	81.0284314435342	108.209098406189	85.5455935450644	106.288222835802	60.9003012772669	100.014304929018	-0.706388278915444	0.0136985810084742	0.042408181924438	ftsZ	NC_999999999.1	208707	209888	-	1182	protein_coding	cell division protein FtsZ && PF12327:FtsZ family, C-terminal domain|PF00091:Tubulin/FtsZ family, GTPase domain	Tubulin
H6G84_RS01750	22.4527151618029	25.0482003139541	19.6891515657186	8.16672440801423	14.6327988958663	5.85072786252123	22.3966890138252	9.55008372213392	1.24351762234959	0.013751366181847	0.0425206717465007	H6G84_RS01750	NC_999999999.1	351788	352222	+	435	protein_coding	cobalamin biosynthesis protein && PF01890:Cobalamin synthesis G C-terminus	-
H6G84_RS02865	10139.17347833	10135.244015924	8837.39995276677	6931.50734130208	8174.10658321392	6069.15503605535	9703.93914900691	7058.25632019045	0.459268124289108	0.0137776041608833	0.0425509041288928	infB	NC_999999999.1	565338	568430	+	3093	protein_coding	translation initiation factor IF-2 && PF11987:Translation-initiation factor 2|PF00009:Elongation factor Tu GTP binding domain|PF04760:Translation initiation factor IF-2, N-terminal region	GTP_EFTU
H6G84_RS09115	615.677084173649	533.433895574948	390.753931073492	760.526210496325	844.199936299978	636.754215704394	513.288303607363	747.160120833566	-0.54369613874404	0.0138335005718307	0.0426725524799312	H6G84_RS09115	NC_999999999.1	1777862	1777996	+	135	protein_coding	cytochrome b559 subunit beta && -	-
H6G84_RS06305	1418.06622074545	1449.08477371838	1272.97937622973	1018.79886989978	1002.90952432437	1054.10613656424	1380.04345689785	1025.2715102628	0.428306138394079	0.0139625601257461	0.0430193300656181	ftsH3	NC_999999999.1	1220667	1222517	-	1851	protein_coding	ATP-dependent zinc metalloprotease FtsH3 && PF01434:Peptidase family M41|PF06480:FtsH Extracellular|PF00004:ATPase family associated with various cellular activities (AAA)	AAA
H6G84_RS01910	451.417746937301	439.735072178305	626.266474801895	332.79401962658	267.89277978586	419.302163480688	505.806431305834	339.996320964376	0.573572409145418	0.0140242878772453	0.0431580763841418	rpmE	NC_999999999.1	370651	370884	+	234	protein_coding	50S ribosomal protein L31 && -	-
H6G84_RS03550	81.5388076928633	66.7952008372109	93.9021074672733	54.1045492030943	51.7775960930653	42.905337658489	80.7453719991158	49.5958276515495	0.707673518224384	0.0140488788406867	0.0431823445935495	recJ	NC_999999999.1	695804	697783	-	1980	protein_coding	single-stranded-DNA-specific exonuclease RecJ && PF02272:DHHA1 domain|PF01368:DHH family	-
H6G84_RS09635	283.61324414909	331.192870817837	383.938455531513	484.899261725845	531.283159911453	412.476314307747	332.914856832813	476.219578648348	-0.513002728783457	0.0140763736914199	0.0432154702996681	H6G84_RS09635	NC_999999999.1	1898867	1899775	-	909	protein_coding	hypothetical protein && -	-
H6G84_RS00465	132.352847269575	135.4458239199	178.716914211907	225.605761771393	193.603185391462	241.830084984211	148.838528467127	220.346344049022	-0.561814756795001	0.0141254450032168	0.0433146801106946	H6G84_RS00465	NC_999999999.1	86444	86662	-	219	protein_coding	NAD(P)H-quinone oxidoreductase subunit O && -	-
H6G84_RS07750	3.54516555186362	8.34940010465136	16.6600513248388	23.4793326730409	22.5119983013327	25.3531540709253	9.51820566045127	23.7814950150997	-1.25951154040179	0.0141685831420199	0.0433954827276322	H6G84_RS07750	NC_999999999.1	1502752	1502949	-	198	protein_coding	hypothetical protein && -	-
H6G84_RS00015	17.7258277593181	18.5542224547808	6.81547554197952	39.8127814890694	37.144797197199	17.5521835875637	14.3651752520261	31.5032540912774	-1.15817499974782	0.0144147958297534	0.044083470401135	H6G84_RS00015	NC_999999999.1	1929	2759	+	831	protein_coding	metal ABC transporter permease && PF00950:ABC 3 transport family	ABC-3
H6G84_RS01220	187.893774248772	141.939801779073	187.804214934547	280.731151525489	202.607984711995	283.76030133228	172.545930320797	255.699812523255	-0.569225788855621	0.014427317585826	0.044083470401135	H6G84_RS01220	NC_999999999.1	248509	249426	-	918	protein_coding	hypothetical protein && -	-
H6G84_RS01110	47.2688740248483	41.7470005232568	27.2619021679181	67.3754763661174	54.0287959231986	76.059462212776	38.759258905341	65.8212448340307	-0.783809896999182	0.0144610172543277	0.0441342734385326	H6G84_RS01110	NC_999999999.1	227418	228452	-	1035	protein_coding	N-acetylmuramoyl-L-alanine amidase && PF11741:AMIN domain|PF01520:N-acetylmuramoyl-L-alanine amidase	-
H6G84_RS11520	680.671785957815	630.843563462547	583.859071429579	872.818671106521	900.47993205331	803.499959786249	631.791473616647	858.93285431536	-0.443942031992727	0.0145570322936213	0.0443563973029394	H6G84_RS11520	NC_999999999.1	2275695	2277938	-	2244	protein_coding	heavy metal translocating P-type ATPase && PF00403:Heavy-metal-associated domain|PF00702:haloacid dehalogenase-like hydrolase|PF00122:E1-E2 ATPase	E1-E2_ATPase
H6G84_RS13115	92.1743043484541	95.5542456421211	89.3584571059536	55.1253897540961	56.2799957533319	65.3331277981537	92.362335698843	58.9128377685272	0.646669508214679	0.0145681165610041	0.0443563973029394	H6G84_RS13115	NC_999999999.1	2600034	2601716	-	1683	protein_coding	hypothetical protein && -	-
H6G84_RS12195	23.6344370124241	30.6144670503883	39.3783031314372	46.9586653460818	59.6567954985318	59.4823999356325	31.2090690647499	55.3659535934154	-0.80776833982538	0.0149251832124422	0.0453901160048978	H6G84_RS12195	NC_999999999.1	2431903	2432505	+	603	protein_coding	HD domain-containing protein && PF13328:HD domain	-
H6G84_RS04390	204.437880157469	77.0000231873403	125.707659996511	46.9586653460818	82.1687937998645	97.5121310420205	135.71518778044	75.5465300626556	0.83880510130062	0.0149814797259519	0.045507785066493	H6G84_RS04390	NC_999999999.1	862594	862782	-	189	protein_coding	hypothetical protein && -	-
H6G84_RS04405	64.9947017841664	48.2409783824301	49.9801539745164	84.7297657331477	97.9271926107975	77.0345835231962	54.4052780470376	86.5638472890471	-0.677352512577954	0.0151023031726383	0.0458209550484391	H6G84_RS04405	NC_999999999.1	864970	866247	+	1278	protein_coding	FAD-binding oxidoreductase && PF01565:FAD binding domain	FAD_binding_4
H6G84_RS06085	31.9064899667726	34.3253115413445	42.407403372317	57.1670708560996	64.1591951587983	62.4077638668931	36.213068293478	61.2446766272637	-0.74683240214704	0.0151983273288343	0.0460582369812858	H6G84_RS06085	NC_999999999.1	1181728	1182309	-	582	protein_coding	CPBP family intramembrane metalloprotease && PF02517:CAAX protease self-immunity	-
H6G84_RS10775	28.361324414909	24.120489191215	35.5919278303375	21.4376515710374	9.0047993205331	10.7263344146223	29.3579138121538	13.7229284353976	1.09809240587261	0.0152655399368749	0.0462077526192289	purK	NC_999999999.1	2129896	2131083	+	1188	protein_coding	5-(carboxyamino)imidazole ribonucleotide synthase && PF02222:ATP-grasp domain	-
H6G84_RS01590	207.983045709332	185.542224547808	233.240718547743	268.481064913468	351.187173500791	282.785180021859	208.921996268295	300.817806145373	-0.523497522779667	0.0153538936784802	0.0464208364431243	H6G84_RS01590	NC_999999999.1	320651	321991	-	1341	protein_coding	glutamate-5-semialdehyde dehydrogenase && PF00171:Aldehyde dehydrogenase family	Aldedh
H6G84_RS02490	11.8172185062121	15.7710890865637	13.630951083959	33.6877381830587	28.1399978766659	23.4029114500849	13.7397528922449	28.4102158366032	-1.03988095720073	0.0155707867361074	0.0470215931224739	H6G84_RS02490	NC_999999999.1	478037	478420	-	384	protein_coding	hypothetical protein && -	-
H6G84_RS04640	31.9064899667726	38.9638671550397	40.8928532518771	15.3126082650267	11.2559991506664	29.2536393126061	37.2544034578965	18.6074155760997	0.995255192596089	0.0156165737706991	0.0471048345358895	kdpC	NC_999999999.1	912828	913436	-	609	protein_coding	K(+)-transporting ATPase subunit C && PF02669:K+-transporting ATPase, c chain	-
H6G84_RS13130	146.53350947703	155.855468620159	246.871669631702	265.418543260463	399.587969848656	213.551566982025	183.086882576297	292.852693363715	-0.671036101742816	0.0158334647295988	0.0477015561517619	H6G84_RS13130	NC_999999999.1	2604138	2604350	+	213	protein_coding	DUF2839 domain-containing protein && -	-
H6G84_RS01890	205.61960200809	263.469958857887	214.308842042245	152.105242099265	126.067190487463	184.297927669419	227.799467636074	154.156786752049	0.561981617893702	0.0158513101486899	0.0477015561517619	rplQ	NC_999999999.1	368505	368855	+	351	protein_coding	50S ribosomal protein L17 && PF01196:Ribosomal protein L17	-
H6G84_RS01490	137.07973467206	124.313290447031	170.386888549488	214.376515710374	200.356784881861	214.526688292445	143.926637889526	209.753329628227	-0.539751057209677	0.016049212858782	0.048240947953432	H6G84_RS01490	NC_999999999.1	299379	300506	+	1128	protein_coding	iron-containing alcohol dehydrogenase family protein && PF00465:Iron-containing alcohol dehydrogenase	-
H6G84_RS13020	473.870462099104	429.530249828175	393.783031314372	287.877035382502	309.539976643325	336.416852094971	432.39458108055	311.277954706933	0.472296789936709	0.0162087662115723	0.0486592662637971	H6G84_RS13020	NC_999999999.1	2582759	2583568	-	810	protein_coding	sterol desaturase family protein && PF04116:Fatty acid hydroxylase superfamily	-
H6G84_RS13730	63.8129799335452	48.2409783824301	23.4755268668183	74.5213602231299	87.7967933751977	72.1589769710952	45.1764950609312	78.1590435231409	-0.813011799121594	0.0162260299881598	0.0486592662637971	H6G84_RS13730	NC_999999999.1	2723395	2723610	-	216	protein_coding	hypothetical protein && -	-
H6G84_RS06980	304.884237460271	280.16875906719	257.473520474782	179.667936976313	177.844786580529	230.128629259168	280.842172334081	195.88045093867	0.516624193872874	0.0162463235831205	0.0486636691336807	H6G84_RS06980	NC_999999999.1	1350944	1351852	-	909	protein_coding	asparaginase && PF06089:L-asparaginase II	-
H6G84_RS08045	64.9947017841664	58.4458007325595	70.426580600455	85.7506062841494	115.936791251864	100.437494973281	64.6223610390603	100.708297503098	-0.636421375689971	0.0163074294984864	0.0487901681175779	H6G84_RS08045	NC_999999999.1	1554795	1555928	+	1134	protein_coding	cob(I)yrinic acid a%2Cc-diamide adenosyltransferase && PF02572:ATP:corrinoid adenosyltransferase BtuR/CobO/CobP	-
H6G84_RS08105	92.1743043484541	90.9156900284259	93.1448324070534	69.417157468121	57.4055956683985	49.7311868314304	92.0782755946445	58.85131332265	0.646671115984389	0.016567678612705	0.0494897529786726	H6G84_RS08105	NC_999999999.1	1571049	1571570	+	522	protein_coding	NAD(P)H-dependent oxidoreductase && PF03358:NADPH-dependent FMN reductase	FMN_red
H6G84_RS00785	870.929003907829	752.373720541361	739.100458774667	566.566505805987	661.852750059183	449.530924103714	787.467727741286	559.316726656295	0.493586120105358	0.0165795458721588	0.0494897529786726	mnmG	NC_999999999.1	158500	160407	+	1908	protein_coding	tRNA uridine-5-carboxymethylaminomethyl(34) synthesis enzyme MnmG && PF01134:Glucose inhibited division protein A|PF13932:GidA associated domain	-
H6G84_RS06030	15.3623840580757	21.3373558229979	21.9609767463784	33.6877381830587	31.5167976218658	46.8058229001698	19.5535722091507	37.3367862350315	-0.921820115286896	0.0167317462240925	0.0498864636554545	H6G84_RS06030	NC_999999999.1	1172548	1173681	-	1134	protein_coding	MlaD family protein && PF02470:MlaD protein	-
