# Supplementary material for: Engineered hypermutation adapts cyanobacterial photosynthesis to combined high light and high temperature stress
Source: Nat Commun. 2023 Mar 4;14:1238. doi: 10.1038/s41467-023-36964-5 (PMC9985602; doi:10.1038/s41467-023-36964-5)
Supplement: Supplementary file 10 — Supplementary Data 7 [file 41467_2023_36964_MOESM10_ESM.xls]

gene_id	WT_HTL1	WT_HTL2	WT_HTL3	WT_NTL1	WT_NTL2	WT_NTL3	WT_HTL	WT_NTL	log2FoldChange	pvalue	padj	gene_name	gene_chr	gene_start	gene_end	gene_strand	gene_length	gene_biotype	gene_description	tf_family
H6G84_RS13025	40868.2398680739	36765.30081631	32024.0808410504	3115.41645191186	2707.70956967861	2752.80046057663	36552.5405084781	2858.64216072236	3.67651412913269	1.79207864003434e-111	4.54471143112707e-108	H6G84_RS13025	NC_999999999.1	2583800	2584123	-	324	protein_coding	RNA-binding protein && PF00076:RNA recognition motif. (a.k.a. RRM, RBD, or RNP domain)	RRM_1
H6G84_RS03740	7116.25966708472	8362.9438627565	6656.52059148728	643.280479697845	648.27735340438	736.554842893817	7378.5747071095	676.037558665347	3.44785737292387	9.55162869026569e-95	1.21114651792569e-91	sigC	NC_999999999.1	737459	738655	-	1197	protein_coding	RNA polymerase sigma factor SigC && PF04545:Sigma-70, region 4|PF00140:Sigma-70 factor, region 1.2|PF04542:Sigma-70 region 2|PF04539:Sigma-70 region 3	Sigma70_r3
H6G84_RS07880	8171.82976674455	8385.8369487888	7154.36970178455	1233.03840770968	1451.60197677376	1338.3025660007	7904.01213910597	1340.98098349472	2.55942619622537	8.29624733634359e-58	7.01309441498911e-55	ctaD	NC_999999999.1	1526607	1528232	-	1626	protein_coding	cytochrome c oxidase subunit I && PF00115:Cytochrome C and Quinol oxidase polypeptide I	-
H6G84_RS09520	641.422979219133	662.90414337013	623.364368223309	3557.73489792074	3549.23424506835	3128.89278751843	642.563830270857	3411.95397683584	-2.40881321913839	2.94667131168079e-53	1.86818961160562e-50	H6G84_RS09520	NC_999999999.1	1867737	1868894	-	1158	protein_coding	trypsin-like peptidase domain-containing protein && PF13365:Trypsin-like peptidase domain|PF13180:PDZ domain	-
H6G84_RS01340	793.95033333266	997.34226975506	813.743215815833	4595.8704287361	6433.33817260568	5463.5958041182	868.345272967851	5497.60146848666	-2.66257814780819	7.95333274175481e-48	4.03393036661804e-45	groES	NC_999999999.1	271668	271979	+	312	protein_coding	co-chaperone GroES && PF00166:Chaperonin 10 Kd subunit	-
H6G84_RS06575	4717.23671331237	5091.22326327059	4132.73728446426	1079.53976891208	925.789496022893	974.909460488103	4647.06575368241	993.412908474359	2.22558778636948	7.05795053782538e-42	2.98316042732086e-39	gap	NC_999999999.1	1275151	1276212	+	1062	protein_coding	type I glyceraldehyde-3-phosphate dehydrogenase && PF02800:Glyceraldehyde 3-phosphate dehydrogenase, C-terminal domain|PF00044:Glyceraldehyde 3-phosphate dehydrogenase, NAD binding domain	-
H6G84_RS07875	3897.0233918542	4116.77407954783	2905.38338648945	647.31991756094	731.418643095756	578.303006622201	3639.72695263049	652.347189092966	2.48044433186658	4.43198179026392e-40	1.60564368858704e-37	H6G84_RS07875	NC_999999999.1	1525968	1526555	-	588	protein_coding	heme-copper oxidase subunit III && PF00510:Cytochrome c oxidase subunit III	-
H6G84_RS09230	239.397237913283	276.707735520865	306.627878423357	1360.28070039717	1288.68999021633	1270.89900610724	274.244283952502	1306.62323224025	-2.25078563071724	1.01529425169602e-38	3.21848277787637e-36	H6G84_RS09230	NC_999999999.1	1805013	1806419	+	1407	protein_coding	50S ribosome-binding GTPase && PF05128:Domain of unknown function (DUF697)|PF01926:50S ribosome-binding GTPase	-
H6G84_RS07885	10617.3180072005	11178.7934447296	8125.63877821897	2007.60061795811	1750.461207286	2202.82648637342	9973.91674338303	1986.96277053918	2.32735823488647	2.97488630225937e-38	8.38256851392197e-36	H6G84_RS07885	NC_999999999.1	1528292	1529218	-	927	protein_coding	cytochrome c oxidase subunit II && PF02790:Cytochrome C oxidase subunit II, transmembrane domain|PF00116:Cytochrome C oxidase subunit II, periplasmic domain	-
H6G84_RS06580	9807.20583502136	11480.384969416	9213.15688548423	2549.89515107859	2736.92137416476	2335.67987978663	10166.9158966405	2540.83213500999	2.00058624936292	1.67184405979751e-34	4.23979653564647e-32	H6G84_RS06580	NC_999999999.1	1276224	1278758	+	2535	protein_coding	glycogen/starch/alpha-glucan phosphorylase && PF00343:Carbohydrate phosphorylase	-
H6G84_RS07890	3633.38339567122	4965.80896587624	3698.06699527071	775.5720697142	679.73621977409	955.372196750866	4099.08645227272	803.560162079719	2.35025142801143	7.87604916551441e-34	1.81578733488587e-31	H6G84_RS07890	NC_999999999.1	1529470	1530384	+	915	protein_coding	COX15/CtaA family protein && PF02628:Cytochrome oxidase assembly protein	-
H6G84_RS11530	1985.88594825955	1476.10637330015	1940.0110000247	393.845191651742	419.077041282207	359.485652765152	1800.66777386147	390.802628566367	2.20467606603217	8.94774353504604e-34	1.89095646707306e-31	H6G84_RS11530	NC_999999999.1	2279828	2281414	+	1587	protein_coding	GMC family oxidoreductase && PF05199:GMC oxidoreductase|PF00732:GMC oxidoreductase	-
H6G84_RS11740	2715.18892620635	3578.28888200543	2287.07332395444	604.905819998445	531.430135459743	575.372417061616	2860.18371072207	570.569457506601	2.32519726936791	3.18284382278392e-33	6.20899379583079e-31	H6G84_RS11740	NC_999999999.1	2329168	2330394	-	1227	protein_coding	NAD(P) transhydrogenase subunit alpha && PF01262:Alanine dehydrogenase/PNT, C-terminal domain|PF05222:Alanine dehydrogenase/PNT, N-terminal domain	-
H6G84_RS04300	81.8193091602359	86.595586296098	62.3364368223309	520.077624873454	416.829979398657	686.734820363864	76.917110759555	541.214141545325	-2.81989055539802	1.04599037877099e-32	1.89473685754516e-30	H6G84_RS04300	NC_999999999.1	845603	846862	-	1260	protein_coding	SufS family cysteine desulfurase && PF00266:Aminotransferase class-V	Aminotran_5
H6G84_RS00500	1619.21422943035	1782.67465581967	1571.8890690604	5515.85240205594	6198.52020577463	5565.18957555183	1657.92598477014	5759.85406112746	-1.79673131459807	4.08020905634769e-31	6.8982734445985e-29	psb28	NC_999999999.1	95401	95775	+	375	protein_coding	photosystem II reaction center protein Psb28 && PF03912:Psb28 protein	-
H6G84_RS04305	59.5967807463447	54.7443361641999	59.8092839781823	316.086012787167	305.600416162897	385.860958810421	58.0501336295756	335.849129253495	-2.53233313930279	2.43055896141515e-30	3.85243595384301e-28	sufD	NC_999999999.1	846872	848200	-	1329	protein_coding	Fe-S cluster assembly protein SufD && PF01458:Uncharacterized protein family (UPF0051)	-
H6G84_RS09580	6345.54197709385	4889.16689524636	5973.34693928579	21352.4685443191	23309.8964490133	19457.1609559139	5736.01860387534	21373.1753164154	-1.89764541685368	1.22102749140886e-29	1.8214857165958e-27	clpB	NC_999999999.1	1880194	1882818	-	2625	protein_coding	ATP-dependent chaperone ClpB && PF10431:C-terminal, D2-small domain, of ClpB protein|PF02861:Clp amino terminal domain, pathogenicity island component|PF00004:ATPase family associated with various cellular activities (AAA)|PF07724:AAA domain (Cdc48 subfamily)	Clp_N
H6G84_RS11535	1645.47721755586	1349.69672433918	1551.67184630721	384.756456459779	395.482891504925	434.704118153513	1515.61526273408	404.981155372739	1.90373627013943	3.04601558158448e-29	4.2914975082768e-27	H6G84_RS11535	NC_999999999.1	2281483	2282283	+	801	protein_coding	glucose 1-dehydrogenase && PF13561:Enoyl-(Acyl carrier protein) reductase	-
H6G84_RS02565	2121.24134859871	2112.13602437149	1662.02418716836	463.525494790127	543.788975819272	393.675864305316	1965.13385337952	466.996778304905	2.07383278384982	1.7444410484162e-28	2.32836973620183e-26	H6G84_RS02565	NC_999999999.1	494847	497237	-	2391	protein_coding	phosphoketolase family protein && PF09364:XFP N-terminal domain|PF03894:D-xylulose 5-phosphate/D-fructose 6-phosphate phosphoketolase|PF09363:XFP C-terminal domain	-
H6G84_RS00895	9981.95571754878	8763.07519253847	8831.5568060178	39038.1373684138	47024.2640370657	29906.6664657748	9192.19590536835	38656.3559570848	-2.07222357408455	2.57124044737625e-28	3.26033288727308e-26	H6G84_RS00895	NC_999999999.1	179335	179826	+	492	protein_coding	Hsp20/alpha crystallin family protein && PF00011:Hsp20/alpha crystallin family	-
H6G84_RS07895	5278.86061322707	6475.75729244154	5691.14820502253	1813.70760052956	1739.22589786825	1901.95262481998	5815.25537023038	1818.29537440593	1.67715405005137	4.39323725388576e-26	5.30535698850204e-24	H6G84_RS07895	NC_999999999.1	1530344	1531300	+	957	protein_coding	heme o synthase && PF01040:UbiA prenyltransferase family	UbiA
H6G84_RS04310	51.5158613231115	50.7629298977126	48.8582883202053	306.997277595204	224.706188355071	361.439379138876	50.3790265136765	297.714281696384	-2.56553027692383	2.05600702986821e-25	2.37001537624808e-23	sufC	NC_999999999.1	848200	848958	-	759	protein_coding	Fe-S cluster assembly ATPase SufC && PF00005:ABC transporter	ABC_tran
H6G84_RS06270	843.445964799963	872.923323927333	860.916735573273	251.455006977651	197.741445752462	257.891881331522	859.095341433523	235.696111353878	1.86417118308001	3.79104365651768e-25	4.18003770127341e-23	H6G84_RS06270	NC_999999999.1	1213900	1214547	-	648	protein_coding	hypothetical protein && PF05019:Coenzyme Q (ubiquinone) biosynthesis protein Coq4	-
H6G84_RS01240	974.760905427502	846.048831628544	967.899539308895	278.721212553541	258.412116608332	289.151503311101	929.569758788314	275.428277490991	1.75437026608441	2.33613104276659e-24	2.4685118018567e-22	H6G84_RS01240	NC_999999999.1	252401	253936	+	1536	protein_coding	glucose-6-phosphate dehydrogenase && PF02781:Glucose-6-phosphate dehydrogenase, C-terminal domain|PF00479:Glucose-6-phosphate dehydrogenase, NAD binding domain	G6PD_C
H6G84_RS04315	200.002755725021	198.074961757742	150.78678636753	767.49319398801	632.547920219525	711.15640003541	182.954834616764	703.732504747648	-1.94649781718385	5.0058994734538e-24	5.07798442587153e-22	sufB	NC_999999999.1	849031	850470	-	1440	protein_coding	Fe-S cluster assembly protein SufB && PF01458:Uncharacterized protein family (UPF0051)	-
H6G84_RS05680	18249.7464024442	15737.5036198575	14432.5698929324	58674.8546803834	44524.4076916155	60645.6203667559	16139.9399717447	54614.9609129183	-1.75869403248991	7.45312698473193e-23	7.26966539741545e-21	H6G84_RS05680	NC_999999999.1	1108536	1108886	-	351	protein_coding	DUF1257 domain-containing protein && PF06868:Protein of unknown function (DUF1257)	-
H6G84_RS12065	951.528262085707	1091.90066858413	675.592193669046	3455.73909187759	4255.93520744505	3138.66141938705	906.340374779628	3616.77857290323	-1.99716170931611	1.77144487055708e-22	1.66384599693806e-20	H6G84_RS12065	NC_999999999.1	2403026	2404279	-	1254	protein_coding	response regulator && PF00072:Response regulator receiver domain|PF14332:Domain of unknown function (DUF4388)	Response_reg
H6G84_RS01235	751.525506360686	703.713557601624	669.695503699366	226.208520333308	235.941497772825	239.331480781147	708.311522553892	233.82716629576	1.59864681393942	2.35212006524361e-20	2.13034874480635e-18	fbp	NC_999999999.1	251320	252354	+	1035	protein_coding	class 1 fructose-bisphosphatase && PF00316:Fructose-1-6-bisphosphatase, N-terminal domain	-
H6G84_RS09265	1787.90342239034	1757.79086665413	1625.8016630689	635.201603971656	480.871243079852	630.076755525878	1723.83198403779	582.049867525795	1.56546402418024	3.05044478100287e-19	2.66756136711147e-17	H6G84_RS09265	NC_999999999.1	1813643	1814860	-	1218	protein_coding	HD domain-containing protein && PF13185:GAF domain|PF13487:HD domain	-
H6G84_RS12175	17842.6700864989	17546.0574164094	16713.7465269171	4391.87881664981	6032.23762639188	2965.75663531251	17367.4913432751	4463.29102611807	1.96035984118649	7.80618735931517e-19	6.59883038107443e-17	H6G84_RS12175	NC_999999999.1	2428673	2429326	-	654	protein_coding	alpha/beta hydrolase && PF07176:Alpha/beta hydrolase of unknown function (DUF1400)	-
H6G84_RS00275	735.363667514219	505.638595843883	779.205460279136	184.804282236587	194.370852927136	189.511458251194	673.402574545746	189.562197804972	1.82958036884196	1.02624851757599e-18	8.3953749695894e-17	H6G84_RS00275	NC_999999999.1	48573	49997	-	1425	protein_coding	trigger factor && PF05697:Bacterial trigger factor protein (TF)|PF05698:Bacterial trigger factor protein (TF) C-terminus|PF00254:FKBP-type peptidyl-prolyl cis-trans isomerase	FKBP_C
H6G84_RS11730	2307.10249533307	2575.96985441726	1615.69305169231	693.77345298653	499.971269090033	639.845387394496	2166.25513381421	611.19670315702	1.8246587693793	1.97757828352938e-18	1.56723078969704e-16	H6G84_RS11730	NC_999999999.1	2327466	2328878	-	1413	protein_coding	NAD(P)(+) transhydrogenase (Re/Si-specific) subunit beta && PF02233:NAD(P) transhydrogenase beta subunit	-
H6G84_RS03020	490.915854961416	552.420119475108	445.621284851528	144.409903605639	169.653172208079	117.223582423419	496.31908642935	143.762219412379	1.789730742243	2.3890526918579e-18	1.83595079592473e-16	mscL	NC_999999999.1	592954	593355	+	402	protein_coding	large conductance mechanosensitive channel protein MscL && PF01741:Large-conductance mechanosensitive channel, MscL	-
H6G84_RS01200	523.239532654348	687.787932535675	623.364368223309	1761.19490830933	1612.26690144763	2039.69033416749	611.463944471111	1804.38404797482	-1.56119026850352	2.87543349147917e-18	2.14473509835034e-16	H6G84_RS01200	NC_999999999.1	244298	244798	+	501	protein_coding	photosystem I reaction center protein subunit XI && PF02605:Photosystem I reaction centre subunit XI	-
H6G84_RS05685	4101.06660729084	3560.37255380624	4361.8658090004	15311.4892200608	10026.3901244033	19072.2768602903	4007.76832336582	14803.3854015848	-1.88505416589089	3.49374175166394e-18	2.53146545206279e-16	H6G84_RS05685	NC_999999999.1	1109021	1110529	-	1509	protein_coding	AAA family ATPase && PF00004:ATPase family associated with various cellular activities (AAA)	AAA
H6G84_RS01345	6966.7626577549	5037.47427867301	7024.64252245159	26374.4996676117	32841.9329590354	16698.4993162161	6342.9598196265	25304.9773142877	-1.99614132012277	4.94581253645924e-18	3.4840501645724e-16	groL	NC_999999999.1	272027	273661	+	1635	protein_coding	chaperonin GroEL && PF00118:TCP-1/cpn60 chaperonin family	-
H6G84_RS04295	10.1011492790415	7.96281253297453	8.4238428138285	83.8183356592169	76.4001040407241	108.431813741663	8.82926820861483	89.5500844805346	-3.34763343335531	7.194519217099e-18	4.93116236069272e-16	H6G84_RS04295	NC_999999999.1	845133	845558	-	426	protein_coding	heavy metal-responsive transcriptional regulator && PF09278:MerR, DNA binding|PF00376:MerR family regulatory protein	MerR
H6G84_RS01650	924.255159032295	827.13715186273	1028.55120756846	336.283202102641	342.676937241483	300.873861553443	926.647839487828	326.611333632522	1.50537405158552	1.18415297810538e-17	7.90266303282959e-16	H6G84_RS01650	NC_999999999.1	330518	331876	+	1359	protein_coding	DUF3370 family protein && PF11850:Protein of unknown function (DUF3370)	-
H6G84_RS04045	309.095167938669	258.791407321672	291.464961358466	866.459421633832	739.283359688184	797.12036047925	286.450512206269	800.954380600422	-1.48356424615342	2.95307412180237e-17	1.89827544007352e-15	H6G84_RS04045	NC_999999999.1	794263	795243	-	981	protein_coding	DnaJ domain-containing protein && PF00226:DnaJ domain|PF01556:DnaJ C terminal domain	DnaJ_C
H6G84_RS00550	6119.27623324332	5197.72588089913	6254.70328926766	19113.6101086988	24754.7572401364	14207.4981897184	5857.23513447004	19358.6218461845	-1.72462467856815	2.9941252998005e-17	1.89827544007352e-15	dnaK	NC_999999999.1	104749	106653	-	1905	protein_coding	molecular chaperone DnaK && PF00012:Hsp70 protein	HSP70
H6G84_RS10010	1379.81699151707	1750.82340568778	1466.59103388754	3675.88845541626	4152.57036080171	4288.42939032342	1532.41047703079	4038.9627355138	-1.39825448071023	5.53956641734662e-17	3.42642449619293e-15	H6G84_RS10010	NC_999999999.1	1973239	1973667	-	429	protein_coding	photosystem I reaction center subunit II && PF02531:PsaD	-
H6G84_RS07810	286.872639524778	243.861133822345	269.562970042512	852.321389113001	979.71898122811	660.359514318595	266.765581129878	830.799961553235	-1.6383084604022	7.93244023837005e-17	4.78968296297772e-15	H6G84_RS07810	NC_999999999.1	1511303	1512784	-	1482	protein_coding	amidophosphoribosyltransferase && PF13522:Glutamine amidotransferase domain|PF00156:Phosphoribosyl transferase domain	Pribosyltran
H6G84_RS00505	2145.48410686841	2249.49454056531	2143.02561183797	5398.70870402619	5929.99631069032	4820.81982716311	2179.33475309056	5383.17494729321	-1.30452254981305	1.1022949833139e-16	6.50097692484661e-15	H6G84_RS00505	NC_999999999.1	95791	96687	+	897	protein_coding	TIGR01777 family oxidoreductase && PF01370:NAD dependent epimerase/dehydratase family|PF08338:Domain of unknown function (DUF1731)	Epimerase
H6G84_RS01230	2515.18617048133	2201.71766536746	1779.95798656196	750.325583069857	665.13031753101	837.171751140585	2165.62060747025	750.875883913818	1.52743577980935	1.54816012907632e-16	8.92303201667626e-15	H6G84_RS01230	NC_999999999.1	250886	251059	+	174	protein_coding	hypothetical protein && -	-
H6G84_RS12380	1169.713086513	1326.80363830688	1104.36579289292	3487.04473531658	4563.78268549149	2867.09345343946	1200.29417257093	3639.30695808251	-1.60027328711704	2.2912751808626e-16	1.29126085748168e-14	H6G84_RS12380	NC_999999999.1	2467675	2468448	+	774	protein_coding	PspA/IM30 family protein && PF04012:PspA/IM30 family	-
H6G84_RS11735	375.762753180343	491.703673911177	280.513965700489	107.045103372012	97.7471919344559	98.6631818730445	382.66013093067	101.151825726504	1.91780758566005	4.35643836747364e-16	2.4017234130246e-14	H6G84_RS11735	NC_999999999.1	2328878	2329171	-	294	protein_coding	NAD(P) transhydrogenase subunit alpha && -	-
H6G84_RS08210	217.174709499392	162.242305359356	216.492760315392	38.3746596994005	49.4353614381156	56.6580648379859	198.636591724713	48.1560286585007	2.04457579854596	9.85010767693152e-16	5.31486661036135e-14	H6G84_RS08210	NC_999999999.1	1599472	1600968	-	1497	protein_coding	MFS transporter && PF07690:Major Facilitator Superfamily	MFS_1
H6G84_RS05645	482.834935538182	410.084845448188	385.812000873345	1164.36796403707	1002.18960006362	1286.52881709703	426.243927286572	1151.02879373257	-1.43428609664302	1.91350603202786e-15	1.01096902025472e-13	H6G84_RS05645	NC_999999999.1	1101939	1102316	+	378	protein_coding	DUF760 domain-containing protein && PF05542:Protein of unknown function (DUF760)	-
H6G84_RS08380	380.813327819864	349.368399884258	315.894105518569	987.642557526676	1013.42490948137	793.212907731803	348.691944407563	931.42679157995	-1.41804468326686	5.51654070085429e-15	2.8550912688503e-13	H6G84_RS08380	NC_999999999.1	1637259	1638215	+	957	protein_coding	CHAD domain-containing protein && PF05235:CHAD domain	-
H6G84_RS09845	12.1213791348498	12.9395703660836	11.7933799393599	115.123979098202	189.876729160035	51.7737489036768	12.2847764800978	118.924819053971	-3.27290186222132	1.19034810423372e-14	6.03744558467345e-13	H6G84_RS09845	NC_999999999.1	1936298	1936801	-	504	protein_coding	hypothetical protein && -	-
H6G84_RS00020	398.995396522138	424.019767380894	361.382856713243	979.563681800487	1067.35439468659	891.876089604848	394.799340205425	979.598055363974	-1.31149053274374	2.27459692229046e-14	1.13105446959385e-12	H6G84_RS00020	NC_999999999.1	2898	3215	+	318	protein_coding	DUF1825 family protein && PF08855:Domain of unknown function (DUF1825)	-
H6G84_RS07900	288.892869380586	265.758868288025	174.37354624625	66.650724741064	48.3118304963403	69.3572862671897	243.00842797162	61.439947168198	1.97757971665447	2.53722132703666e-14	1.23738332410865e-12	H6G84_RS07900	NC_999999999.1	1531444	1531797	+	354	protein_coding	hypothetical protein && PF01187:Macrophage migration inhibitory factor (MIF)	MIF
H6G84_RS12995	1674.77055046508	1295.94773974161	1592.94867609497	4753.40850539679	6082.79651877177	3275.4222655477	1521.22232210055	4703.87576323876	-1.62843613061542	7.73616112595905e-14	3.70168011611927e-12	groL	NC_999999999.1	2577360	2579027	-	1668	protein_coding	chaperonin GroEL && PF00118:TCP-1/cpn60 chaperonin family	-
H6G84_RS05430	186.871261662267	203.051719590851	201.329843250501	520.077624873454	456.153562360794	540.20534233459	197.08427483454	505.478843189613	-1.35900578175025	9.20903567479374e-14	4.32483601319943e-12	H6G84_RS05430	NC_999999999.1	1063293	1065542	-	2250	protein_coding	glycosyltransferase && PF13641:Glycosyltransferase like family 2	-
H6G84_RS03890	7439.49644401404	6596.19483200278	6739.0742510628	18531.9310564131	18949.4728639831	13560.8147600159	6924.92184235987	17014.0728934707	-1.29685030737432	1.91311885424054e-13	8.82121711700727e-12	H6G84_RS03890	NC_999999999.1	761540	762268	+	729	protein_coding	Bax inhibitor-1 family protein && PF01027:Inhibitor of apoptosis-promoting Bax1	-
H6G84_RS02575	452.531487701058	478.764103545094	332.741791146226	160.567655058018	139.317836780144	125.038487918314	421.345794130792	141.641326585492	1.57170933611177	2.05846918568259e-13	9.32192474087685e-12	H6G84_RS02575	NC_999999999.1	498710	499348	+	639	protein_coding	histidine phosphatase family protein && PF00300:Histidine phosphatase superfamily (branch 1)	-
H6G84_RS08710	1051.52963994822	1102.84953581697	999.910142001443	2336.81480380034	2649.28596070629	2173.52059076756	1051.42977258888	2386.54045175806	-1.18258142665329	2.39747905735628e-13	1.06666787534307e-11	H6G84_RS08710	NC_999999999.1	1709700	1710095	-	396	protein_coding	cyclic nucleotide-binding domain-containing protein && PF00027:Cyclic nucleotide-binding domain	cNMP_binding
H6G84_RS02180	1568.70848303514	1864.29348428266	1242.5168150397	546.33397098357	632.547920219525	608.585765414918	1558.50626078584	595.822552206004	1.38702041468928	2.46183752463391e-13	1.0764172349089e-11	H6G84_RS02180	NC_999999999.1	418921	421134	+	2214	protein_coding	glycosyltransferase && PF07238:PilZ domain|PF00535:Glycosyl transferase family 2	Glycos_transf_2
H6G84_RS13335	118.183446564785	177.172578858683	110.352340861153	400.914207912158	471.882995545649	378.046053315527	135.236122094874	416.947752257778	-1.62627105950899	2.57874857714024e-13	1.10842481214028e-11	trxB	NC_999999999.1	2647089	2648468	+	1380	protein_coding	thioredoxin-disulfide reductase && PF07992:Pyridine nucleotide-disulphide oxidoreductase|PF00085:Thioredoxin	Pyr_redox_2
H6G84_RS11540	781.82895419781	786.327737631235	797.737914469559	321.135310116036	247.176807190578	353.624473643981	788.631535432868	307.312196983532	1.35806421760199	2.69817959516554e-13	1.14043057555664e-11	H6G84_RS11540	NC_999999999.1	2282384	2285056	+	2673	protein_coding	glucosidase && PF03200:Glycosyl hydrolase family 63 C-terminal domain	-
H6G84_RS03125	2846.50386683389	2643.65376094754	2552.42437259004	1221.92995358617	1068.47792562836	1285.55195391016	2680.86066679049	1191.98661104157	1.16893846846569	2.97008907473475e-13	1.21546561994157e-11	H6G84_RS03125	NC_999999999.1	614424	614801	-	378	protein_coding	AbrB family transcriptional regulator && PF14250:AbrB-like transcriptional regulator	-
H6G84_RS02065	6.06068956742488	15.9256250659491	6.7390742510628	74.7296004672536	69.658918390072	71.3110126409133	9.57512962814558	71.8998438327463	-2.92245229708886	2.9715642127909e-13	1.21546561994157e-11	H6G84_RS02065	NC_999999999.1	400771	401400	-	630	protein_coding	Crp/Fnr family transcriptional regulator && PF13545:Crp-like helix-turn-helix domain	-
H6G84_RS04825	1022.236307039	1119.77051244954	892.084953984438	406.9733647068	456.153562360794	343.855841775363	1011.36392449099	402.327589614319	1.33043946789021	4.4808850776379e-13	1.80373405664916e-11	H6G84_RS04825	NC_999999999.1	949992	951212	+	1221	protein_coding	trypsin-like peptidase domain-containing protein && PF13180:PDZ domain|PF13365:Trypsin-like peptidase domain	-
H6G84_RS05125	321.216547073519	330.456720118443	300.731188453677	87.8577735223117	60.6706708558692	127.969077478899	317.46815188188	92.1658406190267	1.77841908885582	5.22905594872994e-13	2.07201341968424e-11	H6G84_RS05125	NC_999999999.1	1005146	1005982	+	837	protein_coding	hypothetical protein && -	-
H6G84_RS00095	175.759997455322	157.265547526247	204.699380376033	47.4633948913638	60.6706708558692	49.8200225299531	179.241641785867	52.651362759062	1.77237498871622	5.93224777034879e-13	2.31448928393916e-11	hoxU	NC_999999999.1	18921	19637	+	717	protein_coding	bidirectional hydrogenase complex protein HoxU && PF10588:NADH-ubiquinone oxidoreductase-G iron-sulfur binding region|PF13510:2Fe-2S iron-sulfur cluster binding domain|PF00037:4Fe-4S binding domain	Fer4
H6G84_RS07550	2260.63720864948	2401.78333025844	1649.38842294762	824.045324071337	922.418903197566	814.703897842763	2103.93632061852	853.722708370556	1.30116930667068	2.34820916113797e-12	9.02281580703923e-11	H6G84_RS07550	NC_999999999.1	1459657	1460157	+	501	protein_coding	hypothetical protein && -	-
H6G84_RS08410	2727.3103053412	2220.62934513327	3014.05095878784	7405.29946251852	11260.0270984726	5644.31549368763	2653.9968697541	8103.21401822626	-1.61014780398335	3.02329580093915e-12	1.13842626495142e-10	ftsH4	NC_999999999.1	1643150	1645021	+	1872	protein_coding	ATP-dependent zinc metalloprotease FtsH && PF00004:ATPase family associated with various cellular activities (AAA)|PF06480:FtsH Extracellular|PF01434:Peptidase family M41	AAA
H6G84_RS01115	110.102527141552	105.507266061913	74.1298167616908	277.711353087767	253.91799284123	337.01779946733	96.5798699883851	289.549048465442	-1.58965135885429	3.05256254009057e-12	1.13842626495142e-10	H6G84_RS01115	NC_999999999.1	228502	229884	-	1383	protein_coding	cation:proton antiporter && PF00999:Sodium/hydrogen exchanger family	Na_H_Exchanger
H6G84_RS04035	115.153101781073	137.358516193811	90.9775023893478	34.3352218363057	17.9764950684057	22.467853297822	114.496373454744	24.9265234008445	2.19120119627621	4.29068708489409e-12	1.57698296337557e-10	H6G84_RS04035	NC_999999999.1	792209	793444	+	1236	protein_coding	PQQ-dependent sugar dehydrogenase && PF07995:Glucose / Sorbosone dehydrogenase	-
H6G84_RS02070	8.08091942323318	12.9395703660836	15.1629170648913	76.749319398801	116.847217944637	52.7506120905386	12.0611356180694	82.1157164779922	-2.75090922459231	5.14653647844333e-12	1.86451664419032e-10	H6G84_RS02070	NC_999999999.1	401497	402057	-	561	protein_coding	(2Fe-2S) ferredoxin domain-containing protein && -	-
H6G84_RS13610	189.90160644598	230.921563456261	187.851694748376	75.7394599330273	64.0412636811952	62.5192439591569	202.891621550206	67.4333225244598	1.58791498093154	6.37524004266883e-12	2.27712799270537e-10	H6G84_RS13610	NC_999999999.1	2700832	2701383	-	552	protein_coding	HEAT repeat domain-containing protein && PF13646:HEAT repeats	-
H6G84_RS08735	206.063445292446	154.279492826382	136.466253584022	529.166360065418	368.518148902316	534.344163213419	165.60306390095	477.342890727051	-1.53052410864266	8.41088038370577e-12	2.96249897959414e-10	psaJ	NC_999999999.1	1713800	1713934	+	135	protein_coding	photosystem I reaction center subunit IX && -	-
H6G84_RS00250	22705.3633494294	24599.1186174916	25744.1060233413	9858.24810488283	8871.4003162582	12794.9540215162	24349.5293300874	10508.2008142191	1.21233644203913	8.92949469319709e-12	3.10208199204765e-10	H6G84_RS00250	NC_999999999.1	44238	44522	+	285	protein_coding	DUF4278 domain-containing protein && -	-
H6G84_RS03925	2271.74847285643	1608.48813166086	2081.53155929702	4652.42255881942	5359.24259226844	4184.88189251606	1987.25605460477	4732.18234786798	-1.25159753295216	9.2480258302477e-12	3.16932344669029e-10	htpG	NC_999999999.1	768925	770841	+	1917	protein_coding	molecular chaperone HtpG && PF13589:Histidine kinase-, DNA gyrase B-, and HSP90-like ATPase|PF00183:Hsp90 protein	-
H6G84_RS13385	190.911721373884	180.158633558549	138.99340642817	475.643808379411	648.27735340438	378.046053315527	170.021253786868	500.655738366439	-1.55913099903872	1.33344694641643e-11	4.50882860814942e-10	H6G84_RS13385	NC_999999999.1	2657439	2657966	-	528	protein_coding	50S ribosomal protein L10 && PF00466:Ribosomal protein L10	-
H6G84_RS00110	449.501142917346	509.62000211037	434.670289193551	155.518357729149	205.60616234489	199.280090119813	464.597144740422	186.801536731284	1.31489587790231	1.48516799829424e-11	4.95577111009763e-10	H6G84_RS00110	NC_999999999.1	21628	22086	+	459	protein_coding	hydrogenase maturation protease && -	-
H6G84_RS02980	1681.84135496041	1613.46488949396	1373.92876293543	648.329777026714	777.483411708546	554.858290137517	1556.41166912993	660.223826290926	1.23769559581717	1.55779434381029e-11	5.13060578688689e-10	H6G84_RS02980	NC_999999999.1	587540	587827	+	288	protein_coding	RNA-binding protein && -	-
H6G84_RS04730	220.205054283104	213.005235257069	213.123223189861	63.6211463437429	75.2765730989488	88.8945500044262	215.444504243345	75.9307564823726	1.50337666065092	2.1211809969592e-11	6.89655770293402e-10	H6G84_RS04730	NC_999999999.1	930539	931735	+	1197	protein_coding	glycerol dehydrogenase && PF00465:Iron-containing alcohol dehydrogenase	-
H6G84_RS11725	97.9811480067023	81.618828462989	70.7602796361594	257.514163772293	217.965002704419	225.655396165082	83.4534187019502	233.711520880598	-1.48996168940133	2.18860219129631e-11	7.02569007231321e-10	nrdJ	NC_999999999.1	2323945	2327358	+	3414	protein_coding	ribonucleoside-triphosphate reductase%2C adenosylcobalamin-dependent && PF14528:LAGLIDADG-like domain|PF14890:Intein splicing domain	-
H6G84_RS00670	218.184824427296	268.74492298789	112.879493705302	41.4042380967216	61.7942017976445	35.1670747270258	199.936413706829	46.1218382071306	2.11934706535334	2.73345507855129e-11	8.6650525990076e-10	H6G84_RS00670	NC_999999999.1	132342	133355	+	1014	protein_coding	PstS family phosphate ABC transporter substrate-binding protein && PF12849:PBP superfamily domain	-
H6G84_RS06110	161.618388464664	158.260899092869	173.531161964867	460.495916392806	334.812220649056	455.218245077611	164.4701498408	416.842127373158	-1.34189976091077	3.11536115155035e-11	9.75377269176752e-10	H6G84_RS06110	NC_999999999.1	1184985	1186502	-	1518	protein_coding	F0F1 ATP synthase subunit alpha && PF00006:ATP synthase alpha/beta family, nucleotide-binding domain|PF02874:ATP synthase alpha/beta family, beta-barrel domain|PF00306:ATP synthase alpha/beta chain, C terminal domain	ATP-synt_ab
H6G84_RS01195	134.345285411252	165.228360059222	144.89009639785	313.056434389846	415.706448456881	545.089658268899	148.154580622774	424.617513705209	-1.51960145504994	3.18950991029697e-11	9.8641428445282e-10	H6G84_RS01195	NC_999999999.1	244136	244252	+	117	protein_coding	photosystem I reaction center subunit VIII && -	-
H6G84_RS07945	110.102527141552	108.493320761778	108.667572298388	26.2563461101161	25.8412116608332	36.1439379138876	109.087806733906	29.4138318949456	1.88606174157004	4.38678929441979e-11	1.34034911453597e-09	H6G84_RS07945	NC_999999999.1	1538010	1538678	-	669	protein_coding	hypothetical protein && -	-
H6G84_RS05530	896.982055978883	848.039534761788	926.622709521135	404.953645775253	443.794722001265	324.318578038126	890.548100087268	391.022315271548	1.18864981652605	4.47749002064228e-11	1.35177555861295e-09	rpsN	NC_999999999.1	1080559	1080861	+	303	protein_coding	30S ribosomal protein S14 && PF00253:Ribosomal protein S14p/S29e	Ribosomal_S14
H6G84_RS09765	53.5360911789198	79.6281253297453	62.3364368223309	175.715547044623	184.259074451158	235.4240280337	65.1668844436653	198.466216509827	-1.60823733237605	4.74071898078828e-11	1.4144074512093e-09	H6G84_RS09765	NC_999999999.1	1922961	1923482	-	522	protein_coding	phycocyanin subunit beta && PF00502:Phycobilisome protein	-
H6G84_RS07770	1040.41837574127	996.346918188438	778.363075997753	390.815613254421	441.547660117715	398.560180239625	938.376123309154	410.307817870587	1.1932989177046	5.648954632587e-11	1.66578476142333e-09	H6G84_RS07770	NC_999999999.1	1505416	1505739	+	324	protein_coding	30S ribosomal protein S6 && PF01250:Ribosomal protein S6	-
H6G84_RS07630	606.068956742488	631.052893238232	554.288857149915	263.573320566935	193.247321985361	281.336597816206	597.136902376878	246.052413456167	1.27678640977169	6.20013888395919e-11	1.80730485169201e-09	gndA	NC_999999999.1	1478835	1480250	-	1416	protein_coding	NADP-dependent phosphogluconate dehydrogenase && PF03446:NAD binding domain of 6-phosphogluconate dehydrogenase|PF00393:6-phosphogluconate dehydrogenase, C-terminal domain	NAD_binding_2
H6G84_RS00780	793.95033333266	656.932033970399	575.348464184487	291.849385608599	215.717940820868	298.920135179719	675.410277162515	268.829153869729	1.32693906398664	6.37821280922771e-11	1.8380849641138e-09	H6G84_RS00780	NC_999999999.1	157648	158451	+	804	protein_coding	DUF975 family protein && PF06161:Protein of unknown function (DUF975)	-
H6G84_RS01245	1040.41837574127	1016.25394952087	840.699512820084	374.657861802042	242.682683423477	451.310792330164	965.790612694077	356.217112518561	1.43697182899052	7.76868768176727e-11	2.21363954617548e-09	opcA	NC_999999999.1	253976	255313	+	1338	protein_coding	glucose-6-phosphate dehydrogenase assembly protein OpcA && PF10128:Glucose-6-phosphate dehydrogenase subunit|PF01471:Putative peptidoglycan binding domain	PG_binding_1
H6G84_RS00695	8380.92355682071	8429.63241772016	7219.23329145103	3575.91236830466	4144.70564420928	2729.35574409194	8009.92975533063	3483.3245855353	1.20144532774269	9.44501847318723e-11	2.66139631644476e-09	pnp	NC_999999999.1	137581	139731	+	2151	protein_coding	polyribonucleotide nucleotidyltransferase && PF03725:3' exoribonuclease family, domain 2|PF01138:3' exoribonuclease family, domain 1|PF00575:S1 RNA binding domain|PF00013:KH domain|PF03726:Polyribonucleotide nucleotidyltransferase, RNA binding domain	RNase_PH
H6G84_RS05545	710.110794316616	835.099964395704	772.466386028074	322.14516958181	376.382865494744	366.323695073185	772.559048246798	354.950576716579	1.12240613216498	1.0403314714442e-10	2.89920946327748e-09	H6G84_RS05545	NC_999999999.1	1083063	1084304	+	1242	protein_coding	S-layer homology domain-containing protein && PF00395:S-layer homology domain	-
H6G84_RS12365	15.1517239185622	16.9209766325709	11.7933799393599	73.7197410014799	53.929485205217	100.616908246768	14.6220268301643	76.0887114844884	-2.3915590659535	1.0633746303992e-10	2.9312152855352e-09	H6G84_RS12365	NC_999999999.1	2465638	2465898	-	261	protein_coding	hypothetical protein && -	-
H6G84_RS06795	344.449190415314	367.28472808345	331.05702258346	158.54793612647	126.958996420615	150.436930776721	347.596980360742	145.314621107936	1.25614040518462	1.34945927665459e-10	3.67981583397423e-09	H6G84_RS06795	NC_999999999.1	1313423	1314742	+	1320	protein_coding	cbb3-type cytochrome c oxidase subunit I && PF00115:Cytochrome C and Quinol oxidase polypeptide I	-
H6G84_RS11420	1768.71123876016	1650.29289745897	1286.32079767161	3682.95747167667	3175.09844145715	3366.27054192585	1568.44164463025	3408.10881835323	-1.12009268301169	1.60418602277984e-10	4.29679407175796e-09	H6G84_RS11420	NC_999999999.1	2261953	2262885	-	933	protein_coding	RpoD/SigA family RNA polymerase sigma factor && PF04542:Sigma-70 region 2|PF00140:Sigma-70 factor, region 1.2|PF04545:Sigma-70, region 4|PF04539:Sigma-70 region 3	Sigma70_r2
H6G84_RS12115	316.165972433998	300.596173119789	281.356349981872	712.96078283623	570.75371842188	722.878758277752	299.37283184522	668.864419845287	-1.16103519809911	1.60960345748031e-10	4.29679407175796e-09	H6G84_RS12115	NC_999999999.1	2415676	2416788	+	1113	protein_coding	PilT/PilU family type 4a pilus ATPase && PF00437:Type II/IV secretion system protein	-
H6G84_RS06655	249.498387192324	291.638009020192	236.709983068581	84.8281951249906	120.217810769963	87.9176868175644	259.282126427032	97.654564237506	1.41168908424596	2.61784768611316e-10	6.9154809708156e-09	H6G84_RS06655	NC_999999999.1	1291159	1291722	-	564	protein_coding	hypothetical protein && -	-
H6G84_RS07570	556.573325275185	552.420119475108	410.241145033448	214.090206744024	225.829719296846	206.118132427845	506.411529927914	215.346019489572	1.23307012199085	2.93861031330024e-10	7.68279974693753e-09	H6G84_RS07570	NC_999999999.1	1462873	1464774	+	1902	protein_coding	hypothetical protein && PF13844:Glycosyl transferase family 41	-
H6G84_RS00100	109.092412213648	86.595586296098	97.7165766404106	32.3155029047583	15.729433184855	28.329032418993	97.8015250500522	25.4579895028688	1.93160184233741	7.70016918094495e-10	1.99261520845678e-08	H6G84_RS00100	NC_999999999.1	19625	20179	+	555	protein_coding	oxidoreductase && PF01058:NADH ubiquinone oxidoreductase, 20 Kd subunit	-
H6G84_RS10630	1031.32734139013	959.518910223431	944.312779430175	436.259289214237	310.094539929998	507.96885716815	978.386343681247	418.107562104128	1.2250023859107	8.15290648935758e-10	2.08846170272837e-08	H6G84_RS10630	NC_999999999.1	2098576	2099811	-	1236	protein_coding	HlyD family efflux transporter periplasmic adaptor subunit && PF13437:HlyD family secretion protein	-
H6G84_RS08470	1193.9558447827	1340.73856023959	1164.1750768711	2492.33316152949	2711.08016250393	2197.94217043911	1232.95649396446	2467.11849815751	-1.00071600325909	1.1587590620595e-09	2.9386129813829e-08	H6G84_RS08470	NC_999999999.1	1656829	1657305	-	477	protein_coding	universal stress protein && PF00582:Universal stress protein family	Usp
H6G84_RS09515	65.6574703137696	42.8001173647381	64.0212053850966	186.824001168134	213.470878937317	131.876530226347	57.4929310212014	177.390470110599	-1.62130338676644	1.22850289320879e-09	3.08463696750247e-08	H6G84_RS09515	NC_999999999.1	1867297	1867725	-	429	protein_coding	hypothetical protein && -	-
H6G84_RS00085	473.743901187045	341.405587351283	539.968324366407	199.952174223192	179.764950684057	179.742826382576	451.705937634912	186.486650429942	1.27710659092935	1.92550411215384e-09	4.78733179257072e-08	rplI	NC_999999999.1	17087	17545	+	459	protein_coding	50S ribosomal protein L9 && PF01281:Ribosomal protein L9, N-terminal domain|PF03948:Ribosomal protein L9, C-terminal domain	-
H6G84_RS01210	492.936084817224	478.764103545094	544.180245773321	245.395850183008	248.300338132353	235.4240280337	505.293478045213	243.040072116354	1.0567596735058	2.36999029393949e-09	5.83523823828208e-08	der	NC_999999999.1	246033	247394	-	1362	protein_coding	ribosome biogenesis GTPase Der && PF01926:50S ribosome-binding GTPase|PF14714:KH-domain-like of EngA bacterial GTPase enzymes, C-terminal	-
H6G84_RS06265	487.885510177703	526.540978742941	423.719293535574	206.011331017834	247.176807190578	199.280090119813	479.381927485406	217.489409442742	1.14095087460504	2.45434302491557e-09	5.98482106844795e-08	H6G84_RS06265	NC_999999999.1	1213335	1213565	-	231	protein_coding	addiction module protein && -	-
H6G84_RS02385	424.248269719742	414.066251714676	465.838507604716	209.040909415155	216.841471762644	185.604005503747	434.717676346378	203.828795560515	1.09419279137959	2.90999492230987e-09	7.02833059331221e-08	H6G84_RS02385	NC_999999999.1	458147	459001	+	855	protein_coding	GNAT family N-acetyltransferase && PF00583:Acetyltransferase (GNAT) family	Acetyltransf_1
H6G84_RS09730	4840.47073451667	5353.99607685875	4387.97972172327	9073.58729997667	9751.12504366831	8917.78403286161	4860.8155110329	9247.49879216886	-0.927926203359303	2.97786697404874e-09	7.12440626998831e-08	H6G84_RS09730	NC_999999999.1	1917722	1918654	-	933	protein_coding	DUF1517 domain-containing protein && PF07466:Protein of unknown function (DUF1517)	-
H6G84_RS01745	96.9710330787981	62.7071486971744	116.249030830833	25.2464866443424	26.9647426026085	16.6066741766511	91.975737535602	22.9393011412007	2.01264462964615	3.19219023112092e-09	7.5657891832922e-08	H6G84_RS01745	NC_999999999.1	350231	351646	+	1416	protein_coding	MFS transporter && PF00083:Sugar (and other) transporter	Sugar_tr
H6G84_RS11395	486.875395249799	359.321915550476	358.855703869094	176.725406510397	188.75319821826	147.506341216136	401.684338223123	170.994981981598	1.23269534458226	3.68303910286687e-09	8.62958861218976e-08	ilvC	NC_999999999.1	2257862	2258854	-	993	protein_coding	ketol-acid reductoisomerase && PF01450:Acetohydroxy acid isomeroreductase, catalytic domain|PF07991:Acetohydroxy acid isomeroreductase, NADPH-binding domain	-
H6G84_RS07340	1666.68963104184	2479.42075245495	1481.75395095243	709.931204438909	922.418903197566	709.202673661686	1875.95477814974	780.517593766054	1.26531662367921	3.70908974262099e-09	8.62958861218976e-08	H6G84_RS07340	NC_999999999.1	1423095	1423616	+	522	protein_coding	DUF1269 domain-containing protein && PF06897:Protein of unknown function (DUF1269)	-
H6G84_RS04690	686.87815097482	776.374221965017	762.357774651479	238.326833922593	414.582917515106	274.498555508173	741.870049197105	309.136102315291	1.26495719902796	3.74625593222091e-09	8.63682276737475e-08	H6G84_RS04690	NC_999999999.1	923553	924116	-	564	protein_coding	hypothetical protein && PF14218:Circadian oscillating protein COP23	-
H6G84_RS03630	175.759997455322	160.251602226112	192.906000436673	63.6211463437429	78.6471659242749	39.0745274744731	176.305866706036	60.447613247497	1.55173794414407	3.96940231142232e-09	9.06883266825857e-08	H6G84_RS03630	NC_999999999.1	712461	713744	+	1284	protein_coding	efflux RND transporter periplasmic adaptor subunit && PF13533:Biotin-lipoyl like|PF16576:Barrel-sandwich domain of CusB or HlyD membrane-fusion	-
H6G84_RS07095	1681.84135496041	1991.69848481025	1775.74606515505	942.19888156686	970.730733693907	946.58042806911	1816.42863497524	953.170014443292	0.930327764252414	4.53834553877819e-09	1.02761109699478e-07	H6G84_RS07095	NC_999999999.1	1371397	1372377	+	981	protein_coding	alpha-ketoacid dehydrogenase subunit beta && PF02779:Transketolase, pyrimidine binding domain|PF02780:Transketolase, C-terminal domain	-
H6G84_RS01480	82.8294240881401	71.6653127967708	74.1298167616908	181.774703839266	179.764950684057	200.256953306674	76.2081845488672	187.265535943332	-1.29850825217486	4.71019075334374e-09	1.05708351774157e-07	H6G84_RS01480	NC_999999999.1	297155	298129	+	975	protein_coding	hypothetical protein && -	-
H6G84_RS08730	1085.87354749696	1163.5659813809	907.24787104933	2314.59789555331	1897.64376065857	2132.49233691937	1052.22913330906	2114.91133104375	-1.00773401814754	4.91454980366327e-09	1.09327178088509e-07	H6G84_RS08730	NC_999999999.1	1713295	1713774	+	480	protein_coding	photosystem I reaction center subunit III && PF02507:Photosystem I reaction centre subunit III	-
H6G84_RS00105	164.648733248376	171.200469458952	196.275537562204	68.6704436726114	50.558892379891	79.125918135808	177.374913423178	66.1184180627701	1.41995642796177	5.30932031409076e-09	1.17082054926384e-07	H6G84_RS00105	NC_999999999.1	20189	21619	+	1431	protein_coding	Ni/Fe hydrogenase subunit alpha && PF00374:Nickel-dependent hydrogenase	-
H6G84_RS04155	311.115397794477	351.359103017501	241.764288756878	138.350746810997	97.7471919344559	126.015351105176	301.412929856286	120.704429950209	1.31651025020657	5.49922797510774e-09	1.20224501248907e-07	H6G84_RS04155	NC_999999999.1	819785	821197	+	1413	protein_coding	cytochrome ubiquinol oxidase subunit I && PF01654:Cytochrome bd terminal oxidase subunit I	-
H6G84_RS11145	83.8395390160442	79.6281253297453	94.3470395148792	31.3056434389846	22.4706188355071	17.5835373635129	85.9382346202229	23.7865998793349	1.85531801919239	5.69985233485751e-09	1.23545517275202e-07	H6G84_RS11145	NC_999999999.1	2197668	2198567	-	900	protein_coding	50S ribosomal protein L11 methyltransferase && PF06325:Ribosomal protein L11 methyltransferase (PrmA)	-
H6G84_RS09615	164.648733248376	151.293438126516	186.16692618561	422.121256693406	662.883255647459	311.619356608923	167.369699186834	465.541289649929	-1.47344996816235	5.99109853001676e-09	1.2875784637392e-07	H6G84_RS09615	NC_999999999.1	1890039	1892819	-	2781	protein_coding	cation-translocating P-type ATPase && PF00689:Cation transporting ATPase, C-terminus|PF13246:Cation transport ATPase (P-type)|PF00122:E1-E2 ATPase|PF00702:haloacid dehalogenase-like hydrolase|PF00690:Cation transporter/ATPase, N-terminus	E1-E2_ATPase
H6G84_RS07655	68.687815097482	53.7489845975781	66.5483582292452	15.1478919866055	15.729433184855	12.6992214292037	62.9950526414351	14.5255155335547	2.12108281777174	6.25482179176531e-09	1.33296034150562e-07	H6G84_RS07655	NC_999999999.1	1483091	1483420	-	330	protein_coding	hypothetical protein && -	-
H6G84_RS13380	156.567813825143	140.344570893676	96.8741923590278	360.51982928121	412.335855631555	260.822470892108	131.262192359282	344.559385268291	-1.39486925310536	6.42627125471223e-09	1.35808532516252e-07	rplL	NC_999999999.1	2656993	2657379	-	387	protein_coding	50S ribosomal protein L7/L12 && PF16320:Ribosomal protein L7/L12 dimerisation domain|PF00542:Ribosomal protein L7/L12 C-terminal domain	-
H6G84_RS00970	298.994018659628	258.791407321672	331.05702258346	112.09440070088	152.800208081448	102.570634620492	296.280816188253	122.488414467607	1.27866585106328	7.43128552428278e-09	1.55422991291452e-07	hypD	NC_999999999.1	198174	199277	-	1104	protein_coding	hydrogenase formation protein HypD && PF01924:Hydrogenase formation hypA family	-
H6G84_RS00585	129.294710771731	136.363164627189	127.20002648881	44.4338164940427	31.4588663697099	56.6580648379859	130.952633962577	44.1835825672462	1.55968434933726	7.47697355581908e-09	1.55422991291452e-07	H6G84_RS00585	NC_999999999.1	112538	113971	+	1434	protein_coding	agmatine deiminase family protein && PF04371:Porphyromonas-type peptidyl-arginine deiminase	-
H6G84_RS00350	225.255628922625	272.726329254378	253.557668696238	123.202854824391	89.8824753420284	102.570634620492	250.513208957747	105.21865492897	1.24978942876868	7.91460919400638e-09	1.63182511512197e-07	infA	NC_999999999.1	65104	65316	-	213	protein_coding	translation initiation factor IF-1 && -	-
H6G84_RS11250	1143.45009838749	1093.89137171738	1358.76584587054	606.925538929992	651.647946229706	530.436710465972	1198.70243865847	596.336731875223	1.00817087237633	8.87587697011232e-09	1.81525999969394e-07	H6G84_RS11250	NC_999999999.1	2220975	2221271	+	297	protein_coding	30S ribosomal protein S20 && -	-
H6G84_RS09260	102.021607718319	147.312031860029	99.4013452031763	26.2563461101161	34.829459195036	44.935706595644	116.244994927175	35.3405039669321	1.71420729778872	9.16150266815856e-09	1.85868566131601e-07	H6G84_RS09260	NC_999999999.1	1812668	1813642	+	975	protein_coding	SDR family oxidoreductase && PF16363:GDP-mannose 4,6 dehydratase	-
H6G84_RS04320	150.507124257718	124.418945827727	101.086113765942	386.776175391326	220.21206458797	518.71435222363	125.337394617129	375.234197400975	-1.58561240541669	9.69324515640419e-09	1.95095791401913e-07	H6G84_RS04320	NC_999999999.1	850518	850880	-	363	protein_coding	ferredoxin--nitrite reductase && PF02943:Ferredoxin thioredoxin reductase catalytic beta chain	-
H6G84_RS00010	15.1517239185622	22.8930860323018	10.9509956579771	78.7690383303484	50.558892379891	76.1953285752225	16.331935202947	68.507753095154	-2.08425350241938	1.69338518492785e-08	3.38143687321026e-07	H6G84_RS00010	NC_999999999.1	1173	1928	+	756	protein_coding	metal ABC transporter ATP-binding protein && PF00005:ABC transporter	ABC_tran
H6G84_RS04845	91.9204584392774	121.432891127862	71.6026639175423	28.2760650416635	21.3470878937317	32.2364851664403	94.9853378282271	27.2865460339452	1.79023286503374	2.06268416212892e-08	4.08669299621793e-07	H6G84_RS04845	NC_999999999.1	954399	954746	+	348	protein_coding	hypothetical protein && -	-
H6G84_RS07075	695.969185325957	781.350979798126	708.445180642977	1395.62578169925	1744.84355257713	1252.33860555686	728.58844858902	1464.26931327775	-1.00672639302393	2.1500577157278e-08	4.22678012952379e-07	H6G84_RS07075	NC_999999999.1	1368889	1369221	+	333	protein_coding	hypothetical protein && -	-
H6G84_RS10625	1884.87445546914	1731.91172592196	1400.88505993968	711.950923370457	458.400624244345	899.690995099742	1672.55708044359	690.014180904848	1.27627040490008	2.32608317943257e-08	4.53765149464692e-07	H6G84_RS10625	NC_999999999.1	2096336	2098558	-	2223	protein_coding	glycosyltransferase && PF00535:Glycosyl transferase family 2|PF07238:PilZ domain	Glycos_transf_2
H6G84_RS09825	660.615162849312	646.978518304181	587.141844123846	326.184607444904	323.576911231302	335.064073093607	631.57850842578	328.275197256604	0.943462423349629	2.82939502631821e-08	5.47736319598701e-07	H6G84_RS09825	NC_999999999.1	1932276	1932833	-	558	protein_coding	GIY-YIG nuclease family protein && -	-
H6G84_RS08345	73.7383897370027	58.7257424306872	45.4887511946739	12.1183135892844	8.98824753420284	17.5835373635129	59.3176277874546	12.8966994956667	2.18579164200804	3.30423959959898e-08	6.34814517013865e-07	H6G84_RS08345	NC_999999999.1	1626454	1626747	-	294	protein_coding	hypothetical protein && -	-
H6G84_RS11260	2691.95628286455	2287.31790009693	2789.97673994	1378.4581707811	1290.93705209988	1486.7857704037	2589.75030763383	1385.39366442823	0.902445263081525	3.36921119192837e-08	6.42430043814311e-07	rpoB	NC_999999999.1	2222218	2225520	+	3303	protein_coding	DNA-directed RNA polymerase subunit beta && PF04563:RNA polymerase beta subunit|PF04565:RNA polymerase Rpb2, domain 3|PF04560:RNA polymerase Rpb2, domain 7|PF10385:RNA polymerase beta subunit external 1 domain|PF04561:RNA polymerase Rpb2, domain 2|PF00562:RNA polymerase Rpb2, domain 6	RNA_pol_Rpb2_6
H6G84_RS13220	1051.52963994822	1119.77051244954	908.932639612095	535.22551686006	571.877249363656	493.315909365222	1026.74426400329	533.472891862979	0.944625335397656	3.62554387706167e-08	6.86147706882715e-07	H6G84_RS13220	NC_999999999.1	2620919	2621521	-	603	protein_coding	TetR/AcrR family transcriptional regulator && PF00440:Bacterial regulatory proteins, tetR family	TetR_N
H6G84_RS02360	3423.27949066715	3878.88505512522	3135.35429530697	1716.76109181529	2075.16164945908	1646.01446986218	3479.17294703311	1812.64573704551	0.940792605123182	3.65803104855657e-08	6.87167906602923e-07	H6G84_RS02360	NC_999999999.1	453161	453577	+	417	protein_coding	ribonuclease III && PF00636:Ribonuclease III domain	Ribonuclease_3
H6G84_RS01080	1678.81101017669	1543.79027983044	1386.56452715617	814.956588879374	786.471659242749	869.408236307026	1536.3886057211	823.612161476383	0.899028354878812	3.72254139386338e-08	6.94144483443936e-07	H6G84_RS01080	NC_999999999.1	222396	222674	+	279	protein_coding	Nif11-like leader peptide family natural product precursor && -	-
H6G84_RS06585	660.615162849312	708.690315434733	538.283555803641	271.652196293125	303.353354279346	346.786431335948	635.863011362562	307.263993969473	1.04818490682119	3.90699438435419e-08	7.232217342133e-07	H6G84_RS06585	NC_999999999.1	1278858	1279001	+	144	protein_coding	high light inducible protein && -	-
H6G84_RS12060	960.619296436844	1206.36609874564	587.141844123846	2342.87396059498	3181.83962710781	1760.30746272501	918.042413102111	2428.3403501426	-1.40376658984484	4.29363052230592e-08	7.89032391635349e-07	H6G84_RS12060	NC_999999999.1	2402613	2402975	-	363	protein_coding	response regulator && PF00072:Response regulator receiver domain	Response_reg
H6G84_RS02725	35891.4036182902	35100.0776453517	28359.709217035	77367.3533918545	54046.3324231617	66310.4499873676	33117.063493559	65908.0452674613	-0.99290030608751	5.568964326116e-08	1.01603550582951e-06	psaB	NC_999999999.1	531550	533754	+	2205	protein_coding	photosystem I core protein PsaB && PF00223:Photosystem I psaA/psaB protein	-
H6G84_RS00190	1052.53975487612	916.718792858693	633.472979599903	420.101537761858	414.582917515106	342.878978588501	867.577175778239	392.521144621822	1.14382673998861	5.89346211819771e-08	1.06755856655353e-06	rplS	NC_999999999.1	32509	32871	-	363	protein_coding	50S ribosomal protein L19 && PF01245:Ribosomal protein L19	-
H6G84_RS01250	441.420223494112	516.587463076723	377.388158059517	923.011551717159	786.471659242749	968.07141818007	445.131948210117	892.518209713326	-1.0050013295889	6.28878185391816e-08	1.13108870791039e-06	petD	NC_999999999.1	255424	255906	-	483	protein_coding	cytochrome b6-f complex subunit IV && PF00032:Cytochrome b(C-terminal)/b6/petD	-
H6G84_RS06405	117.173331636881	142.33527402692	128.884795051576	40.3943786309479	57.3000780305431	50.796885716815	129.464466905126	49.497114126102	1.39014933292248	7.48748864453507e-08	1.33720219736204e-06	hoxE	NC_999999999.1	1243226	1243723	-	498	protein_coding	bidirectional hydrogenase complex protein HoxE && PF01257:Thioredoxin-like [2Fe-2S] ferredoxin	-
H6G84_RS01695	2461.65007930241	2273.38297816423	2563.37536824801	1271.41306740908	1423.51370322937	1393.00690446496	2432.80280857155	1362.64455836781	0.836388060996964	8.05851421352422e-08	1.42911832485996e-06	H6G84_RS01695	NC_999999999.1	339923	340123	-	201	protein_coding	hypothetical protein && -	-
H6G84_RS06135	291.923214164299	301.59152468641	293.992114202615	579.659333354102	564.012532771228	529.45984727911	295.835617684441	557.710571134814	-0.91465300414756	8.30599259865738e-08	1.46277758543022e-06	H6G84_RS06135	NC_999999999.1	1188669	1189418	-	750	protein_coding	F0F1 ATP synthase subunit A && PF00119:ATP synthase A chain	-
H6G84_RS02555	6370.79485029146	5428.64744435539	4097.35714464618	2849.82341241337	2581.87410419977	1857.01691822433	5298.93314643101	2429.57147827916	1.12498420708199	8.80759122758719e-08	1.54041733470077e-06	H6G84_RS02555	NC_999999999.1	491700	493688	+	1989	protein_coding	elongation factor G && PF00679:Elongation factor G C-terminus|PF14492:Elongation Factor G, domain II|PF03764:Elongation factor G, domain IV|PF00009:Elongation factor Tu GTP binding domain	GTP_EFTU
H6G84_RS00675	187.881376590171	231.916915022883	160.895397744124	71.7000220699325	95.5001300509052	70.3341494540515	193.56456311906	79.1781005249631	1.29149604752768	9.80421613545049e-08	1.70297891229469e-06	H6G84_RS00675	NC_999999999.1	133635	134648	+	1014	protein_coding	PstS family phosphate ABC transporter substrate-binding protein && PF12727:PBP superfamily domain	-
H6G84_RS13445	2341.44640288181	2391.82981459223	2275.27994401508	1339.07365161592	1358.3489086064	1337.32570281384	2336.18538716304	1344.91608767872	0.796615372626379	1.00154237192846e-07	1.71804849835331e-06	H6G84_RS13445	NC_999999999.1	2670192	2672456	+	2265	protein_coding	GAF domain-containing protein && PF02518:Histidine kinase-, DNA gyrase B-, and HSP90-like ATPase|PF00512:His Kinase A (phospho-acceptor) domain|PF01590:GAF domain	HATPase_c
H6G84_RS06255	97.9811480067023	145.321328726785	101.928498047325	321.135310116036	193.247321985361	513.830036289321	115.076991593604	342.737556130239	-1.5770137719938	1.00264659998537e-07	1.71804849835331e-06	H6G84_RS06255	NC_999999999.1	1211444	1212670	+	1227	protein_coding	cation:proton antiporter && PF00999:Sodium/hydrogen exchanger family	Na_H_Exchanger
H6G84_RS13400	3620.25190160846	3215.98091175509	3415.86826100746	1846.02310343432	2092.01461358571	1531.72147699934	3417.36702479034	1823.25306467312	0.906636767052214	1.19960524140612e-07	2.04174422295699e-06	nusG	NC_999999999.1	2659416	2660009	-	594	protein_coding	transcription termination/antitermination protein NusG && PF02357:Transcription termination factor nusG	-
H6G84_RS03025	54.546206106824	56.7350392974435	57.2821311340338	16.1577514523792	15.729433184855	11.7223582423419	56.1877921794338	14.536514293192	1.95513393993098	1.2502200539856e-07	2.11370537127165e-06	H6G84_RS03025	NC_999999999.1	593766	594410	+	645	protein_coding	TMEM165/GDT1 family protein && PF01169:Uncharacterized protein family UPF0016	-
H6G84_RS03780	416.167350296509	465.82453317901	336.111328271757	181.774703839266	187.629667276484	213.93303792274	406.034403915759	194.44580301283	1.06048834659345	1.28490297879124e-07	2.15795626106925e-06	H6G84_RS03780	NC_999999999.1	745062	746330	-	1269	protein_coding	transposase && PF01385:Probable transposase|PF07282:Putative transposase DNA-binding domain	Transposase_35
H6G84_RS11710	32.3236776929327	35.8326563983854	34.5377555366968	8.07887572618958	2.24706188355071	2.93058956058548	34.2313632093383	4.41884239010859	2.94012889879534	1.43360361083949e-07	2.39185444545325e-06	H6G84_RS11710	NC_999999999.1	2319940	2320500	+	561	protein_coding	fasciclin domain-containing protein && PF02469:Fasciclin domain	-
H6G84_RS05085	1339.4123944009	1451.22258413461	1482.59633523382	2510.51063191341	2314.47374005723	2860.25541113143	1424.41043792311	2561.74659436736	-0.846784425471962	1.70913511312076e-07	2.83291937704199e-06	psaC	NC_999999999.1	998047	998292	+	246	protein_coding	photosystem I iron-sulfur center protein PsaC && -	-
H6G84_RS04910	70.7080449532903	78.6327737631235	63.1788211037138	161.577514523792	168.529641266303	156.298109897892	70.8398799400425	162.135088562662	-1.19684614164338	1.81573084787094e-07	2.99006066896149e-06	H6G84_RS04910	NC_999999999.1	965727	966662	+	936	protein_coding	RpoD/SigA family RNA polymerase sigma factor && PF04542:Sigma-70 region 2|PF00140:Sigma-70 factor, region 1.2|PF04545:Sigma-70, region 4|PF04539:Sigma-70 region 3	Sigma70_r4
H6G84_RS05540	324.246891857231	284.67054805384	255.242437259004	163.597233455339	107.858970410434	115.269856049696	288.053292390025	128.90868663849	1.15758512894283	2.18465482486865e-07	3.57437718443026e-06	H6G84_RS05540	NC_999999999.1	1082340	1083023	+	684	protein_coding	TrbI/VirB10 family protein && -	-
H6G84_RS01710	415.157235368605	465.82453317901	323.475564051014	818.996026742469	755.012792873039	773.675643994567	401.485777532876	782.561487870025	-0.964372015586054	2.30148211618375e-07	3.74138374784743e-06	psbZ	NC_999999999.1	344744	344932	+	189	protein_coding	photosystem II reaction center protein PsbZ && -	-
H6G84_RS09210	344.449190415314	270.735626121134	259.454358665918	562.491722435949	549.406630528149	576.349280248478	291.546391734122	562.749211070859	-0.950173307326146	2.66082513449302e-07	4.29799524909191e-06	H6G84_RS09210	NC_999999999.1	1795107	1798250	+	3144	protein_coding	EAL domain-containing protein && PF00563:EAL domain|PF00989:PAS fold|PF08447:PAS fold|PF00990:Diguanylate cyclase, GGDEF domain|PF01590:GAF domain	EAL
H6G84_RS01185	1096.9848117039	829.127854995973	873.552499794015	422.121256693406	549.406630528149	298.920135179719	933.221722164631	423.482674133758	1.14108331235597	3.20524506994614e-07	5.14462120087557e-06	H6G84_RS01185	NC_999999999.1	242388	242687	+	300	protein_coding	30S ribosomal protein PSRP-3 && PF04839:Plastid and cyanobacterial ribosomal protein (PSRP-3 / Ycf65)	-
H6G84_RS10590	279.801835029449	318.512501318981	304.100725579209	154.508498263376	89.8824753420284	154.344383524169	300.805020642546	132.911785709858	1.17475272876113	3.23726348993105e-07	5.16333346570134e-06	H6G84_RS10590	NC_999999999.1	2084643	2086181	+	1539	protein_coding	YifB family Mg chelatase-like AAA ATPase && PF13541:Subunit ChlI of Mg-chelatase|PF01078:Magnesium chelatase, subunit ChlI|PF13335:Magnesium chelatase, subunit ChlI C-terminal	-
H6G84_RS11500	487.885510177703	683.806526269188	550.076935743001	230.247958196403	177.517888800506	337.994662654192	573.922990729964	248.586836550367	1.20496168568171	3.50080069245301e-07	5.54876909753803e-06	H6G84_RS11500	NC_999999999.1	2274191	2274508	-	318	protein_coding	hypothetical protein && -	-
H6G84_RS12775	2.02022985580829	2.98605469986545	9.26622709521135	21.2070487812476	41.5706448456881	44.935706595644	4.75750388362836	35.9044667408599	-2.86620863017623	3.90025368676389e-07	6.1435051861076e-06	H6G84_RS12775	NC_999999999.1	2539461	2539904	-	444	protein_coding	hypothetical protein && -	-
H6G84_RS09705	253.538846903941	324.484610718712	291.464961358466	463.525494790127	629.177327394199	653.521472010562	289.829472993706	582.074764731629	-1.00569845994096	4.77198204115209e-07	7.47021386195166e-06	H6G84_RS09705	NC_999999999.1	1913813	1914061	-	249	protein_coding	DUF4351 domain-containing protein && -	-
H6G84_RS09670	438.3898787104	376.242892183047	283.041118544638	784.660804906163	787.595190184524	641.79911376822	365.891296479361	738.018369619636	-1.01363074890918	5.04975528618885e-07	7.85655178268399e-06	H6G84_RS09670	NC_999999999.1	1903917	1904408	+	492	protein_coding	bifunctional nuclease family protein && PF02577:Bifunctional nuclease	-
H6G84_RS02010	173.739767599513	163.237656925978	199.645074687735	86.847914056538	85.388351574927	72.2878758277752	178.874166404409	81.50804715308	1.13672689566372	5.51518166526612e-07	8.52835408726517e-06	H6G84_RS02010	NC_999999999.1	391468	391911	-	444	protein_coding	hypothetical protein && -	-
H6G84_RS06385	776.778379558289	784.337034497991	1067.30088451207	443.328305474653	505.58892379891	385.860958810421	876.138766189451	444.926062694661	0.979065117736745	5.78556697574362e-07	8.89224112150656e-06	H6G84_RS06385	NC_999999999.1	1237952	1239241	+	1290	protein_coding	serine hydroxymethyltransferase && PF00464:Serine hydroxymethyltransferase	SHMT
H6G84_RS11520	468.693326547524	446.912853413196	522.278254457367	863.429843236511	898.824753420284	804.935265974145	479.294811472696	855.729954210314	-0.835336961020302	6.077757037518e-07	9.28505532960582e-06	H6G84_RS11520	NC_999999999.1	2275695	2277938	-	2244	protein_coding	heavy metal translocating P-type ATPase && PF00403:Heavy-metal-associated domain|PF00702:haloacid dehalogenase-like hydrolase|PF00122:E1-E2 ATPase	E1-E2_ATPase
H6G84_RS05955	97.9811480067023	70.669961230149	77.4993538872222	244.385990717235	373.012272669418	121.131035170866	82.0501543746911	246.176432852506	-1.58385621721187	6.141015199425e-07	9.32551769206096e-06	H6G84_RS05955	NC_999999999.1	1160075	1160704	-	630	protein_coding	response regulator && -	-
H6G84_RS07850	1631.3356085652	1577.63223309558	1404.25459706521	922.001692251386	802.201092427603	904.575311034051	1537.74081290866	876.25936523768	0.81084541123126	6.40585132438517e-07	9.64135788961875e-06	H6G84_RS07850	NC_999999999.1	1521127	1521657	-	531	protein_coding	alpha/beta hydrolase && PF07176:Alpha/beta hydrolase of unknown function (DUF1400)	-
H6G84_RS01075	444.450568277825	477.768751978472	364.752393838774	810.917151016279	786.471659242749	763.907012125948	428.990571365024	787.098607461659	-0.876734103515876	6.42503739489578e-07	9.64135788961875e-06	H6G84_RS01075	NC_999999999.1	221821	222324	+	504	protein_coding	DUF4359 domain-containing protein && PF14271:Domain of unknown function (DUF4359)	-
H6G84_RS01280	1709.11445801382	1790.63746835265	1433.73804691361	801.828415824316	589.853744432061	1020.82203027061	1644.49665776003	804.168063508995	1.03114663951471	7.46689064588848e-07	1.11388439282195e-05	H6G84_RS01280	NC_999999999.1	261014	261766	-	753	protein_coding	SIMPL domain-containing protein && PF04402:Protein of unknown function (DUF541)	-
H6G84_RS06150	740.41424215374	837.090667528948	527.332560145664	1377.44831131532	1284.19586644923	1411.56730501534	701.612489942784	1357.73716092663	-0.953529872325361	8.95254552072129e-07	1.32769914857013e-05	H6G84_RS06150	NC_999999999.1	1191482	1193599	+	2118	protein_coding	phycobiliprotein ApcE && PF00427:Phycobilisome Linker polypeptide|PF00502:Phycobilisome protein	-
H6G84_RS10940	2024.27031551991	2085.26153207271	1544.09038777476	3586.0109629624	3170.60431769005	3413.15997489522	1884.54074512246	3389.92508518256	-0.847428945483462	9.82679123685134e-07	1.44888038236366e-05	H6G84_RS10940	NC_999999999.1	2160810	2161067	-	258	protein_coding	Ycf34 family protein && -	-
H6G84_RS02570	224.245513994721	318.512501318981	171.846393402101	84.8281951249906	125.83546547884	76.1953285752225	238.201469571934	95.6196630596843	1.31889232454553	1.03098640653565e-06	1.51131880171931e-05	H6G84_RS02570	NC_999999999.1	497520	498701	+	1182	protein_coding	acetate/propionate family kinase && PF00871:Acetokinase family	-
H6G84_RS09250	1571.73882781885	1616.45094419383	1460.69434391786	943.208741032633	934.777743557095	849.870972569789	1549.62803864352	909.285819053173	0.769113114671777	1.07637424397933e-06	1.5687845303055e-05	H6G84_RS09250	NC_999999999.1	1811821	1812477	+	657	protein_coding	DUF305 domain-containing protein && PF03713:Domain of unknown function (DUF305)	-
H6G84_RS01110	20.2022985580829	22.8930860323018	21.0596070345713	66.650724741064	53.929485205217	76.1953285752225	21.3849972083187	65.5918461738345	-1.62014111633276	1.1004355915363e-06	1.5946883772206e-05	H6G84_RS01110	NC_999999999.1	227418	228452	-	1035	protein_coding	N-acetylmuramoyl-L-alanine amidase && PF11741:AMIN domain|PF01520:N-acetylmuramoyl-L-alanine amidase	-
H6G84_RS05625	112.12275699736	149.302734993272	161.737782025507	292.859245074372	258.412116608332	315.52680935637	141.054424672047	288.932723679691	-1.03273323033999	1.22861847339635e-06	1.77032752757565e-05	H6G84_RS05625	NC_999999999.1	1098160	1098699	+	540	protein_coding	hypothetical protein && -	-
H6G84_RS00130	101.011492790415	105.507266061913	92.6622709521135	29.2859245074372	41.5706448456881	45.9125697825058	99.7270099348136	38.9230463785437	1.35651779037897	1.43559472273762e-06	2.05687469879243e-05	H6G84_RS00130	NC_999999999.1	25473	25718	+	246	protein_coding	HypC/HybG/HupF family hydrogenase formation chaperone && -	-
H6G84_RS05265	283.842294741065	269.740274554512	239.237135912729	124.212714290165	140.441367721919	139.691435721241	264.273235069436	134.781839244442	0.970750096367749	1.44939137095919e-06	2.06497557120927e-05	H6G84_RS05265	NC_999999999.1	1029028	1030005	+	978	protein_coding	methyltransferase && PF00891:O-methyltransferase|PF16864:Dimerisation domain	-
H6G84_RS09405	787.889643765235	710.681018567977	811.216062971685	475.643808379411	423.571165049309	319.434262103817	769.928908434965	406.216411844179	0.92318505881872	1.54108500863464e-06	2.18334725245668e-05	H6G84_RS09405	NC_999999999.1	1844255	1846252	-	1998	protein_coding	ribonuclease R && PF00773:RNB domain	RNB
H6G84_RS04550	12.1213791348498	7.96281253297453	10.1086113765942	42.4140975624953	69.658918390072	26.3753060452693	10.0642676814728	46.1494406659455	-2.19109730195917	1.68342497296361e-06	2.37175873968651e-05	H6G84_RS04550	NC_999999999.1	898398	899360	-	963	protein_coding	sulfurtransferase && PF00581:Rhodanese-like domain	Rhodanese
H6G84_RS11920	657.5848180656	538.485197542403	689.070342171171	340.322639965736	358.406370426338	341.902115401639	628.380119259725	346.877041931238	0.857941650733761	1.69417935955482e-06	2.37372312476852e-05	rpsJ	NC_999999999.1	2368285	2368602	+	318	protein_coding	30S ribosomal protein S10 && PF00338:Ribosomal protein S10p/S20e	Ribosomal_S10
H6G84_RS06185	8349.60999405568	9149.27160038774	6032.31383898259	4380.7703625263	4459.29430790638	3842.97977711443	7843.731811142	4227.6814825157	0.89162603618346	1.73574575520876e-06	2.4185995797854e-05	H6G84_RS06185	NC_999999999.1	1198895	1199233	+	339	protein_coding	P-II family nitrogen regulator && PF00543:Nitrogen regulatory protein P-II	-
H6G84_RS11515	133.335170483347	100.530508228803	147.417249241999	285.790228813956	216.841471762644	307.711903861475	127.09430931805	270.114534812692	-1.08669782541178	1.75133761159176e-06	2.42699026393262e-05	H6G84_RS11515	NC_999999999.1	2275143	2275661	-	519	protein_coding	cupredoxin domain-containing protein && PF13473:Cupredoxin-like domain	-
H6G84_RS02080	3652.5755793014	3740.53118736479	3211.16888063142	2046.98513712328	2269.53250238622	1693.88076601841	3534.7585490992	2003.46613517597	0.819246918674824	1.78672310387851e-06	2.46257053882386e-05	H6G84_RS02080	NC_999999999.1	402549	403079	+	531	protein_coding	DNA starvation/stationary phase protection protein && PF00210:Ferritin-like domain	Ferritin
H6G84_RS13345	1173.75354622462	1024.21676205385	982.220072092403	625.103009313919	626.930265510648	588.07163849082	1060.06346012362	613.368304438462	0.789174135478293	1.81429607109943e-06	2.4806206964395e-05	H6G84_RS13345	NC_999999999.1	2649536	2651302	+	1767	protein_coding	AAA family ATPase && PF01424:R3H domain	R3H
H6G84_RS04765	3449.54247879266	4650.28251925713	3551.4921303101	6382.31182368977	6729.95034123438	8023.95421688304	3883.77237611996	7045.4054606024	-0.859313111271547	1.81938268745169e-06	2.4806206964395e-05	H6G84_RS04765	NC_999999999.1	940205	940927	-	723	protein_coding	hypothetical protein && -	-
H6G84_RS10620	1515.17239185622	1437.2876622019	1354.55392446362	2499.4021777899	2658.27420824049	2178.40490670187	1435.67132617392	2445.36043091075	-0.768347577539471	1.88215758865268e-06	2.55248751060064e-05	H6G84_RS10620	NC_999999999.1	2094680	2096008	+	1329	protein_coding	hypothetical protein && -	-
H6G84_RS05015	67.6777001695779	85.6002347294762	85.9231967010507	168.646530784207	189.876729160035	154.344383524169	79.7337105333683	170.955881156137	-1.09702299547542	1.89227098828398e-06	2.55255277994052e-05	H6G84_RS05015	NC_999999999.1	985597	986757	+	1161	protein_coding	hypothetical protein && -	-
H6G84_RS07520	583.846428328597	542.46660380889	537.441171522258	317.095872252941	314.588663697099	317.480535730094	554.584734553248	316.388357226711	0.809418884108286	1.91779176564567e-06	2.57329096173408e-05	rfbF	NC_999999999.1	1454138	1454911	+	774	protein_coding	glucose-1-phosphate cytidylyltransferase && PF00483:Nucleotidyl transferase	-
H6G84_RS10770	483.845050466086	580.289963340519	317.578874081334	900.794643470138	903.318877187385	990.539271477892	460.571295962647	931.550930711805	-1.01780073374378	2.12325359774317e-06	2.83398480204036e-05	H6G84_RS10770	NC_999999999.1	2129459	2129794	+	336	protein_coding	ribulose bisphosphate carboxylase small subunit && PF00101:Ribulose bisphosphate carboxylase, small chain	-
H6G84_RS05350	156.567813825143	161.246953792734	184.482157622844	311.036715458299	297.735699570469	337.01779946733	167.432308413574	315.263404832033	-0.911777348076092	2.25115471508604e-06	2.97849077826587e-05	H6G84_RS05350	NC_999999999.1	1048607	1050376	+	1770	protein_coding	penicillin-binding protein 2 && PF00905:Penicillin binding protein transpeptidase domain|PF03717:Penicillin-binding Protein dimerisation domain	-
H6G84_RS03625	90.9103435113733	85.6002347294762	73.287432480308	30.2957839732109	38.2000520203621	24.4215796715457	83.2660035737191	30.9724718883729	1.4313520185317	2.25500879111611e-06	2.97849077826587e-05	H6G84_RS03625	NC_999999999.1	711434	711967	-	534	protein_coding	hypothetical protein && -	-
H6G84_RS06465	32365.0924049768	41142.8570063128	26831.6241306065	58170.9348069623	73576.6707840427	57104.4913143818	33446.5245139654	62950.6989684623	-0.912375908860641	2.39273404140158e-06	3.14402773523027e-05	H6G84_RS06465	NC_999999999.1	1253744	1253881	-	138	protein_coding	hypothetical protein && -	-
H6G84_RS02075	2.02022985580829	8.95816409959635	10.1086113765942	38.3746596994005	43.8177067292388	27.3521692321311	7.02900177733295	36.5148452202568	-2.35109857954281	2.55881228496857e-06	3.34492162612386e-05	H6G84_RS02075	NC_999999999.1	402054	402314	-	261	protein_coding	hypothetical protein && -	-
H6G84_RS13020	622.230795588955	504.643244277261	553.446472868533	284.780369348183	308.971008988223	337.01779946733	560.106837578249	310.256392601245	0.851899798350366	2.61660223457775e-06	3.40292475225085e-05	H6G84_RS13020	NC_999999999.1	2582759	2583568	-	810	protein_coding	sterol desaturase family protein && PF04116:Fatty acid hydroxylase superfamily	-
H6G84_RS05695	2327.30479389115	3542.45622560704	2780.71051284479	4927.10433350987	5073.8657330575	5936.39758655932	2883.490510781	5312.45588437556	-0.881611862779894	2.77647708333837e-06	3.59242136905413e-05	H6G84_RS05695	NC_999999999.1	1111235	1112212	+	978	protein_coding	pentapeptide repeat-containing protein && PF00805:Pentapeptide repeats (8 copies)	Pentapeptide
H6G84_RS06335	558.593555130993	679.825120002701	594.723302656292	1114.88485021416	1335.8782897709	925.08943795815	611.047325929995	1125.28419264774	-0.880560449637218	2.90233897620642e-06	3.73540434234833e-05	H6G84_RS06335	NC_999999999.1	1228850	1229068	-	219	protein_coding	DUF2555 domain-containing protein && -	-
H6G84_RS04870	144.446434690293	142.33527402692	133.09671645849	74.7296004672536	56.1765470887678	60.5655175854332	139.959475058568	63.8238883804849	1.13023437275908	2.91644345341076e-06	3.73540434234833e-05	H6G84_RS04870	NC_999999999.1	959320	960150	-	831	protein_coding	thiazole synthase && PF05690:Thiazole biosynthesis protein ThiG	-
H6G84_RS10195	142.426204834485	174.186524158818	93.5046552334964	61.6014274121955	55.0530161469924	49.8200225299531	136.705794742266	55.4914886963804	1.29765249279274	3.58512628311735e-06	4.56878404722894e-05	H6G84_RS10195	NC_999999999.1	2013609	2014196	+	588	protein_coding	hypothetical protein && -	-
H6G84_RS08805	24.2427582696995	17.9163281991927	32.0106026925483	93.9169303169539	46.0647686127896	92.8020027518735	24.7232297204802	77.5945672272056	-1.64554178544823	3.67108366381139e-06	4.65493408571284e-05	H6G84_RS08805	NC_999999999.1	1728587	1729411	+	825	protein_coding	nitrate ABC transporter ATP-binding protein && PF00005:ABC transporter	ABC_tran
H6G84_RS06130	49.4956314673032	56.7350392974435	32.8529869739312	101.995806043143	113.476625119311	118.200445610281	46.361219246226	111.224292257578	-1.27053079291862	3.97516661559719e-06	5.0154340980868e-05	atpE	NC_999999999.1	1188281	1188526	-	246	protein_coding	ATP synthase F0 subunit C && -	-
H6G84_RS06205	133.335170483347	147.312031860029	139.835790709553	259.53388270384	251.67093095768	273.521692321311	140.16099768431	261.575501994277	-0.900508482443442	4.21840214486972e-06	5.29597417791564e-05	H6G84_RS06205	NC_999999999.1	1202025	1202483	-	459	protein_coding	hypothetical protein && -	-
H6G84_RS07950	53.5360911789198	79.6281253297453	74.1298167616908	25.2464866443424	7.86471659242749	28.329032418993	69.0980110901186	20.480078551921	1.7401036251858	4.24083350516458e-06	5.2979082606391e-05	H6G84_RS07950	NC_999999999.1	1538675	1539190	-	516	protein_coding	type II secretion system GspH family protein && -	-
H6G84_RS04775	7041.51116241981	7452.19717929754	4275.94261229935	11938.5586043767	10995.9973271554	13586.2132028743	6256.55031800557	12173.5897114688	-0.960455262126131	4.89199755110955e-06	6.08142440667345e-05	rnpB	NC_999999999.1	941962	942333	-	372	protein_coding	RNase P RNA component class A && -	-
H6G84_RS07320	358.590799405972	366.289376516828	320.948411206866	175.715547044623	186.506136334709	210.025585175293	348.609529043222	190.749089518208	0.868689660548319	4.98454891350318e-06	6.16625172909467e-05	H6G84_RS07320	NC_999999999.1	1416298	1416852	+	555	protein_coding	hypothetical protein && -	-
H6G84_RS07435	253.538846903941	294.624063720058	237.552367349964	439.288867611558	506.712454740685	459.125697825058	261.905092657987	468.375673392434	-0.839208929428328	5.15112928736917e-06	6.34139022949913e-05	H6G84_RS07435	NC_999999999.1	1439796	1440242	+	447	protein_coding	single-stranded DNA-binding protein && PF00436:Single-strand binding protein family	-
H6G84_RS01580	107.07218235784	58.7257424306872	116.249030830833	27.2662055758898	19.100026010181	45.9125697825058	94.01565187312	30.7596004561922	1.60509589856707	5.20979175358281e-06	6.38262410004155e-05	H6G84_RS01580	NC_999999999.1	319172	319429	-	258	protein_coding	hypothetical protein && -	-
H6G84_RS01090	87.8799987276608	96.5491019623162	82.5536595755193	205.001471552061	177.517888800506	159.228699458478	88.9942534218321	180.582686603681	-1.02226151393735	5.27221825875425e-06	6.42805072317345e-05	H6G84_RS01090	NC_999999999.1	224508	225113	+	606	protein_coding	DUF1802 family protein && PF08819:Domain of unknown function (DUF1802)	-
H6G84_RS10765	1256.58297031276	1091.90066858413	800.265067313708	2281.27253318278	1930.22615797006	1712.44116656878	1049.5829020702	1974.64661924054	-0.912381289361253	5.32740567663101e-06	6.46425875403648e-05	H6G84_RS10765	NC_999999999.1	2127950	2129368	+	1419	protein_coding	form I ribulose bisphosphate carboxylase large subunit && PF00016:Ribulose bisphosphate carboxylase large chain, catalytic domain|PF02788:Ribulose bisphosphate carboxylase large chain, N-terminal domain	RuBisCO_large
H6G84_RS08450	327.277236640944	353.349806150745	284.725887107403	160.567655058018	159.5413937321	194.395774185503	321.784309966364	171.501607658541	0.905743311196254	5.73951277903746e-06	6.93114495601857e-05	H6G84_RS08450	NC_999999999.1	1653473	1654033	+	561	protein_coding	DUF3172 domain-containing protein && PF11371:Protein of unknown function (DUF3172)	-
H6G84_RS13735	169.699307887897	184.140039825036	148.259633523382	81.7986167276695	93.2530681673545	61.5423807722951	167.366327078771	78.864688555773	1.087952204669	6.08212380755273e-06	7.31007866158945e-05	H6G84_RS13735	NC_999999999.1	2723654	2723983	-	330	protein_coding	nucleotidyltransferase domain-containing protein && PF01909:Nucleotidyltransferase domain	NTP_transf_2
H6G84_RS05355	959.60918150894	744.522971833119	753.933931837651	429.190272953821	430.312350699961	517.737489036768	819.35536172657	459.080037563517	0.834910410231615	6.15563178364879e-06	7.36352934119497e-05	H6G84_RS05355	NC_999999999.1	1050552	1051541	-	990	protein_coding	DUF1036 domain-containing protein && PF06282:Protein of unknown function (DUF1036)|PF13365:Trypsin-like peptidase domain	-
H6G84_RS10750	43.4349418998783	32.8466016985199	30.3258341297826	88.8676329880854	74.1530421571734	102.570634620492	35.5357925760603	88.5304365885835	-1.32434329713643	6.41113078151753e-06	7.63315852672698e-05	H6G84_RS10750	NC_999999999.1	2124548	2126167	+	1620	protein_coding	carbon dioxide concentrating mechanism protein CcmM && PF00101:Ribulose bisphosphate carboxylase, small chain	-
H6G84_RS06535	9400.12951907599	8765.06589567172	8775.95944344653	16179.9683606262	21763.9178731304	12448.1675901803	8980.38495273141	16797.3512746456	-0.903350901746675	6.81107448829893e-06	8.07144154314303e-05	H6G84_RS06535	NC_999999999.1	1268751	1269209	+	459	protein_coding	Hsp20/alpha crystallin family protein && -	-
H6G84_RS00975	1618.20411450244	1687.12090542398	1782.48513940611	869.489000031154	1170.71924132992	706.272084101101	1695.93671977751	915.493441820725	0.890268705670677	6.89044918878649e-06	8.12752518268025e-05	H6G84_RS00975	NC_999999999.1	199279	200301	-	1023	protein_coding	dihydroorotate dehydrogenase-like protein && PF01180:Dihydroorotate dehydrogenase	DHO_dh
H6G84_RS08800	44.4450568277825	27.8698438654109	52.2278254457367	141.380325208318	56.1765470887678	196.349500559227	41.51424204631	131.302124285438	-1.66022052538201	7.00085233361295e-06	8.21951922131595e-05	H6G84_RS08800	NC_999999999.1	1726598	1728577	+	1980	protein_coding	nitrate ABC transporter ATP-binding protein && PF00005:ABC transporter|PF13379:NMT1-like family	ABC_tran
H6G84_RS04990	290.913099236394	315.526446619116	340.323249678671	170.666249715755	187.629667276484	162.159289019063	315.587598511394	173.485068670434	0.865139750054941	7.14052408834206e-06	8.33463210399353e-05	H6G84_RS04990	NC_999999999.1	980846	982198	+	1353	protein_coding	efflux RND transporter periplasmic adaptor subunit && PF16576:Barrel-sandwich domain of CusB or HlyD membrane-fusion	-
H6G84_RS06670	148.48689440191	167.219063192465	136.466253584022	303.967699197883	333.68868970728	236.400891220562	150.724070392799	291.352426708575	-0.951012392020694	7.16462854365375e-06	8.33463210399353e-05	H6G84_RS06670	NC_999999999.1	1292748	1293023	-	276	protein_coding	TatA/E family twin arginine-targeting protein translocase && -	-
H6G84_RS05435	94.9508032229898	102.521211362047	79.1841224499879	174.70568757885	198.864976694238	176.812236821991	92.2187123450083	183.460967031693	-0.994599016920466	7.43046005885904e-06	8.60440489007604e-05	H6G84_RS05435	NC_999999999.1	1065632	1066357	+	726	protein_coding	DUF4079 domain-containing protein && PF13301:Protein of unknown function (DUF4079)	-
H6G84_RS06160	813.142516962838	1009.28648855452	735.401477647228	1462.27650644031	1520.13736422206	1416.45162094965	852.610161054863	1466.28849720401	-0.78264845878945	7.8105939639459e-06	9.00348467843946e-05	apcB	NC_999999999.1	1194507	1194992	+	486	protein_coding	allophycocyanin subunit beta && PF00502:Phycobilisome protein	-
H6G84_RS03750	527.279992365965	435.963986180356	557.658394275447	304.977558663657	257.288585666556	291.105229684824	506.967457607256	284.457124671679	0.833510128528901	8.22200948374839e-06	9.43484889175833e-05	H6G84_RS03750	NC_999999999.1	739439	740503	+	1065	protein_coding	aspartate-semialdehyde dehydrogenase && PF02774:Semialdehyde dehydrogenase, dimerisation domain|PF01118:Semialdehyde dehydrogenase, NAD binding domain	-
H6G84_RS06105	46.4652866835908	57.7303908640654	48.8582883202053	125.222573755938	84.2648206331516	156.298109897892	51.0179886226205	121.928501428994	-1.26106034151954	8.28602071521526e-06	9.46547231251617e-05	H6G84_RS06105	NC_999999999.1	1183972	1184922	-	951	protein_coding	F0F1 ATP synthase subunit gamma && PF00231:ATP synthase	-
H6G84_RS07555	162.628503392568	134.372461493945	129.727179332959	60.5915679464218	66.2883255647459	75.2184653883606	142.242714739824	67.3661196331761	1.0759807285471	8.83678473786562e-06	0.000100493659619853	H6G84_RS07555	NC_999999999.1	1460190	1460957	+	768	protein_coding	cephalosporin hydroxylase family protein && PF04989:Cephalosporin hydroxylase	-
H6G84_RS04005	12.1213791348498	26.874492298789	10.1086113765942	55.5422706175534	98.8707228762312	34.1902115401639	16.3681609367443	62.8677350113162	-1.94666885598061	9.28006918815685e-06	0.000105005555045282	H6G84_RS04005	NC_999999999.1	787899	788402	-	504	protein_coding	hypothetical protein && -	-
H6G84_RS06900	3962.68086216797	4075.96466531634	3360.27089843619	1672.32727532124	2674.00364142534	1401.79867314672	3799.63880864017	1916.0431966311	0.98804245917938	9.31634459195126e-06	0.000105005555045282	H6G84_RS06900	NC_999999999.1	1337588	1338961	+	1374	protein_coding	AAA family ATPase && PF13175:AAA ATPase domain	-
H6G84_RS13725	137.375630194964	103.516562928669	112.879493705302	52.5126922202323	52.8059542634417	55.6812016511241	117.923895609645	53.6666160449327	1.13436166529927	9.68740048843021e-06	0.000108704635569288	H6G84_RS13725	NC_999999999.1	2723054	2723404	-	351	protein_coding	type II toxin-antitoxin system PemK/MazF family toxin && PF02452:PemK-like, MazF-like toxin of type II toxin-antitoxin system	-
H6G84_RS04885	1323.25055555443	1366.61770097175	1253.46781069768	848.281951249906	828.042304088437	648.637156076253	1314.44535574129	774.987137138198	0.762460245895031	9.96956782091224e-06	0.000111378079267989	H6G84_RS04885	NC_999999999.1	961847	962083	+	237	protein_coding	hypothetical protein && -	-
H6G84_RS13405	2756.60363825042	2209.68047790043	2016.66796963054	1405.72437635699	1419.01957946227	967.094554993208	2327.65069526046	1263.94617027082	0.881056891174607	1.00564935739428e-05	0.000111856437296136	secE	NC_999999999.1	2660042	2660332	-	291	protein_coding	preprotein translocase subunit SecE && -	-
H6G84_RS13465	110.102527141552	114.465430161509	73.287432480308	40.3943786309479	46.0647686127896	36.1439379138876	99.2851299277896	40.8676950525417	1.2798498302727	1.03649591042225e-05	0.000114640952814594	H6G84_RS13465	NC_999999999.1	2674960	2675811	+	852	protein_coding	trypsin-like peptidase domain-containing protein && -	-
H6G84_RS07345	429.298844359263	399.135978215348	316.736489799952	671.556544739509	729.171581212205	617.377534096674	381.723770791521	672.701886682796	-0.818476142879627	1.03972472978535e-05	0.000114640952814594	H6G84_RS07345	NC_999999999.1	1424041	1424790	+	750	protein_coding	response regulator transcription factor && PF00072:Response regulator receiver domain|PF00486:Transcriptional regulatory protein, C terminal	Response_reg
H6G84_RS05550	702.029874893382	810.216175230159	556.816009994064	1345.13280841057	997.695476296515	1586.42581546361	689.687353372535	1309.75136672356	-0.926315282659378	1.11887795937622e-05	0.000122834394154896	H6G84_RS05550	NC_999999999.1	1084429	1085790	-	1362	protein_coding	ammonium transporter && PF00909:Ammonium Transporter Family	Ammonium_transp
H6G84_RS03795	119.193561492689	135.367813060567	124.672873644662	45.4436759598164	33.7059282532607	77.1721917620843	126.411416065973	52.1072653250538	1.27085223215954	1.20094016465932e-05	0.000131275183516208	H6G84_RS03795	NC_999999999.1	748441	749181	+	741	protein_coding	hypothetical protein && -	-
H6G84_RS00645	660.615162849312	829.127854995973	571.136542777572	1372.39901398645	961.742486159704	1755.4231467907	686.959853540953	1363.18821564562	-0.989575953014636	1.24020671908712e-05	0.000134985589682615	H6G84_RS00645	NC_999999999.1	126119	128299	+	2181	protein_coding	AMIN domain-containing protein && PF00263:Bacterial type II and III secretion system protein|PF11741:AMIN domain|PF03958:Bacterial type II/III secretion system short domain	-
H6G84_RS07010	76.7687345207152	99.5351566621816	102.770882328708	48.4732543571375	24.7176807190578	38.0976642876112	93.0249245038682	37.0961997879355	1.32149515888503	1.27685479028734e-05	0.000138380502058491	era	NC_999999999.1	1354719	1355654	-	936	protein_coding	GTPase Era && PF07650:KH domain|PF01926:50S ribosome-binding GTPase	-
H6G84_RS09865	36.3641374045493	42.8001173647381	17.6900699090399	92.9070708511802	134.823713013043	58.6117912117096	32.2847748927758	95.4475250253108	-1.570858935121	1.29293650255591e-05	0.000139527105126884	H6G84_RS09865	NC_999999999.1	1939583	1941001	-	1419	protein_coding	circularly permuted type 2 ATP-grasp protein && PF14403:Circularly permuted ATP-grasp type 2	-
H6G84_RS11815	621.220680661051	668.876252769861	464.996123323333	332.243764239546	331.44162782373	318.457398916955	585.031018918081	327.380930326744	0.836637700381758	1.38792270914293e-05	0.00014914288094858	H6G84_RS11815	NC_999999999.1	2344043	2345341	-	1299	protein_coding	hypothetical protein && -	-
H6G84_RS10795	908.093320185828	1114.79375461643	820.482290066896	535.22551686006	584.236089723185	541.182205521452	947.78978828972	553.547937368232	0.775670621192918	1.52020771316161e-05	0.000162668639686828	H6G84_RS10795	NC_999999999.1	2133038	2133475	+	438	protein_coding	peptidylprolyl isomerase && PF00160:Cyclophilin type peptidyl-prolyl cis-trans isomerase/CLD	Pro_isomerase
H6G84_RS07045	649.503898642367	690.773987235541	693.282263578086	382.736737528231	416.829979398657	434.704118153513	677.853383151998	411.423611693467	0.720474032965809	1.71276569793109e-05	0.00018250310125854	H6G84_RS07045	NC_999999999.1	1361115	1361354	+	240	protein_coding	DUF3134 domain-containing protein && -	-
H6G84_RS01925	324.246891857231	385.201056282643	309.155031267506	205.001471552061	146.059022430796	197.326363746089	339.534326469127	182.795619242982	0.890658160952667	1.79597150282282e-05	0.000190385082301511	H6G84_RS01925	NC_999999999.1	372728	373948	+	1221	protein_coding	alanine racemase && PF00842:Alanine racemase, C-terminal domain|PF01168:Alanine racemase, N-terminal domain	Ala_racemase_N
H6G84_RS09280	292.933329092203	270.735626121134	247.660978726558	157.538076660697	141.564898663695	151.413793963583	270.443311313298	150.172256429325	0.847031241771099	1.80175156752219e-05	0.000190385082301511	grxD	NC_999999999.1	1816389	1816712	+	324	protein_coding	Grx4 family monothiol glutaredoxin && PF00462:Glutaredoxin	-
H6G84_RS12020	112.12275699736	110.484023895022	136.466253584022	61.6014274121955	30.3353354279346	61.5423807722951	119.691011492135	51.1597145374751	1.22047103622726	2.06838932057768e-05	0.00021765291771722	H6G84_RS12020	NC_999999999.1	2389995	2390513	-	519	protein_coding	hypothetical protein && -	-
H6G84_RS12095	18.1820687022746	11.9442187994618	11.7933799393599	47.4633948913638	46.0647686127896	39.0745274744731	13.9732224803654	44.2008969928755	-1.66784823830928	2.13611454174879e-05	0.000223850680903923	H6G84_RS12095	NC_999999999.1	2411229	2411429	+	201	protein_coding	DUF2811 domain-containing protein && -	-
H6G84_RS05040	42.4248269719742	36.8280079650072	35.3801398180797	80.7887572618958	92.1295372255791	86.9408236307026	38.2109915850204	86.6197060393925	-1.18258444934643	2.21779899398059e-05	0.000231454248919127	H6G84_RS05040	NC_999999999.1	990567	991130	+	564	protein_coding	NAD(P)H-dependent oxidoreductase && PF03358:NADPH-dependent FMN reductase	FMN_red
H6G84_RS13290	158.588043680951	184.140039825036	138.99340642817	81.7986167276695	92.1295372255791	48.8431593430913	160.573829978052	74.2571044321133	1.11592537861865	2.29412167670549e-05	0.000238438220169062	H6G84_RS13290	NC_999999999.1	2637113	2638792	-	1680	protein_coding	DUF3352 domain-containing protein && PF11832:Protein of unknown function (DUF3352)	-
H6G84_RS11075	478.794475826566	342.400938917905	567.767005652041	268.622617895804	249.423869074129	221.747943417635	462.987473465504	246.598143462522	0.910161905909399	2.55672753886262e-05	0.000264647389328801	rpsD	NC_999999999.1	2185475	2186083	+	609	protein_coding	30S ribosomal protein S4 && PF01479:S4 domain|PF00163:Ribosomal protein S4/S9 N-terminal domain	S4
H6G84_RS04655	228.285973706337	201.061016457607	263.666280072832	131.281730550581	107.858970410434	131.876530226347	231.004423412259	123.672410395787	0.901047760200496	2.77454308454662e-05	0.000286026067577652	kdpA	NC_999999999.1	915723	917396	-	1674	protein_coding	potassium-transporting ATPase subunit KdpA && PF03814:Potassium-transporting ATPase A subunit	-
H6G84_RS01645	1245.47170610581	1157.59387198117	1126.26778420887	764.463615590689	571.877249363656	768.791328060257	1176.44445409862	701.710731004867	0.744637996379801	2.89975186214369e-05	0.000297723511028194	H6G84_RS01645	NC_999999999.1	329351	329755	-	405	protein_coding	AbrB family transcriptional regulator && PF14250:AbrB-like transcriptional regulator	-
H6G84_RS00025	73.7383897370027	91.5723441292071	81.7112752941365	153.498638797602	159.5413937321	161.182425832201	82.3406697201154	158.074152787301	-0.940845324806341	2.91535768202116e-05	0.000298118833935712	H6G84_RS00025	NC_999999999.1	3296	5173	-	1878	protein_coding	penicillin-binding protein && PF00912:Transglycosylase|PF00905:Penicillin binding protein transpeptidase domain	-
H6G84_RS04325	73.7383897370027	96.5491019623162	32.8529869739312	166.62681185266	126.958996420615	214.909901109602	67.7134928910834	169.498569794292	-1.3327051878514	3.16279878013467e-05	0.000322122799454679	sufR	NC_999999999.1	851056	851700	+	645	protein_coding	iron-sulfur cluster biosynthesis transcriptional regulator SufR && PF13412:Winged helix-turn-helix DNA-binding	-
H6G84_RS07665	55.5563210347281	36.8280079650072	50.543056882971	13.1281730550581	12.3588403595289	20.5141269240984	47.6424619609021	15.3337134462284	1.6287010590007	3.19073301715523e-05	0.000322819384344082	H6G84_RS07665	NC_999999999.1	1484178	1484531	+	354	protein_coding	DUF86 domain-containing protein && PF01934:Protein of unknown function DUF86	-
H6G84_RS11060	45.4551717556866	50.7629298977126	54.7549782898853	95.9366492485013	156.170800906774	91.8251395650117	50.3243599810948	114.644196573429	-1.18180583042327	3.19509721886296e-05	0.000322819384344082	H6G84_RS11060	NC_999999999.1	2183363	2184856	-	1494	protein_coding	UDP-N-acetylmuramoyl-L-alanyl-D-glutamate--2%2C6-diaminopimelate ligase && PF08245:Mur ligase middle domain|PF01225:Mur ligase family, catalytic domain|PF02875:Mur ligase family, glutamate ligase domain	-
H6G84_RS01770	771.727804918768	324.484610718712	977.165766404106	176.725406510397	119.094279828188	200.256953306674	691.126060680529	165.358879881753	2.06297072824749	3.61486368802315e-05	0.000363781520350266	H6G84_RS01770	NC_999999999.1	355790	356398	+	609	protein_coding	50S ribosomal protein L3 && PF00297:Ribosomal protein L3	-
H6G84_RS06730	2668.72363952276	2970.1290747995	2324.98061661667	1700.60334036291	1240.37815971999	1739.79333580091	2654.61111031297	1560.25827862794	0.766244718986933	3.89581616253079e-05	0.00039050552522443	H6G84_RS06730	NC_999999999.1	1299567	1299956	+	390	protein_coding	hypothetical protein && -	-
H6G84_RS05360	305.054708227052	291.638009020192	428.773599223871	583.698771217197	628.053796452424	579.279869809063	341.822105490372	597.010812492895	-0.802294670895836	4.50229376368775e-05	0.000449520353728824	H6G84_RS05360	NC_999999999.1	1051746	1053479	-	1734	protein_coding	GAF domain-containing protein && PF02518:Histidine kinase-, DNA gyrase B-, and HSP90-like ATPase|PF00512:His Kinase A (phospho-acceptor) domain|PF13492:GAF domain	HATPase_c
H6G84_RS03975	175.759997455322	185.135391391658	154.156323493062	283.770509882409	305.600416162897	296.966408805995	171.683904113347	295.445778283767	-0.784540097680002	4.57845933771333e-05	0.000454007257773155	H6G84_RS03975	NC_999999999.1	781493	781924	+	432	protein_coding	transcriptional repressor && PF01475:Ferric uptake regulator family	FUR
H6G84_RS02430	14.1416089906581	13.9349219327054	12.6357642207428	39.3845191651742	49.4353614381156	36.1439379138876	13.5707650480354	41.6546061723925	-1.61774386925501	4.5830385642716e-05	0.000454007257773155	H6G84_RS02430	NC_999999999.1	466932	468410	+	1479	protein_coding	ABC transporter substrate-binding protein && PF13379:NMT1-like family	-
H6G84_RS03760	2019.21974088039	2354.0064550606	1766.47983805984	1181.53557495523	789.842252068075	1388.12258853066	2046.56867800027	1119.83347185132	0.869237839780058	4.7639766575435e-05	0.000470095128542036	H6G84_RS03760	NC_999999999.1	741468	743297	+	1830	protein_coding	ribonuclease J && PF07521:Zn-dependent metallo-hydrolase RNA specificity domain|PF00753:Metallo-beta-lactamase superfamily	Lactamase_B
H6G84_RS01220	146.466664546101	136.363164627189	138.151022146787	277.711353087767	202.235569519564	284.267187376792	140.326950440026	254.738036661374	-0.862157809538511	5.17917559921536e-05	0.000507145852547776	H6G84_RS01220	NC_999999999.1	248509	249426	-	918	protein_coding	hypothetical protein && -	-
H6G84_RS07525	244.447812552804	253.814649488563	227.44375597337	132.291590016354	137.070774896593	145.552614842412	241.902072671579	138.304993251787	0.805555656410973	5.17944699565749e-05	0.000507145852547776	rfbG	NC_999999999.1	1454908	1456014	+	1107	protein_coding	CDP-glucose 4%2C6-dehydratase && PF16363:GDP-mannose 4,6 dehydratase	-
H6G84_RS01410	3210.14524087938	3529.51665524096	3030.05626013411	2053.04429391793	2281.89134274575	1870.6930028404	3256.57271875148	2068.54287983469	0.654839346658029	5.23948952557074e-05	0.000511051747571054	H6G84_RS01410	NC_999999999.1	284461	284733	-	273	protein_coding	hypothetical protein && -	-
H6G84_RS11150	456.571947412675	330.456720118443	520.593485894601	219.139504072892	285.37685921094	194.395774185503	435.874051141906	232.970712489779	0.906388332858843	5.29501319425246e-05	0.000514488638338093	H6G84_RS11150	NC_999999999.1	2198567	2200156	-	1590	protein_coding	phosphoglycerate dehydrogenase && PF02826:D-isomer specific 2-hydroxyacid dehydrogenase, NAD binding domain|PF01842:ACT domain|PF00389:D-isomer specific 2-hydroxyacid dehydrogenase, catalytic domain	2-Hacid_dh_C
H6G84_RS01905	248.48827226442	221.963399356665	215.65037603401	414.042380967216	310.094539929998	591.002228051405	228.700682551698	438.379716316206	-0.940531246569353	5.37865865087694e-05	0.0005206213106345	rpsI	NC_999999999.1	370213	370620	+	408	protein_coding	30S ribosomal protein S9 && PF00380:Ribosomal protein S9/S16	-
H6G84_RS08370	1993.96686768279	2407.75543965817	1930.74477292949	2972.01640777199	3372.83988720962	4459.38044802424	2110.82236009015	3601.41224766862	-0.770940183769983	5.48175359023657e-05	0.000528582779651709	H6G84_RS08370	NC_999999999.1	1635715	1635942	-	228	protein_coding	photosystem I reaction center subunit IV && -	-
H6G84_RS00385	918.19446946487	949.565394557213	776.678307434988	1492.57229041352	1877.42020370662	1200.56485665318	881.47939048569	1523.51911692444	-0.789394413869862	5.61725578917143e-05	0.000539596995505256	H6G84_RS00385	NC_999999999.1	69815	70780	+	966	protein_coding	protochlorophyllide reductase && PF00106:short chain dehydrogenase	adh_short
H6G84_RS05985	59.5967807463447	74.6513674966362	58.9668996967995	158.54793612647	134.823713013043	103.547497807354	64.4050159799268	132.306382315622	-1.03962504102188	5.66018571467661e-05	0.000541669093298863	H6G84_RS05985	NC_999999999.1	1164173	1165360	-	1188	protein_coding	metallophosphoesterase && PF00149:Calcineurin-like phosphoesterase	Metallophos
H6G84_RS06200	75.758619592811	68.6792580969053	46.3311354760568	155.518357729149	89.8824753420284	188.534595064333	63.5896710552577	144.645142711837	-1.19366040084908	5.73635429525281e-05	0.00054689452980305	H6G84_RS06200	NC_999999999.1	1201283	1201738	-	456	protein_coding	hypothetical protein && -	-
H6G84_RS11350	112.12275699736	122.428242694483	62.3364368223309	240.34655285414	353.912246659237	129.922803852623	98.9624788380582	241.393867788667	-1.28828505972846	5.80521452049468e-05	0.000551386667564588	H6G84_RS11350	NC_999999999.1	2247842	2248870	-	1029	protein_coding	chlorophyll a/b binding light-harvesting protein && PF00421:Photosystem II protein	-
H6G84_RS06170	582.836313400693	570.336447674301	549.234551461618	922.001692251386	817.930525612458	941.696112134801	567.469104178871	893.876109999548	-0.656085906993439	6.1407645840879e-05	0.000581081305419661	H6G84_RS06170	NC_999999999.1	1195450	1196556	+	1107	protein_coding	putative lipid II flippase FtsW && PF01098:Cell cycle protein	-
H6G84_RS03180	168.689192959993	161.246953792734	152.471554930296	260.543742169614	255.041523783006	324.318578038126	160.802567227674	279.967947996915	-0.801772052813317	6.73267005928803e-05	0.00063472309555221	H6G84_RS03180	NC_999999999.1	625142	625513	+	372	protein_coding	helix-turn-helix transcriptional regulator && PF13443:Cro/C1-type HTH DNA-binding domain	-
H6G84_RS04515	128.284595843827	130.391055227458	112.037109423919	201.971893154739	239.312090598151	212.956174735878	123.570920165068	218.080052829589	-0.820444692262101	7.80750714843743e-05	0.000733327338090271	H6G84_RS04515	NC_999999999.1	890823	891563	+	741	protein_coding	pirin-like bicupin family protein && PF02678:Pirin	-
H6G84_RS10960	3282.87351568848	3173.18079439035	2981.19797181391	5059.39592352622	5439.01328913449	4239.58623098033	3145.75076063091	4912.66514788035	-0.643085036584968	8.00070653200703e-05	0.000748700803142798	H6G84_RS10960	NC_999999999.1	2165726	2167321	+	1596	protein_coding	iron uptake porin && PF04966:Carbohydrate-selective porin, OprB family|PF00395:S-layer homology domain	-
H6G84_RS13395	1610.12319507921	1562.70195959625	1662.02418716836	997.741152184413	1162.85452473749	935.83493301363	1611.61644728128	1032.14353664518	0.643358336712976	8.20569301057016e-05	0.000765060201279629	rplK	NC_999999999.1	2658983	2659408	-	426	protein_coding	50S ribosomal protein L11 && PF00298:Ribosomal protein L11, RNA binding domain|PF03946:Ribosomal protein L11, N-terminal domain	-
H6G84_RS02750	53.5360911789198	49.7675783310908	58.1245154154167	287.809947745504	94.3765991091298	382.930369249836	53.8093949751424	255.038972034823	-2.24505796464023	8.2747556489913e-05	0.000768673272008862	H6G84_RS02750	NC_999999999.1	542603	543022	+	420	protein_coding	adenosylmethionine decarboxylase && PF02675:S-adenosylmethionine decarboxylase	-
H6G84_RS08395	25.2528731976037	39.8140626648727	35.3801398180797	10.098594657737	12.3588403595289	5.86117912117096	33.4823585601853	9.43953804614561	1.84033075392592	8.45504840228788e-05	0.000782554844824893	H6G84_RS08395	NC_999999999.1	1639645	1640382	-	738	protein_coding	metal ABC transporter ATP-binding protein && PF00005:ABC transporter	ABC_tran
H6G84_RS09780	426.26849957555	494.689728611043	183.639773341461	824.045324071337	678.612688832314	820.565076963934	368.199333842685	774.407696622529	-1.07468326693358	8.8958538443876e-05	0.000820359467249707	H6G84_RS09780	NC_999999999.1	1925246	1926067	-	822	protein_coding	phycobilisome linker polypeptide && PF01383:CpcD/allophycocyanin linker domain|PF00427:Phycobilisome Linker polypeptide	-
H6G84_RS06180	351.519994910643	432.97793148049	316.736489799952	208.031049949382	211.223817053767	225.655396165082	367.078138730362	214.970087722743	0.770671532913233	9.13769662843797e-05	0.000839608646728938	H6G84_RS06180	NC_999999999.1	1197331	1198701	+	1371	protein_coding	cytochrome c biogenesis protein && PF05140:ResB-like family	-
H6G84_RS05905	74.7485046649069	80.6234768963671	77.4993538872222	31.3056434389846	35.9529901368114	39.0745274744731	77.6237784828321	35.4443870167563	1.13059909269179	9.32480794842414e-05	0.00085370804899652	H6G84_RS05905	NC_999999999.1	1148806	1149090	+	285	protein_coding	hypothetical protein && -	-
H6G84_RS05240	274.751260389928	257.79605575505	315.894105518569	434.23957028269	547.159568644598	439.588434087822	282.813807221182	473.66252433837	-0.742031597883381	9.37629455031616e-05	0.00085533392012956	H6G84_RS05240	NC_999999999.1	1025682	1026998	+	1317	protein_coding	glutamyl-tRNA reductase && PF00745:Glutamyl-tRNAGlu reductase, dimerisation domain|PF05201:Glutamyl-tRNAGlu reductase, N-terminal domain|PF01488:Shikimate / quinate 5-dehydrogenase	-
H6G84_RS00655	1692.95261916735	1766.74903075372	1742.89307818112	992.691854855545	835.907020680864	1299.22803852623	1734.19824270073	1042.60897135421	0.733534302392456	9.71862444381475e-05	0.000879959827799124	hflX	NC_999999999.1	129204	130790	-	1587	protein_coding	GTPase HflX && PF01926:50S ribosome-binding GTPase|PF16360:GTP-binding GTPase Middle Region|PF13167:GTP-binding GTPase N-terminal	-
H6G84_RS03535	29.2933329092203	38.8187110982508	41.2768297877597	78.7690383303484	66.2883255647459	101.59377143363	36.4629579317436	82.2170451095748	-1.17167813393433	9.74271402261611e-05	0.000879959827799124	H6G84_RS03535	NC_999999999.1	691693	693288	+	1596	protein_coding	glycoside hydrolase family 57 protein && PF03065:Glycosyl hydrolase family 57|PF09210:Domain of unknown function (DUF1957)	-
H6G84_RS02820	215.154479643583	270.735626121134	265.351048635598	137.340887345223	155.047269964999	139.691435721241	250.413718133438	144.026531010488	0.799732668481486	9.75034351780575e-05	0.000879959827799124	H6G84_RS02820	NC_999999999.1	555890	557476	-	1587	protein_coding	glucose-6-phosphate isomerase && PF00342:Phosphoglucose isomerase	-
H6G84_RS10500	51.5158613231115	70.669961230149	65.7059739478623	13.1281730550581	22.4706188355071	35.1670747270258	62.6305988337076	23.5886222058636	1.40564527395761	0.000103885118822986	0.000934229295514516	H6G84_RS10500	NC_999999999.1	2070389	2070601	-	213	protein_coding	hypothetical protein && -	-
H6G84_RS02335	336.368270992081	423.024415814272	376.545773778134	643.280479697845	598.841991966264	582.210459369649	378.646153528162	608.110977011253	-0.683452556312658	0.000106167734691275	0.000951382951155733	H6G84_RS02335	NC_999999999.1	448872	449288	-	417	protein_coding	hypothetical protein && -	-
H6G84_RS07200	595.967807463447	524.550275609697	495.321957453116	304.977558663657	379.75345832007	292.082092871686	538.613346842087	325.604369951804	0.726884980651799	0.00010661936845445	0.000952065909860866	H6G84_RS07200	NC_999999999.1	1393972	1395549	+	1578	protein_coding	EAL domain-containing protein && PF12792:CSS motif domain associated with EAL|PF00563:EAL domain	EAL
H6G84_RS01855	367.68183375711	276.707735520865	380.757695185048	740.22698841212	385.371113028947	1024.72948301806	341.715754821008	716.775861486374	-1.06913357264245	0.000108354516789582	0.000964165103783792	H6G84_RS01855	NC_999999999.1	363869	364312	+	444	protein_coding	50S ribosomal protein L15 && PF00828:Ribosomal proteins 50S-L15, 50S-L18e, 60S-L27A	-
H6G84_RS12515	323.236776929327	351.359103017501	324.317948332397	543.304392586249	506.712454740685	526.529257718524	332.971276093075	525.515368348486	-0.658760379679321	0.000112274852106495	0.00099545402526801	H6G84_RS12515	NC_999999999.1	2497461	2497658	-	198	protein_coding	hypothetical protein && -	-
H6G84_RS03365	1952.55215563872	1877.23305464875	1633.38312160135	1244.1468618332	1216.78400994271	1032.54438851295	1821.0561106296	1164.49175342962	0.645031362486157	0.000112655877465268	0.00099545402526801	H6G84_RS03365	NC_999999999.1	656110	656619	+	510	protein_coding	hypothetical protein && -	-
H6G84_RS07870	706.070334604999	691.769338802162	540.81070864779	1131.04260166654	870.7364798759	1258.19978467803	646.216794018317	1086.65962207349	-0.750971600592456	0.000118784207799021	0.00104596094089694	H6G84_RS07870	NC_999999999.1	1525249	1525905	+	657	protein_coding	hypothetical protein && -	-
H6G84_RS11885	6754.63852289503	9035.80152179285	5259.00506867313	4085.89139852038	4270.54110968812	4052.02849910286	7016.48170445367	4136.15366910379	0.762384314513861	0.000124365155384197	0.00109131499672777	gltB	NC_999999999.1	2356550	2361160	-	4611	protein_coding	glutamate synthase large subunit && PF00310:Glutamine amidotransferases class-II|PF01493:GXGXG motif|PF01645:Conserved region in glutamate synthase|PF04898:Glutamate synthase central domain	GATase_2
H6G84_RS02960	268.690570822503	354.345157717367	283.88350282602	185.81414170236	176.394357858731	169.974194513958	302.306410455297	177.39423135835	0.768673445023101	0.000126332894785452	0.0011047593833652	H6G84_RS02960	NC_999999999.1	583230	583940	-	711	protein_coding	hypothetical protein && -	-
H6G84_RS00125	105.051952502031	106.502617628534	118.776183674982	56.5521300833271	35.9529901368114	66.4266967066042	110.110251268516	52.9772723089142	1.04994512269989	0.000131425858328693	0.00114534699904318	hypF	NC_999999999.1	23213	25525	+	2313	protein_coding	carbamoyltransferase HypF && PF00708:Acylphosphatase|PF07503:HypF finger|PF01300:Telomere recombination	Sua5_yciO_yrdC
H6G84_RS04445	315.155857506094	303.582227819654	352.959013899414	172.685968647302	112.353094177536	228.585985725667	323.899033075054	171.208349516835	0.917079361433727	0.00013622280647417	0.00118308574389895	H6G84_RS04445	NC_999999999.1	874997	875227	-	231	protein_coding	DNA-directed RNA polymerase subunit omega && -	-
H6G84_RS00480	1305.06848685216	1158.58922354779	1010.01875337804	733.157972151704	805.57168525293	587.094775303958	1157.89215459266	708.608144236197	0.708647921190159	0.000141558710543086	0.00122523170627053	H6G84_RS00480	NC_999999999.1	89286	89978	+	693	protein_coding	hypothetical protein && -	-
H6G84_RS01495	123.234021204306	113.470078594887	101.086113765942	67.6605842068377	50.558892379891	52.7506120905386	112.596737855045	56.9900295590891	0.979063895602068	0.000144026603077926	0.00124235192314837	H6G84_RS01495	NC_999999999.1	300503	301414	+	912	protein_coding	alpha/beta hydrolase && PF12697:Alpha/beta hydrolase family	-
H6G84_RS10595	38.3843672603576	33.8419532651418	49.7006726015882	13.1281730550581	12.3588403595289	16.6066741766511	40.6423310423625	14.0312291970793	1.53420054825495	0.000148609888312458	0.00127754127715387	H6G84_RS10595	NC_999999999.1	2086405	2090472	-	4068	protein_coding	choice-of-anchor I family protein && PF02872:5'-nucleotidase, C-terminal domain|PF13946:Domain of unknown function (DUF4214)	-
H6G84_RS12055	692.938840542245	787.323089197857	303.258341297826	1971.24567719026	2268.40897144444	1438.91947424747	594.506757012643	1892.85804096072	-1.67119185820699	0.000150408094363483	0.00128863151116822	H6G84_RS12055	NC_999999999.1	2402087	2402593	-	507	protein_coding	chemotaxis protein CheW && PF01584:CheW-like domain	-
H6G84_RS03635	491.92596988932	515.592111510101	519.751101613218	329.214185842225	289.870982978042	345.809568149087	509.08972767088	321.631578989785	0.661780840451443	0.000159160430505179	0.00135902643690617	H6G84_RS03635	NC_999999999.1	713741	716995	+	3255	protein_coding	efflux RND transporter permease subunit && PF00873:AcrB/AcrD/AcrF family	ACR_tran
H6G84_RS02785	16.1618388464664	10.94886723284	8.4238428138285	45.4436759598164	34.829459195036	29.3058956058548	11.8448496310449	36.5263435869024	-1.63736658465406	0.000161998594772775	0.00137861891390523	H6G84_RS02785	NC_999999999.1	548749	549753	+	1005	protein_coding	aromatic ring-hydroxylating dioxygenase subunit alpha && PF00355:Rieske [2Fe-2S] domain	-
H6G84_RS12185	523.239532654348	642.997112037693	537.441171522258	349.411375157699	333.68868970728	381.953506062974	567.892605404767	355.017856975985	0.676932343058817	0.000162991277966431	0.00138242769539421	H6G84_RS12185	NC_999999999.1	2429726	2430796	-	1071	protein_coding	hypothetical protein && -	-
H6G84_RS07930	21.2124134859871	51.7582814643345	58.1245154154167	87.8577735223117	91.0060062838038	131.876530226347	43.6984034552461	103.580103344154	-1.23893030175853	0.000170451776027984	0.00143541222781819	H6G84_RS07930	NC_999999999.1	1536605	1536677	+	73	protein_coding	tRNA-Ile && -	-
H6G84_RS12130	209.093790076158	246.847188522211	224.916603129221	126.232433221712	134.823713013043	139.691435721241	226.95252724253	133.582527318665	0.764583858792994	0.000170451795530117	0.00143541222781819	H6G84_RS12130	NC_999999999.1	2418973	2419404	+	432	protein_coding	hypothetical protein && -	-
H6G84_RS03885	1182.84458057576	1324.81293517364	1276.21218629502	1879.34846580485	1970.67327187397	1812.08121162869	1261.28990068147	1887.36764976917	-0.581321614744973	0.000170936314196015	0.00143541222781819	H6G84_RS03885	NC_999999999.1	761012	761371	-	360	protein_coding	tetratricopeptide repeat protein && PF14559:Tetratricopeptide repeat	-
H6G84_RS00150	631.321829940092	636.029651071341	546.70739861747	406.9733647068	384.247582087171	367.300558260047	604.686293209634	386.173835018006	0.646412079738831	0.000182324824201366	0.0015259925880352	H6G84_RS00150	NC_999999999.1	27950	28270	-	321	protein_coding	hypothetical protein && -	-
H6G84_RS02500	20.2022985580829	12.9395703660836	19.3748384718055	48.4732543571375	35.9529901368114	54.7043384642623	17.5055691319907	46.3768609860704	-1.40591993804297	0.000197778881529182	0.00164989224854607	H6G84_RS02500	NC_999999999.1	479113	480405	-	1293	protein_coding	CO2 hydration protein && PF10216:CO2 hydration protein (ChpXY)	-
H6G84_RS11305	72.7282748090986	50.7629298977126	58.9668996967995	27.2662055758898	24.7176807190578	26.3753060452693	60.8193681345369	26.1197307800723	1.21718149926544	0.000200474863884015	0.0016668991960979	modA	NC_999999999.1	2239288	2240103	+	816	protein_coding	molybdate ABC transporter substrate-binding protein && PF13531:Bacterial extracellular solute-binding protein	-
H6G84_RS10645	322.226662001423	224.949454056531	251.030515852089	127.242292687486	191.00026010181	108.431813741663	266.068877303348	142.224788843653	0.906617559678863	0.000212925331020471	0.00176463607669253	H6G84_RS10645	NC_999999999.1	2101806	2103065	+	1260	protein_coding	zinc ribbon domain-containing protein && -	-
H6G84_RS03770	95.960918150894	110.484023895022	106.140419454239	49.4831138229112	55.0530161469924	57.6349280248478	104.195120500052	54.0570193315838	0.947140480756163	0.000215017411271318	0.00177616988594157	queF	NC_999999999.1	743717	744241	+	525	protein_coding	preQ(1) synthase && PF14489:QueF-like protein	-
H6G84_RS08670	129.294710771731	109.4886723284	111.194725142536	50.4929732886849	57.3000780305431	73.264739014637	116.659369414222	60.352596777955	0.947997204240443	0.000222100948572339	0.00182831475023792	H6G84_RS08670	NC_999999999.1	1700908	1702527	+	1620	protein_coding	NAD(P)/FAD-dependent oxidoreductase && -	-
H6G84_RS04480	270.710800678311	289.647305886949	304.943109860592	164.607092921113	157.29433184855	199.280090119813	288.433738808617	173.727171629825	0.730563830692134	0.000223451861786108	0.00182831475023792	H6G84_RS04480	NC_999999999.1	883258	886335	+	3078	protein_coding	alpha-mannosidase && PF01074:Glycosyl hydrolases family 38 N-terminal domain|PF07748:Glycosyl hydrolases family 38 C-terminal domain|PF09261:Alpha mannosidase middle domain	-
H6G84_RS01415	148.48689440191	143.330625593542	198.802690406353	87.8577735223117	101.117784759782	78.1490549489461	163.540070133935	89.0415377436799	0.882118724085306	0.000223938873362196	0.00182831475023792	H6G84_RS01415	NC_999999999.1	284871	285365	-	495	protein_coding	PAM68 family protein && PF11947:Protein of unknown function (DUF3464)	-
H6G84_RS08680	278.791720101545	189.116797658145	193.748384718056	138.350746810997	120.217810769963	106.478087367939	220.552300825915	121.682214982966	0.856935628953325	0.000224213677966875	0.00182831475023792	H6G84_RS08680	NC_999999999.1	1703484	1704311	-	828	protein_coding	M48 family metallopeptidase && PF01435:Peptidase family M48	Peptidase_M48
H6G84_RS03120	110.102527141552	102.521211362047	132.254332177107	62.6112868779692	59.5471399140938	59.5886543985714	114.959356893569	60.5823603968782	0.92637226225961	0.000225262734997166	0.00183098171779748	H6G84_RS03120	NC_999999999.1	613036	614237	+	1202	protein_coding	amidohydrolase && PF07687:Peptidase dimerisation domain|PF01546:Peptidase family M20/M25/M40	Peptidase_M20
H6G84_RS06215	1164.66251187348	1167.54738764739	907.24787104933	735.177691083252	684.230343541191	652.5446088237	1079.81925685673	690.650881149381	0.644261178783093	0.000236370775608595	0.00191513190716741	H6G84_RS06215	NC_999999999.1	1203006	1204301	+	1296	protein_coding	adenylosuccinate lyase && PF00206:Lyase|PF10397:Adenylosuccinate lyase C-terminus	-
H6G84_RS08095	2006.08824681764	1797.604929319	1879.35933176514	2876.07975852349	2652.65655353161	2845.6024633285	1894.35083596726	2791.4462584612	-0.559405809645133	0.000240502427656769	0.00194240177241263	H6G84_RS08095	NC_999999999.1	1567676	1569970	-	2295	protein_coding	bifunctional (p)ppGpp synthetase/guanosine-3'%2C5'-bis(diphosphate) 3'-pyrophosphohydrolase && PF13291:ACT domain|PF02824:TGS domain|PF13328:HD domain|PF04607:Region found in RelA / SpoT proteins	-
H6G84_RS07935	1164.66251187348	1489.04594366624	1030.23597613123	1944.98933108014	1839.22015168626	2040.66719735436	1227.98147722365	1941.62556004025	-0.661454662766766	0.000248552192848741	0.00200104241607749	H6G84_RS07935	NC_999999999.1	1536722	1537258	-	537	protein_coding	hypothetical protein && -	-
H6G84_RS04150	36.3641374045493	56.7350392974435	85.9231967010507	23.226767712795	23.5941497772825	23.4447164846838	59.6741244676812	23.4218779915871	1.35632979569738	0.000256352184853592	0.0020573074075592	H6G84_RS04150	NC_999999999.1	818867	819679	-	813	protein_coding	hypothetical protein && -	-
H6G84_RS03880	351.519994910643	368.280079650072	362.225240994625	522.097343805002	573.000780305431	564.626922006136	360.675105185114	553.241682038856	-0.616999862802073	0.00025865337696413	0.00206922701571304	H6G84_RS03880	NC_999999999.1	760772	760945	-	174	protein_coding	hypothetical protein && -	-
H6G84_RS10265	45.4551717556866	71.6653127967708	53.9125940085024	112.09440070088	88.758944400253	145.552614842412	57.0110261869866	115.468653314515	-1.02170317775849	0.000265212236242261	0.00211502588399489	H6G84_RS10265	NC_999999999.1	2025935	2026726	+	792	protein_coding	PD-(D/E)XK nuclease family protein && PF12705:PD-(D/E)XK nuclease superfamily	-
H6G84_RS00650	4649.55901314279	4257.11865044151	4512.65259536793	2854.87270974224	3405.4222845211	2495.88544243197	4473.11008631741	2918.72681223177	0.616131463179261	0.000273957400443053	0.00217791839349085	H6G84_RS00650	NC_999999999.1	128471	129106	-	636	protein_coding	peroxiredoxin && PF10417:C-terminal domain of 1-Cys peroxiredoxin|PF00578:AhpC/TSA family	-
H6G84_RS05180	333.337926208369	364.298673383585	323.475564051014	523.107203270775	494.353614381156	564.626922006136	340.370721214323	527.362579886022	-0.63255838852894	0.000275077120680971	0.0021799861813967	H6G84_RS05180	NC_999999999.1	1015496	1016818	+	1323	protein_coding	PDZ domain-containing protein && PF03572:Peptidase family S41|PF00595:PDZ domain (Also known as DHR or GLGF)	Peptidase_S41
H6G84_RS05790	280.811949957353	286.661251187083	282.198734263255	170.666249715755	199.988507636013	130.899667039485	283.22397846923	167.184808130418	0.763023206723258	0.000279070573923666	0.00220474447187046	purH	NC_999999999.1	1125886	1127427	-	1542	protein_coding	bifunctional phosphoribosylaminoimidazolecarboxamide formyltransferase/IMP cyclohydrolase && PF02142:MGS-like domain|PF01808:AICARFT/IMPCHase bienzyme	-
H6G84_RS08100	91.9204584392774	120.43753956124	123.830489363279	165.616952386886	199.988507636013	234.447164846838	112.062829121265	200.017541623246	-0.834163464443999	0.000283509452676457	0.00223285705586178	H6G84_RS08100	NC_999999999.1	1570400	1570849	+	450	protein_coding	hypothetical protein && -	-
H6G84_RS12935	362.631259117589	366.289376516828	205.541764657415	576.629754956781	520.194826041989	539.228479147728	311.487466763944	545.351020048833	-0.810443835227208	0.000290212664636259	0.00227857373844443	H6G84_RS12935	NC_999999999.1	2568763	2568858	+	96	protein_coding	photosystem II reaction center protein T && -	-
H6G84_RS13260	261.619766327174	242.865782255723	245.133825882409	158.54793612647	144.935491489021	156.298109897892	249.873124821769	153.260512504461	0.704209142335787	0.000307402210925204	0.00240608644106888	H6G84_RS13260	NC_999999999.1	2628873	2629415	+	543	protein_coding	acireductone dioxygenase && PF03079:ARD/ARD' family	-
H6G84_RS09585	1511.1319321446	1123.75191871603	1006.64921625251	2763.98535782261	2873.99214906136	1309.97353358171	1213.84435570438	2315.98368015523	-0.932105348815687	0.000310253329883831	0.00242093059872429	H6G84_RS09585	NC_999999999.1	1882985	1883362	-	378	protein_coding	plastocyanin && PF00127:Copper binding proteins, plastocyanin/azurin family	-
H6G84_RS01860	456.571947412675	411.08019701481	402.659686501002	658.428371684451	589.853744432061	706.272084101101	423.437276976162	651.518066739204	-0.622576690271676	0.000321166847907608	0.00249840222789477	secY	NC_999999999.1	364434	365753	+	1320	protein_coding	preprotein translocase subunit SecY && PF00344:SecY translocase	-
H6G84_RS05055	59.5967807463447	57.7303908640654	47.1735197574396	103.005665508917	86.5118825167023	130.899667039485	54.8335637892832	106.805738355035	-0.968152324228257	0.000324097378496251	0.00251348914943882	H6G84_RS05055	NC_999999999.1	992318	992548	-	231	protein_coding	hypothetical protein && -	-
H6G84_RS12045	2913.17145207556	3833.09888306062	1966.96729702895	5129.07622666461	6972.63302465785	3972.90258096705	2904.41254405504	5358.2039440965	-0.883602752409483	0.000326733016840965	0.00252620405703868	H6G84_RS12045	NC_999999999.1	2394932	2397790	-	2859	protein_coding	response regulator && PF02895:Signal transducing histidine kinase, homodimeric domain|PF01584:CheW-like domain|PF01627:Hpt domain|PF00072:Response regulator receiver domain|PF02518:Histidine kinase-, DNA gyrase B-, and HSP90-like ATPase	Response_reg
H6G84_RS04260	4225.31074342305	3947.56431322212	3610.4590300069	6076.32440556034	7208.57452243068	5036.70659145958	3927.77802888402	6107.20183981686	-0.636779587903561	0.000330849448617354	0.00255025593219943	sigA2	NC_999999999.1	837713	838675	+	963	protein_coding	circadian expression RNA polymerase sigma factor SigA2 && PF00140:Sigma-70 factor, region 1.2|PF04542:Sigma-70 region 2|PF04545:Sigma-70, region 4|PF04539:Sigma-70 region 3	Sigma70_r3
H6G84_RS02900	61.617010602153	65.6932033970399	53.0702097271196	20.1971893154739	26.9647426026085	32.2364851664403	60.1268079087708	26.4661390281742	1.18054094623312	0.000340319071102741	0.0026134038997537	H6G84_RS02900	NC_999999999.1	571471	572025	+	555	protein_coding	TolB family protein && PF07676:WD40-like Beta Propeller Repeat	PD40
H6G84_RS11915	8352.64033883939	7165.53592811046	7240.2928984856	5262.37767614674	5483.95452680551	4348.99490790885	7586.15638847848	5031.77570362037	0.592345109415127	0.000341102796064068	0.0026134038997537	tuf	NC_999999999.1	2366982	2368211	+	1230	protein_coding	elongation factor Tu && PF03144:Elongation factor Tu domain 2|PF03143:Elongation factor Tu C-terminal domain|PF00009:Elongation factor Tu GTP binding domain	GTP_EFTU
H6G84_RS05755	110.102527141552	121.432891127862	113.721877986685	50.4929732886849	52.8059542634417	77.1721917620843	115.085765418699	60.1570397714036	0.932326516611861	0.000345434100910181	0.00263746799562661	H6G84_RS05755	NC_999999999.1	1119803	1119982	+	180	protein_coding	DUF3285 domain-containing protein && -	-
H6G84_RS13365	109.092412213648	114.465430161509	95.189423796262	57.5619895491008	66.2883255647459	38.0976642876112	106.249088723806	53.982659800486	0.980701834062056	0.000346323676081886	0.00263746799562661	speE	NC_999999999.1	2654376	2655254	+	879	protein_coding	polyamine aminopropyltransferase && PF17284:Spermidine synthase tetramerisation domain|PF01564:Spermine/spermidine synthase domain	-
H6G84_RS09920	25.2528731976037	24.8837891655454	33.695371255314	6.05915679464218	6.74118565065213	11.7223582423419	27.9440112061544	8.17423356254541	1.76879510209022	0.000362857016863569	0.00275510597235333	H6G84_RS09920	NC_999999999.1	1951809	1952759	-	951	protein_coding	o-succinylbenzoate synthase && PF13378:Enolase C-terminal domain-like	-
H6G84_RS02090	60.6068956742488	48.772226764469	26.9562970042512	106.035243906238	83.1412896913763	97.6863186861827	45.445139814323	95.6209507612657	-1.08457821866327	0.000370662483857027	0.00280597032555648	H6G84_RS02090	NC_999999999.1	403792	404115	+	324	protein_coding	hypothetical protein && -	-
H6G84_RS11345	9.09103435113732	10.94886723284	11.7933799393599	29.2859245074372	73.0295112153981	14.6529478029274	10.6110938411124	38.9894611752542	-1.86476940213972	0.000371989810025951	0.00280763737567206	fldA	NC_999999999.1	2247145	2247657	-	513	protein_coding	flavodoxin FldA && PF00258:Flavodoxin	-
H6G84_RS04065	137.375630194964	160.251602226112	113.721877986685	198.942314757418	220.21206458797	319.434262103817	137.11637013592	246.196213816402	-0.84767237673068	0.000379891536440365	0.00285876835730791	H6G84_RS04065	NC_999999999.1	801545	801967	+	423	protein_coding	DUF4332 domain-containing protein && PF14229:Domain of unknown function (DUF4332)	-
H6G84_RS06990	407.076315945371	397.145275082105	342.85040252282	263.573320566935	197.741445752462	247.146386276042	382.357331183432	236.153717531813	0.692969286905776	0.000381341942237806	0.00286119279738189	rsfS	NC_999999999.1	1352413	1352832	-	420	protein_coding	ribosome silencing factor && PF02410:Ribosomal silencing factor during starvation	DUF143
H6G84_RS10670	290.913099236394	374.252189049803	334.426559708991	500.890295023754	677.489157890539	467.917466506815	333.197282665063	548.765639807036	-0.718748356447029	0.000385894894519373	0.00288681254425112	H6G84_RS10670	NC_999999999.1	2106546	2108177	+	1632	protein_coding	iron ABC transporter permease && PF00528:Binding-protein-dependent transport system inner membrane component	BPD_transp_1
H6G84_RS02975	75.758619592811	87.5909378627199	78.341738168605	146.429622537186	126.958996420615	151.413793963583	80.5637652080453	141.600804307128	-0.815442539122373	0.000407788718077602	0.00303476240975386	H6G84_RS02975	NC_999999999.1	585095	587317	+	2223	protein_coding	transglycosylase domain-containing protein && PF00912:Transglycosylase|PF00905:Penicillin binding protein transpeptidase domain|PF00498:FHA domain	FHA
H6G84_RS02000	697.989415181766	671.862307469726	726.135250552017	957.346773553465	1199.93104581608	1013.00712477571	698.662324401169	1056.76164804842	-0.596407007654579	0.000408065450207439	0.00303476240975386	H6G84_RS02000	NC_999999999.1	389173	389577	+	405	protein_coding	hypothetical protein && -	-
H6G84_RS12385	47.4754016114949	40.8094142314945	38.7496769436111	72.7098815357062	76.4001040407241	107.454950554801	42.3448309288668	85.5216453770771	-1.01882353735568	0.000417457997848546	0.00309372396832426	H6G84_RS12385	NC_999999999.1	2468647	2469315	+	669	protein_coding	PspA/IM30 family protein && PF04012:PspA/IM30 family	-
H6G84_RS01055	18.1820687022746	13.9349219327054	20.2172227531884	64.6310058095166	25.8412116608332	50.796885716815	17.4447377960562	47.0897010623883	-1.43294224021613	0.000419130345441093	0.00309372396832426	H6G84_RS01055	NC_999999999.1	216834	217043	-	210	protein_coding	hypothetical protein && -	-
H6G84_RS00365	3170.75075869112	3194.08317728941	2447.96872169856	4572.6436610233	4236.83518143486	4456.44985846365	2937.60088589303	4421.97623364061	-0.590296164896408	0.000419653408952502	0.00309372396832426	H6G84_RS00365	NC_999999999.1	67478	67738	+	261	protein_coding	hypothetical protein && -	-
H6G84_RS07020	707.080449532903	641.00640890445	754.776316119034	453.42690013239	470.759464603874	471.824919254262	700.954391518795	465.337094663509	0.591489566282291	0.000424578606971021	0.00312096042689423	moeB	NC_999999999.1	1356209	1357384	+	1176	protein_coding	molybdopterin-synthase adenylyltransferase MoeB && PF00899:ThiF family|PF00581:Rhodanese-like domain	Rhodanese
H6G84_RS06785	215.154479643583	246.847188522211	190.378847592524	136.331027879449	130.329589245941	124.061624731452	217.460171919439	130.240747285614	0.738347318645216	0.000442028111012233	0.00323125498148533	H6G84_RS06785	NC_999999999.1	1311334	1311798	+	465	protein_coding	DUF3122 domain-containing protein && PF11320:Protein of unknown function (DUF3122)	-
H6G84_RS03835	278.791720101545	321.498556018847	246.818594445175	187.833860633908	159.5413937321	169.974194513958	282.369623521855	172.449816293322	0.709520769909756	0.000442131497860965	0.00323125498148533	H6G84_RS03835	NC_999999999.1	754241	755419	+	1179	protein_coding	GuaB3 family IMP dehydrogenase-related protein && PF00478:IMP dehydrogenase / GMP reductase domain	-
H6G84_RS13100	17.1719537743705	14.9302734993272	17.6900699090399	56.5521300833271	23.5941497772825	54.7043384642623	16.5974323942459	44.9502061082906	-1.4414794089878	0.000446526376590044	0.00325333689007375	H6G84_RS13100	NC_999999999.1	2595684	2597033	-	1350	protein_coding	mechanosensitive ion channel && PF00924:Mechanosensitive ion channel|PF00027:Cyclic nucleotide-binding domain	cNMP_binding
H6G84_RS13170	72.7282748090986	93.5630472624508	91.8198866707307	51.5028327544586	46.0647686127896	25.3984428584075	86.03706958076	40.9886814085519	1.07510817777992	0.000447718680850054	0.00325333689007375	H6G84_RS13170	NC_999999999.1	2611737	2612084	+	348	protein_coding	TMEM165/GDT1 family protein && PF01169:Uncharacterized protein family UPF0016	-
H6G84_RS11185	24.2427582696995	15.9256250659491	21.9019913159541	55.5422706175534	52.8059542634417	40.0513906613349	20.6901248838676	49.46653851411	-1.25430014710579	0.000455713415431853	0.00330196920438622	lipA	NC_999999999.1	2205885	2206808	-	924	protein_coding	lipoyl synthase && -	-
H6G84_RS01060	847.486424511579	842.067425362057	763.200158932862	1231.01868877814	1089.82501352209	1358.8166929248	817.584669602166	1226.55346507501	-0.58579930399371	0.000460077544819506	0.00331169864907536	H6G84_RS01060	NC_999999999.1	217064	220234	-	3171	protein_coding	efflux RND transporter permease subunit && PF00873:AcrB/AcrD/AcrF family	ACR_tran
H6G84_RS11900	615.159991093626	517.582814643345	667.168350855217	392.835332185968	424.694695991084	299.896998366581	599.970385530729	372.475675514544	0.689250943845055	0.000460221347638997	0.00331169864907536	H6G84_RS11900	NC_999999999.1	2363784	2364158	+	375	protein_coding	30S ribosomal protein S12 && PF00164:Ribosomal protein S12/S23	Ribosomal_S12
H6G84_RS08260	69.6979300253862	88.5862894293417	47.1735197574396	161.577514523792	111.22956323576	126.015351105176	68.4859130707225	132.940809621576	-0.964024362229029	0.000462138450903512	0.00331169864907536	ndhI	NC_999999999.1	1608569	1609177	-	609	protein_coding	NAD(P)H-quinone oxidoreductase subunit I && PF13237:4Fe-4S dicluster domain	-
H6G84_RS00265	1591.94112637694	1483.07383426651	1622.43212594337	1066.41159585702	1050.50143055996	1113.62403302248	1565.81569552894	1076.84568647982	0.540098009168941	0.000462279701014462	0.00331169864907536	clpX	NC_999999999.1	46397	47746	-	1350	protein_coding	ATP-dependent protease ATP-binding subunit ClpX && PF07724:AAA domain (Cdc48 subfamily)|PF06689:ClpX C4-type zinc finger|PF10431:C-terminal, D2-small domain, of ClpB protein	-
H6G84_RS08170	441.420223494112	468.810587878876	354.64378246218	283.770509882409	244.929745307027	265.706786826417	421.624864611723	264.802347338618	0.669352602164162	0.000474050264637493	0.00338645484822728	H6G84_RS08170	NC_999999999.1	1585398	1585883	-	486	protein_coding	hypothetical protein && -	-
H6G84_RS02670	481.824820610278	657.927385537021	438.882210600465	837.173497126395	765.124571349017	935.83493301363	526.211472249255	846.044333829681	-0.686172933597728	0.000488398210216991	0.00347915129525362	H6G84_RS02670	NC_999999999.1	517997	518578	+	582	protein_coding	cell division protein SepF && PF04472:Cell division protein SepF	-
H6G84_RS10975	75.758619592811	74.6513674966362	98.5589609217935	47.4633948913638	34.829459195036	42.0051170350585	82.9896493370803	41.4326570404861	1.00230545659075	0.000503697382026643	0.0035780856045366	H6G84_RS10975	NC_999999999.1	2169163	2169852	+	690	protein_coding	DnaJ domain-containing protein && PF00226:DnaJ domain	DnaJ
H6G84_RS12930	3700.05098091289	4283.9931427403	2750.38467871501	5970.2891616541	5324.41313307341	5518.30014258246	3578.14293412273	5604.33414576999	-0.647541442884124	0.000527748942856586	0.00373846737174386	psbB	NC_999999999.1	2567160	2568686	+	1527	protein_coding	photosystem II chlorophyll-binding protein CP47 && PF00421:Photosystem II protein	-
H6G84_RS04890	76.7687345207152	70.669961230149	122.145720800513	35.3450813020794	48.3118304963403	46.8894329693677	89.8614721837925	43.5154482559291	1.05274268478428	0.000540888271593858	0.00382087091020063	H6G84_RS04890	NC_999999999.1	962092	962162	-	71	protein_coding	tRNA-Gly && -	-
H6G84_RS11140	1294.96733757312	1283.00816937552	1175.12607252908	1922.77242283312	1915.62025572698	1657.73682810452	1251.0338598259	1832.04316888821	-0.550418042611581	0.000550839856638563	0.0038803607678761	petF1	NC_999999999.1	2197120	2197419	-	300	protein_coding	ferredoxin PetF1 && PF00111:2Fe-2S iron-sulfur cluster binding domain	Fer2
H6G84_RS10080	165.65884817628	146.316680293407	190.378847592524	114.114119632428	91.0060062838038	84.0102340701171	167.451458687404	96.3767866621162	0.798432256595572	0.000595142777424144	0.00418083679653083	H6G84_RS10080	NC_999999999.1	1990281	1990607	+	327	protein_coding	DUF2488 family protein && PF10674:Protein of unknown function (DUF2488)	-
H6G84_RS06250	225.255628922625	310.549688786007	182.797389060078	454.436759598164	286.500390152716	600.770859920023	239.53423558957	447.236003223634	-0.903327137801932	0.000638101607669936	0.00447023667693635	H6G84_RS06250	NC_999999999.1	1210272	1211411	+	1140	protein_coding	CO2 hydration protein && PF10216:CO2 hydration protein (ChpXY)	-
H6G84_RS00400	876.7797574208	778.364925098261	702.548490673297	522.097343805002	540.418382993946	511.876309915597	785.897724397452	524.797345571515	0.582226049501512	0.000644142446401029	0.00450012463931959	H6G84_RS00400	NC_999999999.1	73559	74179	+	621	protein_coding	hypothetical protein && -	-
H6G84_RS12780	2.02022985580829	4.97675783310908	5.89668996967995	15.1478919866055	38.2000520203621	9.76863186861826	4.29789255286578	21.0388586251953	-2.26257811932618	0.000675739529768541	0.00470789958102478	H6G84_RS12780	NC_999999999.1	2540522	2540770	-	249	protein_coding	hypothetical protein && -	-
H6G84_RS13235	124.24413613221	159.256250659491	144.047712116467	257.514163772293	292.118044861592	183.650279130023	142.516032969389	244.427495921303	-0.776338108715612	0.000682799361542818	0.00474405255033585	H6G84_RS13235	NC_999999999.1	2624576	2625874	-	1299	protein_coding	glucose-1-phosphate adenylyltransferase && PF00483:Nucleotidyl transferase	-
H6G84_RS00850	196.972410941309	186.13074295828	197.117921843587	118.153557495523	135.947243954818	88.8945500044262	193.407025247725	114.331783818256	0.761760781092051	0.000689799420724361	0.00477959380042891	H6G84_RS00850	NC_999999999.1	172470	173804	+	1335	protein_coding	adenylosuccinate synthase && PF00709:Adenylosuccinate synthetase	-
H6G84_RS03730	205.053330364542	205.042422724094	122.988105081896	273.671915224672	362.90049419344	286.220913750515	177.694619390177	307.597774389542	-0.79405859098797	0.000698122972855376	0.00481470574691237	cobG	NC_999999999.1	734448	735911	-	1464	protein_coding	precorrin-3B synthase && PF01077:Nitrite and sulphite reductase 4Fe-4S domain|PF03460:Nitrite/Sulfite reductase ferredoxin-like half domain	-
H6G84_RS08665	85.8597688718525	69.6746096635272	98.5589609217935	46.4535354255901	32.5823973114853	48.8431593430913	84.6977798190577	42.6263640267222	0.988016581048371	0.000698663925419461	0.00481470574691237	H6G84_RS08665	NC_999999999.1	1699720	1700844	+	1125	protein_coding	RNA methyltransferase && PF01170:Putative RNA methylase family UPF0020|PF02926:THUMP domain	-
H6G84_RS10025	115.153101781073	118.446836427996	106.982803735622	226.208520333308	204.482631403115	150.436930776721	113.52758064823	193.709360837715	-0.770897309192858	0.000705758767016074	0.00485041797602375	H6G84_RS10025	NC_999999999.1	1979726	1979974	+	249	protein_coding	hypothetical protein && -	-
H6G84_RS05930	176.770112383226	177.172578858683	165.949703432421	91.8972113854065	66.2883255647459	128.945940665761	173.297464891444	95.7104925386378	0.851282707826027	0.000718568085132979	0.00492510449701955	H6G84_RS05930	NC_999999999.1	1153779	1155233	-	1455	protein_coding	FAD-dependent oxidoreductase && PF01593:Flavin containing amine oxidoreductase	Amino_oxidase
H6G84_RS07905	89.9002285834691	72.6606643633926	78.341738168605	30.2957839732109	39.3235829621374	50.796885716815	80.3008770384889	40.1387508840544	0.997900025990941	0.000734145269812993	0.00501830836723922	H6G84_RS07905	NC_999999999.1	1531797	1532873	+	1077	protein_coding	hypothetical protein && -	-
H6G84_RS12565	2619.22800805545	2508.28594788698	2128.70507905446	3265.88551231214	4160.43507739414	3415.11370126895	2418.7396783323	3613.81143032507	-0.579329490103457	0.000736925194559606	0.00502376960592248	H6G84_RS12565	NC_999999999.1	2501347	2501898	+	552	protein_coding	SocA family protein && PF13274:Protein of unknown function (DUF4065)	-
H6G84_RS10340	3.03034478371244	1.99070313324363	2.52715284414855	17.1676109181529	11.2353094177535	14.6529478029274	2.51606692036821	14.3519560462779	-2.51606833260858	0.000746124061934268	0.00507284348811074	H6G84_RS10340	NC_999999999.1	2043428	2044120	+	693	protein_coding	MBL fold metallo-hydrolase && PF00753:Metallo-beta-lactamase superfamily	Lactamase_B
H6G84_RS03905	65.6574703137696	80.6234768963671	63.1788211037138	36.3549407678531	38.2000520203621	29.3058956058548	69.8199227712835	34.6202961313567	1.01350171820878	0.000797264517756759	0.00540605031291749	H6G84_RS03905	NC_999999999.1	763487	763852	+	366	protein_coding	response regulator && PF00072:Response regulator receiver domain	Response_reg
H6G84_RS00015	11.1112642069456	6.96746096635272	12.6357642207428	39.3845191651742	37.0765210785867	17.5835373635129	10.238163131347	31.3481925357579	-1.60189727715055	0.000824490268057731	0.00557575285278509	H6G84_RS00015	NC_999999999.1	1929	2759	+	831	protein_coding	metal ABC transporter permease && PF00950:ABC 3 transport family	ABC-3
H6G84_RS05715	66.6675852416737	81.618828462989	82.5536595755193	31.3056434389846	37.0765210785867	47.8662961562295	76.946691093394	38.7494868912669	0.9889015278936	0.000830011009660888	0.00559815936303195	trpA	NC_999999999.1	1114389	1115189	+	801	protein_coding	tryptophan synthase subunit alpha && PF00290:Tryptophan synthase alpha chain	-
H6G84_RS13390	1334.36181976138	1236.2266457443	1320.85855320831	903.824221867459	965.11307898503	809.819581908454	1297.14900623799	892.918960920314	0.539137544262057	0.000841222581894005	0.00565872803098991	rplA	NC_999999999.1	2658195	2658908	-	714	protein_coding	50S ribosomal protein L1 && PF00687:Ribosomal protein L1p/L10e family	-
H6G84_RS10720	84.8496539439484	81.618828462989	128.042410770193	49.4831138229112	62.9177327394199	37.1208011007494	98.1702977257102	49.8405492210268	0.987443965635463	0.000866263173326248	0.00580228790734946	H6G84_RS10720	NC_999999999.1	2119498	2120472	+	975	protein_coding	S-layer homology domain-containing protein && PF00395:S-layer homology domain	-
H6G84_RS04440	101.011492790415	61.7117971305526	160.053013462742	57.5619895491008	35.9529901368114	55.6812016511241	107.592101127903	49.7320604456787	1.11395531526701	0.000867140030317604	0.00580228790734946	H6G84_RS04440	NC_999999999.1	874428	874982	-	555	protein_coding	hypothetical protein && -	-
H6G84_RS02790	23.2326433417954	26.874492298789	21.9019913159541	62.6112868779692	43.8177067292388	50.796885716815	24.0030423188462	52.408626441341	-1.13159502739818	0.000891036612688289	0.00594266916097843	H6G84_RS02790	NC_999999999.1	549757	550794	+	1038	protein_coding	aromatic ring-hydroxylating dioxygenase subunit alpha && PF00355:Rieske [2Fe-2S] domain	-
H6G84_RS10230	252.528731976037	225.944805623152	231.655677380284	164.607092921113	93.2530681673545	155.32124671103	236.709738326491	137.727135933166	0.777650872195549	0.000892806368427752	0.00594266916097843	obgE	NC_999999999.1	2019994	2021025	+	1032	protein_coding	GTPase ObgE && PF01018:GTP1/OBG|PF01926:50S ribosome-binding GTPase	-
H6G84_RS09675	9.09103435113732	9.95351566621817	16.0053013462742	37.3648002336268	30.3353354279346	29.3058956058548	11.6832837878765	32.3353437558054	-1.45383516189394	0.000906997177441423	0.00602132157589384	H6G84_RS09675	NC_999999999.1	1904704	1905825	+	1122	protein_coding	aldo/keto reductase && PF13534:4Fe-4S dicluster domain|PF00248:Aldo/keto reductase family	Aldo_ket_red
H6G84_RS06420	226.265743850529	285.665899620461	249.345747289324	141.380325208318	185.382605392934	143.598888468689	253.759130253438	156.787273023313	0.696724734917407	0.000948190968639148	0.00627836108738611	H6G84_RS06420	NC_999999999.1	1247391	1247723	-	333	protein_coding	DUF86 domain-containing protein && PF01934:Protein of unknown function DUF86	-
H6G84_RS10730	597.988037319255	528.531681876185	463.311354760567	939.169303169539	670.747972239887	849.870972569789	529.943691318669	819.929415993072	-0.630875386668845	0.000966050688759878	0.00637995975701836	bchL	NC_999999999.1	2121074	2121934	+	861	protein_coding	ferredoxin:protochlorophyllide reductase (ATP-dependent) iron-sulfur ATP-binding protein && PF00142:4Fe-4S iron sulfur cluster binding proteins, NifH/frxC family	-
H6G84_RS07400	1180.82435071995	848.039534761788	1222.29959228652	692.763593520756	720.183333678003	715.063852782857	1083.72115925608	709.336926660539	0.611821341519405	0.000968627018950406	0.006380358753398	glgX	NC_999999999.1	1432425	1434509	+	2085	protein_coding	glycogen debranching protein GlgX && PF00128:Alpha amylase, catalytic domain|PF02922:Carbohydrate-binding module 48 (Isoamylase N-terminal domain)	-
H6G84_RS12090	105.051952502031	105.507266061913	106.140419454239	51.5028327544586	50.558892379891	72.2878758277752	105.566546006061	58.1165336540416	0.857694864293365	0.000975345541419389	0.00639839377217205	H6G84_RS12090	NC_999999999.1	2409650	2410675	-	1026	protein_coding	phosphoribosylformylglycinamidine cyclo-ligase && PF00586:AIR synthase related protein, N-terminal domain|PF02769:AIR synthase related protein, C-terminal domain	-
H6G84_RS05525	71.7181598811945	41.8047657981163	81.7112752941365	34.3352218363057	30.3353354279346	25.3984428584075	65.0780669911491	30.0230000408826	1.12102833154536	0.0009767919864531	0.00639839377217205	nth	NC_999999999.1	1079819	1080529	+	711	protein_coding	endonuclease III && PF00730:HhH-GPD superfamily base excision DNA repair protein	HhH-GPD
H6G84_RS03735	6.06068956742488	13.9349219327054	14.3205327835085	27.2662055758898	25.8412116608332	45.9125697825058	11.4387147612129	33.0066623397429	-1.52234309988891	0.000978934062934841	0.00639839377217205	H6G84_RS03735	NC_999999999.1	736176	737405	+	1230	protein_coding	bifunctional cobalt-precorrin-7 (C(5))-methyltransferase/cobalt-precorrin-6B (C(15))-methyltransferase && PF00590:Tetrapyrrole (Corrin/Porphyrin) Methylases	-
H6G84_RS08705	80.8091942323318	111.479375461643	108.667572298388	133.301449482128	197.741445752462	194.395774185503	100.318713997454	175.146223140031	-0.801546884469748	0.00098529168109289	0.00642339255334594	H6G84_RS08705	NC_999999999.1	1708540	1709703	+	1164	protein_coding	aminotransferase class V-fold PLP-dependent enzyme && PF00266:Aminotransferase class-V	Aminotran_5
H6G84_RS12570	387.884132315193	329.461368551821	263.666280072832	185.81414170236	242.682683423477	159.228699458478	327.003926979949	195.908508194772	0.739938463949293	0.000991244345194272	0.00644562989592993	H6G84_RS12570	NC_999999999.1	2502401	2503129	+	729	protein_coding	hypothetical protein && -	-
H6G84_RS05210	31.3135627650286	25.8791407321672	32.0106026925483	11.1084541235107	10.1117784759782	10.7454950554801	29.7344353965814	10.6552425516563	1.48067023637547	0.000996688068079479	0.00646445253363059	H6G84_RS05210	NC_999999999.1	1020800	1021450	+	651	protein_coding	HAD-IB family phosphatase && PF12710:haloacid dehalogenase-like hydrolase	-
H6G84_RS01130	40.4045971161659	38.8187110982508	37.0649083808454	19.1873298497003	15.729433184855	12.6992214292037	38.7627388650874	15.871994821253	1.28852590163982	0.00100225671297637	0.00648398730639818	H6G84_RS01130	NC_999999999.1	232441	233082	+	642	protein_coding	Crp/Fnr family transcriptional regulator && PF13545:Crp-like helix-turn-helix domain	-
H6G84_RS05690	3943.48867853779	2925.33825430152	3730.07759796326	5661.27216512735	4222.22927919178	7149.66166464171	3532.96817693419	5677.72103632028	-0.684504112305676	0.00100543943576166	0.0064880264862381	H6G84_RS05690	NC_999999999.1	1110608	1110991	-	384	protein_coding	hypothetical protein && -	-
H6G84_RS03935	504.047349024169	534.503791275915	488.582883202053	727.098815357062	690.971529191843	825.449392898243	509.044674500713	747.839912482383	-0.555592521105908	0.00100859554944425	0.00649187389185436	H6G84_RS03935	NC_999999999.1	771181	774294	-	3114	protein_coding	PAS domain S-box protein && PF00990:Diguanylate cyclase, GGDEF domain|PF08448:PAS fold|PF13426:PAS domain|PF08447:PAS fold	GGDEF
H6G84_RS13310	355.56045462226	338.419532651418	335.268943990374	233.277536593724	247.176807190578	172.904784074543	343.082977088017	217.786375952949	0.657078731561938	0.00101640362795337	0.00652556860883478	H6G84_RS13310	NC_999999999.1	2640937	2642217	+	1281	protein_coding	adenosylhomocysteinase && PF05221:S-adenosyl-L-homocysteine hydrolase|PF00670:S-adenosyl-L-homocysteine hydrolase, NAD binding domain	-
H6G84_RS12210	185.861146734363	191.107500791389	168.47685627657	111.084541235107	104.488377585108	120.154171984005	181.815167934107	111.909030268073	0.69790599025901	0.00102786657773963	0.00658249909380731	H6G84_RS12210	NC_999999999.1	2434667	2435035	+	369	protein_coding	DUF2237 domain-containing protein && PF09996:Uncharacterized protein conserved in bacteria (DUF2237)	-
H6G84_RS01910	185.861146734363	224.949454056531	213.965607471244	329.214185842225	267.400364142534	420.051170350585	208.258736087379	338.888573445115	-0.703431435877109	0.00103648218078735	0.00662095418256101	rpmE	NC_999999999.1	370651	370884	+	234	protein_coding	50S ribosomal protein L31 && -	-
H6G84_RS02355	2836.40271755485	3262.76243538631	2541.47337693206	1833.90478984503	2257.17366202669	1602.0556264534	2880.21284329107	1897.71135944171	0.602068372666045	0.00105510741702978	0.00672299600398872	H6G84_RS02355	NC_999999999.1	452766	453158	+	393	protein_coding	STAS domain-containing protein && PF01740:STAS domain	STAS
H6G84_RS03095	6946.56035919682	7071.97288084801	6248.80659929798	4753.40850539679	4151.44682985994	5174.44430080709	6755.7799464476	4693.09987868794	0.525444738277254	0.00107619100878825	0.00684015137415287	ndhD1	NC_999999999.1	607878	609482	+	1605	protein_coding	photosynthetic/respiratory NAD(P)H-quinone oxidoreductase subunit D1 && PF00361:Proton-conducting membrane transporter	-
H6G84_RS13620	106.062067429935	70.669961230149	75.8145853244565	43.423957028269	50.558892379891	36.1439379138876	84.1822046615136	43.3755957740158	0.958586837456629	0.00109246320526315	0.00692621672136836	H6G84_RS13620	NC_999999999.1	2705203	2706117	-	915	protein_coding	hypothetical protein && -	-
H6G84_RS01270	51.5158613231115	37.823359531629	56.439746852651	26.2563461101161	14.6059022430796	22.467853297822	48.5929892357972	21.1100338836726	1.1983719449024	0.00110557368209976	0.0069918575007606	H6G84_RS01270	NC_999999999.1	259348	260439	-	1092	protein_coding	tetratricopeptide repeat protein && PF13371:Tetratricopeptide repeat|PF13432:Tetratricopeptide repeat|PF13424:Tetratricopeptide repeat	-
H6G84_RS09275	113.132871925264	134.372461493945	88.4503495451993	63.6211463437429	61.7942017976445	60.5655175854332	111.985227654803	61.9936219089402	0.850039913638593	0.00111141090252869	0.00701128867863871	H6G84_RS09275	NC_999999999.1	1816083	1816340	+	258	protein_coding	BolA family transcriptional regulator && -	-
H6G84_RS05175	80.8091942323318	103.516562928669	104.455650891473	176.725406510397	185.382605392934	131.876530226347	96.2604693508247	164.661514043226	-0.771070368436151	0.00111737687821995	0.00703143365549823	recJ	NC_999999999.1	1013047	1015374	+	2328	protein_coding	single-stranded-DNA-specific exonuclease RecJ && PF02272:DHHA1 domain|PF01368:DHH family	-
H6G84_RS03870	526.269877438061	628.066838538366	500.376263141413	855.350967510322	734.789235921082	875.269415428197	551.57099303928	821.803206286534	-0.576138218277676	0.00112431406619227	0.00705757542540494	H6G84_RS03870	NC_999999999.1	759645	760109	+	465	protein_coding	CBS domain-containing protein && PF00571:CBS domain	CBS
H6G84_RS04745	172.729652671609	144.325977160163	174.37354624625	255.494444840745	273.018018851411	241.285207154871	163.809725359341	256.599223615676	-0.645945188602797	0.00113143782931883	0.00708475638309271	H6G84_RS04745	NC_999999999.1	934329	937568	+	3240	protein_coding	glycoside hydrolase family 15 protein && PF00723:Glycosyl hydrolases family 15	-
H6G84_RS00985	535.360911789198	540.475900675646	526.490175864281	362.539548212757	402.224077155577	297.943271992857	534.108996109709	354.235632453731	0.593475807225969	0.0011577148768403	0.00723144070853944	H6G84_RS00985	NC_999999999.1	204015	205094	-	1080	protein_coding	PIN/TRAM domain-containing protein && -	-
H6G84_RS06115	24.2427582696995	25.8791407321672	39.592061224994	66.650724741064	56.1765470887678	63.4961071460187	29.9046534089536	62.1077929919502	-1.04538574639378	0.00118148930470565	0.00736181050794476	H6G84_RS06115	NC_999999999.1	1186549	1187091	-	543	protein_coding	F0F1 ATP synthase subunit delta && PF00213:ATP synthase delta (OSCP) subunit	-
H6G84_RS02045	82.8294240881401	67.6839065302835	56.439746852651	143.400044139865	117.970748886412	105.501224181077	68.9843591570249	122.290672402452	-0.830280167473395	0.00120397054492829	0.00748350319102486	H6G84_RS02045	NC_999999999.1	396880	397221	+	342	protein_coding	phage holin family protein && PF04020:Mycobacterial 4 TMS phage holin, superfamily IV	-
H6G84_RS04895	85.8597688718525	60.7164455639308	94.3470395148792	38.3746596994005	51.6824233216663	32.2364851664403	80.3077513168875	40.764522729169	0.986747872886889	0.0012124623348847	0.00751785936740245	H6G84_RS04895	NC_999999999.1	962246	962686	+	441	protein_coding	VOC family protein && PF00903:Glyoxalase/Bleomycin resistance protein/Dioxygenase superfamily	Glyoxalase
H6G84_RS03850	136.36551526706	148.307383426651	165.949703432421	236.307114991045	250.547400015904	221.747943417635	150.207534042044	236.200819474861	-0.650550635603626	0.00122036362876242	0.00754839551839389	H6G84_RS03850	NC_999999999.1	757104	757361	-	258	protein_coding	TIGR02450 family Trp-rich protein && -	-
H6G84_RS10640	417.177465224413	512.606056810235	381.600079466431	264.583180032709	268.52389508431	315.52680935637	437.127867167026	282.87796149113	0.626505405329542	0.00124625554462313	0.00768979090307606	H6G84_RS10640	NC_999999999.1	2101216	2101593	-	378	protein_coding	VOC family protein && PF00903:Glyoxalase/Bleomycin resistance protein/Dioxygenase superfamily	Glyoxalase
H6G84_RS02365	5595.02658566107	4680.14306625578	4302.05652502222	3539.55742753681	2973.98640287936	3465.91058698576	4859.07539231302	3326.48480580065	0.546495580571546	0.00128797681099889	0.00792793493372131	rlmB	NC_999999999.1	453619	455178	+	1560	protein_coding	23S rRNA (guanosine(2251)-2'-O)-methyltransferase RlmB && PF08032:RNA 2'-O ribose methyltransferase substrate binding|PF00588:SpoU rRNA Methylase family	SpoU_methylase
H6G84_RS05740	112.12275699736	119.442187994618	126.357642207428	67.6605842068377	59.5471399140938	80.1027813226698	119.307529066469	69.1035018145338	0.785783992026968	0.00135124119512221	0.00827811538140205	H6G84_RS05740	NC_999999999.1	1117026	1117427	-	402	protein_coding	DUF4168 domain-containing protein && PF13767:Domain of unknown function (DUF4168)	-
H6G84_RS11510	21.2124134859871	16.9209766325709	20.2172227531884	49.4831138229112	39.3235829621374	42.0051170350585	19.4502042905821	43.6039379400357	-1.16483667509606	0.00135139580753172	0.00827811538140205	H6G84_RS11510	NC_999999999.1	2274846	2275085	-	240	protein_coding	hypothetical protein && -	-
H6G84_RS06815	296.973788803819	277.703087087487	217.335144596775	157.538076660697	83.1412896913763	194.395774185503	264.00400682936	145.025046845859	0.859544796089684	0.00136631032189648	0.00834930837669752	H6G84_RS06815	NC_999999999.1	1316951	1318387	+	1437	protein_coding	NAD(P)/FAD-dependent oxidoreductase && PF07992:Pyridine nucleotide-disulphide oxidoreductase	Pyr_redox_2
H6G84_RS09680	8.08091942323318	11.9442187994618	16.0053013462742	31.3056434389846	31.4588663697099	32.2364851664403	12.0101465229897	31.6669983250449	-1.38478378102177	0.00146953856951104	0.00894677164024088	H6G84_RS09680	NC_999999999.1	1905828	1906556	+	729	protein_coding	hypothetical protein && -	-
H6G84_RS07780	221.215169211008	286.661251187083	178.585467653164	139.36060627677	106.735439468659	157.274973084754	228.820629350419	134.457006276728	0.762922381948441	0.00147113713485033	0.00894677164024088	H6G84_RS07780	NC_999999999.1	1506502	1507128	+	627	protein_coding	DedA family protein && PF09335:SNARE associated Golgi protein	-
H6G84_RS07565	419.197695080221	475.778048845228	303.258341297826	229.238098730629	293.241575803368	217.840490670187	399.411361741092	246.773388401395	0.694721148582257	0.00150088207696984	0.00910583001721413	H6G84_RS07565	NC_999999999.1	1462350	1462868	+	519	protein_coding	methyltransferase domain-containing protein && PF08241:Methyltransferase domain	Methyltransf_11
H6G84_RS07270	60.6068956742488	86.595586296098	69.9178953547765	38.3746596994005	21.3470878937317	45.9125697825058	72.3734591083745	35.2114391252127	1.03042000073235	0.00151755321092721	0.0091849998637504	H6G84_RS07270	NC_999999999.1	1407433	1407990	-	558	protein_coding	helix-turn-helix transcriptional regulator && PF13443:Cro/C1-type HTH DNA-binding domain	-
H6G84_RS00935	204.043215436638	187.126094524902	189.536463311141	122.192995358617	119.094279828188	127.969077478899	193.568591090894	123.085450888568	0.652238804954443	0.00153872012583481	0.00929093866456447	H6G84_RS00935	NC_999999999.1	186142	187599	-	1458	protein_coding	glutamate--tRNA ligase && PF00749:tRNA synthetases class I (E and Q), catalytic domain	-
H6G84_RS05975	1255.57285538486	1093.89137171738	1158.27838690142	794.7593995639	872.983541759451	797.12036047925	1169.24753800122	821.621100600867	0.509228858380471	0.00155527044055498	0.00936856493407939	H6G84_RS05975	NC_999999999.1	1162621	1162848	-	228	protein_coding	Calvin cycle protein CP12 && -	-
H6G84_RS09235	584.856543256501	382.215001582778	887.030648296141	1604.66669111441	2334.69729700919	1111.67030664876	618.034064378473	1683.67809825745	-1.44540691618846	0.00157180116348493	0.00944570557013691	H6G84_RS09235	NC_999999999.1	1806416	1808260	+	1845	protein_coding	50S ribosome-binding GTPase && PF01926:50S ribosome-binding GTPase	-
H6G84_RS03720	21.2124134859871	15.9256250659491	10.9509956579771	35.3450813020794	41.5706448456881	37.1208011007494	16.0296780699711	38.0121757495057	-1.25691121504113	0.00161833671458682	0.0097023685772865	cobI	NC_999999999.1	733093	733797	-	705	protein_coding	precorrin-2 C(20)-methyltransferase && PF00590:Tetrapyrrole (Corrin/Porphyrin) Methylases	-
H6G84_RS03170	55.5563210347281	59.721093997309	45.4887511946739	25.2464866443424	22.4706188355071	29.3058956058548	53.5887220755703	25.6743336952348	1.05470967081864	0.00163118037078717	0.00975630523659495	H6G84_RS03170	NC_999999999.1	622579	623085	+	507	protein_coding	TIGR02652 family protein && PF09654:Protein of unknown function (DUF2396)	-
H6G84_RS03230	494.956314673032	492.699025477799	470.05042901163	273.671915224672	399.977015272026	264.729923639555	485.901923054154	312.792951378751	0.637142958435172	0.00163902905616031	0.00978018279158247	H6G84_RS03230	NC_999999999.1	630964	631272	-	309	protein_coding	DUF3181 family protein && PF11378:Protein of unknown function (DUF3181)	-
H6G84_RS11970	35.3540224766452	23.8884375989236	42.9615983505253	75.7394599330273	58.4236089723185	69.3572862671897	34.0680194753647	67.8401183908451	-0.988223915776804	0.00170366189591677	0.0101419872489318	H6G84_RS11970	NC_999999999.1	2380459	2383518	+	3060	protein_coding	DEAD/DEAH box helicase && PF00271:Helicase conserved C-terminal domain|PF00176:SNF2 family N-terminal domain|PF12419:SNF2 Helicase protein	SNF2_N
H6G84_RS09370	59.5967807463447	51.7582814643345	39.592061224994	20.1971893154739	22.4706188355071	27.3521692321311	50.315707811891	23.3399924610374	1.1016914576931	0.001731029771962	0.0102807763505752	H6G84_RS09370	NC_999999999.1	1835936	1836157	-	222	protein_coding	ferredoxin:thioredoxin reductase && -	-
H6G84_RS13460	264.650111110887	306.568282519519	300.731188453677	164.607092921113	138.194305838369	233.470301659977	290.649860694694	178.757233473153	0.699026811097659	0.00179441392663784	0.0106323217709195	H6G84_RS13460	NC_999999999.1	2674313	2674855	+	543	protein_coding	L%2CD-transpeptidase && PF03734:L,D-transpeptidase catalytic domain	-
H6G84_RS02505	8.08091942323318	20.9023828990581	12.6357642207428	44.4338164940427	24.7176807190578	38.0976642876112	13.8730221810114	35.7497205002372	-1.37154888492451	0.00181353221196424	0.0107205540548748	ndhD3	NC_999999999.1	480454	481995	-	1542	protein_coding	proton-translocating NADH-quinone oxidoreductase subunit NdhD3 && PF00361:Proton-conducting membrane transporter	-
H6G84_RS09175	87.8799987276608	85.6002347294762	84.238428138285	42.4140975624953	53.929485205217	47.8662961562295	85.9062205318073	48.0699596413139	0.839612883078621	0.00183870479891285	0.0108440822559139	H6G84_RS09175	NC_999999999.1	1788714	1790138	-	1425	protein_coding	hypothetical protein && -	-
H6G84_RS01335	394.954936810522	349.368399884258	420.349756410042	585.718490148745	788.718721126299	466.940603319953	388.224364368274	613.792604864999	-0.659405800691273	0.00187832176284968	0.011052027820387	atpD	NC_999999999.1	269951	271405	-	1455	protein_coding	F0F1 ATP synthase subunit beta && PF02874:ATP synthase alpha/beta family, beta-barrel domain|PF00006:ATP synthase alpha/beta family, nucleotide-binding domain	ATP-synt_ab
H6G84_RS12945	604.04872688668	474.782697278607	529.859712989813	363.549407678531	394.35936056315	326.27230441185	536.2303790517	361.39369088451	0.569868308458172	0.00190798661556545	0.0112005880950787	H6G84_RS12945	NC_999999999.1	2569852	2570775	+	924	protein_coding	30S ribosomal protein S1 && PF00575:S1 RNA binding domain	S1
H6G84_RS00940	490.915854961416	261.777462021538	453.202743383973	233.277536593724	270.770956967861	221.747943417635	401.965353455642	241.93214565974	0.733746330293758	0.00192926220856468	0.0112993278543188	H6G84_RS00940	NC_999999999.1	187770	189230	-	1461	protein_coding	AAA family ATPase && PF13476:AAA domain|PF13175:AAA ATPase domain	-
H6G84_RS12480	300.004133587532	343.396290484527	357.170935306328	241.356412319914	185.382605392934	229.562848912529	333.523786459462	218.767288875126	0.607617084177141	0.0019488443486819	0.0113877172079661	H6G84_RS12480	NC_999999999.1	2490805	2491692	-	888	protein_coding	alpha/beta hydrolase && PF12697:Alpha/beta hydrolase family	-
H6G84_RS01120	24.2427582696995	26.874492298789	26.9562970042512	38.3746596994005	61.7942017976445	62.5192439591569	26.0245158575799	54.2293684854006	-1.05665933999897	0.00196832225462666	0.0114750925005361	H6G84_RS01120	NC_999999999.1	229923	230753	-	831	protein_coding	carbon-nitrogen hydrolase family protein && PF00795:Carbon-nitrogen hydrolase	CN_hydrolase
H6G84_RS06985	107.07218235784	86.595586296098	118.776183674982	64.6310058095166	57.3000780305431	57.6349280248478	104.14798410964	59.8553372883025	0.800773671579284	0.00197492473884595	0.0114871769213609	H6G84_RS06985	NC_999999999.1	1351894	1352394	-	501	protein_coding	CGLD27 family protein && PF06799:Protein of unknown function (DUF1230)	-
H6G84_RS05305	1750.52917005789	1468.14356076718	1192.81614243812	1030.05665508917	1062.86027091949	832.287435206276	1470.49629108773	975.068120404978	0.592611119483123	0.00198447992296383	0.0115163411547741	H6G84_RS05305	NC_999999999.1	1037543	1037680	-	138	protein_coding	hypothetical protein && -	-
H6G84_RS00230	114.142986853169	172.195821025574	128.042410770193	83.8183356592169	56.1765470887678	93.7788659387354	138.127072882979	77.9245828955733	0.82087651524009	0.00200930298560736	0.0116337725376718	H6G84_RS00230	NC_999999999.1	40897	41277	-	381	protein_coding	hypothetical protein && -	-
H6G84_RS00865	198.992640797117	287.656602753705	228.286140254752	147.43948200296	171.900234091629	124.061624731452	238.311794601858	147.800446942014	0.691010993308216	0.00205592171291404	0.0118765773666287	thiO	NC_999999999.1	175085	176224	-	1140	protein_coding	glycine oxidase ThiO && PF01266:FAD dependent oxidoreductase	DAO
H6G84_RS04070	7039.490932564	6616.10186333521	5053.46330401572	10052.1411223114	7781.57530273611	9880.97113510737	6236.35203330498	9238.22918671829	-0.567054350962666	0.00210615427358345	0.0121391073586537	H6G84_RS04070	NC_999999999.1	801964	802791	-	828	protein_coding	RNA polymerase sigma factor SigF && PF04542:Sigma-70 region 2|PF08281:Sigma-70, region 4	Sigma70_r2
H6G84_RS05150	1005.06435326463	957.528207090187	722.765713426485	675.595982602604	524.688949809091	587.094775303958	895.119424593766	595.793235905217	0.586226037265249	0.00216383206911708	0.0124432610595939	H6G84_RS05150	NC_999999999.1	1009068	1009409	-	342	protein_coding	hypothetical protein && -	-
H6G84_RS13605	490.915854961416	423.024415814272	447.306053414293	310.026855992525	340.429875357933	274.498555508173	453.748774729994	308.318428952877	0.558295094888802	0.00222253933492521	0.0127519451433718	H6G84_RS13605	NC_999999999.1	2699898	2700704	-	807	protein_coding	DUF4062 domain-containing protein && -	-
H6G84_RS11845	23.2326433417954	14.9302734993272	21.0596070345713	47.4633948913638	35.9529901368114	45.9125697825058	19.740841291898	43.1096516035603	-1.12773436989783	0.00226378027247745	0.0129452682868507	H6G84_RS11845	NC_999999999.1	2349858	2350580	+	723	protein_coding	hypothetical protein && -	-
H6G84_RS04700	64.6473553858654	95.5537503956944	84.238428138285	139.36060627677	215.717940820868	97.6863186861827	81.4798446399483	150.92162192794	-0.885206613522435	0.00226644287041077	0.0129452682868507	H6G84_RS04700	NC_999999999.1	925244	925891	-	648	protein_coding	NAD(P)H-dependent oxidoreductase && PF00881:Nitroreductase family	Nitroreductase
H6G84_RS06825	178.790342239034	255.805352621807	256.927205821769	332.243764239546	371.888741727643	359.485652765152	230.50763356087	354.539386244114	-0.619454522867012	0.00227375700613092	0.0129578601517933	H6G84_RS06825	NC_999999999.1	1319805	1321286	+	1482	protein_coding	carotenoid oxygenase family protein && PF03055:Retinal pigment epithelial membrane protein	RPE65
H6G84_RS00800	357.580684478068	385.201056282643	243.449057319644	220.149363538666	196.617914810687	207.094995614707	328.743599360118	207.954091321353	0.658444134525474	0.00230324736672218	0.0130964917533799	cysE	NC_999999999.1	162326	163069	-	744	protein_coding	serine O-acetyltransferase && PF00132:Bacterial transferase hexapeptide (six repeats)	Hexapep
H6G84_RS01655	216.164594571487	190.112149224767	194.590768999438	123.202854824391	130.329589245941	135.783982973794	200.289170931898	129.772142348042	0.625516808750012	0.00234320779280585	0.0132939037193638	gshA	NC_999999999.1	331988	333130	+	1143	protein_coding	glutamate--cysteine ligase && PF04107:Glutamate-cysteine ligase family 2(GCS2)	-
H6G84_RS01355	80.8091942323318	67.6839065302835	73.287432480308	35.3450813020794	29.2118044861592	51.7737489036768	73.9268444143078	38.7768782306385	0.924089550489598	0.00235054301725198	0.0133057524369442	H6G84_RS01355	NC_999999999.1	274894	275673	+	780	protein_coding	hypothetical protein && -	-
H6G84_RS10780	215.154479643583	182.149336691792	166.792087713804	322.14516958181	286.500390152716	254.961291770937	188.031968016393	287.868950501821	-0.615897530806177	0.00236612131260838	0.013364106121993	ssrS	NC_999999999.1	2131106	2131287	+	182	protein_coding	6S RNA && -	-
H6G84_RS06905	753.545736216494	673.85301060297	598.092839781823	416.062099898763	553.90075429525	331.156620346159	675.163862200429	433.706491513391	0.639426628101779	0.00237264048514585	0.0133711472673997	H6G84_RS06905	NC_999999999.1	1339003	1339830	+	828	protein_coding	DUF4435 domain-containing protein && PF14491:Protein of unknown function (DUF4435)	-
H6G84_RS10140	1621.23445928616	1742.8605931548	1769.84937518537	1137.10175846118	1397.67249156854	1044.26674675529	1711.31480920878	1193.01366559501	0.521019477876609	0.00239646213455235	0.0134754500514961	H6G84_RS10140	NC_999999999.1	1999929	2001140	-	1212	protein_coding	ferredoxin--NADP(+) reductase && PF00175:Oxidoreductase NAD-binding domain|PF01383:CpcD/allophycocyanin linker domain	NAD_binding_1
H6G84_RS05060	35.3540224766452	47.7768751978472	26.9562970042512	88.8676329880854	59.5471399140938	64.4729703328805	36.6957315595812	70.9625810783533	-0.959834801772702	0.00253610737210055	0.0142291333974491	H6G84_RS05060	NC_999999999.1	992552	993013	-	462	protein_coding	PIN domain-containing protein && PF13470:PIN domain	-
H6G84_RS00065	52.5259762510157	54.7443361641999	38.7496769436111	89.8774924538591	92.1295372255791	77.1721917620843	48.6733297862756	86.3930738138408	-0.832174103712478	0.00254249995351261	0.0142335096735275	H6G84_RS00065	NC_999999999.1	10924	13926	-	3003	protein_coding	SMC family ATPase && -	-
H6G84_RS02015	58.5866658184405	56.7350392974435	49.7006726015882	70.6901626041588	96.6236609926805	132.853393413208	55.0074592391574	100.055739003349	-0.866598247153422	0.00254990308236817	0.0142435114909376	H6G84_RS02015	NC_999999999.1	391957	392757	-	801	protein_coding	class II glutamine amidotransferase && PF13230:Glutamine amidotransferases class-II	-
H6G84_RS04125	85.8597688718525	103.516562928669	80.0265067313708	52.5126922202323	42.6941757874635	56.6580648379859	89.8009461772974	50.6216442818939	0.821707889520293	0.00258148220315468	0.01438821729055	H6G84_RS04125	NC_999999999.1	815950	816267	-	318	protein_coding	KH domain-containing protein && PF13083:KH domain	-
H6G84_RS06010	86.8698837997567	76.6420706298799	123.830489363279	53.522551686006	35.9529901368114	64.4729703328805	95.7808145976385	51.316170718566	0.89860872677416	0.00263034350319193	0.014628401587927	H6G84_RS06010	NC_999999999.1	1168953	1170548	+	1596	protein_coding	beta-glucosidase && PF00933:Glycosyl hydrolase family 3 N terminal domain	Glyco_hydro_3
H6G84_RS05910	56.5664359626322	69.6746096635272	53.0702097271196	33.325362370532	28.0882735443839	31.2596219795784	59.770418451093	30.8910859648314	0.948090718030355	0.00266509461041643	0.0147892339869061	H6G84_RS05910	NC_999999999.1	1149356	1150642	+	1287	protein_coding	hypothetical protein && PF08007:Cupin superfamily protein	Cupin_4
H6G84_RS05620	2676.80455894599	2488.37891655454	2274.4375597337	3659.73070396388	4237.95871237664	2925.70524465117	2479.87367841141	3607.79822033056	-0.540817866409752	0.00268134130459597	0.0148469029442257	H6G84_RS05620	NC_999999999.1	1096088	1097998	-	1911	protein_coding	1-deoxy-D-xylulose-5-phosphate synthase && PF02779:Transketolase, pyrimidine binding domain|PF02780:Transketolase, C-terminal domain|PF13292:1-deoxy-D-xylulose-5-phosphate synthase	-
H6G84_RS07970	31.3135627650286	33.8419532651418	33.695371255314	11.1084541235107	11.2353094177535	18.5604005503747	32.9502957618281	13.6347213638796	1.26626835698164	0.00273903427781151	0.0151333135697821	H6G84_RS07970	NC_999999999.1	1542491	1542928	-	438	protein_coding	DUF202 domain-containing protein && PF02656:Domain of unknown function (DUF202)	DUF202
H6G84_RS10345	1.01011492790415	4.97675783310908	1.6847685627657	15.1478919866055	11.2353094177535	11.7223582423419	2.55721377459298	12.701853215567	-2.32882530890653	0.00275689924725824	0.0151989054153193	H6G84_RS10345	NC_999999999.1	2044167	2044712	+	546	protein_coding	rhodanese-like domain-containing protein && PF00581:Rhodanese-like domain|PF11127:Protein of unknown function (DUF2892)	Rhodanese
H6G84_RS10510	310880.041016276	341565.838953509	250828.343624557	414333.220493359	479819.61811835	398992.930631405	301091.407864781	431048.589747705	-0.517650356355089	0.0027779834881055	0.0152819221818559	H6G84_RS10510	NC_999999999.1	2071425	2071967	-	543	protein_coding	hypothetical protein && -	-
H6G84_RS02515	65.6574703137696	75.6467190632581	64.0212053850966	100.98594657737	103.364846643333	143.598888468689	68.4417982540414	115.983227229797	-0.764184656429195	0.00279987931453229	0.0153690345057443	H6G84_RS02515	NC_999999999.1	484096	485433	-	1338	protein_coding	homoserine dehydrogenase && PF01842:ACT domain|PF00742:Homoserine dehydrogenase|PF03447:Homoserine dehydrogenase, NAD binding domain	ACT
H6G84_RS03225	358.590799405972	242.865782255723	292.307345639849	159.557795592244	221.335595529745	188.534595064333	297.921309100515	189.809328728774	0.651446613824953	0.00286967403406478	0.0157181281865837	H6G84_RS03225	NC_999999999.1	630636	630887	-	252	protein_coding	hypothetical protein && -	-
H6G84_RS08490	1737.39767599513	1374.58051350473	1891.1527117045	1162.34824510553	1177.46042698057	1158.55973961813	1667.71030040145	1166.12280390141	0.516440363651276	0.00290871947939607	0.0158976564649751	H6G84_RS08490	NC_999999999.1	1660718	1662448	-	1731	protein_coding	GGDEF domain-containing protein && PF00990:Diguanylate cyclase, GGDEF domain	GGDEF
H6G84_RS06175	212.124134859871	278.698438654109	226.601371691987	141.380325208318	168.529641266303	157.274973084754	239.141315068655	155.728313186458	0.619241122178657	0.0029882713606236	0.0162973250979386	H6G84_RS06175	NC_999999999.1	1196576	1197334	+	759	protein_coding	sulfite exporter TauE/SafE family protein && PF02683:Cytochrome C biogenesis protein transmembrane region	-
H6G84_RS11165	777.788494486193	709.685667001355	602.304761188738	473.624089447864	480.871243079852	502.107678046979	696.592974225429	485.534336858232	0.519930953659813	0.00302379988972123	0.01645570068741	H6G84_RS11165	NC_999999999.1	2201819	2203207	+	1389	protein_coding	DUF2252 domain-containing protein && PF10009:Uncharacterized protein conserved in bacteria (DUF2252)	-
H6G84_RS10380	36.3641374045493	33.8419532651418	26.1139127228684	70.6901626041588	44.9412376710142	70.3341494540515	32.1066677975198	61.9885165764082	-0.958761712808752	0.00310991745900941	0.0168433415295381	H6G84_RS10380	NC_999999999.1	2049662	2050516	-	855	protein_coding	UDP-3-O-acyl-N-acetylglucosamine deacetylase && PF03331:UDP-3-O-acyl N-acetylglycosamine deacetylase	-
H6G84_RS11660	28.2832179813161	12.9395703660836	37.0649083808454	10.098594657737	5.61765470887677	10.7454950554801	26.095898909415	8.82058147403128	1.56151321912255	0.00311404767642631	0.0168433415295381	H6G84_RS11660	NC_999999999.1	2311360	2312097	+	738	protein_coding	SDR family oxidoreductase && PF00106:short chain dehydrogenase	adh_short
H6G84_RS11910	2459.6298494466	2240.53637646571	2085.74348070394	1694.54418356826	1657.20813911865	1570.79600447382	2261.96990220541	1640.84944238691	0.463018652980948	0.00311495551157466	0.0168433415295381	fusA	NC_999999999.1	2364871	2366955	+	2085	protein_coding	elongation factor G && PF00679:Elongation factor G C-terminus|PF03764:Elongation factor G, domain IV|PF03144:Elongation factor Tu domain 2|PF14492:Elongation Factor G, domain II|PF00009:Elongation factor Tu GTP binding domain	GTP_EFTU
H6G84_RS05505	62.6271255300571	55.7396877308217	58.9668996967995	88.8676329880854	97.7471919344559	112.33926648911	59.1112376525595	99.6513638038838	-0.754358087322021	0.00315327258203103	0.0170142537617674	H6G84_RS05505	NC_999999999.1	1076081	1076710	-	630	protein_coding	esterase && PF02230:Phospholipase/Carboxylesterase	Abhydrolase_2
H6G84_RS05900	33.3337926208369	25.8791407321672	39.592061224994	72.7098815357062	42.6941757874635	80.1027813226698	32.934998192666	65.1689462152798	-0.98391820026742	0.00316628238036061	0.0170481785914958	H6G84_RS05900	NC_999999999.1	1147057	1148451	+	1395	protein_coding	insulinase family protein && PF00675:Insulinase (Peptidase family M16)|PF05193:Peptidase M16 inactive domain	-
H6G84_RS09695	129.294710771731	145.321328726785	191.221231873907	241.356412319914	228.076781180397	253.984428584075	155.279090457474	241.139207361462	-0.632024785815687	0.00320684142903553	0.017229978525496	H6G84_RS09695	NC_999999999.1	1909071	1912190	-	3120	protein_coding	DEAD/DEAH box helicase family protein && PF04313:Type I restriction enzyme R protein N terminus (HSDR_N)|PF04851:Type III restriction enzyme, res subunit	-
H6G84_RS08280	564.654244698418	543.461955375512	491.952420327584	397.884629514837	362.90049419344	363.393105512599	533.356206800505	374.726076406959	0.508563969832071	0.00322752457769892	0.0173044446702843	def	NC_999999999.1	1612916	1613494	+	579	protein_coding	peptide deformylase && PF01327:Polypeptide deformylase	Pep_deformylase
H6G84_RS13070	54.546206106824	43.7954689313599	78.341738168605	105.025384440465	89.8824753420284	118.200445610281	58.8944710689296	104.369435130925	-0.820032093541061	0.00323964734315523	0.017322656459994	H6G84_RS13070	NC_999999999.1	2591255	2591752	-	498	protein_coding	small multi-drug export protein && PF06695:Putative small multi-drug export protein	-
H6G84_RS03755	184.851031806459	247.842540088832	191.221231873907	132.291590016354	123.588403595289	144.57575165555	207.971601256399	133.485248422398	0.637801082292195	0.00324458273600045	0.017322656459994	dapA	NC_999999999.1	740520	741419	+	900	protein_coding	4-hydroxy-tetrahydrodipicolinate synthase && PF00701:Dihydrodipicolinate synthetase family	-
H6G84_RS02730	85.8597688718525	137.358516193811	132.254332177107	189.853579565455	187.629667276484	191.465184624918	118.490872414257	189.649477155619	-0.676413163162583	0.0033282676933112	0.0177076814979515	gcvP	NC_999999999.1	533904	536765	-	2862	protein_coding	aminomethyl-transferring glycine dehydrogenase && PF02347:Glycine cleavage system P-protein	-
H6G84_RS02155	510.108038591594	622.094729138635	352.959013899414	873.528437894248	866.242356108799	613.470081349227	495.053927209881	784.413625117425	-0.66487148530035	0.00333623946404942	0.0177076814979515	glnA	NC_999999999.1	414549	415970	+	1422	protein_coding	type I glutamate--ammonia ligase && PF00120:Glutamine synthetase, catalytic domain|PF03951:Glutamine synthetase, beta-Grasp domain	-
H6G84_RS00115	39.3944821882617	31.8512501318981	34.5377555366968	18.1774703839266	7.86471659242749	18.5604005503747	35.2611626189522	14.8675291755762	1.2322325978557	0.00333764659149085	0.0177076814979515	hypA	NC_999999999.1	22053	22412	+	360	protein_coding	hydrogenase maturation nickel metallochaperone HypA && PF01155:Hydrogenase/urease nickel incorporation, metallochaperone, hypA	-
H6G84_RS03360	872.739297709183	837.090667528948	819.639905785513	586.728349614518	684.230343541191	422.981759911171	843.156623674548	564.64681768896	0.579319544420544	0.00337626547804693	0.0178751758921232	H6G84_RS03360	NC_999999999.1	655379	656035	+	657	protein_coding	sigma-70 family RNA polymerase sigma factor && PF04542:Sigma-70 region 2|PF08281:Sigma-70, region 4	Sigma70_r2
H6G84_RS08180	2.02022985580829	6.96746096635272	6.7390742510628	16.1577514523792	17.9764950684057	19.5372637372365	5.24225502440794	17.8905034193405	-1.75614936651817	0.00346195713874366	0.0182906735496957	H6G84_RS08180	NC_999999999.1	1586503	1587813	-	1311	protein_coding	LCP family protein && PF13399:LytR cell envelope-related transcriptional attenuator|PF03816:Cell envelope-related transcriptional attenuator domain	-
H6G84_RS10385	213.134249787775	196.084258624498	186.16692618561	323.155029047583	260.659178491882	296.966408805995	198.461811532628	293.59353878182	-0.566696848876597	0.00347024873633775	0.0182908444747217	H6G84_RS10385	NC_999999999.1	2050526	2052343	-	1818	protein_coding	BamA/TamA family outer membrane protein && PF08479:POTRA domain, ShlB-type|PF01103:Surface antigen	-
H6G84_RS03065	38.3843672603576	16.9209766325709	28.6410655670169	70.6901626041588	50.558892379891	49.8200225299531	27.9821364866485	57.023025838001	-1.02819734642064	0.00347641444669395	0.0182908444747217	H6G84_RS03065	NC_999999999.1	602444	602776	+	333	protein_coding	NAD(P)H-quinone oxidoreductase subunit M && PF10664:Cyanobacterial and plastid NDH-1 subunit M	-
H6G84_RS06800	100.001377862511	92.5676956958289	69.0755110733937	58.5718490148745	29.2118044861592	52.7506120905386	87.2148615439111	46.8447551971908	0.887090193622561	0.00361696839740237	0.0189909562232141	H6G84_RS06800	NC_999999999.1	1314739	1315491	+	753	protein_coding	cbb3-type cytochrome c oxidase subunit II && PF02433:Cytochrome C oxidase, mono-heme subunit/FixO	-
H6G84_RS04855	76.7687345207152	126.409648960971	71.6026639175423	140.370465742544	228.076781180397	123.08476154459	91.5936824664094	163.84400282251	-0.839000425061587	0.00365890461234522	0.0191714506134452	H6G84_RS04855	NC_999999999.1	956615	957748	-	1134	protein_coding	glycosyltransferase && PF00534:Glycosyl transferases group 1|PF13439:Glycosyltransferase Family 4	Glycos_transf_1
H6G84_RS03220	125.254251060114	132.381758360702	99.4013452031763	76.749319398801	62.9177327394199	76.1953285752225	119.012451541331	71.9541269044811	0.721145069081126	0.00370153494146968	0.0193548301269425	H6G84_RS03220	NC_999999999.1	630085	630447	-	363	protein_coding	hypothetical protein && -	-
H6G84_RS09870	79.7990793044276	58.7257424306872	87.6079652638164	122.192995358617	192.123791043586	91.8251395650117	75.3775956663104	135.380641989072	-0.838814165020073	0.00384334969409796	0.0200550099264042	H6G84_RS09870	NC_999999999.1	1941546	1942667	-	1122	protein_coding	histidinol-phosphate transaminase && PF00155:Aminotransferase class I and II	Aminotran_1_2
H6G84_RS05980	153.53746904143	161.246953792734	220.704681722307	252.464866443424	294.365106745143	272.54482913445	178.49636818549	273.124934107672	-0.610026127290931	0.00389403028747205	0.0202777429343514	H6G84_RS05980	NC_999999999.1	1163081	1164277	+	1197	protein_coding	FIST C-terminal domain-containing protein && PF10442:FIST C domain|PF08495:FIST N domain	-
H6G84_RS09770	196.972410941309	311.545040352629	112.879493705302	358.500110349663	373.012272669418	348.740157709672	207.132314999746	360.084180242918	-0.800519942872043	0.00390692130112225	0.0203031811877992	H6G84_RS09770	NC_999999999.1	1923992	1924237	-	246	protein_coding	phycobilisome linker polypeptide && -	-
H6G84_RS08165	43.4349418998783	39.8140626648727	37.0649083808454	88.8676329880854	130.329589245941	35.1670747270258	40.1046376485321	84.7880989870174	-1.07673889912102	0.00392588892954639	0.0203600292951526	H6G84_RS08165	NC_999999999.1	1584915	1585115	-	201	protein_coding	hypothetical protein && -	-
H6G84_RS01595	461.622522052195	351.359103017501	337.796096834523	624.093149848145	685.353874482967	447.403339582717	383.592573968073	585.616787971276	-0.610504063701387	0.0039632880967652	0.0205120379865235	H6G84_RS01595	NC_999999999.1	322346	322621	+	276	protein_coding	response regulator transcription factor && -	-
H6G84_RS06230	453.541602628962	512.606056810235	385.812000873345	334.263483171094	314.588663697099	273.521692321311	450.653220104181	307.457946396502	0.551071693730073	0.00397868201893318	0.0205497710794593	H6G84_RS06230	NC_999999999.1	1205672	1206100	+	429	protein_coding	YraN family protein && PF02021:Uncharacterised protein family UPF0102	-
H6G84_RS09090	548.492405851952	502.652541144017	593.038534093526	821.015745674016	880.848258351878	659.382651131733	548.061160363165	787.082218385876	-0.521223459061406	0.00403617000901713	0.0208043234611127	H6G84_RS09090	NC_999999999.1	1774753	1775460	-	708	protein_coding	NADH dehydrogenase subunit K && PF01058:NADH ubiquinone oxidoreductase, 20 Kd subunit	-
H6G84_RS11635	186.871261662267	168.214414759087	169.319240557953	132.291590016354	97.7471919344559	107.454950554801	174.801638993102	112.497910835204	0.633812671066089	0.00405773068473028	0.0208730324877809	H6G84_RS11635	NC_999999999.1	2306624	2307511	-	888	protein_coding	S1 RNA-binding domain-containing protein && PF00575:S1 RNA binding domain	S1
H6G84_RS01370	147.476779474005	148.307383426651	96.8741923590278	199.952174223192	210.100286111991	203.18754286726	130.886118419895	204.413334400814	-0.6470673887284	0.00411798711901939	0.021140112011808	H6G84_RS01370	NC_999999999.1	277572	278168	+	597	protein_coding	peroxiredoxin && PF00578:AhpC/TSA family|PF10417:C-terminal domain of 1-Cys peroxiredoxin	-
H6G84_RS06350	983.851939778639	835.099964395704	933.361783772198	1326.95533802664	1622.37867992361	1065.75773686625	917.43789598218	1338.36391827217	-0.544329473901694	0.00422310432366221	0.0216359445753684	secA	NC_999999999.1	1230386	1233232	-	2847	protein_coding	preprotein translocase subunit SecA && PF07516:SecA Wing and Scaffold domain|PF01043:SecA preprotein cross-linking domain|PF07517:SecA DEAD-like domain	-
H6G84_RS05495	107.07218235784	78.6327737631235	108.667572298388	171.676109181529	178.641419742281	126.015351105176	98.1241761397836	158.777626676329	-0.69103948460012	0.00426603241884426	0.0218118109157037	H6G84_RS05495	NC_999999999.1	1074144	1075358	-	1215	protein_coding	GAF domain-containing sensor histidine kinase && PF02518:Histidine kinase-, DNA gyrase B-, and HSP90-like ATPase|PF00512:His Kinase A (phospho-acceptor) domain	HATPase_c
H6G84_RS06260	146.466664546101	153.28414125976	146.574864960616	96.946508714275	103.364846643333	87.9176868175644	148.775223588826	96.076347391724	0.632196215358989	0.00427547508561715	0.0218161062718815	H6G84_RS06260	NC_999999999.1	1213048	1213338	-	291	protein_coding	type II toxin-antitoxin system RelE/ParE family toxin && -	-
H6G84_RS02755	2.02022985580829	7.96281253297453	1.6847685627657	26.2563461101161	7.86471659242749	13.6760846160656	3.88927031718284	15.9323824395364	-2.06233980626332	0.00429583144294659	0.0218759609223144	H6G84_RS02755	NC_999999999.1	543139	543465	+	327	protein_coding	hypothetical protein && -	-
H6G84_RS02815	1156.58159245025	1176.50555174699	813.743215815833	1752.10617311737	1429.13135793825	1419.38221051023	1048.94345333769	1533.53991385528	-0.548606278420545	0.0043299662862162	0.0220056002040968	H6G84_RS02815	NC_999999999.1	554927	555727	+	801	protein_coding	phycobilisome rod-core linker polypeptide && PF00427:Phycobilisome Linker polypeptide	-
H6G84_RS00035	10.1011492790415	9.95351566621817	10.1086113765942	28.2760650416635	15.729433184855	34.1902115401639	10.0544254406179	26.0652365888941	-1.38118414474609	0.00436973233206427	0.02216328238823	pyrF	NC_999999999.1	6455	7177	+	723	protein_coding	orotidine-5'-phosphate decarboxylase && PF00215:Orotidine 5'-phosphate decarboxylase / HUMPS family	-
H6G84_RS06165	207.07356022035	221.963399356665	121.30333651913	317.095872252941	255.041523783006	305.758177487752	183.446765365382	292.631857841233	-0.677800908697319	0.00440192444522316	0.0222819967925867	H6G84_RS06165	NC_999999999.1	1195084	1195287	+	204	protein_coding	phycobilisome linker polypeptide && -	-
H6G84_RS00525	38.3843672603576	30.8558985652763	52.2278254457367	60.5915679464218	93.2530681673545	71.3110126409133	40.4893637571235	75.0518829182299	-0.880087049386923	0.00441279217659238	0.0222925118721878	H6G84_RS00525	NC_999999999.1	98884	100272	-	1389	protein_coding	SpoIIE family protein phosphatase && PF07228:Stage II sporulation protein E (SpoIIE)	SpoIIE
H6G84_RS08355	171.719537743705	154.279492826382	156.68347633721	98.9662276458224	107.858970410434	108.431813741663	160.894168969099	105.085670599306	0.614312890030648	0.00448485217424224	0.022611501220434	dnaB	NC_999999999.1	1630404	1631768	-	1365	protein_coding	replicative DNA helicase && PF03796:DnaB-like helicase C terminal domain|PF00772:DnaB-like helicase N terminal domain	DnaB_C
H6G84_RS07185	823.24366624188	884.867542726795	747.194857586588	567.541019764818	565.136063713004	631.05361871274	818.435355518421	587.910234063521	0.476606503690358	0.00451911269016218	0.0227390273457367	hisB	NC_999999999.1	1392013	1392642	+	630	protein_coding	imidazoleglycerol-phosphate dehydratase HisB && PF00475:Imidazoleglycerol-phosphate dehydratase	-
H6G84_RS09955	21.2124134859871	16.9209766325709	22.744375597337	47.4633948913638	32.5823973114853	45.9125697825058	20.292588571965	41.986120661785	-1.04868127155658	0.00456752018682171	0.0229370914728314	H6G84_RS09955	NC_999999999.1	1961930	1962166	+	237	protein_coding	hypothetical protein && -	-
H6G84_RS06475	37.3742523324534	46.7815236312254	37.9072926622283	17.1676109181529	20.2235569519564	21.4909901109602	40.687689541969	19.6273859936898	1.05041796158521	0.00461238935300693	0.0231166391289043	H6G84_RS06475	NC_999999999.1	1254720	1254995	+	276	protein_coding	DUF3143 domain-containing protein && -	-
H6G84_RS13155	2.02022985580829	9.95351566621817	5.89668996967995	19.1873298497003	16.8529641266303	20.5141269240984	5.9568118305688	18.8514736334763	-1.66195308240191	0.00468454246506608	0.0234319520540584	purT	NC_999999999.1	2609782	2610957	-	1176	protein_coding	formate-dependent phosphoribosylglycinamide formyltransferase && PF02222:ATP-grasp domain	-
H6G84_RS03100	863.648263358046	968.477074323028	651.163049508943	585.718490148745	420.200572223983	633.007345086464	827.762795730005	546.308802486397	0.598047714873805	0.00472906074449861	0.0236080670237175	H6G84_RS03100	NC_999999999.1	609512	609865	+	354	protein_coding	LapA family protein && PF06305:Lipopolysaccharide assembly protein A domain	-
H6G84_RS08575	296.973788803819	318.512501318981	312.524568393037	222.169082470213	232.570904947498	183.650279130023	309.336952838613	212.796755515912	0.541076612576051	0.00477707600366931	0.0238009130556097	H6G84_RS08575	NC_999999999.1	1683719	1684411	+	693	protein_coding	hypothetical protein && -	-
H6G84_RS02150	410.106660729084	504.643244277261	340.323249678671	586.728349614518	611.200832325793	621.284986844122	418.357718228339	606.404722928144	-0.536775689460616	0.00487844280475954	0.02425829598602	apcB	NC_999999999.1	413646	414155	-	510	protein_coding	allophycocyanin subunit beta && PF00502:Phycobilisome protein	-
H6G84_RS04605	407.076315945371	450.894259679683	347.062323929734	274.681774690446	294.365106745143	266.683650013279	401.677633184929	278.576843816289	0.527454381962656	0.00489144709428141	0.0242753617046921	psbQ	NC_999999999.1	908149	908664	+	516	protein_coding	photosystem II protein PsbQ && -	-
H6G84_RS09950	1168.7029715851	1205.37074717902	887.873032577524	1666.2681185266	1304.41942340119	1744.67765173522	1087.31558378055	1571.78839788767	-0.532407877423812	0.00491641479475869	0.0243516170302891	H6G84_RS09950	NC_999999999.1	1959140	1961926	+	2787	protein_coding	hybrid sensor histidine kinase/response regulator && PF02518:Histidine kinase-, DNA gyrase B-, and HSP90-like ATPase|PF02895:Signal transducing histidine kinase, homodimeric domain|PF01627:Hpt domain|PF01584:CheW-like domain|PF00072:Response regulator receiver domain	Response_reg
H6G84_RS02895	3361.662480065	3714.65204663262	2917.17676642881	2578.17121612025	2383.00912750553	2305.39712099391	3331.16376437548	2422.19248820656	0.459565910961933	0.00493605747395817	0.0244012509823741	H6G84_RS02895	NC_999999999.1	570590	571423	+	834	protein_coding	Ycf66 family protein && PF07444:Ycf66 protein N-terminus	-
H6G84_RS08360	1049.50941009241	934.635121057886	1044.55650891473	772.542491316879	740.406890629959	698.457178606206	1009.56701335501	737.135520184348	0.453933112001016	0.00495872114082926	0.0244655969127296	H6G84_RS08360	NC_999999999.1	1632012	1634726	+	2715	protein_coding	DEAD/DEAH box helicase && PF08148:DSHCT (NUC185) domain|PF00270:DEAD/DEAH box helicase	DEAD
H6G84_RS06915	288.892869380586	324.484610718712	240.921904475495	176.725406510397	226.953250238622	158.251836271616	284.766461524931	187.310164340212	0.605260489875557	0.00496897216542483	0.0244685697311017	H6G84_RS06915	NC_999999999.1	1340903	1341886	+	984	protein_coding	ATP-binding cassette domain-containing protein && PF00005:ABC transporter	ABC_tran
H6G84_RS11205	242.427582696995	252.819297921941	183.639773341461	146.429622537186	126.958996420615	168.020468140234	226.295551320133	147.136362366012	0.617322978496262	0.00499842238091981	0.0245658898411098	H6G84_RS11205	NC_999999999.1	2209956	2210393	-	438	protein_coding	SRPBCC family protein && PF03364:Polyketide cyclase / dehydrase and lipid transport	-
H6G84_RS10635	510.108038591594	479.759455111716	532.386865833961	353.450813020794	276.388611676737	412.236264855691	507.418119845757	347.358563184407	0.545559360423632	0.00504358473566505	0.0247399050089876	H6G84_RS10635	NC_999999999.1	2099744	2100865	-	1122	protein_coding	endo-1%2C4-beta-xylanase && PF00331:Glycosyl hydrolase family 10	-
H6G84_RS01470	196.972410941309	217.981993090178	176.900699090399	263.573320566935	273.018018851411	337.01779946733	197.285034373962	291.203046295225	-0.563761179716593	0.00507229619851507	0.0248327088019966	kdsA	NC_999999999.1	295726	296580	+	855	protein_coding	3-deoxy-8-phosphooctulonate synthase && PF00793:DAHP synthetase I family	-
H6G84_RS02035	64.6473553858654	100.530508228803	81.7112752941365	115.123979098202	168.529641266303	124.061624731452	82.2963796362685	135.905081698652	-0.721151090490481	0.00511159108524396	0.0249768689637354	H6G84_RS02035	NC_999999999.1	395348	395785	+	438	protein_coding	peroxiredoxin && PF00578:AhpC/TSA family	-
H6G84_RS08790	15.1517239185622	14.9302734993272	11.7933799393599	31.3056434389846	17.9764950684057	50.796885716815	13.9584591190831	33.3596747414018	-1.26986739081787	0.00518368678116282	0.0252804416865941	H6G84_RS08790	NC_999999999.1	1724356	1725687	+	1332	protein_coding	ABC transporter substrate-binding protein && PF13379:NMT1-like family	-
H6G84_RS13265	70.7080449532903	74.6513674966362	67.390742510628	123.202854824391	123.588403595289	95.732592312459	70.9167183201849	114.174616910713	-0.686693844055123	0.00523201909885245	0.0254671793372166	H6G84_RS13265	NC_999999999.1	2629499	2630989	+	1491	protein_coding	NADH-quinone oxidoreductase subunit M && PF00361:Proton-conducting membrane transporter	-
H6G84_RS11255	155.557698897239	108.493320761778	154.156323493062	74.7296004672536	101.117784759782	84.0102340701171	139.402447717359	86.6192064323842	0.69005228056687	0.0053957146871664	0.0262099205892052	H6G84_RS11255	NC_999999999.1	2221338	2222135	+	798	protein_coding	TatD family hydrolase && PF01026:TatD related DNase	-
H6G84_RS05300	114.142986853169	176.177227292062	122.145720800513	75.7394599330273	102.241315701557	72.2878758277752	137.488644981914	83.4228838207866	0.723017820634707	0.00540585490953166	0.0262099205892052	H6G84_RS05300	NC_999999999.1	1036556	1037503	+	948	protein_coding	bifunctional riboflavin kinase/FAD synthetase && PF06574:FAD synthetase|PF01687:Riboflavin kinase	-
H6G84_RS02835	108.082297285744	89.5816409959635	132.254332177107	190.863439031229	124.711934537064	228.585985725667	109.972756819605	181.387119764654	-0.721639027553257	0.00541561450660233	0.0262099205892052	H6G84_RS02835	NC_999999999.1	559421	560824	-	1404	protein_coding	undecaprenyl-phosphate glucose phosphotransferase && PF02397:Bacterial sugar transferase|PF13727:CoA-binding domain	-
H6G84_RS03940	275.761375317832	269.740274554512	263.666280072832	373.648002336268	393.235829621374	369.25428463377	269.722643315059	378.712705530471	-0.489626326991976	0.00545648958885165	0.0263574430425291	H6G84_RS03940	NC_999999999.1	774565	776319	-	1755	protein_coding	diflavin flavoprotein && PF01613:Flavin reductase like domain|PF00258:Flavodoxin	Flavin_Reduct
H6G84_RS05800	51.5158613231115	52.7536330309563	74.1298167616908	34.3352218363057	40.4471139039128	15.6298109897892	59.4664370385862	30.1373822433359	0.993002484016634	0.00559782318353517	0.0269887444742304	H6G84_RS05800	NC_999999999.1	1129160	1130026	+	867	protein_coding	phosphatidate cytidylyltransferase && PF01148:Cytidylyltransferase family	-
H6G84_RS01095	198.992640797117	196.084258624498	199.645074687735	269.632477361577	289.870982978042	290.128366497962	198.24065803645	283.21060894586	-0.51439589327125	0.00570970095040504	0.0274759043837328	H6G84_RS01095	NC_999999999.1	225079	225504	+	426	protein_coding	hypothetical protein && -	-
H6G84_RS11675	76.7687345207152	86.595586296098	99.4013452031763	130.271871084807	126.958996420615	154.344383524169	87.5885553399965	137.191750343197	-0.645518760060233	0.00587671404642173	0.0282260356472074	H6G84_RS11675	NC_999999999.1	2313586	2314671	+	1086	protein_coding	SpoIID/LytB domain-containing protein && PF08486:Stage II sporulation protein	-
H6G84_RS08205	223.235399066817	191.107500791389	270.405354323895	350.421234623473	338.182813474382	313.573082982646	228.2494180607	334.0590436935	-0.547227929971938	0.00593692544807148	0.0284613288020969	H6G84_RS08205	NC_999999999.1	1596657	1599446	+	2790	protein_coding	EAL domain-containing protein && PF13426:PAS domain|PF00990:Diguanylate cyclase, GGDEF domain|PF13188:PAS domain|PF00072:Response regulator receiver domain|PF00563:EAL domain	EAL
H6G84_RS01955	82.8294240881401	79.6281253297453	80.0265067313708	140.370465742544	119.094279828188	118.200445610281	80.8280187164187	125.888397060338	-0.639902804667409	0.00605180520243598	0.0288767574839755	H6G84_RS01955	NC_999999999.1	379730	380371	+	642	protein_coding	FecR family protein && PF04773:FecR protein	-
H6G84_RS05425	33.3337926208369	58.7257424306872	69.0755110733937	25.2464866443424	19.100026010181	35.1670747270258	53.7116820416392	26.5045291271831	1.01708150425691	0.00605510628306753	0.0288767574839755	H6G84_RS05425	NC_999999999.1	1062534	1063376	+	843	protein_coding	matrixin family metalloprotease && PF00413:Matrixin	-
H6G84_RS11385	67.6777001695779	48.772226764469	85.0808124196679	93.9169303169539	120.217810769963	124.061624731452	67.1769131179049	112.732121939456	-0.741162286545163	0.00605774250058162	0.0288767574839755	H6G84_RS11385	NC_999999999.1	2255235	2256491	+	1257	protein_coding	Y-family DNA polymerase && PF11799:impB/mucB/samB family C-terminal domain|PF00817:impB/mucB/samB family|PF13438:Domain of unknown function (DUF4113)	IMS
H6G84_RS07915	121.213791348498	113.470078594887	128.884795051576	182.784563305039	157.29433184855	209.048721988431	121.18955499832	183.04253904734	-0.595442179922488	0.00607692279712391	0.0289138390497303	H6G84_RS07915	NC_999999999.1	1533362	1534423	-	1062	protein_coding	Gfo/Idh/MocA family oxidoreductase && PF01408:Oxidoreductase family, NAD-binding Rossmann fold	GFO_IDH_MocA
H6G84_RS09575	30.3034478371244	19.9070313324363	16.847685627657	38.3746596994005	42.6941757874635	52.7506120905386	22.3527215990726	44.6064825258009	-1.00699961118213	0.0061390996045921	0.0291549749012089	H6G84_RS09575	NC_999999999.1	1879281	1880078	+	798	protein_coding	TPM domain-containing protein && PF04536:TPM domain	-
H6G84_RS00930	136.36551526706	119.442187994618	133.939100739873	82.8084761934432	92.1295372255791	76.1953285752225	129.91560133385	83.7111139980816	0.63647676108221	0.00619476243896522	0.0293643318602164	H6G84_RS00930	NC_999999999.1	184440	186221	+	1782	protein_coding	sodium:proton antiporter && PF00999:Sodium/hydrogen exchanger family	Na_H_Exchanger
H6G84_RS00635	185.861146734363	202.056368024229	189.536463311141	316.086012787167	258.412116608332	260.822470892108	192.484659356578	278.440200095869	-0.533178425131518	0.00621047977109355	0.0293839117527859	H6G84_RS00635	NC_999999999.1	124399	125115	+	717	protein_coding	PilN domain-containing protein && PF05137:Fimbrial assembly protein (PilN)	-
H6G84_RS06520	130.304825699635	130.391055227458	131.411947895725	192.883157962776	219.088533646194	171.927920887681	130.702609607606	194.633204165551	-0.572914698208355	0.00625166828782719	0.0295237072214707	H6G84_RS06520	NC_999999999.1	1263281	1264477	-	1197	protein_coding	amidohydrolase && PF01546:Peptidase family M20/M25/M40|PF07687:Peptidase dimerisation domain	Peptidase_M20
H6G84_RS00270	511.118153519498	531.51773657605	439.724594881848	388.795894322873	359.529901368114	280.359734629344	494.120161659132	342.895176773444	0.527040662608438	0.0063461491763011	0.0299141901693301	clpP	NC_999999999.1	47759	48481	-	723	protein_coding	ATP-dependent Clp endopeptidase proteolytic subunit ClpP && PF00574:Clp protease	-
H6G84_RS06500	21769.9969261902	20958.122586789	18837.3973002833	29135.4554470369	32994.7331671169	23409.5494099568	20521.8389377541	28513.2460080369	-0.474468551501299	0.00642636678709858	0.0302361153470909	H6G84_RS06500	NC_999999999.1	1258945	1261419	+	2475	protein_coding	ATP-dependent Clp protease ATP-binding subunit && PF10431:C-terminal, D2-small domain, of ClpB protein|PF02861:Clp amino terminal domain, pathogenicity island component|PF07724:AAA domain (Cdc48 subfamily)|PF00004:ATPase family associated with various cellular activities (AAA)|PF02151:UvrB/uvrC motif	Clp_N
H6G84_RS10460	24.2427582696995	14.9302734993272	18.5324541904227	6.05915679464218	1.12353094177535	10.7454950554801	19.2351619864832	5.97606093063254	1.65738574839333	0.00644952831285088	0.0302888959284997	aroQ	NC_999999999.1	2064718	2065167	+	450	protein_coding	type II 3-dehydroquinate dehydratase && PF01220:Dehydroquinase class II	-
H6G84_RS13060	86.8698837997567	52.7536330309563	48.8582883202053	29.2859245074372	38.2000520203621	33.2133483533021	62.8272683836394	33.5664416270338	0.902661039964591	0.00654506232749727	0.0306807357902645	mutY	NC_999999999.1	2588977	2590032	-	1056	protein_coding	A/G-specific adenine glycosylase && PF14815:NUDIX domain|PF00730:HhH-GPD superfamily base excision DNA repair protein	HhH-GPD
H6G84_RS05665	204.043215436638	206.037774290716	131.411947895725	138.350746810997	64.0412636811952	115.269856049696	180.497645874359	105.887288847296	0.763692785389086	0.00662037886984623	0.0309765328670296	H6G84_RS05665	NC_999999999.1	1105434	1105832	+	399	protein_coding	MAPEG family protein && PF01124:MAPEG family	-
H6G84_RS05345	69.6979300253862	60.7164455639308	53.0702097271196	96.946508714275	88.758944400253	111.362403302248	61.1615284388122	99.0226188055921	-0.700336623000979	0.00673584015111089	0.0314587304294976	H6G84_RS05345	NC_999999999.1	1048161	1048604	+	444	protein_coding	hypothetical protein && -	-
H6G84_RS08815	157.577928753047	241.870430689101	167.634471995187	114.114119632428	91.0060062838038	147.506341216136	189.027610479112	117.542155710789	0.68163480372285	0.00677045896787336	0.0315622866590567	H6G84_RS08815	NC_999999999.1	1732313	1732816	-	504	protein_coding	isoprenylcysteine carboxylmethyltransferase family protein && PF04191:Phospholipid methyltransferase	-
H6G84_RS12050	7204.13966581238	8816.82417713605	3299.61923017662	14708.6031189939	18305.6896343459	10402.6160768916	6440.19435770835	14472.3029434105	-1.16815202695298	0.00681587959907826	0.0316546213276512	H6G84_RS12050	NC_999999999.1	2397795	2402015	-	4221	protein_coding	GAF domain-containing protein && PF00015:Methyl-accepting chemotaxis protein (MCP) signalling domain|PF01590:GAF domain	GAF
H6G84_RS00690	161.618388464664	177.172578858683	149.102017804764	110.074681769333	88.758944400253	120.154171984005	162.630995042704	106.329266051197	0.609288753092453	0.00681594277642988	0.0316546213276512	pstB	NC_999999999.1	136625	137419	+	795	protein_coding	phosphate ABC transporter ATP-binding protein PstB && PF00005:ABC transporter	ABC_tran
H6G84_RS01035	134.345285411252	161.246953792734	173.531161964867	99.976087111596	97.7471919344559	110.385540115386	156.374467056284	102.702939720479	0.607261016670184	0.00683612384516036	0.0316546213276512	miaB	NC_999999999.1	212470	213828	-	1359	protein_coding	tRNA (N6-isopentenyl adenosine(37)-C2)-methylthiotransferase MiaB && PF01938:TRAM domain|PF00919:Uncharacterized protein family UPF0004|PF04055:Radical SAM superfamily	Radical_SAM
H6G84_RS13140	5786.94842196286	6708.66955903104	4409.03932875784	8453.53358799162	6403.00283717775	10199.4285340243	5634.88576991725	8351.98831973123	-0.567885249187755	0.00685506461938578	0.0316546213276512	psbC	NC_999999999.1	2605249	2606634	-	1386	protein_coding	photosystem II reaction center protein CP43 && PF00421:Photosystem II protein	-
H6G84_RS01625	46.4652866835908	35.8326563983854	48.8582883202053	66.650724741064	61.7942017976445	103.547497807354	43.7187438007272	77.3308081153541	-0.823450995175747	0.00685973028272599	0.0316546213276512	rimM	NC_999999999.1	326427	326975	-	549	protein_coding	ribosome maturation factor RimM && PF01782:RimM N-terminal domain|PF05239:PRC-barrel domain	RimM
H6G84_RS11215	31.3135627650286	17.9163281991927	18.5324541904227	48.4732543571375	38.2000520203621	46.8894329693677	22.5874483848813	44.5209131156224	-0.98797140883039	0.00686515841096537	0.0316546213276512	H6G84_RS11215	NC_999999999.1	2212036	2213229	+	1194	protein_coding	1-deoxy-D-xylulose-5-phosphate reductoisomerase && PF02670:1-deoxy-D-xylulose 5-phosphate reductoisomerase|PF08436:1-deoxy-D-xylulose 5-phosphate reductoisomerase C-terminal|PF13288:DXP reductoisomerase C-terminal domain	-
H6G84_RS04050	487.885510177703	487.72226764469	502.061031704179	688.724155657662	604.459646675141	736.554842893817	492.556269842191	676.579548408873	-0.458344837244448	0.00692468190700663	0.0318711312453155	H6G84_RS04050	NC_999999999.1	795365	800071	-	4707	protein_coding	translocation/assembly module TamB && PF13116:Protein of unknown function|PF04357:TamB, inner membrane protein subunit of TAM complex	-
H6G84_RS00900	29.2933329092203	13.9349219327054	23.5867598787198	51.5028327544586	56.1765470887678	30.2827587927166	22.2716715735485	45.9873795453143	-1.04123126950681	0.00696801870553085	0.0320124917341055	H6G84_RS00900	NC_999999999.1	179965	181116	+	1152	protein_coding	F420-0:Gamma-glutamyl ligase && -	-
H6G84_RS08265	133.335170483347	117.451484861374	80.0265067313708	183.794422770813	188.75319821826	147.506341216136	110.271054025364	173.351320735069	-0.656169935428675	0.00699967811748311	0.0320997897033222	nuoH	NC_999999999.1	1609220	1610338	-	1119	protein_coding	NADH-quinone oxidoreductase subunit NuoH && PF00146:NADH dehydrogenase	-
H6G84_RS06290	145.456549618197	146.316680293407	152.471554930296	202.981752620513	216.841471762644	223.701669791358	148.0815949473	214.508298058172	-0.534118277339991	0.00711161962939707	0.03255427324937	H6G84_RS06290	NC_999999999.1	1217981	1218982	+	1002	protein_coding	rod shape-determining protein && PF06723:MreB/Mbl protein	-
H6G84_RS00980	7060.70334604999	7101.83342784666	8390.14744257319	4981.63674466165	6616.47371611507	3923.0825584371	7517.56140548995	5173.7310064046	0.539227910696476	0.00713601094642151	0.032607069838063	nifJ	NC_999999999.1	200301	203891	-	3591	protein_coding	pyruvate:ferredoxin (flavodoxin) oxidoreductase && PF02775:Thiamine pyrophosphate enzyme, C-terminal TPP binding domain|PF13484:4Fe-4S double cluster binding domain|PF01855:Pyruvate flavodoxin/ferredoxin oxidoreductase, thiamine diP-bdg|PF17147:Pyruvate:ferredoxin oxidoreductase core domain II|PF01558:Pyruvate ferredoxin/flavodoxin oxidoreductase|PF10371:Domain of unknown function	-
H6G84_RS11830	17.1719537743705	19.9070313324363	10.9509956579771	30.2957839732109	28.0882735443839	44.935706595644	16.0099935882613	34.4399213710796	-1.11999740198262	0.00720246395036546	0.0327846605770885	H6G84_RS11830	NC_999999999.1	2347422	2347757	+	336	protein_coding	c-type cytochrome && PF13442:Cytochrome C oxidase, cbb3-type, subunit III	-
H6G84_RS05295	61.617010602153	74.6513674966362	74.9722010430737	49.4831138229112	28.0882735443839	42.0051170350585	70.413526380621	39.8588348007845	0.816573949506052	0.00722544868588967	0.0327846605770885	pap	NC_999999999.1	1034929	1036413	-	1485	protein_coding	polyphosphate:AMP phosphotransferase && PF03976:Polyphosphate kinase 2 (PPK2)	-
H6G84_RS04370	1006.07446819253	1161.57527824766	624.206752504692	1342.10323001324	1690.91406737191	1222.05584676414	930.618832981628	1418.35771471643	-0.608435901441242	0.00722591451735664	0.0327846605770885	H6G84_RS04370	NC_999999999.1	857889	858197	+	309	protein_coding	hypothetical protein && -	-
H6G84_RS05765	235.356778201666	262.77281358816	266.193432916981	193.89301742855	171.900234091629	165.089878579649	254.774341568935	176.961043366609	0.526266305649179	0.00722658724865633	0.0327846605770885	H6G84_RS05765	NC_999999999.1	1121649	1122134	+	486	protein_coding	diacylglycerol kinase family protein && PF01219:Prokaryotic diacylglycerol kinase	-
H6G84_RS01135	514.148498303211	544.457306942134	427.931214942488	647.31991756094	751.642200047713	669.151283000351	495.512340062611	689.371133536335	-0.476924497492669	0.00724794024572036	0.0328228151127622	H6G84_RS01135	NC_999999999.1	233173	233496	+	324	protein_coding	phasin family protein && PF05597:Poly(hydroxyalcanoate) granule associated protein (phasin)	-
H6G84_RS01275	47.4754016114949	33.8419532651418	47.1735197574396	7.06901626041588	14.6059022430796	34.1902115401639	42.8302915446921	18.6217100145531	1.1944847051249	0.00729549647195261	0.0329792852992368	H6G84_RS01275	NC_999999999.1	260507	260980	+	474	protein_coding	phosphate-starvation-inducible PsiE family protein && PF06146:Phosphate-starvation-inducible E	-
H6G84_RS07080	23.2326433417954	58.7257424306872	32.8529869739312	62.6112868779692	80.8942278078256	70.3341494540515	38.2704575821379	71.2798880466154	-0.898280196366945	0.00732040206514042	0.032989947518861	H6G84_RS07080	NC_999999999.1	1369525	1370220	-	696	protein_coding	hypothetical protein && -	-
H6G84_RS08920	32.3236776929327	26.874492298789	16.847685627657	7.06901626041588	7.86471659242749	14.6529478029274	25.3486185397929	9.86222688525692	1.34590903380242	0.00732387241842222	0.032989947518861	H6G84_RS08920	NC_999999999.1	1750035	1750517	-	483	protein_coding	glutathione peroxidase && PF00255:Glutathione peroxidase	GSHPx
H6G84_RS11665	165.65884817628	187.126094524902	203.014611813267	119.163416961296	128.08252736239	128.945940665761	185.266518171483	125.397294996483	0.564649410990979	0.00744035969529312	0.0334552343745804	folE	NC_999999999.1	2312146	2312787	+	642	protein_coding	GTP cyclohydrolase I FolE && PF01227:GTP cyclohydrolase I	GTP_cyclohydroI
H6G84_RS03775	35.3540224766452	32.8466016985199	31.1682184111655	14.1380325208318	11.2353094177535	20.5141269240984	33.1229475287768	15.2958229542279	1.10428062447213	0.00749582079930451	0.0336449584903296	H6G84_RS03775	NC_999999999.1	744241	745050	+	810	protein_coding	DUF362 domain-containing protein && PF04015:Domain of unknown function (DUF362)	-
H6G84_RS11200	384.85378753148	407.098790748323	320.106026925483	527.14664113387	504.465392857134	512.853173102459	370.686201735095	514.821735697821	-0.475170574635177	0.00773526306957035	0.0346583518452834	H6G84_RS11200	NC_999999999.1	2208888	2209679	-	792	protein_coding	RNA polymerase sigma factor SigF && PF04542:Sigma-70 region 2|PF04539:Sigma-70 region 3|PF04545:Sigma-70, region 4	Sigma70_r2
H6G84_RS11545	98.9912629346064	118.446836427996	128.884795051576	74.7296004672536	66.2883255647459	79.125918135808	115.440964804726	73.3812813892692	0.653838647176698	0.00776471851295803	0.0347289702801791	H6G84_RS11545	NC_999999999.1	2285069	2287114	+	2046	protein_coding	amylo-alpha-1%2C6-glucosidase && PF12439:Glycogen debranching enzyme N terminal|PF06202:Amylo-alpha-1,6-glucosidase	-
H6G84_RS06155	1731.33698642771	2055.40098507405	1299.79894617374	2240.87815455183	2652.65655353161	2360.10145945817	1695.51230589183	2417.87872251387	-0.512314634648883	0.00779606155751544	0.0348077677990478	H6G84_RS06155	NC_999999999.1	1193965	1194450	+	486	protein_coding	allophycocyanin alpha chain && PF00502:Phycobilisome protein	-
H6G84_RS04950	116.163216708977	76.6420706298799	101.086113765942	143.400044139865	137.070774896593	176.812236821991	97.9638003682663	152.42768528615	-0.638854457440716	0.00785279027343023	0.0349994308144448	H6G84_RS04950	NC_999999999.1	974331	975326	-	996	protein_coding	tetratricopeptide repeat protein && -	-
H6G84_RS13455	29.2933329092203	29.8605469986545	32.8529869739312	11.1084541235107	13.4823713013043	17.5835373635129	30.6689556272686	14.0581209294426	1.12410057207378	0.00789554297597056	0.0351282403281778	H6G84_RS13455	NC_999999999.1	2673882	2674109	+	228	protein_coding	hypothetical protein && -	-
H6G84_RS03395	70.7080449532903	80.6234768963671	79.1841224499879	40.3943786309479	30.3353354279346	60.5655175854332	76.8385480998818	43.7650772147719	0.805496128821116	0.00793364421571247	0.0352359399843202	sppA	NC_999999999.1	662994	663806	+	813	protein_coding	signal peptide peptidase SppA && PF01343:Peptidase family S49	Peptidase_S49
H6G84_RS09115	542.431716284527	604.178400939443	358.013319587711	752.345302001405	842.648206331516	637.891661020773	501.541145603894	744.295056451231	-0.570411355763538	0.00800789766477819	0.0355035462899956	H6G84_RS09115	NC_999999999.1	1777862	1777996	+	135	protein_coding	cytochrome b559 subunit beta && -	-
H6G84_RS08960	21.2124134859871	19.9070313324363	36.2225240994626	12.1183135892844	11.2353094177535	8.79176868175644	25.780656305962	10.7151305629315	1.27805655318913	0.00808089508657038	0.0357646595803534	H6G84_RS08960	NC_999999999.1	1752954	1753217	+	264	protein_coding	Txe/YoeB family addiction module toxin && -	-
H6G84_RS09080	106.062067429935	105.507266061913	107.825188017005	169.656390249981	174.14729597518	135.783982973794	106.464840502951	159.862556399652	-0.584867865446532	0.00819771892593968	0.0362184933731412	H6G84_RS09080	NC_999999999.1	1773341	1774087	-	747	protein_coding	hypothetical protein && -	-
H6G84_RS01445	9.09103435113732	6.96746096635272	9.26622709521135	34.3352218363057	16.8529641266303	15.6298109897892	8.44157413756713	22.2726656509084	-1.39841133909	0.00828258997199899	0.0365298229025903	H6G84_RS01445	NC_999999999.1	290287	291123	-	837	protein_coding	hypothetical protein && PF01501:Glycosyl transferase family 8	Glyco_transf_8
H6G84_RS00805	25.2528731976037	35.8326563983854	21.0596070345713	50.4929732886849	87.6354134584777	30.2827587927166	27.3817122101868	56.1370485132931	-1.03432804358671	0.008424112863315	0.0370894969120952	H6G84_RS00805	NC_999999999.1	163121	163645	-	525	protein_coding	hypothetical protein && -	-
H6G84_RS01400	65.6574703137696	74.6513674966362	75.8145853244565	41.4042380967216	46.0647686127896	42.0051170350585	72.0411410449541	43.1580412481899	0.74188625731704	0.00861158050316901	0.0378491649151414	folP	NC_999999999.1	283022	283858	-	837	protein_coding	dihydropteroate synthase && PF00809:Pterin binding enzyme	-
H6G84_RS02740	40.4045971161659	38.8187110982508	47.1735197574396	65.6408652752903	70.7824493318474	76.1953285752225	42.1322759906188	70.8728810607867	-0.747123529277552	0.00872900089675088	0.0382988689864364	smc	NC_999999999.1	537554	541141	+	3588	protein_coding	chromosome segregation protein SMC && PF06470:SMC proteins Flexible Hinge Domain|PF02463:RecF/RecN/SMC N terminal domain	SMC_N
H6G84_RS05440	122.223906276402	106.502617628534	96.0318080776449	175.715547044623	155.047269964999	153.367520337307	108.252777327527	161.376779115643	-0.578647639608364	0.00877561651545042	0.0384368972075687	H6G84_RS05440	NC_999999999.1	1066500	1066841	+	342	protein_coding	YbaB/EbfC family nucleoid-associated protein && PF02575:YbaB/EbfC DNA-binding family	-
H6G84_RS03575	8.08091942323318	4.97675783310908	10.1086113765942	17.1676109181529	22.4706188355071	21.4909901109602	7.72209621097882	20.37640662154	-1.38598150027309	0.00879639348709097	0.0384614722125219	nadB	NC_999999999.1	700549	702201	+	1653	protein_coding	L-aspartate oxidase && PF02910:Fumarate reductase flavoprotein C-term|PF00890:FAD binding domain	-
H6G84_RS03530	999.003663697202	1171.52879391388	896.296875391352	1479.44411735847	1176.3368960388	1654.80623854393	1022.27644433414	1436.86241731373	-0.491816597933648	0.00885180998137958	0.038637160262958	H6G84_RS03530	NC_999999999.1	691021	691527	-	507	protein_coding	hypothetical protein && -	-
H6G84_RS13660	27.273103053412	28.8651954320327	31.1682184111655	47.4633948913638	46.0647686127896	64.4729703328805	29.10217229887	52.6670446123446	-0.856179044199892	0.00907735149659548	0.0395535453528628	H6G84_RS13660	NC_999999999.1	2712064	2712354	+	291	protein_coding	BrnA antitoxin family protein && -	-
H6G84_RS07275	226.265743850529	281.684493353974	232.498061661667	148.449341468734	161.788455615651	196.349500559227	246.816099622057	168.862432547871	0.546209812200589	0.00909872300968504	0.0395786647556797	H6G84_RS07275	NC_999999999.1	1407997	1408503	-	507	protein_coding	DNA starvation/stationary phase protection protein && PF00210:Ferritin-like domain	Ferritin
H6G84_RS08950	987.892399490256	1046.11449651953	841.541897101467	657.418512218677	794.336375835176	636.914797833911	958.516264370418	696.223228629255	0.4613899085758	0.00932676462887642	0.0405011559911483	H6G84_RS08950	NC_999999999.1	1752325	1752585	+	261	protein_coding	DUF2442 domain-containing protein && -	-
H6G84_RS06190	18.1820687022746	18.9116797658145	22.744375597337	5.04929732886849	6.74118565065213	10.7454950554801	19.946041355142	7.51199267833357	1.40568148690538	0.00934424885289163	0.0405077181041593	galE	NC_999999999.1	1199372	1200352	-	981	protein_coding	UDP-glucose 4-epimerase GalE && PF01370:NAD dependent epimerase/dehydratase family	Epimerase
H6G84_RS11550	81.8193091602359	76.6420706298799	89.2927338265821	42.4140975624953	34.829459195036	67.403559893466	82.5847045388993	48.2157055503324	0.771207354244195	0.00943173236715475	0.0408171899029086	clcA	NC_999999999.1	2287157	2288548	+	1392	protein_coding	H(+)/Cl(-) exchange transporter ClcA && PF00654:Voltage gated chloride channel	Voltage_CLC
H6G84_RS12990	2358.61835665618	2849.69153523826	2241.58457275976	3390.0982266023	3382.95166568559	3205.08811609365	2483.29815488474	3326.04600279385	-0.421670398525463	0.00957342806301048	0.0413598186844882	H6G84_RS12990	NC_999999999.1	2576941	2577141	-	201	protein_coding	hypothetical protein && -	-
H6G84_RS08685	323.236776929327	321.498556018847	279.671581419106	411.012802569895	447.165314826591	413.213128042553	308.135638122427	423.797081813013	-0.460463244158263	0.00961734903613957	0.0414789067272958	H6G84_RS08685	NC_999999999.1	1704384	1705562	-	1179	protein_coding	TRC40/GET3/ArsA family transport-energizing ATPase && PF02374:Anion-transporting ATPase	-
H6G84_RS02720	31110.5296645198	28066.923475602	18646.1760684094	48220.7894906941	34476.6704793185	32357.6162016111	25941.2097361771	38351.6920572079	-0.564072007074247	0.00963584414292959	0.0414881167172656	psaA	NC_999999999.1	529239	531530	+	2292	protein_coding	photosystem I core protein PsaA && PF00223:Photosystem I psaA/psaB protein	-
H6G84_RS01205	24.2427582696995	20.9023828990581	27.798681285634	8.07887572618958	8.98824753420284	13.6760846160656	24.3146074847972	10.2477359588193	1.24384521321556	0.00970086789312147	0.0416313644517702	H6G84_RS01205	NC_999999999.1	245142	246023	-	882	protein_coding	CbiQ family ECF transporter T component && PF02361:Cobalt transport protein	-
H6G84_RS12465	280.811949957353	314.531095052494	240.079520194112	195.912736360097	159.5413937321	217.840490670187	278.47418840132	191.098206920795	0.540214724694073	0.00970754673663084	0.0416313644517702	folD	NC_999999999.1	2488370	2489239	+	870	protein_coding	bifunctional methylenetetrahydrofolate dehydrogenase/methenyltetrahydrofolate cyclohydrolase FolD && PF00763:Tetrahydrofolate dehydrogenase/cyclohydrolase, catalytic domain|PF02882:Tetrahydrofolate dehydrogenase/cyclohydrolase, NAD(P)-binding domain	-
H6G84_RS04735	68.687815097482	59.721093997309	83.3960438569022	40.3943786309479	47.1882995545649	38.0976642876112	70.6016509838977	41.8934474910413	0.75931522734352	0.00971836267959304	0.0416313644517702	H6G84_RS04735	NC_999999999.1	931843	933483	-	1641	protein_coding	B12-binding domain-containing radical SAM protein && PF04055:Radical SAM superfamily	Radical_SAM
H6G84_RS05090	44.4450568277825	44.7908204979817	37.0649083808454	68.6704436726114	59.5471399140938	84.0102340701171	42.1002619022032	70.7426058856074	-0.754990032323302	0.00977522592047234	0.0418043388437063	glmS	NC_999999999.1	998439	1000364	+	1926	protein_coding	glutamine--fructose-6-phosphate transaminase (isomerizing) && PF13522:Glutamine amidotransferase domain|PF01380:SIS domain	SIS
H6G84_RS00575	332.327811280464	373.256837483181	324.317948332397	481.702965174054	440.424129175939	486.47786705719	343.300865698681	469.534987135727	-0.452647794494652	0.00979550121968203	0.0418205237257805	H6G84_RS00575	NC_999999999.1	109904	111157	+	1254	protein_coding	methionine adenosyltransferase && PF00438:S-adenosylmethionine synthetase, N-terminal domain|PF02772:S-adenosylmethionine synthetase, central domain|PF02773:S-adenosylmethionine synthetase, C-terminal domain	-
H6G84_RS07180	32.3236776929327	42.8001173647381	44.6463669132911	22.2169082470213	23.5941497772825	15.6298109897892	39.923387323654	20.4802896713643	0.97096933882112	0.0098142302893867	0.0418300638888818	fabI	NC_999999999.1	1391222	1391998	+	777	protein_coding	enoyl-ACP reductase FabI && PF13561:Enoyl-(Acyl carrier protein) reductase	-
H6G84_RS09125	85.8597688718525	87.5909378627199	57.2821311340338	123.202854824391	106.735439468659	131.876530226347	76.9109459562021	120.604941506465	-0.655816745521913	0.0099150202742383	0.0421887439856851	H6G84_RS09125	NC_999999999.1	1778212	1778331	+	120	protein_coding	photosystem II reaction center protein J && -	-
H6G84_RS04025	63.6372404579613	45.7861720646036	75.8145853244565	25.2464866443424	46.0647686127896	31.2596219795784	61.7459992823404	34.1902924122368	0.863111243733204	0.00997789495430355	0.042385161815936	trxA	NC_999999999.1	790512	790835	-	324	protein_coding	thioredoxin && PF00085:Thioredoxin	-
H6G84_RS02620	1848.51031806459	1821.49336691792	1421.10228269287	2508.49091298186	1895.39669877502	2762.56909244525	1697.03532255846	2388.81890140071	-0.493778794617376	0.0100231266319899	0.0425061022386729	H6G84_RS02620	NC_999999999.1	508934	510166	+	1233	protein_coding	type II secretion system F family protein && PF00482:Type II secretion system (T2SS), protein F	-
H6G84_RS08590	664.655622560929	935.630472624508	789.31407165573	458.476197461259	599.96552290804	623.238713217845	796.533388947056	560.560144529048	0.507017055830926	0.0100749197633191	0.0426544182300121	rpmI	NC_999999999.1	1685786	1685986	+	201	protein_coding	50S ribosomal protein L35 && -	-
H6G84_RS12575	933.346193383432	827.13715186273	784.259765967433	588.748068546066	680.859750715865	613.470081349227	848.247703737865	627.692633537053	0.434442831225989	0.0101960972524444	0.0430955043869981	H6G84_RS12575	NC_999999999.1	2503355	2503945	-	591	protein_coding	restriction endonuclease && PF04471:Restriction endonuclease	Mrr_cat
H6G84_RS02850	146.466664546101	147.312031860029	124.672873644662	77.7591788645747	119.094279828188	70.3341494540515	139.483856683597	89.062536048938	0.650852912573768	0.0102800235247204	0.0433779362041445	rimP	NC_999999999.1	563054	563515	+	462	protein_coding	ribosome maturation factor RimP && PF02576:RimP N-terminal domain	-
H6G84_RS04475	41.41471204407	30.8558985652763	38.7496769436111	66.650724741064	66.2883255647459	56.6580648379859	37.0067625176525	63.1990383812653	-0.769926160939922	0.0104067624909925	0.0438397835168719	H6G84_RS04475	NC_999999999.1	882442	883251	-	810	protein_coding	hypothetical protein && -	-
H6G84_RS10965	51.5158613231115	25.8791407321672	48.8582883202053	21.2070487812476	20.2235569519564	22.467853297822	42.0844301251613	21.2994863436753	0.983711467183319	0.010524896711011	0.0441917950912139	H6G84_RS10965	NC_999999999.1	2167504	2167938	+	435	protein_coding	Rrf2 family transcriptional regulator && PF02082:Transcriptional regulator	Rrf2
H6G84_RS09905	344.449190415314	370.270782783316	219.019913159541	223.178941935987	220.21206458797	176.812236821991	311.246628786057	206.734414448649	0.58904337751708	0.0105251751715667	0.0441917950912139	H6G84_RS09905	NC_999999999.1	1949433	1949714	+	282	protein_coding	hypothetical protein && -	-
H6G84_RS07925	27.273103053412	33.8419532651418	42.9615983505253	78.7690383303484	43.8177067292388	64.4729703328805	34.6922182230264	62.3532384641559	-0.842854949776201	0.0105559798800542	0.0442470570520152	H6G84_RS07925	NC_999999999.1	1535912	1536550	-	639	protein_coding	hypothetical protein && -	-
H6G84_RS04720	86.8698837997567	107.497969195156	45.4887511946739	32.3155029047583	57.3000780305431	41.0282538481967	79.9522013965289	43.5479449278327	0.875884159960627	0.0105732320873506	0.0442470570520152	H6G84_RS04720	NC_999999999.1	929446	930015	+	570	protein_coding	hypothetical protein && -	-
H6G84_RS03855	661.625277777216	713.667073267843	774.151154590839	992.691854855545	1122.40741083358	832.287435206276	716.481168545299	982.4622336318	-0.454624793225754	0.0107795199112968	0.0450360172900307	H6G84_RS03855	NC_999999999.1	757362	757988	-	627	protein_coding	hypothetical protein && -	-
H6G84_RS08255	70.7080449532903	86.595586296098	42.9615983505253	127.242292687486	97.7471919344559	103.547497807354	66.7550765333046	109.512327476432	-0.721729590825052	0.0108133172672307	0.0451029154435809	H6G84_RS08255	NC_999999999.1	1607960	1608523	-	564	protein_coding	NADH-quinone oxidoreductase subunit J && PF00499:NADH-ubiquinone/plastoquinone oxidoreductase chain 6	-
H6G84_RS09110	1108.09607591085	1338.74785710634	786.786918811582	1587.49908019625	1656.08460817687	1389.09945171752	1077.87695060959	1544.22771336355	-0.519192585921604	0.010955082035151	0.0456191921857848	psbE	NC_999999999.1	1777589	1777840	+	252	protein_coding	cytochrome b559 subunit alpha && -	-
H6G84_RS05065	5.05057463952074	3.98140626648727	6.7390742510628	16.1577514523792	19.100026010181	11.7223582423419	5.25701838569027	15.6600452349674	-1.55754072726992	0.0110189791371676	0.0458100509702574	H6G84_RS05065	NC_999999999.1	993027	993776	-	750	protein_coding	CPBP family intramembrane metalloprotease && PF02517:CAAX protease self-immunity	-
H6G84_RS11940	13.1314940627539	31.8512501318981	15.1629170648913	6.05915679464218	10.1117784759782	5.86117912117096	20.0485537531811	7.34403813059711	1.45598519965486	0.0110532160616741	0.0458771782854429	H6G84_RS11940	NC_999999999.1	2371016	2371702	-	687	protein_coding	ribonuclease HII && PF01351:Ribonuclease HII	-
H6G84_RS08755	37.3742523324534	31.8512501318981	21.9019913159541	18.1774703839266	16.8529641266303	2.93058956058548	30.3758312601019	12.6536746903808	1.27034814911356	0.0111885051070323	0.0463628250840423	H6G84_RS08755	NC_999999999.1	1717210	1717554	-	345	protein_coding	AAA-associated domain-containing protein && PF09821:C-terminal AAA-associated domain	-
H6G84_RS04030	602.028497030872	579.294611773897	456.572280509505	388.795894322873	369.641679844092	423.958623098033	545.965129771425	394.132065754999	0.468695161557534	0.0112827514120544	0.0466643075811488	hemB	NC_999999999.1	791005	791985	-	981	protein_coding	porphobilinogen synthase && PF00490:Delta-aminolevulinic acid dehydratase	-
H6G84_RS09500	56.5664359626322	63.7025002637963	62.3364368223309	32.3155029047583	42.6941757874635	32.2364851664403	60.8684576829198	35.7487212862207	0.772987214299172	0.0113055755772277	0.0466643075811488	apbC	NC_999999999.1	1864021	1865106	+	1086	protein_coding	iron-sulfur cluster carrier protein ApbC && PF01883:Iron-sulfur cluster assembly protein|PF10609:NUBPL iron-transfer P-loop NTPase	-
H6G84_RS06755	21.2124134859871	8.95816409959635	11.7933799393599	4.03943786309479	5.61765470887677	2.93058956058548	13.9879858416478	4.19589404418568	1.74556330048825	0.0113164626034726	0.0466643075811488	H6G84_RS06755	NC_999999999.1	1304483	1304884	-	402	protein_coding	hypothetical protein && -	-
H6G84_RS02600	85.8597688718525	83.6095315962326	124.672873644662	133.301449482128	139.317836780144	183.650279130023	98.0473913709156	152.089855130765	-0.62992515981376	0.0114371832030223	0.0470855464332215	dnaK	NC_999999999.1	502778	504745	-	1968	protein_coding	molecular chaperone DnaK && PF00012:Hsp70 protein	HSP70
H6G84_RS09710	381.823442747768	433.973283047112	352.959013899414	525.126922202323	548.283099586373	513.830036289321	389.585246564765	529.080019359339	-0.442121948665272	0.011528108931121	0.0473829566439593	H6G84_RS09710	NC_999999999.1	1914075	1914302	-	228	protein_coding	DUF4351 domain-containing protein && -	-
H6G84_RS10685	1709.11445801382	1491.03664679948	1724.36062399069	2131.81333224828	2426.82683423477	1996.70835394557	1641.50390960133	2185.11617347621	-0.41240802086914	0.0117624816053473	0.0482680474937877	H6G84_RS10685	NC_999999999.1	2110438	2112060	-	1623	protein_coding	2-isopropylmalate synthase && PF00682:HMGL-like|PF08502:LeuA allosteric (dimerisation) domain	HMGL-like
H6G84_RS09700	197.982525869213	154.279492826382	207.226533220181	237.316974456819	248.300338132353	332.133483533021	186.496183971925	272.583598707398	-0.547259558750314	0.0117817109384952	0.0482688512762903	H6G84_RS09700	NC_999999999.1	1912187	1913548	-	1362	protein_coding	restriction endonuclease subunit S && PF01420:Type I restriction modification DNA specificity domain	-
H6G84_RS03500	20.2022985580829	23.8884375989236	24.4291441601027	4.03943786309479	13.4823713013043	10.7454950554801	22.8399601057031	9.42243473995971	1.28894733040455	0.0118129717966761	0.0483188652844687	argJ	NC_999999999.1	685374	686621	+	1248	protein_coding	bifunctional ornithine acetyltransferase/N-acetylglutamate synthase && PF01960:ArgJ family	-
H6G84_RS06960	655.564588209792	528.531681876185	660.429276604154	879.58759468889	1435.8725435889	587.094775303958	614.84184889671	967.518304527251	-0.653209326427343	0.0119250453784348	0.0486987360381814	H6G84_RS06960	NC_999999999.1	1347033	1349204	-	2172	protein_coding	glutamine synthetase III && PF12437:Glutamine synthetase type III N terminal|PF00120:Glutamine synthetase, catalytic domain	-
H6G84_RS04415	3875.81097836821	2863.62645717097	3067.12116851496	2572.11205932561	2465.02688625513	2200.8727599997	3268.85286801805	2412.67056852681	0.43811988154543	0.0119741008958378	0.0487972644904555	H6G84_RS04415	NC_999999999.1	867620	871336	+	3717	protein_coding	EAL domain-containing protein && PF13426:PAS domain|PF08448:PAS fold|PF00990:Diguanylate cyclase, GGDEF domain|PF08447:PAS fold|PF00563:EAL domain	EAL
H6G84_RS06590	410.106660729084	334.43812638493	350.431861055266	272.662055758898	257.288585666556	263.753060452693	364.992216056427	264.567900626049	0.463572905229014	0.0120064972895568	0.0487972644904555	H6G84_RS06590	NC_999999999.1	1279105	1280214	+	1110	protein_coding	calcium/sodium antiporter && PF01699:Sodium/calcium exchanger protein	Na_Ca_ex
H6G84_RS10935	264.650111110887	285.665899620461	208.911301782947	364.559267144305	397.729953388476	313.573082982646	253.075770838098	358.620767838476	-0.503898318189206	0.0120068978872414	0.0487972644904555	tsaB	NC_999999999.1	2160081	2160698	-	618	protein_coding	tRNA (adenosine(37)-N6)-threonylcarbamoyltransferase complex dimerization subunit type 1 TsaB && PF00814:Glycoprotease family	Peptidase_M22
H6G84_RS11645	934.356308311336	870.93262079409	742.982936179674	691.753734054983	604.459646675141	582.210459369649	849.423955095033	626.141280033257	0.439405758032522	0.0121715334848181	0.0493776822744808	H6G84_RS11645	NC_999999999.1	2308514	2309209	+	696	protein_coding	aldehyde oxygenase (deformylating) && PF11266:Long-chain fatty aldehyde decarbonylase	-
H6G84_RS08130	184.851031806459	228.930860323018	157.525860618593	289.829666677051	234.817966831049	301.850724740304	190.43591758269	275.499452749468	-0.535796538577375	0.0121886550093947	0.0493776822744808	H6G84_RS08130	NC_999999999.1	1579353	1579592	-	240	protein_coding	hypothetical protein && -	-
