# Supplementary material for: Engineered hypermutation adapts cyanobacterial photosynthesis to combined high light and high temperature stress
Source: Nat Commun. 2023 Mar 4;14:1238. doi: 10.1038/s41467-023-36964-5 (PMC9985602; doi:10.1038/s41467-023-36964-5)
Supplement: Supplementary file 11 — Supplementary Data 8 [file 41467_2023_36964_MOESM11_ESM.xlsx]

## Sheet: Sheet 1
A	seq	note	length_seq	Y	W	F	Y_freq	W_freq	F_freq	total_freq	describe
sp	Q31R74	NDHL_SYNE7 NAD(P)H-quinone oxidoreductase subunit L	74	6	2	7	0.0810811	0.027027	0.0945946	0.202703	=Synechococcus elongatus (strain PCC 7942 / FACHB-805) OX=1140 GN=ndhL PE=3 SV=2
tr	Q31MG3	Q31MG3_SYNE7 Lipoprotein signal peptidase	163	5	9	19	0.0306748	0.0552147	0.116564	0.202454	=Synechococcus elongatus (strain PCC 7942 / FACHB-805) OX=1140 GN=lspA PE=3 SV=1
sp	Q31QE1	PSBT_SYNE7 Photosystem II reaction center protein T	31	1	0	5	0.0322581	0	0.16129	0.193548	=Synechococcus elongatus (strain PCC 7942 / FACHB-805) OX=1140 GN=psbT PE=3 SV=1
tr	Q8GIS0	Q8GIS0_SYNE7 Uncharacterized protein	53	2	2	6	0.0377358	0.0377358	0.113208	0.188679	=Synechococcus elongatus (strain PCC 7942 / FACHB-805) OX=1140 GN=SEB0052 PE=4 SV=1
tr	Q31RW0	Q31RW0_SYNE7 ABC-type uncharacterized transport system permease component-like	262	12	16	21	0.0458015	0.0610687	0.0801527	0.187023	=Synechococcus elongatus (strain PCC 7942 / FACHB-805) OX=1140 GN=Synpcc7942_0177 PE=4 SV=1
tr	Q31Q34	Q31Q34_SYNE7 Uncharacterized protein	260	11	10	26	0.0423077	0.0384615	0.1	0.180769	=Synechococcus elongatus (strain PCC 7942 / FACHB-805) OX=1140 GN=Synpcc7942_0803 PE=4 SV=1
sp	Q31R12	PETN_SYNE7 Cytochrome b6-f complex subunit 8	34	0	2	4	0	0.0588235	0.117647	0.176471	=Synechococcus elongatus (strain PCC 7942 / FACHB-805) OX=1140 GN=petN PE=3 SV=2
tr	Q31RD1	Q31RD1_SYNE7 Uncharacterized protein	74	4	2	7	0.0540541	0.027027	0.0945946	0.175676	=Synechococcus elongatus (strain PCC 7942 / FACHB-805) OX=1140 GN=Synpcc7942_0356 PE=4 SV=1
sp	Q8KPP6	NU3C_SYNE7 NAD(P)H-quinone oxidoreductase subunit 3	133	7	5	11	0.0526316	0.037594	0.0827068	0.172932	=Synechococcus elongatus (strain PCC 7942 / FACHB-805) OX=1140 GN=ndhC PE=3 SV=1
tr	Q31K28	Q31K28_SYNE7 Delta-9 acyl-phospholipid desaturase	278	11	18	19	0.0395683	0.0647482	0.0683453	0.172662	=Synechococcus elongatus (strain PCC 7942 / FACHB-805) OX=1140 GN=Synpcc7942_2561 PE=4 SV=1
tr	Q31QZ0	Q31QZ0_SYNE7 Uncharacterized protein	58	2	3	5	0.0344828	0.0517241	0.0862069	0.172414	=Synechococcus elongatus (strain PCC 7942 / FACHB-805) OX=1140 GN=Synpcc7942_0497 PE=4 SV=1
sp	Q31NU0	PSAJ_SYNE7 Photosystem I reaction center subunit IX	41	1	1	5	0.0243902	0.0243902	0.121951	0.170732	=Synechococcus elongatus (strain PCC 7942 / FACHB-805) OX=1140 GN=psaJ PE=1 SV=2
tr	Q79PE8	Q79PE8_SYNE7 Uncharacterized protein SEE0017	82	6	3	5	0.0731707	0.0365854	0.0609756	0.170732	=Synechococcus elongatus (strain PCC 7942 / FACHB-805) OX=1140 GN=SEE0017 PE=4 SV=1
tr	Q31PR8	Q31PR8_SYNE7 Uncharacterized protein	100	4	3	10	0.04	0.03	0.1	0.17	=Synechococcus elongatus (strain PCC 7942 / FACHB-805) OX=1140 GN=Synpcc7942_0921 PE=4 SV=1
tr	Q31PS8	Q31PS8_SYNE7 Uncharacterized protein	83	0	5	9	0	0.060241	0.108434	0.168675	=Synechococcus elongatus (strain PCC 7942 / FACHB-805) OX=1140 GN=Synpcc7942_0911 PE=4 SV=1
sp	P11005	PSBD_SYNE7 Photosystem II D2 protein	352	8	14	37	0.0227273	0.0397727	0.105114	0.167614	=Synechococcus elongatus (strain PCC 7942 / FACHB-805) OX=1140 GN=psbD2 PE=3 SV=2
tr	Q31QF7	Q31QF7_SYNE7 C-5 sterol desaturase	271	10	11	24	0.0369004	0.0405904	0.0885609	0.166052	=Synechococcus elongatus (strain PCC 7942 / FACHB-805) OX=1140 GN=Synpcc7942_0680 PE=4 SV=1
tr	Q31RA8	Q31RA8_SYNE7 Uncharacterized protein	127	6	4	11	0.0472441	0.0314961	0.0866142	0.165354	=Synechococcus elongatus (strain PCC 7942 / FACHB-805) OX=1140 GN=Synpcc7942_0379 PE=4 SV=1
tr	Q31ME1	Q31ME1_SYNE7 Methyltransf_11 domain-containing protein	253	12	13	16	0.0474308	0.0513834	0.0632411	0.162055	=Synechococcus elongatus (strain PCC 7942 / FACHB-805) OX=1140 GN=Synpcc7942_1748 PE=4 SV=1
tr	Q31QG3	Q31QG3_SYNE7 Oxygen-dependent coproporphyrinogen-III oxidase	317	19	10	22	0.0599369	0.0315457	0.0694006	0.160883	=Synechococcus elongatus (strain PCC 7942 / FACHB-805) OX=1140 GN=hemF PE=3 SV=1
tr	Q31RT5	Q31RT5_SYNE7 Cbb3-type cytochrome oxidase subunit 1-like	483	23	23	31	0.047619	0.047619	0.0641822	0.15942	=Synechococcus elongatus (strain PCC 7942 / FACHB-805) OX=1140 GN=Synpcc7942_0202 PE=3 SV=1
tr	Q31KL9	Q31KL9_SYNE7 Uncharacterized protein	69	6	2	3	0.0869565	0.0289855	0.0434783	0.15942	=Synechococcus elongatus (strain PCC 7942 / FACHB-805) OX=1140 GN=Synpcc7942_2370 PE=4 SV=1
tr	Q31KC4	Q31KC4_SYNE7 Uncharacterized protein	83	8	2	3	0.0963855	0.0240964	0.0361446	0.156627	=Synechococcus elongatus (strain PCC 7942 / FACHB-805) OX=1140 GN=Synpcc7942_2465 PE=4 SV=1
sp	Q79AV1	PSBK_SYNE7 Photosystem II reaction center protein K	45	1	1	5	0.0222222	0.0222222	0.111111	0.155556	=Synechococcus elongatus (strain PCC 7942 / FACHB-805) OX=1140 GN=psbK PE=3 SV=1
tr	Q31MR1	Q31MR1_SYNE7 Uncharacterized protein	239	8	16	13	0.0334728	0.0669456	0.0543933	0.154812	=Synechococcus elongatus (strain PCC 7942 / FACHB-805) OX=1140 GN=Synpcc7942_1628 PE=4 SV=1
sp	Q31MI4	PSBI_SYNE7 Photosystem II reaction center protein I	39	1	0	5	0.025641	0	0.128205	0.153846	=Synechococcus elongatus (strain PCC 7942 / FACHB-805) OX=1140 GN=psbI PE=3 SV=1
tr	Q31RA6	Q31RA6_SYNE7 Uncharacterized protein	104	2	11	3	0.0192308	0.105769	0.0288462	0.153846	=Synechococcus elongatus (strain PCC 7942 / FACHB-805) OX=1140 GN=Synpcc7942_0381 PE=4 SV=1
tr	Q31MX9	Q31MX9_SYNE7 Uncharacterized protein	52	3	1	4	0.0576923	0.0192308	0.0769231	0.153846	=Synechococcus elongatus (strain PCC 7942 / FACHB-805) OX=1140 GN=Synpcc7942_1560 PE=4 SV=1
tr	Q31JS8	Q31JS8_SYNE7 Uncharacterized protein	131	11	1	8	0.0839695	0.00763359	0.0610687	0.152672	=Synechococcus elongatus (strain PCC 7942 / FACHB-805) OX=1140 GN=Synpcc7942_B2660 PE=4 SV=1
tr	Q31RA3	Q31RA3_SYNE7 Uncharacterized protein	236	5	17	14	0.0211864	0.0720339	0.059322	0.152542	=Synechococcus elongatus (strain PCC 7942 / FACHB-805) OX=1140 GN=Synpcc7942_0384 PE=4 SV=1
tr	Q31QG9	Q31QG9_SYNE7 Uncharacterized protein	46	3	0	4	0.0652174	0	0.0869565	0.152174	=Synechococcus elongatus (strain PCC 7942 / FACHB-805) OX=1140 GN=Synpcc7942_0668 PE=4 SV=1
tr	Q31K80	Q31K80_SYNE7 HAD-superfamily IA hydrolase, REG-2-like	217	8	7	18	0.0368664	0.0322581	0.0829493	0.152074	=Synechococcus elongatus (strain PCC 7942 / FACHB-805) OX=1140 GN=Synpcc7942_2509 PE=4 SV=1
sp	Q8KPP1	PSBL_SYNE7 Photosystem II reaction center protein L	40	1	0	5	0.025	0	0.125	0.15	=Synechococcus elongatus (strain PCC 7942 / FACHB-805) OX=1140 GN=psbL PE=3 SV=1
sp	Q31LJ1	PSAB_SYNE7 Photosystem I P700 chlorophyll a apoprotein A2	734	27	30	53	0.0367847	0.0408719	0.0722071	0.149864	=Synechococcus elongatus (strain PCC 7942 / FACHB-805) OX=1140 GN=psaB PE=1 SV=1
tr	Q31RA4	Q31RA4_SYNE7 Uncharacterized protein	228	6	4	24	0.0263158	0.0175439	0.105263	0.149123	=Synechococcus elongatus (strain PCC 7942 / FACHB-805) OX=1140 GN=Synpcc7942_0383 PE=4 SV=1
sp	Q54711	CYB6_SYNE7 Cytochrome b6	215	10	7	15	0.0465116	0.0325581	0.0697674	0.148837	=Synechococcus elongatus (strain PCC 7942 / FACHB-805) OX=1140 GN=petB PE=3 SV=1
tr	Q31LU1	Q31LU1_SYNE7 2TM domain-containing protein	81	1	4	7	0.0123457	0.0493827	0.0864198	0.148148	=Synechococcus elongatus (strain PCC 7942 / FACHB-805) OX=1140 GN=Synpcc7942_1948 PE=4 SV=1
tr	Q31RK0	Q31RK0_SYNE7 Ion_trans domain-containing protein	231	9	5	20	0.038961	0.021645	0.0865801	0.147186	=Synechococcus elongatus (strain PCC 7942 / FACHB-805) OX=1140 GN=Synpcc7942_0287 PE=4 SV=1
tr	Q31QW1	Q31QW1_SYNE7 ABC-type sugar transport systems permease components-like	293	16	8	19	0.0546075	0.0273038	0.0648464	0.146758	=Synechococcus elongatus (strain PCC 7942 / FACHB-805) OX=1140 GN=Synpcc7942_0526 PE=3 SV=1
tr	Q7X386	Q7X386_SYNE7 PipX	89	4	0	9	0.0449438	0	0.101124	0.146067	=Synechococcus elongatus (strain PCC 7942 / FACHB-805) OX=1140 GN=Synpcc7942_2061 PE=1 SV=1
tr	Q31ML9	Q31ML9_SYNE7 Uncharacterized protein	48	3	1	3	0.0625	0.0208333	0.0625	0.145833	=Synechococcus elongatus (strain PCC 7942 / FACHB-805) OX=1140 GN=Synpcc7942_1670 PE=4 SV=1
tr	Q31MC3	Q31MC3_SYNE7 Cytochrome d ubiquinol oxidase, subunit II	343	12	9	29	0.0349854	0.0262391	0.0845481	0.145773	=Synechococcus elongatus (strain PCC 7942 / FACHB-805) OX=1140 GN=Synpcc7942_1766 PE=3 SV=1
tr	Q31RC5	Q31RC5_SYNE7 Uncharacterized protein	199	6	9	14	0.0301508	0.0452261	0.0703518	0.145729	=Synechococcus elongatus (strain PCC 7942 / FACHB-805) OX=1140 GN=Synpcc7942_0362 PE=4 SV=1
tr	Q31QS5	Q31QS5_SYNE7 Uncharacterized protein	151	4	7	11	0.0264901	0.0463576	0.0728477	0.145695	=Synechococcus elongatus (strain PCC 7942 / FACHB-805) OX=1140 GN=Synpcc7942_0562 PE=4 SV=1
tr	Q31RU5	Q31RU5_SYNE7 Uncharacterized protein	158	5	1	17	0.0316456	0.00632911	0.107595	0.14557	=Synechococcus elongatus (strain PCC 7942 / FACHB-805) OX=1140 GN=Synpcc7942_0192 PE=3 SV=1
tr	Q31KF0	Q31KF0_SYNE7 Beta-carotene hydroxylase	331	12	12	24	0.0362538	0.0362538	0.0725076	0.145015	=Synechococcus elongatus (strain PCC 7942 / FACHB-805) OX=1140 GN=Synpcc7942_2439 PE=4 SV=1
tr	Q79PG0	Q79PG0_SYNE7 MIP family channel proteins	269	13	7	19	0.0483271	0.0260223	0.070632	0.144981	=Synechococcus elongatus (strain PCC 7942 / FACHB-805) OX=1140 GN=SEC0003 PE=3 SV=1
sp	Q8KPP3	PSBE_SYNE7 Cytochrome b559 subunit alpha	83	4	2	6	0.0481928	0.0240964	0.0722892	0.144578	=Synechococcus elongatus (strain PCC 7942 / FACHB-805) OX=1140 GN=psbE PE=3 SV=1
sp	P04997	PSBA2_SYNE7 Photosystem II protein D1 2	360	14	10	28	0.0388889	0.0277778	0.0777778	0.144444	=Synechococcus elongatus (strain PCC 7942 / FACHB-805) OX=1140 GN=psbA3 PE=3 SV=1
sp	P04996	PSBA1_SYNE7 Photosystem II protein D1 1	360	14	10	28	0.0388889	0.0277778	0.0777778	0.144444	=Synechococcus elongatus (strain PCC 7942 / FACHB-805) OX=1140 GN=psbA1 PE=1 SV=1
sp	Q31NB2	RBS_SYNE7 Ribulose bisphosphate carboxylase small subunit	111	6	2	8	0.0540541	0.018018	0.0720721	0.144144	=Synechococcus elongatus (strain PCC 7942 / FACHB-805) OX=1140 GN=cbbS PE=1 SV=1
tr	Q31NV5	Q31NV5_SYNE7 Uncharacterized protein	167	7	12	5	0.0419162	0.0718563	0.0299401	0.143713	=Synechococcus elongatus (strain PCC 7942 / FACHB-805) OX=1140 GN=Synpcc7942_1234 PE=4 SV=1
sp	P31094	PSBB_SYNE7 Photosystem II CP47 reaction center protein	508	13	18	42	0.0255906	0.0354331	0.0826772	0.143701	=Synechococcus elongatus (strain PCC 7942 / FACHB-805) OX=1140 GN=psbB PE=3 SV=1
tr	Q31NE1	Q31NE1_SYNE7 Cellulose synthase (UDP-forming)	740	40	16	50	0.0540541	0.0216216	0.0675676	0.143243	=Synechococcus elongatus (strain PCC 7942 / FACHB-805) OX=1140 GN=Synpcc7942_1398 PE=4 SV=1
tr	Q31P02	Q31P02_SYNE7 Uncharacterized protein	391	17	17	22	0.0434783	0.0434783	0.056266	0.143223	=Synechococcus elongatus (strain PCC 7942 / FACHB-805) OX=1140 GN=Synpcc7942_1187 PE=4 SV=1
tr	Q31M00	Q31M00_SYNE7 Uncharacterized protein	531	37	17	22	0.0696798	0.0320151	0.0414313	0.143126	=Synechococcus elongatus (strain PCC 7942 / FACHB-805) OX=1140 GN=Synpcc7942_1889 PE=3 SV=1
tr	Q31LA0	Q31LA0_SYNE7 Probable glutathione S-transferase	203	14	4	11	0.0689655	0.0197044	0.0541872	0.142857	=Synechococcus elongatus (strain PCC 7942 / FACHB-805) OX=1140 GN=Synpcc7942_2139 PE=3 SV=1
tr	Q31MC2	Q31MC2_SYNE7 Cytochrome oxidase d subunit I	470	11	23	33	0.0234043	0.0489362	0.0702128	0.142553	=Synechococcus elongatus (strain PCC 7942 / FACHB-805) OX=1140 GN=Synpcc7942_1767 PE=3 SV=1
sp	Q31LY2	ACSF_SYNE7 Magnesium-protoporphyrin IX monomethyl ester [oxidative] cyclase	358	20	3	28	0.0558659	0.00837989	0.0782123	0.142458	=Synechococcus elongatus (strain PCC 7942 / FACHB-805) OX=1140 GN=acsF PE=3 SV=1
tr	Q31JY6	Q31JY6_SYNE7 Cytochrome c oxidase subunit 1	541	18	20	39	0.0332717	0.0369686	0.0720887	0.142329	=Synechococcus elongatus (strain PCC 7942 / FACHB-805) OX=1140 GN=Synpcc7942_2603 PE=3 SV=1
tr	Q8VPV7	Q8VPV7_SYNE7 CO2 hydration protein	430	25	7	29	0.0581395	0.0162791	0.0674419	0.14186	=Synechococcus elongatus (strain PCC 7942 / FACHB-805) OX=1140 GN=chpY PE=4 SV=1
tr	Q31R10	Q31R10_SYNE7 Uncharacterized protein	99	3	1	10	0.030303	0.010101	0.10101	0.141414	=Synechococcus elongatus (strain PCC 7942 / FACHB-805) OX=1140 GN=Synpcc7942_0477 PE=3 SV=1
tr	Q31KF3	Q31KF3_SYNE7 Peptide methionine sulfoxide reductase MsrA	198	14	5	9	0.0707071	0.0252525	0.0454545	0.141414	=Synechococcus elongatus (strain PCC 7942 / FACHB-805) OX=1140 GN=msrA PE=3 SV=1
sp	P16954	GLGB_SYNE7 1,4-alpha-glucan branching enzyme GlgB	774	40	27	42	0.0516796	0.0348837	0.0542636	0.140827	=Synechococcus elongatus (strain PCC 7942 / FACHB-805) OX=1140 GN=glgB PE=1 SV=2
tr	Q31M99	Q31M99_SYNE7 Site-specific DNA-methyltransferase (adenine-specific)	263	18	4	15	0.0684411	0.0152091	0.0570342	0.140684	=Synechococcus elongatus (strain PCC 7942 / FACHB-805) OX=1140 GN=Synpcc7942_1790 PE=3 SV=1
tr	Q31KZ3	Q31KZ3_SYNE7 PMT_2 domain-containing protein	520	20	23	30	0.0384615	0.0442308	0.0576923	0.140385	=Synechococcus elongatus (strain PCC 7942 / FACHB-805) OX=1140 GN=Synpcc7942_2246 PE=4 SV=1
tr	Q31SC3	Q31SC3_SYNE7 Uncharacterized protein	114	5	2	9	0.0438596	0.0175439	0.0789474	0.140351	=Synechococcus elongatus (strain PCC 7942 / FACHB-805) OX=1140 GN=Synpcc7942_0014 PE=4 SV=1
sp	P27367	CYST_SYNE7 Sulfate transport system permease protein CysT	278	7	10	22	0.0251799	0.0359712	0.0791367	0.140288	=Synechococcus elongatus (strain PCC 7942 / FACHB-805) OX=1140 GN=cysT PE=2 SV=1
sp	Q935Y7	GLGA_SYNE7 Glycogen synthase	465	29	15	21	0.0623656	0.0322581	0.0451613	0.139785	=Synechococcus elongatus (strain PCC 7942 / FACHB-805) OX=1140 GN=glgA PE=3 SV=3
tr	Q31RS2	Q31RS2_SYNE7 Uncharacterized protein	129	2	9	7	0.0155039	0.0697674	0.0542636	0.139535	=Synechococcus elongatus (strain PCC 7942 / FACHB-805) OX=1140 GN=Synpcc7942_0215 PE=4 SV=1
sp	P18655	SODF_SYNE7 Superoxide dismutase [Fe]	201	11	6	11	0.0547264	0.0298507	0.0547264	0.139303	=Synechococcus elongatus (strain PCC 7942 / FACHB-805) OX=1140 GN=sodB PE=3 SV=1
tr	Q31LA9	Q31LA9_SYNE7 Uncharacterized protein	194	3	8	16	0.0154639	0.0412371	0.0824742	0.139175	=Synechococcus elongatus (strain PCC 7942 / FACHB-805) OX=1140 GN=Synpcc7942_2130 PE=4 SV=1
tr	Q31NT1	Q31NT1_SYNE7 Uncharacterized protein	137	4	7	8	0.0291971	0.0510949	0.0583942	0.138686	=Synechococcus elongatus (strain PCC 7942 / FACHB-805) OX=1140 GN=Synpcc7942_1258 PE=4 SV=1
tr	Q31JY5	Q31JY5_SYNE7 Cytochrome c oxidase subunit III	195	9	3	15	0.0461538	0.0153846	0.0769231	0.138462	=Synechococcus elongatus (strain PCC 7942 / FACHB-805) OX=1140 GN=Synpcc7942_2604 PE=3 SV=1
tr	Q31S23	Q31S23_SYNE7 Uncharacterized protein	123	4	4	9	0.0325203	0.0325203	0.0731707	0.138211	=Synechococcus elongatus (strain PCC 7942 / FACHB-805) OX=1140 GN=Synpcc7942_0114 PE=4 SV=1
tr	Q31NK8	Q31NK8_SYNE7 CAB/ELIP/HLIP superfamily protein	58	1	2	5	0.0172414	0.0344828	0.0862069	0.137931	=Synechococcus elongatus (strain PCC 7942 / FACHB-805) OX=1140 GN=Synpcc7942_1331 PE=4 SV=1
tr	Q8KPS4	Q8KPS4_SYNE7 Putative mRNA interferase YoeB	87	6	4	2	0.0689655	0.045977	0.0229885	0.137931	=Synechococcus elongatus (strain PCC 7942 / FACHB-805) OX=1140 GN=SEE0020 PE=3 SV=1
tr	Q31QR6	Q31QR6_SYNE7 Sugar (Glycoside-Pentoside-Hexuronide) transporter	457	18	19	26	0.0393873	0.0415755	0.0568928	0.137856	=Synechococcus elongatus (strain PCC 7942 / FACHB-805) OX=1140 GN=Synpcc7942_0571 PE=4 SV=1
tr	Q31N11	Q31N11_SYNE7 Uncharacterized protein	109	4	8	3	0.0366972	0.0733945	0.0275229	0.137615	=Synechococcus elongatus (strain PCC 7942 / FACHB-805) OX=1140 GN=Synpcc7942_1528 PE=4 SV=1
tr	Q9ALA6	Q9ALA6_SYNE7 Membrane protein-like	240	7	13	13	0.0291667	0.0541667	0.0541667	0.1375	=Synechococcus elongatus (strain PCC 7942 / FACHB-805) OX=1140 GN=Synpcc7942_1979 PE=4 SV=1
sp	P15347	ISIA_SYNE7 Iron stress-induced chlorophyll-binding protein	342	14	10	23	0.0409357	0.0292398	0.0672515	0.137427	=Synechococcus elongatus (strain PCC 7942 / FACHB-805) OX=1140 GN=isiA PE=1 SV=3
tr	Q31LC4	Q31LC4_SYNE7 Uncharacterized protein	284	15	8	16	0.0528169	0.028169	0.056338	0.137324	=Synechococcus elongatus (strain PCC 7942 / FACHB-805) OX=1140 GN=Synpcc7942_2115 PE=4 SV=1
tr	Q31QE8	Q31QE8_SYNE7 Uncharacterized protein	277	5	20	13	0.0180505	0.0722022	0.0469314	0.137184	=Synechococcus elongatus (strain PCC 7942 / FACHB-805) OX=1140 GN=Synpcc7942_0689 PE=4 SV=1
tr	Q8KPT7	Q8KPT7_SYNE7 Integral membrane protein-like	146	9	4	7	0.0616438	0.0273973	0.0479452	0.136986	=Synechococcus elongatus (strain PCC 7942 / FACHB-805) OX=1140 GN=SED0021 PE=4 SV=1
sp	Q8KPP2	PSBF_SYNE7 Cytochrome b559 subunit beta	44	1	1	4	0.0227273	0.0227273	0.0909091	0.136364	=Synechococcus elongatus (strain PCC 7942 / FACHB-805) OX=1140 GN=psbF PE=3 SV=1
tr	Q31R66	Q31R66_SYNE7 Uncharacterized protein	132	6	3	9	0.0454545	0.0227273	0.0681818	0.136364	=Synechococcus elongatus (strain PCC 7942 / FACHB-805) OX=1140 GN=Synpcc7942_0421 PE=4 SV=1
tr	Q31LK9	Q31LK9_SYNE7 Phycobilisome rod-core linker polypeptide	250	18	1	15	0.072	0.004	0.06	0.136	=Synechococcus elongatus (strain PCC 7942 / FACHB-805) OX=1140 GN=Synpcc7942_2030 PE=3 SV=1
tr	Q31PX7	Q31PX7_SYNE7 Uncharacterized protein	125	11	1	5	0.088	0.008	0.04	0.136	=Synechococcus elongatus (strain PCC 7942 / FACHB-805) OX=1140 GN=Synpcc7942_0862 PE=1 SV=1
tr	Q31PG6	Q31PG6_SYNE7 Uncharacterized protein	81	2	6	3	0.0246914	0.0740741	0.037037	0.135802	=Synechococcus elongatus (strain PCC 7942 / FACHB-805) OX=1140 GN=Synpcc7942_1023 PE=4 SV=1
tr	Q31P85	Q31P85_SYNE7 Peptidoglycan glycosyltransferase RodA	421	7	27	23	0.0166271	0.064133	0.0546318	0.135392	=Synechococcus elongatus (strain PCC 7942 / FACHB-805) OX=1140 GN=rodA PE=3 SV=1
tr	Q31NI6	Q31NI6_SYNE7 Uncharacterized protein	222	5	14	11	0.0225225	0.0630631	0.0495495	0.135135	=Synechococcus elongatus (strain PCC 7942 / FACHB-805) OX=1140 GN=Synpcc7942_1353 PE=4 SV=1
tr	Q31SA3	Q31SA3_SYNE7 N-acetylornithine aminotransferase	37	3	0	2	0.0810811	0	0.0540541	0.135135	=Synechococcus elongatus (strain PCC 7942 / FACHB-805) OX=1140 GN=Synpcc7942_0034 PE=4 SV=1
tr	Q31MW5	Q31MW5_SYNE7 Probable glucosidase	890	43	30	47	0.0483146	0.0337079	0.052809	0.134831	=Synechococcus elongatus (strain PCC 7942 / FACHB-805) OX=1140 GN=Synpcc7942_1574 PE=3 SV=1
tr	Q31MG2	Q31MG2_SYNE7 Biotin transporter	193	7	8	11	0.0362694	0.0414508	0.0569948	0.134715	=Synechococcus elongatus (strain PCC 7942 / FACHB-805) OX=1140 GN=Synpcc7942_1727 PE=3 SV=1
tr	Q8GJM7	Q8GJM7_SYNE7 Uncharacterized protein SEN0012	208	2	9	17	0.00961538	0.0432692	0.0817308	0.134615	=Synechococcus elongatus (strain PCC 7942 / FACHB-805) OX=1140 GN=SEN0012 PE=4 SV=1
sp	Q31RR2	PSBH_SYNE7 Photosystem II reaction center protein H	67	2	2	5	0.0298507	0.0298507	0.0746269	0.134328	=Synechococcus elongatus (strain PCC 7942 / FACHB-805) OX=1140 GN=psbH PE=3 SV=1
tr	Q31L54	Q31L54_SYNE7 Uncharacterized protein	134	2	5	11	0.0149254	0.0373134	0.0820896	0.134328	=Synechococcus elongatus (strain PCC 7942 / FACHB-805) OX=1140 GN=Synpcc7942_2185 PE=4 SV=1
tr	Q31PH0	Q31PH0_SYNE7 4-alpha-glucanotransferase	499	17	27	23	0.0340681	0.0541082	0.0460922	0.134269	=Synechococcus elongatus (strain PCC 7942 / FACHB-805) OX=1140 GN=Synpcc7942_1019 PE=3 SV=1
tr	Q31R16	Q31R16_SYNE7 ABC-type sugar transport system permease component-like	276	8	8	21	0.0289855	0.0289855	0.076087	0.134058	=Synechococcus elongatus (strain PCC 7942 / FACHB-805) OX=1140 GN=Synpcc7942_0471 PE=3 SV=1
tr	Q31SC1	Q31SC1_SYNE7 Uncharacterized protein	194	5	6	15	0.0257732	0.0309278	0.0773196	0.134021	=Synechococcus elongatus (strain PCC 7942 / FACHB-805) OX=1140 GN=Synpcc7942_0016 PE=4 SV=1
sp	Q31P07	NDHJ_SYNE7 NAD(P)H-quinone oxidoreductase subunit J	172	8	6	9	0.0465116	0.0348837	0.0523256	0.133721	=Synechococcus elongatus (strain PCC 7942 / FACHB-805) OX=1140 GN=ndhJ PE=3 SV=1
tr	Q31S24	Q31S24_SYNE7 Uncharacterized protein	30	0	0	4	0	0	0.133333	0.133333	=Synechococcus elongatus (strain PCC 7942 / FACHB-805) OX=1140 GN=Synpcc7942_0113 PE=4 SV=1
tr	Q31MH6	Q31MH6_SYNE7 Probable hydrocarbon oxygenase MocD	300	10	15	15	0.0333333	0.05	0.05	0.133333	=Synechococcus elongatus (strain PCC 7942 / FACHB-805) OX=1140 GN=Synpcc7942_1713 PE=4 SV=1
tr	Q31R98	Q31R98_SYNE7 Uncharacterized protein	83	3	5	3	0.0361446	0.060241	0.0361446	0.13253	=Synechococcus elongatus (strain PCC 7942 / FACHB-805) OX=1140 GN=Synpcc7942_0389 PE=4 SV=1
tr	Q31RX2	Q31RX2_SYNE7 Uncharacterized protein	166	7	8	7	0.0421687	0.0481928	0.0421687	0.13253	=Synechococcus elongatus (strain PCC 7942 / FACHB-805) OX=1140 GN=Synpcc7942_0165 PE=4 SV=1
sp	Q31RF6	ATP6_SYNE7 ATP synthase subunit a	249	9	5	19	0.0361446	0.0200803	0.0763052	0.13253	=Synechococcus elongatus (strain PCC 7942 / FACHB-805) OX=1140 GN=atpB PE=3 SV=2
tr	Q31Q76	Q31Q76_SYNE7 Uncharacterized protein	242	10	6	16	0.0413223	0.0247934	0.0661157	0.132231	=Synechococcus elongatus (strain PCC 7942 / FACHB-805) OX=1140 GN=Synpcc7942_0761 PE=4 SV=1
tr	Q31MK2	Q31MK2_SYNE7 Sulfate transport system permease protein CysT	288	9	7	22	0.03125	0.0243056	0.0763889	0.131944	=Synechococcus elongatus (strain PCC 7942 / FACHB-805) OX=1140 GN=Synpcc7942_1687 PE=3 SV=1
tr	P95823	P95823_SYNE7 Photosystem I reaction center subunit VIII	38	1	0	4	0.0263158	0	0.105263	0.131579	=Synechococcus elongatus (strain PCC 7942 / FACHB-805) OX=1140 GN=psaI PE=1 SV=1
tr	Q31KG5	Q31KG5_SYNE7 Uncharacterized protein	267	5	8	22	0.0187266	0.0299625	0.082397	0.131086	=Synechococcus elongatus (strain PCC 7942 / FACHB-805) OX=1140 GN=Synpcc7942_2424 PE=4 SV=1
tr	P72547	P72547_SYNE7 Inorganic carbon transporter	467	16	23	22	0.0342612	0.0492505	0.0471092	0.130621	=Synechococcus elongatus (strain PCC 7942 / FACHB-805) OX=1140 GN=dc14 PE=4 SV=1
tr	Q31Q82	Q31Q82_SYNE7 Peptidase_M15_3 domain-containing protein	192	4	7	14	0.0208333	0.0364583	0.0729167	0.130208	=Synechococcus elongatus (strain PCC 7942 / FACHB-805) OX=1140 GN=Synpcc7942_0755 PE=4 SV=1
tr	Q31MT4	Q31MT4_SYNE7 Uncharacterized protein	192	10	3	12	0.0520833	0.015625	0.0625	0.130208	=Synechococcus elongatus (strain PCC 7942 / FACHB-805) OX=1140 GN=Synpcc7942_1605 PE=4 SV=1
sp	P11004	PSBC_SYNE7 Photosystem II CP43 reaction center protein	461	14	17	29	0.0303688	0.0368764	0.0629067	0.130152	=Synechococcus elongatus (strain PCC 7942 / FACHB-805) OX=1140 GN=psbC PE=3 SV=3
tr	Q31PP0	Q31PP0_SYNE7 Permease protein of sugar ABC transporter	292	8	18	12	0.0273973	0.0616438	0.0410959	0.130137	=Synechococcus elongatus (strain PCC 7942 / FACHB-805) OX=1140 GN=Synpcc7942_0949 PE=3 SV=1
tr	Q31RM9	Q31RM9_SYNE7 VOC domain-containing protein	146	4	1	14	0.0273973	0.00684932	0.0958904	0.130137	=Synechococcus elongatus (strain PCC 7942 / FACHB-805) OX=1140 GN=Synpcc7942_0258 PE=4 SV=1
tr	Q31P63	Q31P63_SYNE7 ABC transporter permease protein	277	9	11	16	0.032491	0.0397112	0.0577617	0.129964	=Synechococcus elongatus (strain PCC 7942 / FACHB-805) OX=1140 GN=Synpcc7942_1126 PE=4 SV=1
tr	Q31SC7	Q31SC7_SYNE7 Uncharacterized protein	208	5	7	15	0.0240385	0.0336538	0.0721154	0.129808	=Synechococcus elongatus (strain PCC 7942 / FACHB-805) OX=1140 GN=Synpcc7942_0010 PE=4 SV=1
tr	Q31LV4	Q31LV4_SYNE7 Prepilin leader peptidase/N-methyltransferase	262	4	13	17	0.0152672	0.0496183	0.0648855	0.129771	=Synechococcus elongatus (strain PCC 7942 / FACHB-805) OX=1140 GN=Synpcc7942_1935 PE=3 SV=1
tr	Q31MP3	Q31MP3_SYNE7 Uncharacterized protein	240	9	12	10	0.0375	0.05	0.0416667	0.129167	=Synechococcus elongatus (strain PCC 7942 / FACHB-805) OX=1140 GN=Synpcc7942_1646 PE=4 SV=1
tr	Q31PY5	Q31PY5_SYNE7 Uncharacterized protein	798	36	33	34	0.0451128	0.0413534	0.0426065	0.129073	=Synechococcus elongatus (strain PCC 7942 / FACHB-805) OX=1140 GN=Synpcc7942_0854 PE=4 SV=1
tr	Q31K29	Q31K29_SYNE7 Acetyltransferase, GNAT family	186	10	10	4	0.0537634	0.0537634	0.0215054	0.129032	=Synechococcus elongatus (strain PCC 7942 / FACHB-805) OX=1140 GN=Synpcc7942_2560 PE=4 SV=1
tr	Q31LZ8	Q31LZ8_SYNE7 LabA	186	8	2	14	0.0430108	0.0107527	0.0752688	0.129032	=Synechococcus elongatus (strain PCC 7942 / FACHB-805) OX=1140 GN=labA PE=4 SV=1
tr	Q31MQ5	Q31MQ5_SYNE7 Uncharacterized protein	179	8	8	7	0.0446927	0.0446927	0.0391061	0.128492	=Synechococcus elongatus (strain PCC 7942 / FACHB-805) OX=1140 GN=Synpcc7942_1634 PE=4 SV=1
tr	Q31NA3	Q31NA3_SYNE7 Uncharacterized protein	148	2	9	8	0.0135135	0.0608108	0.0540541	0.128378	=Synechococcus elongatus (strain PCC 7942 / FACHB-805) OX=1140 GN=Synpcc7942_1436 PE=4 SV=1
sp	Q8KPP0	PSBJ_SYNE7 Photosystem II reaction center protein J	39	2	1	2	0.0512821	0.025641	0.0512821	0.128205	=Synechococcus elongatus (strain PCC 7942 / FACHB-805) OX=1140 GN=psbJ PE=3 SV=1
tr	Q31ND8	Q31ND8_SYNE7 VOC domain-containing protein	125	7	3	6	0.056	0.024	0.048	0.128	=Synechococcus elongatus (strain PCC 7942 / FACHB-805) OX=1140 GN=Synpcc7942_1401 PE=4 SV=1
tr	Q31QL8	Q31QL8_SYNE7 Uncharacterized protein	211	6	13	8	0.028436	0.0616114	0.0379147	0.127962	=Synechococcus elongatus (strain PCC 7942 / FACHB-805) OX=1140 GN=Synpcc7942_0619 PE=4 SV=1
tr	Q31S85	Q31S85_SYNE7 Methyltransf_11 domain-containing protein	172	6	3	13	0.0348837	0.0174419	0.0755814	0.127907	=Synechococcus elongatus (strain PCC 7942 / FACHB-805) OX=1140 GN=Synpcc7942_0052 PE=4 SV=1
tr	Q31RQ9	Q31RQ9_SYNE7 Uncharacterized protein	86	2	3	6	0.0232558	0.0348837	0.0697674	0.127907	=Synechococcus elongatus (strain PCC 7942 / FACHB-805) OX=1140 GN=Synpcc7942_0228 PE=4 SV=1
tr	Q31KW0	Q31KW0_SYNE7 Ammonium transporter	470	8	13	39	0.0170213	0.0276596	0.0829787	0.12766	=Synechococcus elongatus (strain PCC 7942 / FACHB-805) OX=1140 GN=Synpcc7942_2279 PE=3 SV=1
tr	Q31Q28	Q31Q28_SYNE7 PMT_2 domain-containing protein	580	15	37	22	0.0258621	0.0637931	0.037931	0.127586	=Synechococcus elongatus (strain PCC 7942 / FACHB-805) OX=1140 GN=Synpcc7942_0809 PE=4 SV=1
tr	Q31KY2	Q31KY2_SYNE7 Uncharacterized protein	55	4	1	2	0.0727273	0.0181818	0.0363636	0.127273	=Synechococcus elongatus (strain PCC 7942 / FACHB-805) OX=1140 GN=Synpcc7942_2257 PE=4 SV=1
sp	Q31LJ0	PSAA_SYNE7 Photosystem I P700 chlorophyll a apoprotein A1	763	20	28	49	0.0262123	0.0366972	0.0642202	0.12713	=Synechococcus elongatus (strain PCC 7942 / FACHB-805) OX=1140 GN=psaA PE=1 SV=1
tr	Q31N66	Q31N66_SYNE7 Putative multicomponent Na+:H+ antiporter subunit D	480	15	8	38	0.03125	0.0166667	0.0791667	0.127083	=Synechococcus elongatus (strain PCC 7942 / FACHB-805) OX=1140 GN=Synpcc7942_1473 PE=4 SV=1
tr	Q31RS4	Q31RS4_SYNE7 Uncharacterized protein	181	9	5	9	0.0497238	0.0276243	0.0497238	0.127072	=Synechococcus elongatus (strain PCC 7942 / FACHB-805) OX=1140 GN=Synpcc7942_0213 PE=4 SV=1
tr	Q31QG0	Q31QG0_SYNE7 Transcriptional regulator, PadR family	126	9	3	4	0.0714286	0.0238095	0.031746	0.126984	=Synechococcus elongatus (strain PCC 7942 / FACHB-805) OX=1140 GN=Synpcc7942_0677 PE=1 SV=1
tr	Q31P95	Q31P95_SYNE7 Putative transcriptional activator, TenA family	205	9	5	12	0.0439024	0.0243902	0.0585366	0.126829	=Synechococcus elongatus (strain PCC 7942 / FACHB-805) OX=1140 GN=Synpcc7942_1094 PE=4 SV=1
tr	Q8GIS6	Q8GIS6_SYNE7 Prolyl 4-hydroxylase, alpha subunit	300	17	5	16	0.0566667	0.0166667	0.0533333	0.126667	=Synechococcus elongatus (strain PCC 7942 / FACHB-805) OX=1140 GN=SEA0046 PE=4 SV=1
tr	Q31RZ3	Q31RZ3_SYNE7 Uncharacterized protein	150	2	8	9	0.0133333	0.0533333	0.06	0.126667	=Synechococcus elongatus (strain PCC 7942 / FACHB-805) OX=1140 GN=Synpcc7942_0144 PE=4 SV=1
tr	Q31PF0	Q31PF0_SYNE7 Uncharacterized protein	158	7	8	5	0.0443038	0.0506329	0.0316456	0.126582	=Synechococcus elongatus (strain PCC 7942 / FACHB-805) OX=1140 GN=Synpcc7942_1039 PE=4 SV=1
tr	Q31QP2	Q31QP2_SYNE7 Uncharacterized protein	182	8	1	14	0.043956	0.00549451	0.0769231	0.126374	=Synechococcus elongatus (strain PCC 7942 / FACHB-805) OX=1140 GN=Synpcc7942_0595 PE=4 SV=1
tr	Q31M22	Q31M22_SYNE7 Deoxyribodipyrimidine photo-lyase family protein	293	13	14	10	0.0443686	0.0477816	0.0341297	0.12628	=Synechococcus elongatus (strain PCC 7942 / FACHB-805) OX=1140 GN=Synpcc7942_1867 PE=4 SV=1
tr	Q31LK2	Q31LK2_SYNE7 Uncharacterized protein	214	5	11	11	0.0233645	0.0514019	0.0514019	0.126168	=Synechococcus elongatus (strain PCC 7942 / FACHB-805) OX=1140 GN=Synpcc7942_2037 PE=4 SV=1
tr	Q31S84	Q31S84_SYNE7 Glyco_trans_2-like domain-containing protein	382	21	4	23	0.0549738	0.0104712	0.0602094	0.125654	=Synechococcus elongatus (strain PCC 7942 / FACHB-805) OX=1140 GN=Synpcc7942_0053 PE=4 SV=1
tr	Q31N67	Q31N67_SYNE7 Uncharacterized protein	128	5	4	7	0.0390625	0.03125	0.0546875	0.125	=Synechococcus elongatus (strain PCC 7942 / FACHB-805) OX=1140 GN=Synpcc7942_1472 PE=3 SV=1
tr	Q31LF0	Q31LF0_SYNE7 Thioredoxin domain 2	304	12	6	20	0.0394737	0.0197368	0.0657895	0.125	=Synechococcus elongatus (strain PCC 7942 / FACHB-805) OX=1140 GN=Synpcc7942_2089 PE=3 SV=1
tr	Q31PW7	Q31PW7_SYNE7 Uncharacterized protein	192	7	9	8	0.0364583	0.046875	0.0416667	0.125	=Synechococcus elongatus (strain PCC 7942 / FACHB-805) OX=1140 GN=Synpcc7942_0872 PE=4 SV=1
sp	Q55027	SRPC_SYNE7 Probable chromate transport protein	393	15	9	25	0.0381679	0.0229008	0.0636132	0.124682	=Synechococcus elongatus (strain PCC 7942 / FACHB-805) OX=1140 GN=srpC PE=2 SV=1
tr	Q31S03	Q31S03_SYNE7 Uncharacterized protein	435	8	25	21	0.0183908	0.0574713	0.0482759	0.124138	=Synechococcus elongatus (strain PCC 7942 / FACHB-805) OX=1140 GN=Synpcc7942_0134 PE=4 SV=1
tr	Q31K17	Q31K17_SYNE7 Uncharacterized protein	105	4	0	9	0.0380952	0	0.0857143	0.12381	=Synechococcus elongatus (strain PCC 7942 / FACHB-805) OX=1140 GN=Synpcc7942_2572 PE=4 SV=1
tr	Q31LK7	Q31LK7_SYNE7 Multidrug-efflux transporter quinolene resistance protein NorA	396	8	8	33	0.020202	0.020202	0.0833333	0.123737	=Synechococcus elongatus (strain PCC 7942 / FACHB-805) OX=1140 GN=Synpcc7942_2032 PE=4 SV=1
tr	Q8KUW2	Q8KUW2_SYNE7 ANL11	97	6	2	4	0.0618557	0.0206186	0.0412371	0.123711	=Synechococcus elongatus (strain PCC 7942 / FACHB-805) OX=1140 GN=Synpcc7942_B2638 PE=4 SV=2
sp	Q31LR3	NU4C2_SYNE7 NAD(P)H-quinone oxidoreductase chain 4 2	534	20	10	36	0.0374532	0.0187266	0.0674157	0.123596	=Synechococcus elongatus (strain PCC 7942 / FACHB-805) OX=1140 GN=ndhD2 PE=3 SV=1
tr	Q31MV6	Q31MV6_SYNE7 DUF2062 domain-containing protein	178	6	6	10	0.0337079	0.0337079	0.0561798	0.123596	=Synechococcus elongatus (strain PCC 7942 / FACHB-805) OX=1140 GN=Synpcc7942_1583 PE=4 SV=1
tr	Q31L76	Q31L76_SYNE7 Uncharacterized protein	162	7	2	11	0.0432099	0.0123457	0.0679012	0.123457	=Synechococcus elongatus (strain PCC 7942 / FACHB-805) OX=1140 GN=Synpcc7942_2163 PE=4 SV=1
tr	Q31NV6	Q31NV6_SYNE7 Ion_trans_2 domain-containing protein	227	7	2	19	0.030837	0.00881057	0.0837004	0.123348	=Synechococcus elongatus (strain PCC 7942 / FACHB-805) OX=1140 GN=Synpcc7942_1233 PE=4 SV=1
tr	Q31LR2	Q31LR2_SYNE7 Proton-translocating NADH-quinone oxidoreductase, chain L	665	26	12	44	0.0390977	0.0180451	0.0661654	0.123308	=Synechococcus elongatus (strain PCC 7942 / FACHB-805) OX=1140 GN=Synpcc7942_1977 PE=3 SV=1
sp	Q31KD2	SYGA_SYNE7 Glycine--tRNA ligase alpha subunit	292	17	7	12	0.0582192	0.0239726	0.0410959	0.123288	=Synechococcus elongatus (strain PCC 7942 / FACHB-805) OX=1140 GN=glyQ PE=3 SV=1
tr	Q31QD3	Q31QD3_SYNE7 Chloramphenicol O-acetyltransferase	211	10	5	11	0.0473934	0.0236967	0.0521327	0.123223	=Synechococcus elongatus (strain PCC 7942 / FACHB-805) OX=1140 GN=Synpcc7942_0704 PE=4 SV=1
tr	Q31R45	Q31R45_SYNE7 Ammonium transporter	497	11	16	34	0.0221328	0.0321932	0.0684105	0.122736	=Synechococcus elongatus (strain PCC 7942 / FACHB-805) OX=1140 GN=Synpcc7942_0442 PE=3 SV=1
tr	Q31LS5	Q31LS5_SYNE7 4-hydroxybenzoate solanesyltransferase	310	6	20	12	0.0193548	0.0645161	0.0387097	0.122581	=Synechococcus elongatus (strain PCC 7942 / FACHB-805) OX=1140 GN=plqA PE=3 SV=1
tr	Q31KX0	Q31KX0_SYNE7 Uncharacterized protein	245	4	14	12	0.0163265	0.0571429	0.0489796	0.122449	=Synechococcus elongatus (strain PCC 7942 / FACHB-805) OX=1140 GN=Synpcc7942_2269 PE=4 SV=1
tr	Q31R77	Q31R77_SYNE7 Uncharacterized protein	90	4	1	6	0.0444444	0.0111111	0.0666667	0.122222	=Synechococcus elongatus (strain PCC 7942 / FACHB-805) OX=1140 GN=Synpcc7942_0410 PE=4 SV=1
tr	Q31NH3	Q31NH3_SYNE7 2-carboxy-1,4-naphthoquinone phytyltransferase	303	6	11	20	0.019802	0.0363036	0.0660066	0.122112	=Synechococcus elongatus (strain PCC 7942 / FACHB-805) OX=1140 GN=menA PE=3 SV=1
sp	Q31N53	YIDD_SYNE7 Putative membrane protein insertion efficiency factor	82	4	2	4	0.0487805	0.0243902	0.0487805	0.121951	=Synechococcus elongatus (strain PCC 7942 / FACHB-805) OX=1140 GN=Synpcc7942_1486 PE=3 SV=1
tr	Q31LV2	Q31LV2_SYNE7 Peptide methionine sulfoxide reductase MsrA	246	14	5	11	0.0569106	0.0203252	0.0447154	0.121951	=Synechococcus elongatus (strain PCC 7942 / FACHB-805) OX=1140 GN=msrA PE=3 SV=1
tr	Q31QL5	Q31QL5_SYNE7 ATPase	665	24	14	43	0.0360902	0.0210526	0.0646617	0.121805	=Synechococcus elongatus (strain PCC 7942 / FACHB-805) OX=1140 GN=Synpcc7942_0622 PE=4 SV=1
tr	Q31LU9	Q31LU9_SYNE7 Putative membrane transporter	419	12	15	24	0.0286396	0.0357995	0.0572792	0.121718	=Synechococcus elongatus (strain PCC 7942 / FACHB-805) OX=1140 GN=Synpcc7942_1940 PE=4 SV=1
tr	Q7BW13	Q7BW13_SYNE7 Integral membrane protein	263	4	10	18	0.0152091	0.0380228	0.0684411	0.121673	=Synechococcus elongatus (strain PCC 7942 / FACHB-805) OX=1140 GN=cynB PE=3 SV=1
tr	Q31QV9	Q31QV9_SYNE7 Lipopolysaccharide biosynthesis proteins LPS	329	11	9	20	0.0334347	0.0273556	0.0607903	0.121581	=Synechococcus elongatus (strain PCC 7942 / FACHB-805) OX=1140 GN=Synpcc7942_0528 PE=4 SV=1
tr	Q31LL2	Q31LL2_SYNE7 Probable glycosly transferase	247	10	10	10	0.0404858	0.0404858	0.0404858	0.121457	=Synechococcus elongatus (strain PCC 7942 / FACHB-805) OX=1140 GN=Synpcc7942_2027 PE=4 SV=1
tr	Q8VPV3	Q8VPV3_SYNE7 CO2 hydration protein	379	16	7	23	0.0422164	0.0184697	0.060686	0.121372	=Synechococcus elongatus (strain PCC 7942 / FACHB-805) OX=1140 GN=chpX PE=4 SV=1
tr	Q31MD4	Q31MD4_SYNE7 Uncharacterized protein	577	14	27	29	0.0242634	0.0467938	0.05026	0.121317	=Synechococcus elongatus (strain PCC 7942 / FACHB-805) OX=1140 GN=Synpcc7942_1755 PE=3 SV=1
tr	Q31P18	Q31P18_SYNE7 Uncharacterized protein	503	18	20	23	0.0357853	0.0397614	0.0457256	0.121272	=Synechococcus elongatus (strain PCC 7942 / FACHB-805) OX=1140 GN=Synpcc7942_1171 PE=4 SV=1
tr	Q31S51	Q31S51_SYNE7 Isoamylase, glycosyl hydrolase family 13	694	36	19	29	0.0518732	0.0273775	0.0417867	0.121037	=Synechococcus elongatus (strain PCC 7942 / FACHB-805) OX=1140 GN=Synpcc7942_0086 PE=3 SV=1
tr	Q31P99	Q31P99_SYNE7 TPM_phosphatase domain-containing protein	265	5	9	18	0.0188679	0.0339623	0.0679245	0.120755	=Synechococcus elongatus (strain PCC 7942 / FACHB-805) OX=1140 GN=Synpcc7942_1090 PE=4 SV=1
tr	Q31RQ6	Q31RQ6_SYNE7 Putative acetyltransferase	174	5	5	11	0.0287356	0.0287356	0.0632184	0.12069	=Synechococcus elongatus (strain PCC 7942 / FACHB-805) OX=1140 GN=Synpcc7942_0231 PE=4 SV=1
tr	Q31LL5	Q31LL5_SYNE7 Uncharacterized protein	290	11	9	15	0.037931	0.0310345	0.0517241	0.12069	=Synechococcus elongatus (strain PCC 7942 / FACHB-805) OX=1140 GN=Synpcc7942_2024 PE=4 SV=1
tr	Q31KJ4	Q31KJ4_SYNE7 Uncharacterized protein	83	3	1	6	0.0361446	0.0120482	0.0722892	0.120482	=Synechococcus elongatus (strain PCC 7942 / FACHB-805) OX=1140 GN=Synpcc7942_2395 PE=4 SV=1
sp	Q31NA0	NU4C1_SYNE7 NAD(P)H-quinone oxidoreductase chain 4 1	533	20	10	34	0.0375235	0.0187617	0.0637899	0.120075	=Synechococcus elongatus (strain PCC 7942 / FACHB-805) OX=1140 GN=ndhD1 PE=3 SV=1
tr	Q31PL0	Q31PL0_SYNE7 Uncharacterized protein	167	7	5	8	0.0419162	0.0299401	0.0479042	0.11976	=Synechococcus elongatus (strain PCC 7942 / FACHB-805) OX=1140 GN=Synpcc7942_0979 PE=3 SV=1
tr	Q31N76	Q31N76_SYNE7 Probable porin	543	19	6	40	0.0349908	0.0110497	0.0736648	0.119705	=Synechococcus elongatus (strain PCC 7942 / FACHB-805) OX=1140 GN=Synpcc7942_1463 PE=3 SV=1
tr	Q31NT3	Q31NT3_SYNE7 Glutathione S-transferase	184	10	3	9	0.0543478	0.0163043	0.048913	0.119565	=Synechococcus elongatus (strain PCC 7942 / FACHB-805) OX=1140 GN=Synpcc7942_1256 PE=3 SV=1
tr	Q31LS9	Q31LS9_SYNE7 Uncharacterized protein	168	7	5	8	0.0416667	0.0297619	0.047619	0.119048	=Synechococcus elongatus (strain PCC 7942 / FACHB-805) OX=1140 GN=Synpcc7942_1960 PE=4 SV=1
tr	Q31LH4	Q31LH4_SYNE7 Uncharacterized protein	84	5	2	3	0.0595238	0.0238095	0.0357143	0.119048	=Synechococcus elongatus (strain PCC 7942 / FACHB-805) OX=1140 GN=Synpcc7942_2065 PE=4 SV=1
tr	Q31PC8	Q31PC8_SYNE7 DUF4351 domain-containing protein	311	10	9	18	0.0321543	0.0289389	0.0578778	0.118971	=Synechococcus elongatus (strain PCC 7942 / FACHB-805) OX=1140 GN=Synpcc7942_1061 PE=4 SV=1
tr	Q31S82	Q31S82_SYNE7 Uncharacterized protein	227	9	3	15	0.0396476	0.0132159	0.0660793	0.118943	=Synechococcus elongatus (strain PCC 7942 / FACHB-805) OX=1140 GN=Synpcc7942_0055 PE=4 SV=1
tr	Q8GMQ8	Q8GMQ8_SYNE7 Uncharacterized protein	101	3	3	6	0.029703	0.029703	0.0594059	0.118812	=Synechococcus elongatus (strain PCC 7942 / FACHB-805) OX=1140 GN=sel0034 PE=4 SV=1
tr	Q31LZ4	Q31LZ4_SYNE7 Fe2OG dioxygenase domain-containing protein	270	7	6	19	0.0259259	0.0222222	0.0703704	0.118519	=Synechococcus elongatus (strain PCC 7942 / FACHB-805) OX=1140 GN=Synpcc7942_1895 PE=4 SV=1
tr	Q31M01	Q31M01_SYNE7 Uncharacterized protein	346	15	7	19	0.0433526	0.0202312	0.0549133	0.118497	=Synechococcus elongatus (strain PCC 7942 / FACHB-805) OX=1140 GN=Synpcc7942_1888 PE=4 SV=1
tr	Q31PF5	Q31PF5_SYNE7 Transglutaminase-like	287	13	7	14	0.0452962	0.0243902	0.0487805	0.118467	=Synechococcus elongatus (strain PCC 7942 / FACHB-805) OX=1140 GN=Synpcc7942_1034 PE=4 SV=1
tr	Q31MH5	Q31MH5_SYNE7 Homoserine O-acetyltransferase	338	15	11	14	0.0443787	0.0325444	0.0414201	0.118343	=Synechococcus elongatus (strain PCC 7942 / FACHB-805) OX=1140 GN=Synpcc7942_1714 PE=4 SV=1
tr	Q8VPV4	Q8VPV4_SYNE7 NAD(P)H dehydrogenase, subunit NdhF3 family	634	15	22	38	0.0236593	0.0347003	0.0599369	0.118297	=Synechococcus elongatus (strain PCC 7942 / FACHB-805) OX=1140 GN=ndhF4 PE=4 SV=1
tr	Q31RZ0	Q31RZ0_SYNE7 Uncharacterized protein	110	4	4	5	0.0363636	0.0363636	0.0454545	0.118182	=Synechococcus elongatus (strain PCC 7942 / FACHB-805) OX=1140 GN=Synpcc7942_0147 PE=4 SV=1
tr	Q31Q51	Q31Q51_SYNE7 Uncharacterized protein	288	7	4	23	0.0243056	0.0138889	0.0798611	0.118056	=Synechococcus elongatus (strain PCC 7942 / FACHB-805) OX=1140 GN=Synpcc7942_0786 PE=4 SV=1
tr	Q31N97	Q31N97_SYNE7 VOC domain-containing protein	144	6	2	9	0.0416667	0.0138889	0.0625	0.118056	=Synechococcus elongatus (strain PCC 7942 / FACHB-805) OX=1140 GN=Synpcc7942_1442 PE=4 SV=1
tr	Q31ML4	Q31ML4_SYNE7 2TM domain-containing protein	161	3	11	5	0.0186335	0.068323	0.0310559	0.118012	=Synechococcus elongatus (strain PCC 7942 / FACHB-805) OX=1140 GN=Synpcc7942_1675 PE=4 SV=1
tr	Q31QZ1	Q31QZ1_SYNE7 Methyltransf_11 domain-containing protein	229	8	11	8	0.0349345	0.0480349	0.0349345	0.117904	=Synechococcus elongatus (strain PCC 7942 / FACHB-805) OX=1140 GN=Synpcc7942_0496 PE=4 SV=1
sp	Q8KPU0	SELO_SYNE7 Protein adenylyltransferase SelO	492	19	11	28	0.0386179	0.0223577	0.0569106	0.117886	=Synechococcus elongatus (strain PCC 7942 / FACHB-805) OX=1140 GN=selO PE=3 SV=2
tr	Q31LQ4	Q31LQ4_SYNE7 Uncharacterized protein	297	11	13	11	0.037037	0.043771	0.037037	0.117845	=Synechococcus elongatus (strain PCC 7942 / FACHB-805) OX=1140 GN=Synpcc7942_1985 PE=3 SV=1
tr	Q31LL3	Q31LL3_SYNE7 Probable glycosyltransferase	467	16	14	25	0.0342612	0.0299786	0.0535332	0.117773	=Synechococcus elongatus (strain PCC 7942 / FACHB-805) OX=1140 GN=Synpcc7942_2026 PE=3 SV=1
sp	P10340	FLAV_SYNE7 Flavodoxin	170	8	4	8	0.0470588	0.0235294	0.0470588	0.117647	=Synechococcus elongatus (strain PCC 7942 / FACHB-805) OX=1140 GN=isiB PE=1 SV=3
tr	Q31K66	Q31K66_SYNE7 Uncharacterized protein	85	2	4	4	0.0235294	0.0470588	0.0470588	0.117647	=Synechococcus elongatus (strain PCC 7942 / FACHB-805) OX=1140 GN=Synpcc7942_2523 PE=4 SV=1
tr	Q31QY4	Q31QY4_SYNE7 ABM domain-containing protein	102	3	5	4	0.0294118	0.0490196	0.0392157	0.117647	=Synechococcus elongatus (strain PCC 7942 / FACHB-805) OX=1140 GN=Synpcc7942_0503 PE=4 SV=1
tr	Q31RR4	Q31RR4_SYNE7 Uncharacterized protein	136	3	9	4	0.0220588	0.0661765	0.0294118	0.117647	=Synechococcus elongatus (strain PCC 7942 / FACHB-805) OX=1140 GN=Synpcc7942_0223 PE=4 SV=1
tr	Q8GJL9	Q8GJL9_SYNE7 Uncharacterized protein SEN0021	85	0	5	5	0	0.0588235	0.0588235	0.117647	=Synechococcus elongatus (strain PCC 7942 / FACHB-805) OX=1140 GN=SEN0021 PE=4 SV=1
tr	Q31MD9	Q31MD9_SYNE7 Uncharacterized protein	128	6	4	5	0.046875	0.03125	0.0390625	0.117188	=Synechococcus elongatus (strain PCC 7942 / FACHB-805) OX=1140 GN=Synpcc7942_1750 PE=4 SV=1
tr	Q31SA9	Q31SA9_SYNE7 Uncharacterized protein	222	4	16	6	0.018018	0.0720721	0.027027	0.117117	=Synechococcus elongatus (strain PCC 7942 / FACHB-805) OX=1140 GN=Synpcc7942_0028 PE=4 SV=1
tr	Q31Q27	Q31Q27_SYNE7 Uncharacterized protein	77	3	3	3	0.038961	0.038961	0.038961	0.116883	=Synechococcus elongatus (strain PCC 7942 / FACHB-805) OX=1140 GN=Synpcc7942_0810 PE=4 SV=1
tr	Q31Q65	Q31Q65_SYNE7 Chromophore lyase CpcT/CpeT	197	6	5	12	0.0304569	0.0253807	0.0609137	0.116751	=Synechococcus elongatus (strain PCC 7942 / FACHB-805) OX=1140 GN=cpcT PE=3 SV=1
tr	Q31L88	Q31L88_SYNE7 Cellulose synthase (UDP-forming)	737	23	15	48	0.0312076	0.0203528	0.0651289	0.116689	=Synechococcus elongatus (strain PCC 7942 / FACHB-805) OX=1140 GN=Synpcc7942_2151 PE=4 SV=1
tr	Q31PE5	Q31PE5_SYNE7 Thymidylate synthase complementing protein ThyX	240	13	4	11	0.0541667	0.0166667	0.0458333	0.116667	=Synechococcus elongatus (strain PCC 7942 / FACHB-805) OX=1140 GN=Synpcc7942_1044 PE=4 SV=1
tr	Q31QI9	Q31QI9_SYNE7 Uncharacterized protein	283	12	6	15	0.0424028	0.0212014	0.0530035	0.116608	=Synechococcus elongatus (strain PCC 7942 / FACHB-805) OX=1140 GN=Synpcc7942_0648 PE=4 SV=1
tr	Q31PB2	Q31PB2_SYNE7 Uncharacterized protein	103	5	3	4	0.0485437	0.0291262	0.038835	0.116505	=Synechococcus elongatus (strain PCC 7942 / FACHB-805) OX=1140 GN=Synpcc7942_1077 PE=4 SV=1
tr	Q31L67	Q31L67_SYNE7 Uncharacterized protein	86	4	5	1	0.0465116	0.0581395	0.0116279	0.116279	=Synechococcus elongatus (strain PCC 7942 / FACHB-805) OX=1140 GN=Synpcc7942_2172 PE=4 SV=1
tr	Q31RI9	Q31RI9_SYNE7 Rod shape-determining protein MreD	215	3	10	12	0.0139535	0.0465116	0.055814	0.116279	=Synechococcus elongatus (strain PCC 7942 / FACHB-805) OX=1140 GN=Synpcc7942_0298 PE=3 SV=1
tr	O50208	O50208_SYNE7 ORF310 protein	310	8	12	16	0.0258065	0.0387097	0.0516129	0.116129	=Synechococcus elongatus (strain PCC 7942 / FACHB-805) OX=1140 GN=ORF310 PE=4 SV=1
sp	O05161	RRP3_SYNE7 Probable 30S ribosomal protein PSRP-3	112	3	6	4	0.0267857	0.0535714	0.0357143	0.116071	=Synechococcus elongatus (strain PCC 7942 / FACHB-805) OX=1140 GN=mut3G PE=3 SV=1
tr	Q8VPV9	Q8VPV9_SYNE7 NAD(P)H dehydrogenase, subunit NdhF3 family	612	17	23	31	0.0277778	0.0375817	0.0506536	0.116013	=Synechococcus elongatus (strain PCC 7942 / FACHB-805) OX=1140 GN=ndhF3 PE=4 SV=1
tr	Q31MX6	Q31MX6_SYNE7 Signal transduction inhibitor	138	5	1	10	0.0362319	0.00724638	0.0724638	0.115942	=Synechococcus elongatus (strain PCC 7942 / FACHB-805) OX=1140 GN=Synpcc7942_1563 PE=4 SV=1
tr	Q31P70	Q31P70_SYNE7 TVP38/TMEM64 family membrane protein	225	10	5	11	0.0444444	0.0222222	0.0488889	0.115556	=Synechococcus elongatus (strain PCC 7942 / FACHB-805) OX=1140 GN=Synpcc7942_1119 PE=3 SV=1
tr	Q31MM9	Q31MM9_SYNE7 Potassium channel protein	277	10	5	17	0.0361011	0.0180505	0.0613718	0.115523	=Synechococcus elongatus (strain PCC 7942 / FACHB-805) OX=1140 GN=Synpcc7942_1660 PE=4 SV=1
tr	Q31MY1	Q31MY1_SYNE7 Uncharacterized protein	355	11	21	9	0.0309859	0.0591549	0.0253521	0.115493	=Synechococcus elongatus (strain PCC 7942 / FACHB-805) OX=1140 GN=Synpcc7942_1558 PE=4 SV=1
tr	Q31P83	Q31P83_SYNE7 Uncharacterized protein	156	3	5	10	0.0192308	0.0320513	0.0641026	0.115385	=Synechococcus elongatus (strain PCC 7942 / FACHB-805) OX=1140 GN=Synpcc7942_1106 PE=4 SV=1
sp	Q31MA6	Y1783_SYNE7 UPF0182 protein Synpcc7942_1783	955	40	26	44	0.0418848	0.0272251	0.0460733	0.115183	=Synechococcus elongatus (strain PCC 7942 / FACHB-805) OX=1140 GN=Synpcc7942_1783 PE=3 SV=1
tr	Q54773	Q54773_SYNE7 Uncharacterized protein	113	5	4	4	0.0442478	0.0353982	0.0353982	0.115044	=Synechococcus elongatus (strain PCC 7942 / FACHB-805) OX=1140 GN=Synpcc7942_1952 PE=4 SV=1
tr	Q31QN1	Q31QN1_SYNE7 Leucyl/phenylalanyl-tRNA--protein transferase	226	7	7	12	0.0309735	0.0309735	0.0530973	0.115044	=Synechococcus elongatus (strain PCC 7942 / FACHB-805) OX=1140 GN=aat PE=3 SV=1
tr	Q31Q80	Q31Q80_SYNE7 Uncharacterized protein	226	10	4	12	0.0442478	0.0176991	0.0530973	0.115044	=Synechococcus elongatus (strain PCC 7942 / FACHB-805) OX=1140 GN=Synpcc7942_0757 PE=4 SV=1
tr	Q31QC9	Q31QC9_SYNE7 ABC1 domain-containing protein	583	17	11	39	0.0291595	0.0188679	0.0668954	0.114923	=Synechococcus elongatus (strain PCC 7942 / FACHB-805) OX=1140 GN=Synpcc7942_0708 PE=4 SV=1
tr	Q31R97	Q31R97_SYNE7 Chromate transporter	383	3	15	26	0.0078329	0.0391645	0.0678851	0.114883	=Synechococcus elongatus (strain PCC 7942 / FACHB-805) OX=1140 GN=Synpcc7942_0390 PE=3 SV=1
tr	Q31N75	Q31N75_SYNE7 Probable porin	531	21	5	35	0.039548	0.0094162	0.0659134	0.114878	=Synechococcus elongatus (strain PCC 7942 / FACHB-805) OX=1140 GN=Synpcc7942_1464 PE=3 SV=1
tr	Q31SD2	Q31SD2_SYNE7 Uncharacterized protein	531	19	19	23	0.0357815	0.0357815	0.0433145	0.114878	=Synechococcus elongatus (strain PCC 7942 / FACHB-805) OX=1140 GN=Synpcc7942_0005 PE=4 SV=1
tr	Q31L57	Q31L57_SYNE7 Uncharacterized protein	61	1	4	2	0.0163934	0.0655738	0.0327869	0.114754	=Synechococcus elongatus (strain PCC 7942 / FACHB-805) OX=1140 GN=Synpcc7942_2182 PE=4 SV=1
tr	Q8KPU8	Q8KPU8_SYNE7 Sec-independent protein translocase protein TatC	279	9	4	19	0.0322581	0.0143369	0.0681004	0.114695	=Synechococcus elongatus (strain PCC 7942 / FACHB-805) OX=1140 GN=tatC PE=3 SV=1
tr	Q31LA4	Q31LA4_SYNE7 Uncharacterized protein	227	12	6	8	0.0528634	0.0264317	0.0352423	0.114537	=Synechococcus elongatus (strain PCC 7942 / FACHB-805) OX=1140 GN=Synpcc7942_2135 PE=4 SV=1
tr	Q31JZ1	Q31JZ1_SYNE7 Uncharacterized protein	358	9	11	21	0.0251397	0.0307263	0.0586592	0.114525	=Synechococcus elongatus (strain PCC 7942 / FACHB-805) OX=1140 GN=Synpcc7942_2598 PE=4 SV=1
tr	Q31PJ4	Q31PJ4_SYNE7 Uncharacterized protein	131	4	5	6	0.0305344	0.0381679	0.0458015	0.114504	=Synechococcus elongatus (strain PCC 7942 / FACHB-805) OX=1140 GN=Synpcc7942_0995 PE=3 SV=1
tr	Q31K02	Q31K02_SYNE7 Uncharacterized protein	175	8	6	6	0.0457143	0.0342857	0.0342857	0.114286	=Synechococcus elongatus (strain PCC 7942 / FACHB-805) OX=1140 GN=Synpcc7942_2587 PE=4 SV=1
tr	Q31Q01	Q31Q01_SYNE7 N-acetyltransferase domain-containing protein	210	7	6	11	0.0333333	0.0285714	0.052381	0.114286	=Synechococcus elongatus (strain PCC 7942 / FACHB-805) OX=1140 GN=Synpcc7942_0837 PE=4 SV=1
sp	Q31QD8	PSBM_SYNE7 Photosystem II reaction center protein M	35	1	0	3	0.0285714	0	0.0857143	0.114286	=Synechococcus elongatus (strain PCC 7942 / FACHB-805) OX=1140 GN=psbM PE=3 SV=1
tr	Q31L49	Q31L49_SYNE7 Peptide methionine sulfoxide reductase MsrB	140	4	4	8	0.0285714	0.0285714	0.0571429	0.114286	=Synechococcus elongatus (strain PCC 7942 / FACHB-805) OX=1140 GN=msrB PE=3 SV=1
tr	Q31P47	Q31P47_SYNE7 Methionine--tRNA ligase	525	22	11	27	0.0419048	0.0209524	0.0514286	0.114286	=Synechococcus elongatus (strain PCC 7942 / FACHB-805) OX=1140 GN=metG PE=3 SV=1
tr	Q31PX8	Q31PX8_SYNE7 Fatty acid hydroxylase domain-containing protein	429	14	15	20	0.032634	0.034965	0.04662	0.114219	=Synechococcus elongatus (strain PCC 7942 / FACHB-805) OX=1140 GN=Synpcc7942_0861 PE=4 SV=1
tr	Q31LZ5	Q31LZ5_SYNE7 Integral membrane protein of the ABC-type Nat permease for neutral amino acids	359	12	17	12	0.0334262	0.0473538	0.0334262	0.114206	=Synechococcus elongatus (strain PCC 7942 / FACHB-805) OX=1140 GN=Synpcc7942_1894 PE=4 SV=1
tr	Q31PA2	Q31PA2_SYNE7 Epimerase domain-containing protein	324	11	5	21	0.0339506	0.0154321	0.0648148	0.114198	=Synechococcus elongatus (strain PCC 7942 / FACHB-805) OX=1140 GN=Synpcc7942_1087 PE=4 SV=1
tr	Q31MY8	Q31MY8_SYNE7 Uncharacterized protein	254	7	7	15	0.0275591	0.0275591	0.0590551	0.114173	=Synechococcus elongatus (strain PCC 7942 / FACHB-805) OX=1140 GN=Synpcc7942_1551 PE=4 SV=1
tr	Q31NE5	Q31NE5_SYNE7 PDZ/DHR/GLGF	587	24	15	28	0.0408859	0.0255537	0.0477002	0.11414	=Synechococcus elongatus (strain PCC 7942 / FACHB-805) OX=1140 GN=Synpcc7942_1394 PE=4 SV=1
tr	Q31Q38	Q31Q38_SYNE7 Elongator protein 3	526	28	7	25	0.0532319	0.013308	0.0475285	0.114068	=Synechococcus elongatus (strain PCC 7942 / FACHB-805) OX=1140 GN=Synpcc7942_0799 PE=4 SV=1
tr	Q31RP0	Q31RP0_SYNE7 ABC-type permease for basic amino acids and glutamine	377	13	19	11	0.0344828	0.0503979	0.0291777	0.114058	=Synechococcus elongatus (strain PCC 7942 / FACHB-805) OX=1140 GN=Synpcc7942_0247 PE=3 SV=1
tr	Q31NJ0	Q31NJ0_SYNE7 Uncharacterized protein	228	4	8	14	0.0175439	0.0350877	0.0614035	0.114035	=Synechococcus elongatus (strain PCC 7942 / FACHB-805) OX=1140 GN=Synpcc7942_1349 PE=4 SV=1
tr	Q31LF8	Q31LF8_SYNE7 Probable glycosyl transferase	316	10	9	17	0.0316456	0.028481	0.0537975	0.113924	=Synechococcus elongatus (strain PCC 7942 / FACHB-805) OX=1140 GN=Synpcc7942_2081 PE=4 SV=1
sp	Q31NJ5	NDHI_SYNE7 NAD(P)H-quinone oxidoreductase subunit I	202	15	1	7	0.0742574	0.0049505	0.0346535	0.113861	=Synechococcus elongatus (strain PCC 7942 / FACHB-805) OX=1140 GN=ndhI PE=3 SV=1
tr	Q31L73	Q31L73_SYNE7 Uncharacterized protein	123	7	3	4	0.0569106	0.0243902	0.0325203	0.113821	=Synechococcus elongatus (strain PCC 7942 / FACHB-805) OX=1140 GN=Synpcc7942_2166 PE=4 SV=1
tr	Q31RN9	Q31RN9_SYNE7 Amino acid ABC transporter, permease protein, 3-TM region, His/Glu/Gln/Arg/opine	396	9	21	15	0.0227273	0.0530303	0.0378788	0.113636	=Synechococcus elongatus (strain PCC 7942 / FACHB-805) OX=1140 GN=Synpcc7942_0248 PE=3 SV=1
tr	Q31LL4	Q31LL4_SYNE7 Probable glycosyltransferase	361	15	4	22	0.0415512	0.0110803	0.0609418	0.113573	=Synechococcus elongatus (strain PCC 7942 / FACHB-805) OX=1140 GN=Synpcc7942_2025 PE=4 SV=1
tr	Q31MB2	Q31MB2_SYNE7 Uncharacterized protein	317	15	9	12	0.0473186	0.0283912	0.0378549	0.113565	=Synechococcus elongatus (strain PCC 7942 / FACHB-805) OX=1140 GN=Synpcc7942_1777 PE=4 SV=1
tr	Q31P94	Q31P94_SYNE7 Uncharacterized protein	141	8	2	6	0.0567376	0.0141844	0.0425532	0.113475	=Synechococcus elongatus (strain PCC 7942 / FACHB-805) OX=1140 GN=Synpcc7942_1095 PE=4 SV=1
tr	Q31LW8	Q31LW8_SYNE7 GGACT domain-containing protein	150	10	6	1	0.0666667	0.04	0.00666667	0.113333	=Synechococcus elongatus (strain PCC 7942 / FACHB-805) OX=1140 GN=Synpcc7942_1921 PE=4 SV=1
tr	Q31JZ2	Q31JZ2_SYNE7 Adenylate cyclase	159	9	4	5	0.0566038	0.0251572	0.0314465	0.113208	=Synechococcus elongatus (strain PCC 7942 / FACHB-805) OX=1140 GN=Synpcc7942_2597 PE=4 SV=1
tr	Q31NQ1	Q31NQ1_SYNE7 DUF4240 domain-containing protein	168	4	5	10	0.0238095	0.0297619	0.0595238	0.113095	=Synechococcus elongatus (strain PCC 7942 / FACHB-805) OX=1140 GN=Synpcc7942_1288 PE=4 SV=1
tr	Q31QU2	Q31QU2_SYNE7 Uncharacterized protein	230	4	10	12	0.0173913	0.0434783	0.0521739	0.113043	=Synechococcus elongatus (strain PCC 7942 / FACHB-805) OX=1140 GN=Synpcc7942_0545 PE=4 SV=1
tr	Q31Q50	Q31Q50_SYNE7 Acid phosphatase	292	14	5	14	0.0479452	0.0171233	0.0479452	0.113014	=Synechococcus elongatus (strain PCC 7942 / FACHB-805) OX=1140 GN=Synpcc7942_0787 PE=4 SV=1
tr	Q31M06	Q31M06_SYNE7 Uncharacterized protein	239	8	10	9	0.0334728	0.041841	0.0376569	0.112971	=Synechococcus elongatus (strain PCC 7942 / FACHB-805) OX=1140 GN=Synpcc7942_1883 PE=4 SV=1
tr	Q31S75	Q31S75_SYNE7 Glucose-1-phosphate cytidylyltransferase	257	10	8	11	0.0389105	0.0311284	0.0428016	0.11284	=Synechococcus elongatus (strain PCC 7942 / FACHB-805) OX=1140 GN=Synpcc7942_0062 PE=4 SV=1
tr	Q31R25	Q31R25_SYNE7 Uncharacterized protein	195	4	4	14	0.0205128	0.0205128	0.0717949	0.112821	=Synechococcus elongatus (strain PCC 7942 / FACHB-805) OX=1140 GN=Synpcc7942_0462 PE=4 SV=1
tr	Q31KF8	Q31KF8_SYNE7 Uncharacterized protein	1269	31	65	47	0.0244287	0.0512214	0.037037	0.112687	=Synechococcus elongatus (strain PCC 7942 / FACHB-805) OX=1140 GN=Synpcc7942_2431 PE=4 SV=1
tr	Q31LX2	Q31LX2_SYNE7 Permease of the drug/metabolite transporter	364	5	20	16	0.0137363	0.0549451	0.043956	0.112637	=Synechococcus elongatus (strain PCC 7942 / FACHB-805) OX=1140 GN=Synpcc7942_1917 PE=4 SV=1
sp	Q54710	PETD_SYNE7 Cytochrome b6-f complex subunit 4	160	6	2	10	0.0375	0.0125	0.0625	0.1125	=Synechococcus elongatus (strain PCC 7942 / FACHB-805) OX=1140 GN=petD PE=3 SV=1
tr	Q31QR2	Q31QR2_SYNE7 Uncharacterized protein	187	6	4	11	0.0320856	0.0213904	0.0588235	0.112299	=Synechococcus elongatus (strain PCC 7942 / FACHB-805) OX=1140 GN=Synpcc7942_0575 PE=4 SV=1
tr	Q8GAA2	Q8GAA2_SYNE7 D-alanyl-D-alanine dipeptidase	232	9	7	10	0.0387931	0.0301724	0.0431034	0.112069	=Synechococcus elongatus (strain PCC 7942 / FACHB-805) OX=1140 GN=dpdX PE=3 SV=1
tr	Q31L83	Q31L83_SYNE7 Glutamine synthetase	473	23	8	22	0.0486258	0.0169133	0.0465116	0.112051	=Synechococcus elongatus (strain PCC 7942 / FACHB-805) OX=1140 GN=Synpcc7942_2156 PE=3 SV=1
sp	Q55276	LCYB_SYNE7 Lycopene beta cyclase	411	16	10	20	0.0389294	0.0243309	0.0486618	0.111922	=Synechococcus elongatus (strain PCC 7942 / FACHB-805) OX=1140 GN=crtL PE=1 SV=1
tr	Q31M21	Q31M21_SYNE7 Uncharacterized protein	143	4	5	7	0.027972	0.034965	0.048951	0.111888	=Synechococcus elongatus (strain PCC 7942 / FACHB-805) OX=1140 GN=Synpcc7942_1868 PE=4 SV=1
sp	Q31QK9	SPEE_SYNE7 Polyamine aminopropyltransferase	286	13	8	11	0.0454545	0.027972	0.0384615	0.111888	=Synechococcus elongatus (strain PCC 7942 / FACHB-805) OX=1140 GN=speE PE=1 SV=1
sp	Q31RG5	CCS1_SYNE7 Cytochrome c biogenesis protein CcsB	456	15	16	20	0.0328947	0.0350877	0.0438596	0.111842	=Synechococcus elongatus (strain PCC 7942 / FACHB-805) OX=1140 GN=ccsB PE=3 SV=1
tr	Q31MN1	Q31MN1_SYNE7 Uncharacterized protein	152	7	2	8	0.0460526	0.0131579	0.0526316	0.111842	=Synechococcus elongatus (strain PCC 7942 / FACHB-805) OX=1140 GN=Synpcc7942_1658 PE=4 SV=1
tr	Q31QI7	Q31QI7_SYNE7 N-acetyltransferase domain-containing protein	161	6	4	8	0.0372671	0.0248447	0.0496894	0.111801	=Synechococcus elongatus (strain PCC 7942 / FACHB-805) OX=1140 GN=Synpcc7942_0650 PE=4 SV=1
tr	Q8GMQ9	Q8GMQ9_SYNE7 Putative glutathione peroxidase	188	7	1	13	0.037234	0.00531915	0.0691489	0.111702	=Synechococcus elongatus (strain PCC 7942 / FACHB-805) OX=1140 GN=sel0033 PE=4 SV=1
tr	Q31QY5	Q31QY5_SYNE7 N-acetyltransferase domain-containing protein	188	2	7	12	0.0106383	0.037234	0.0638298	0.111702	=Synechococcus elongatus (strain PCC 7942 / FACHB-805) OX=1140 GN=Synpcc7942_0502 PE=4 SV=1
tr	Q31RG3	Q31RG3_SYNE7 Cell division protein FtsW	394	8	16	20	0.0203046	0.0406091	0.0507614	0.111675	=Synechococcus elongatus (strain PCC 7942 / FACHB-805) OX=1140 GN=Synpcc7942_0324 PE=4 SV=1
tr	Q31QX5	Q31QX5_SYNE7 Uncharacterized protein	394	13	8	23	0.0329949	0.0203046	0.0583756	0.111675	=Synechococcus elongatus (strain PCC 7942 / FACHB-805) OX=1140 GN=Synpcc7942_0512 PE=4 SV=1
tr	Q31KU5	Q31KU5_SYNE7 Uncharacterized protein	278	10	7	14	0.0359712	0.0251799	0.0503597	0.111511	=Synechococcus elongatus (strain PCC 7942 / FACHB-805) OX=1140 GN=Synpcc7942_2294 PE=4 SV=1
sp	Q55106	CMPB_SYNE7 Bicarbonate transport system permease protein CmpB	278	7	9	15	0.0251799	0.0323741	0.0539568	0.111511	=Synechococcus elongatus (strain PCC 7942 / FACHB-805) OX=1140 GN=cmpB PE=1 SV=1
tr	Q31MJ8	Q31MJ8_SYNE7 Sulf_transp domain-containing protein	386	5	23	15	0.0129534	0.0595855	0.0388601	0.111399	=Synechococcus elongatus (strain PCC 7942 / FACHB-805) OX=1140 GN=Synpcc7942_1691 PE=3 SV=1
tr	Q31KX9	Q31KX9_SYNE7 Uncharacterized protein	108	3	5	4	0.0277778	0.0462963	0.037037	0.111111	=Synechococcus elongatus (strain PCC 7942 / FACHB-805) OX=1140 GN=Synpcc7942_2260 PE=4 SV=1
tr	Q31NY4	Q31NY4_SYNE7 Phage_integrase-like	54	3	1	2	0.0555556	0.0185185	0.037037	0.111111	=Synechococcus elongatus (strain PCC 7942 / FACHB-805) OX=1140 GN=Synpcc7942_1205 PE=4 SV=1
tr	Q31QU3	Q31QU3_SYNE7 YCII domain-containing protein	99	4	4	3	0.040404	0.040404	0.030303	0.111111	=Synechococcus elongatus (strain PCC 7942 / FACHB-805) OX=1140 GN=Synpcc7942_0544 PE=3 SV=1
tr	Q31R93	Q31R93_SYNE7 Phosphatidate cytidylyltransferase	288	11	10	11	0.0381944	0.0347222	0.0381944	0.111111	=Synechococcus elongatus (strain PCC 7942 / FACHB-805) OX=1140 GN=Synpcc7942_0394 PE=3 SV=1
tr	Q31RH1	Q31RH1_SYNE7 Uncharacterized protein	63	2	2	3	0.031746	0.031746	0.047619	0.111111	=Synechococcus elongatus (strain PCC 7942 / FACHB-805) OX=1140 GN=Synpcc7942_0316 PE=4 SV=1
tr	Q31P98	Q31P98_SYNE7 Uncharacterized protein	387	13	14	16	0.0335917	0.0361757	0.0413437	0.111111	=Synechococcus elongatus (strain PCC 7942 / FACHB-805) OX=1140 GN=Synpcc7942_1091 PE=4 SV=1
tr	Q31SB3	Q31SB3_SYNE7 Uncharacterized protein	396	8	16	20	0.020202	0.040404	0.0505051	0.111111	=Synechococcus elongatus (strain PCC 7942 / FACHB-805) OX=1140 GN=Synpcc7942_0024 PE=4 SV=1
tr	Q7X4K8	Q7X4K8_SYNE7 Thioredoxin peroxidase	198	7	2	13	0.0353535	0.010101	0.0656566	0.111111	=Synechococcus elongatus (strain PCC 7942 / FACHB-805) OX=1140 GN=tpxA PE=3 SV=1
tr	Q31K56	Q31K56_SYNE7 Uncharacterized protein	126	5	4	5	0.0396825	0.031746	0.0396825	0.111111	=Synechococcus elongatus (strain PCC 7942 / FACHB-805) OX=1140 GN=Synpcc7942_2533 PE=4 SV=1
tr	Q31Q13	Q31Q13_SYNE7 DUF2156 domain-containing protein	568	16	13	34	0.028169	0.0228873	0.0598592	0.110915	=Synechococcus elongatus (strain PCC 7942 / FACHB-805) OX=1140 GN=Synpcc7942_0824 PE=4 SV=1
sp	Q31QX6	CCSA_SYNE7 Cytochrome c biogenesis protein CcsA	325	9	13	14	0.0276923	0.04	0.0430769	0.110769	=Synechococcus elongatus (strain PCC 7942 / FACHB-805) OX=1140 GN=ccsA PE=3 SV=1
sp	Q31NV9	LGT_SYNE7 Phosphatidylglycerol--prolipoprotein diacylglyceryl transferase	289	10	11	11	0.0346021	0.0380623	0.0380623	0.110727	=Synechococcus elongatus (strain PCC 7942 / FACHB-805) OX=1140 GN=lgt PE=3 SV=1
tr	Q31NN2	Q31NN2_SYNE7 Transport permease protein	271	9	5	16	0.0332103	0.0184502	0.0590406	0.110701	=Synechococcus elongatus (strain PCC 7942 / FACHB-805) OX=1140 GN=Synpcc7942_1307 PE=3 SV=1
tr	Q31S20	Q31S20_SYNE7 Thiol methyltransferase 1-like	443	17	16	16	0.0383747	0.0361174	0.0361174	0.110609	=Synechococcus elongatus (strain PCC 7942 / FACHB-805) OX=1140 GN=Synpcc7942_0117 PE=4 SV=1
tr	Q31PE6	Q31PE6_SYNE7 Uncharacterized protein	217	4	11	9	0.0184332	0.0506912	0.0414747	0.110599	=Synechococcus elongatus (strain PCC 7942 / FACHB-805) OX=1140 GN=Synpcc7942_1043 PE=4 SV=1
tr	Q31S13	Q31S13_SYNE7 Thiol methyltransferase 1-like	199	4	6	12	0.0201005	0.0301508	0.0603015	0.110553	=Synechococcus elongatus (strain PCC 7942 / FACHB-805) OX=1140 GN=Synpcc7942_0124 PE=4 SV=1
tr	Q31KK1	Q31KK1_SYNE7 Oxalate decarboxylase	389	13	12	18	0.033419	0.0308483	0.0462725	0.11054	=Synechococcus elongatus (strain PCC 7942 / FACHB-805) OX=1140 GN=Synpcc7942_2388 PE=4 SV=1
tr	Q31NU1	Q31NU1_SYNE7 Uncharacterized protein	190	8	9	4	0.0421053	0.0473684	0.0210526	0.110526	=Synechococcus elongatus (strain PCC 7942 / FACHB-805) OX=1140 GN=Synpcc7942_1248 PE=4 SV=1
tr	Q31L01	Q31L01_SYNE7 Glucose transport protein	471	8	7	37	0.0169851	0.014862	0.0785563	0.110403	=Synechococcus elongatus (strain PCC 7942 / FACHB-805) OX=1140 GN=Synpcc7942_2238 PE=4 SV=1
sp	P37269	CRTB_SYNE7 15-cis-phytoene synthase	308	15	8	11	0.0487013	0.025974	0.0357143	0.11039	=Synechococcus elongatus (strain PCC 7942 / FACHB-805) OX=1140 GN=crtB PE=1 SV=2
tr	Q31N28	Q31N28_SYNE7 Polyketide_cyc domain-containing protein	145	3	8	5	0.0206897	0.0551724	0.0344828	0.110345	=Synechococcus elongatus (strain PCC 7942 / FACHB-805) OX=1140 GN=Synpcc7942_1511 PE=4 SV=1
tr	Q31L92	Q31L92_SYNE7 PINc domain-containing protein	136	3	5	7	0.0220588	0.0367647	0.0514706	0.110294	=Synechococcus elongatus (strain PCC 7942 / FACHB-805) OX=1140 GN=Synpcc7942_2147 PE=4 SV=1
tr	Q31NR8	Q31NR8_SYNE7 Uncharacterized protein	245	10	7	10	0.0408163	0.0285714	0.0408163	0.110204	=Synechococcus elongatus (strain PCC 7942 / FACHB-805) OX=1140 GN=Synpcc7942_1271 PE=4 SV=1
tr	Q31NJ7	Q31NJ7_SYNE7 GDP-mannose 4,6-dehydratase	363	21	5	14	0.0578512	0.0137741	0.0385675	0.110193	=Synechococcus elongatus (strain PCC 7942 / FACHB-805) OX=1140 GN=gmd PE=3 SV=1
tr	Q31R90	Q31R90_SYNE7 Putative neutral invertase	463	20	17	14	0.0431965	0.0367171	0.0302376	0.110151	=Synechococcus elongatus (strain PCC 7942 / FACHB-805) OX=1140 GN=Synpcc7942_0397 PE=4 SV=1
tr	Q31LK4	Q31LK4_SYNE7 Rieske domain-containing protein	345	16	9	13	0.0463768	0.026087	0.0376812	0.110145	=Synechococcus elongatus (strain PCC 7942 / FACHB-805) OX=1140 GN=Synpcc7942_2035 PE=4 SV=1
tr	Q31PF6	Q31PF6_SYNE7 Alpha-E domain-containing protein	318	8	7	20	0.0251572	0.0220126	0.0628931	0.110063	=Synechococcus elongatus (strain PCC 7942 / FACHB-805) OX=1140 GN=Synpcc7942_1033 PE=4 SV=1
tr	Q9KHA8	Q9KHA8_SYNE7 Probable porin major outer membrane protein	518	19	5	33	0.0366795	0.00965251	0.0637066	0.110039	=Synechococcus elongatus (strain PCC 7942 / FACHB-805) OX=1140 GN=Synpcc7942_1607 PE=3 SV=1
tr	Q31KA0	Q31KA0_SYNE7 Uncharacterized protein	91	5	3	2	0.0549451	0.032967	0.021978	0.10989	=Synechococcus elongatus (strain PCC 7942 / FACHB-805) OX=1140 GN=Synpcc7942_2489 PE=4 SV=1
tr	Q8KPQ2	Q8KPQ2_SYNE7 Uncharacterized protein SEF0043	91	2	4	4	0.021978	0.043956	0.043956	0.10989	=Synechococcus elongatus (strain PCC 7942 / FACHB-805) OX=1140 GN=SEF0043 PE=4 SV=1
tr	Q31Q83	Q31Q83_SYNE7 Uncharacterized protein	82	1	1	7	0.0121951	0.0121951	0.0853659	0.109756	=Synechococcus elongatus (strain PCC 7942 / FACHB-805) OX=1140 GN=Synpcc7942_0754 PE=4 SV=1
tr	Q31PJ3	Q31PJ3_SYNE7 Glycerate kinase	328	5	17	14	0.0152439	0.0518293	0.0426829	0.109756	=Synechococcus elongatus (strain PCC 7942 / FACHB-805) OX=1140 GN=Synpcc7942_0996 PE=4 SV=1
tr	Q31QP1	Q31QP1_SYNE7 Delta(24)-sterol C-methyltransferase	310	6	13	15	0.0193548	0.0419355	0.0483871	0.109677	=Synechococcus elongatus (strain PCC 7942 / FACHB-805) OX=1140 GN=Synpcc7942_0596 PE=3 SV=1
sp	Q31RY5	MRAY_SYNE7 Phospho-N-acetylmuramoyl-pentapeptide-transferase	365	6	15	19	0.0164384	0.0410959	0.0520548	0.109589	=Synechococcus elongatus (strain PCC 7942 / FACHB-805) OX=1140 GN=mraY PE=3 SV=1
tr	Q31P58	Q31P58_SYNE7 Ferredoxin-thioredoxin reductase variable subunit	73	2	1	5	0.0273973	0.0136986	0.0684932	0.109589	=Synechococcus elongatus (strain PCC 7942 / FACHB-805) OX=1140 GN=Synpcc7942_1131 PE=4 SV=1
tr	Q31RU1	Q31RU1_SYNE7 Dioxygenase	493	16	7	31	0.0324544	0.0141988	0.0628803	0.109533	=Synechococcus elongatus (strain PCC 7942 / FACHB-805) OX=1140 GN=Synpcc7942_0196 PE=3 SV=1
tr	Q31L89	Q31L89_SYNE7 Penicillin V acylase. Cysteine peptidase. MEROPS family C59	347	12	8	18	0.0345821	0.0230548	0.0518732	0.10951	=Synechococcus elongatus (strain PCC 7942 / FACHB-805) OX=1140 GN=Synpcc7942_2150 PE=3 SV=1
tr	Q31MQ4	Q31MQ4_SYNE7 Probable porin major outer membrane protein	548	20	5	35	0.0364964	0.00912409	0.0638686	0.109489	=Synechococcus elongatus (strain PCC 7942 / FACHB-805) OX=1140 GN=Synpcc7942_1635 PE=3 SV=1
sp	Q31PY6	DAPAT_SYNE7 LL-diaminopimelate aminotransferase	411	17	6	22	0.0413625	0.0145985	0.053528	0.109489	=Synechococcus elongatus (strain PCC 7942 / FACHB-805) OX=1140 GN=dapL PE=3 SV=1
tr	Q31MC0	Q31MC0_SYNE7 Uncharacterized protein	128	5	2	7	0.0390625	0.015625	0.0546875	0.109375	=Synechococcus elongatus (strain PCC 7942 / FACHB-805) OX=1140 GN=Synpcc7942_1769 PE=4 SV=1
tr	Q31Q11	Q31Q11_SYNE7 Uncharacterized protein	311	10	10	14	0.0321543	0.0321543	0.0450161	0.109325	=Synechococcus elongatus (strain PCC 7942 / FACHB-805) OX=1140 GN=Synpcc7942_0826 PE=4 SV=1
sp	Q8GJN6	QUEF_SYNE7 NADPH-dependent 7-cyano-7-deazaguanine reductase	174	6	4	9	0.0344828	0.0229885	0.0517241	0.109195	=Synechococcus elongatus (strain PCC 7942 / FACHB-805) OX=1140 GN=queF PE=3 SV=1
tr	Q31KH0	Q31KH0_SYNE7 Uncharacterized protein	174	5	2	12	0.0287356	0.0114943	0.0689655	0.109195	=Synechococcus elongatus (strain PCC 7942 / FACHB-805) OX=1140 GN=Synpcc7942_2419 PE=4 SV=1
tr	Q31LF5	Q31LF5_SYNE7 Chlorophyll synthase	339	14	11	12	0.0412979	0.0324484	0.0353982	0.109145	=Synechococcus elongatus (strain PCC 7942 / FACHB-805) OX=1140 GN=Synpcc7942_2084 PE=4 SV=1
sp	Q31ME6	NDHH_SYNE7 NAD(P)H-quinone oxidoreductase subunit H	394	18	9	16	0.0456853	0.0228426	0.0406091	0.109137	=Synechococcus elongatus (strain PCC 7942 / FACHB-805) OX=1140 GN=ndhH PE=3 SV=1
tr	Q31RR9	Q31RR9_SYNE7 PCP_red domain-containing protein	55	1	1	4	0.0181818	0.0181818	0.0727273	0.109091	=Synechococcus elongatus (strain PCC 7942 / FACHB-805) OX=1140 GN=Synpcc7942_0218 PE=4 SV=1
tr	Q31Q08	Q31Q08_SYNE7 Lipoproteins-like	110	7	2	3	0.0636364	0.0181818	0.0272727	0.109091	=Synechococcus elongatus (strain PCC 7942 / FACHB-805) OX=1140 GN=Synpcc7942_0829 PE=4 SV=1
tr	Q31PH1	Q31PH1_SYNE7 Uncharacterized protein	211	10	11	2	0.0473934	0.0521327	0.00947867	0.109005	=Synechococcus elongatus (strain PCC 7942 / FACHB-805) OX=1140 GN=Synpcc7942_1018 PE=4 SV=1
tr	Q31S86	Q31S86_SYNE7 TPR repeat	633	30	10	29	0.0473934	0.0157978	0.0458136	0.109005	=Synechococcus elongatus (strain PCC 7942 / FACHB-805) OX=1140 GN=Synpcc7942_0051 PE=4 SV=1
tr	Q31RY9	Q31RY9_SYNE7 Uncharacterized protein	514	25	4	27	0.0486381	0.0077821	0.0525292	0.108949	=Synechococcus elongatus (strain PCC 7942 / FACHB-805) OX=1140 GN=Synpcc7942_0148 PE=4 SV=1
tr	Q31LG2	Q31LG2_SYNE7 Uncharacterized protein	138	7	5	3	0.0507246	0.0362319	0.0217391	0.108696	=Synechococcus elongatus (strain PCC 7942 / FACHB-805) OX=1140 GN=Synpcc7942_2077 PE=4 SV=1
tr	Q8KUT5	Q8KUT5_SYNE7 ANL56	92	5	0	5	0.0543478	0	0.0543478	0.108696	=Synechococcus elongatus (strain PCC 7942 / FACHB-805) OX=1140 GN=Synpcc7942_B2631 PE=4 SV=1
tr	Q31PB3	Q31PB3_SYNE7 Osmotic signal transduction related protein	138	3	1	11	0.0217391	0.00724638	0.0797101	0.108696	=Synechococcus elongatus (strain PCC 7942 / FACHB-805) OX=1140 GN=Synpcc7942_1076 PE=4 SV=1
sp	Q31RR3	PSBN_SYNE7 Protein PsbN	46	1	0	4	0.0217391	0	0.0869565	0.108696	=Synechococcus elongatus (strain PCC 7942 / FACHB-805) OX=1140 GN=psbN PE=3 SV=1
tr	Q31S92	Q31S92_SYNE7 TPR repeat	451	10	23	16	0.0221729	0.0509978	0.0354767	0.108647	=Synechococcus elongatus (strain PCC 7942 / FACHB-805) OX=1140 GN=Synpcc7942_0045 PE=4 SV=1
tr	Q31NR5	Q31NR5_SYNE7 TPR repeat	175	10	1	8	0.0571429	0.00571429	0.0457143	0.108571	=Synechococcus elongatus (strain PCC 7942 / FACHB-805) OX=1140 GN=Synpcc7942_1274 PE=4 SV=1
tr	Q31PY9	Q31PY9_SYNE7 Protoporphyrinogen IX oxidase	203	9	5	8	0.044335	0.0246305	0.0394089	0.108374	=Synechococcus elongatus (strain PCC 7942 / FACHB-805) OX=1140 GN=Synpcc7942_0849 PE=3 SV=1
tr	Q31RK1	Q31RK1_SYNE7 Uncharacterized protein	120	5	6	2	0.0416667	0.05	0.0166667	0.108333	=Synechococcus elongatus (strain PCC 7942 / FACHB-805) OX=1140 GN=Synpcc7942_0286 PE=1 SV=1
tr	Q31MQ6	Q31MQ6_SYNE7 Uncharacterized protein	240	5	7	14	0.0208333	0.0291667	0.0583333	0.108333	=Synechococcus elongatus (strain PCC 7942 / FACHB-805) OX=1140 GN=Synpcc7942_1633 PE=4 SV=1
tr	Q31KR2	Q31KR2_SYNE7 Uncharacterized protein	157	3	2	12	0.0191083	0.0127389	0.0764331	0.10828	=Synechococcus elongatus (strain PCC 7942 / FACHB-805) OX=1140 GN=Synpcc7942_2327 PE=4 SV=1
tr	Q31Q07	Q31Q07_SYNE7 Asparagine--tRNA ligase	462	14	6	30	0.030303	0.012987	0.0649351	0.108225	=Synechococcus elongatus (strain PCC 7942 / FACHB-805) OX=1140 GN=asnS PE=3 SV=1
sp	Q31KG3	PETM_SYNE7 Cytochrome b6-f complex subunit 7	37	0	0	4	0	0	0.108108	0.108108	=Synechococcus elongatus (strain PCC 7942 / FACHB-805) OX=1140 GN=petM PE=3 SV=1
tr	Q31PW8	Q31PW8_SYNE7 Uncharacterized protein	74	5	0	3	0.0675676	0	0.0405405	0.108108	=Synechococcus elongatus (strain PCC 7942 / FACHB-805) OX=1140 GN=Synpcc7942_0871 PE=4 SV=1
tr	Q9ALA7	Q9ALA7_SYNE7 Thioredoxin	111	3	4	5	0.027027	0.036036	0.045045	0.108108	=Synechococcus elongatus (strain PCC 7942 / FACHB-805) OX=1140 GN=trx PE=3 SV=1
tr	Q31R29	Q31R29_SYNE7 S-formylglutathione hydrolase	278	12	7	11	0.0431655	0.0251799	0.0395683	0.107914	=Synechococcus elongatus (strain PCC 7942 / FACHB-805) OX=1140 GN=Synpcc7942_0458 PE=3 SV=1
tr	Q31MG5	Q31MG5_SYNE7 Uncharacterized protein	102	5	2	4	0.0490196	0.0196078	0.0392157	0.107843	=Synechococcus elongatus (strain PCC 7942 / FACHB-805) OX=1140 GN=Synpcc7942_1724 PE=4 SV=1
tr	Q935Y1	Q935Y1_SYNE7 Polyketide_cyc domain-containing protein	167	3	7	8	0.0179641	0.0419162	0.0479042	0.107784	=Synechococcus elongatus (strain PCC 7942 / FACHB-805) OX=1140 GN=SEA0015 PE=4 SV=1
tr	Q31Q12	Q31Q12_SYNE7 Uncharacterized protein	232	8	10	7	0.0344828	0.0431034	0.0301724	0.107759	=Synechococcus elongatus (strain PCC 7942 / FACHB-805) OX=1140 GN=Synpcc7942_0825 PE=3 SV=1
tr	Q31LV1	Q31LV1_SYNE7 Multidrug-efflux transporter	353	3	14	21	0.00849858	0.0396601	0.0594901	0.107649	=Synechococcus elongatus (strain PCC 7942 / FACHB-805) OX=1140 GN=Synpcc7942_1938 PE=3 SV=1
tr	Q31ND7	Q31ND7_SYNE7 Uncharacterized protein	419	19	7	19	0.0453461	0.0167064	0.0453461	0.107399	=Synechococcus elongatus (strain PCC 7942 / FACHB-805) OX=1140 GN=Synpcc7942_1402 PE=4 SV=1
tr	Q31S06	Q31S06_SYNE7 Cyclic nucleotide-binding domain (CNMP-BD) protein	941	39	22	40	0.0414453	0.0233794	0.042508	0.107333	=Synechococcus elongatus (strain PCC 7942 / FACHB-805) OX=1140 GN=Synpcc7942_0131 PE=4 SV=1
tr	Q31QZ4	Q31QZ4_SYNE7 Uncharacterized protein	494	15	20	18	0.0303644	0.0404858	0.0364372	0.107287	=Synechococcus elongatus (strain PCC 7942 / FACHB-805) OX=1140 GN=Synpcc7942_0493 PE=4 SV=1
tr	Q31QZ7	Q31QZ7_SYNE7 Diguanylate cyclase with PAS/PAC sensor	681	31	15	27	0.0455213	0.0220264	0.0396476	0.107195	=Synechococcus elongatus (strain PCC 7942 / FACHB-805) OX=1140 GN=Synpcc7942_0490 PE=4 SV=1
sp	Q31ML0	PSB28_SYNE7 Photosystem II reaction center Psb28 protein	112	4	1	7	0.0357143	0.00892857	0.0625	0.107143	=Synechococcus elongatus (strain PCC 7942 / FACHB-805) OX=1140 GN=psb28 PE=3 SV=1
tr	Q31RT8	Q31RT8_SYNE7 DUF2231 domain-containing protein	308	12	8	13	0.038961	0.025974	0.0422078	0.107143	=Synechococcus elongatus (strain PCC 7942 / FACHB-805) OX=1140 GN=Synpcc7942_0199 PE=4 SV=1
tr	Q31QB7	Q31QB7_SYNE7 Uncharacterized protein	112	2	2	8	0.0178571	0.0178571	0.0714286	0.107143	=Synechococcus elongatus (strain PCC 7942 / FACHB-805) OX=1140 GN=Synpcc7942_0720 PE=4 SV=1
tr	Q31NY7	Q31NY7_SYNE7 Uncharacterized protein	822	19	38	31	0.0231144	0.0462287	0.0377129	0.107056	=Synechococcus elongatus (strain PCC 7942 / FACHB-805) OX=1140 GN=Synpcc7942_1202 PE=4 SV=1
tr	Q31NT9	Q31NT9_SYNE7 PSI-F	159	3	4	10	0.0188679	0.0251572	0.0628931	0.106918	=Synechococcus elongatus (strain PCC 7942 / FACHB-805) OX=1140 GN=Synpcc7942_1250 PE=1 SV=1
tr	Q31NJ3	Q31NJ3_SYNE7 NAD(P)H-quinone oxidoreductase subunit 4L	103	4	1	6	0.038835	0.00970874	0.0582524	0.106796	=Synechococcus elongatus (strain PCC 7942 / FACHB-805) OX=1140 GN=ndhE PE=3 SV=1
tr	Q31JU4	Q31JU4_SYNE7 Uncharacterized protein	459	19	11	19	0.0413943	0.0239651	0.0413943	0.106754	=Synechococcus elongatus (strain PCC 7942 / FACHB-805) OX=1140 GN=Synpcc7942_B2634 PE=4 SV=1
tr	Q31RT7	Q31RT7_SYNE7 DUF2231 domain-containing protein	178	4	5	10	0.0224719	0.0280899	0.0561798	0.106742	=Synechococcus elongatus (strain PCC 7942 / FACHB-805) OX=1140 GN=Synpcc7942_0200 PE=4 SV=1
sp	Q31NL7	PSAE_SYNE7 Photosystem I reaction center subunit IV	75	3	1	4	0.04	0.0133333	0.0533333	0.106667	=Synechococcus elongatus (strain PCC 7942 / FACHB-805) OX=1140 GN=psaE PE=1 SV=1
tr	Q31R56	Q31R56_SYNE7 Uncharacterized protein	422	13	15	17	0.0308057	0.035545	0.0402844	0.106635	=Synechococcus elongatus (strain PCC 7942 / FACHB-805) OX=1140 GN=Synpcc7942_0431 PE=4 SV=1
tr	Q31RT2	Q31RT2_SYNE7 Cytidyltransferase-related	338	15	8	13	0.0443787	0.0236686	0.0384615	0.106509	=Synechococcus elongatus (strain PCC 7942 / FACHB-805) OX=1140 GN=Synpcc7942_0205 PE=4 SV=1
tr	Q31PN7	Q31PN7_SYNE7 PDDEXK_1 domain-containing protein	263	14	8	6	0.0532319	0.0304183	0.0228137	0.106464	=Synechococcus elongatus (strain PCC 7942 / FACHB-805) OX=1140 GN=Synpcc7942_0952 PE=4 SV=1
tr	Q31KE6	Q31KE6_SYNE7 Phosphate transport system permease protein	310	7	2	24	0.0225806	0.00645161	0.0774194	0.106452	=Synechococcus elongatus (strain PCC 7942 / FACHB-805) OX=1140 GN=Synpcc7942_2443 PE=3 SV=1
tr	Q31RP4	Q31RP4_SYNE7 Possible high light inducible polypeptide HliC	47	0	1	4	0	0.0212766	0.0851064	0.106383	=Synechococcus elongatus (strain PCC 7942 / FACHB-805) OX=1140 GN=Synpcc7942_0243 PE=4 SV=1
tr	Q31RL9	Q31RL9_SYNE7 MEKHLA domain-containing protein	160	5	6	6	0.03125	0.0375	0.0375	0.10625	=Synechococcus elongatus (strain PCC 7942 / FACHB-805) OX=1140 GN=Synpcc7942_0268 PE=4 SV=1
tr	Q31QB9	Q31QB9_SYNE7 Uncharacterized protein	217	12	6	5	0.0552995	0.0276498	0.0230415	0.105991	=Synechococcus elongatus (strain PCC 7942 / FACHB-805) OX=1140 GN=Synpcc7942_0718 PE=4 SV=1
tr	Q31KW6	Q31KW6_SYNE7 PDDEXK_1 domain-containing protein	255	4	13	10	0.0156863	0.0509804	0.0392157	0.105882	=Synechococcus elongatus (strain PCC 7942 / FACHB-805) OX=1140 GN=Synpcc7942_2273 PE=4 SV=1
tr	Q31LR7	Q31LR7_SYNE7 TPR repeat	255	8	10	9	0.0313725	0.0392157	0.0352941	0.105882	=Synechococcus elongatus (strain PCC 7942 / FACHB-805) OX=1140 GN=Synpcc7942_1972 PE=4 SV=1
sp	P37372	Y2318_SYNE7 Uncharacterized protein Synpcc7942_2318	208	6	8	8	0.0288462	0.0384615	0.0384615	0.105769	=Synechococcus elongatus (strain PCC 7942 / FACHB-805) OX=1140 GN=Synpcc7942_2318 PE=4 SV=1
tr	Q31LF1	Q31LF1_SYNE7 Uncharacterized protein	104	4	4	3	0.0384615	0.0384615	0.0288462	0.105769	=Synechococcus elongatus (strain PCC 7942 / FACHB-805) OX=1140 GN=Synpcc7942_2088 PE=4 SV=1
tr	Q31LI6	Q31LI6_SYNE7 Probable peptidase	643	23	22	23	0.0357698	0.0342146	0.0357698	0.105754	=Synechococcus elongatus (strain PCC 7942 / FACHB-805) OX=1140 GN=Synpcc7942_2053 PE=4 SV=1
tr	Q31M50	Q31M50_SYNE7 Uncharacterized protein	246	10	11	5	0.0406504	0.0447154	0.0203252	0.105691	=Synechococcus elongatus (strain PCC 7942 / FACHB-805) OX=1140 GN=Synpcc7942_1839 PE=4 SV=1
tr	Q31RY7	Q31RY7_SYNE7 Dolichyl-phosphate beta-D-mannosyltransferase	388	10	14	17	0.0257732	0.0360825	0.0438144	0.10567	=Synechococcus elongatus (strain PCC 7942 / FACHB-805) OX=1140 GN=Synpcc7942_0150 PE=3 SV=1
tr	Q31PI7	Q31PI7_SYNE7 Photosystem I 16 kDa polypeptide	142	6	1	8	0.0422535	0.00704225	0.056338	0.105634	=Synechococcus elongatus (strain PCC 7942 / FACHB-805) OX=1140 GN=Synpcc7942_1002 PE=1 SV=1
tr	Q31LA1	Q31LA1_SYNE7 Uncharacterized protein	341	13	8	15	0.0381232	0.0234604	0.0439883	0.105572	=Synechococcus elongatus (strain PCC 7942 / FACHB-805) OX=1140 GN=Synpcc7942_2138 PE=3 SV=1
tr	Q31NK3	Q31NK3_SYNE7 DUF4915 domain-containing protein	360	12	6	20	0.0333333	0.0166667	0.0555556	0.105556	=Synechococcus elongatus (strain PCC 7942 / FACHB-805) OX=1140 GN=Synpcc7942_1336 PE=4 SV=1
tr	Q31PP1	Q31PP1_SYNE7 Permease protein of sugar ABC transporter	275	9	9	11	0.0327273	0.0327273	0.04	0.105455	=Synechococcus elongatus (strain PCC 7942 / FACHB-805) OX=1140 GN=Synpcc7942_0948 PE=3 SV=1
tr	Q935W9	Q935W9_SYNE7 Integral membrane protein of the ABC-type Nat permease for neutral amino acids NatD	313	10	4	19	0.0319489	0.0127796	0.0607029	0.105431	=Synechococcus elongatus (strain PCC 7942 / FACHB-805) OX=1140 GN=livH PE=4 SV=2
tr	Q31KH5	Q31KH5_SYNE7 Methyltransf_25 domain-containing protein	351	17	4	16	0.048433	0.011396	0.045584	0.105413	=Synechococcus elongatus (strain PCC 7942 / FACHB-805) OX=1140 GN=Synpcc7942_2414 PE=4 SV=1
tr	Q31MR8	Q31MR8_SYNE7 Elongator protein 3/MiaB/NifB	522	16	12	27	0.0306513	0.0229885	0.0517241	0.105364	=Synechococcus elongatus (strain PCC 7942 / FACHB-805) OX=1140 GN=Synpcc7942_1621 PE=4 SV=1
tr	Q31MT8	Q31MT8_SYNE7 Uncharacterized protein	57	2	3	1	0.0350877	0.0526316	0.0175439	0.105263	=Synechococcus elongatus (strain PCC 7942 / FACHB-805) OX=1140 GN=Synpcc7942_1601 PE=4 SV=1
tr	Q31NU4	Q31NU4_SYNE7 Uncharacterized protein	114	3	2	7	0.0263158	0.0175439	0.0614035	0.105263	=Synechococcus elongatus (strain PCC 7942 / FACHB-805) OX=1140 GN=Synpcc7942_1245 PE=4 SV=1
tr	Q31PG0	Q31PG0_SYNE7 Branched-chain-amino-acid aminotransferase	304	11	2	19	0.0361842	0.00657895	0.0625	0.105263	=Synechococcus elongatus (strain PCC 7942 / FACHB-805) OX=1140 GN=ilvE PE=3 SV=1
tr	Q31RE6	Q31RE6_SYNE7 Uncharacterized protein	190	2	9	9	0.0105263	0.0473684	0.0473684	0.105263	=Synechococcus elongatus (strain PCC 7942 / FACHB-805) OX=1140 GN=Synpcc7942_0341 PE=4 SV=1
tr	Q31L94	Q31L94_SYNE7 CN hydrolase domain-containing protein	295	13	7	11	0.0440678	0.0237288	0.0372881	0.105085	=Synechococcus elongatus (strain PCC 7942 / FACHB-805) OX=1140 GN=Synpcc7942_2145 PE=4 SV=1
tr	Q31P34	Q31P34_SYNE7 Uncharacterized protein	238	5	8	12	0.0210084	0.0336134	0.0504202	0.105042	=Synechococcus elongatus (strain PCC 7942 / FACHB-805) OX=1140 GN=Synpcc7942_1155 PE=4 SV=1
tr	Q9Z3G6	Q9Z3G6_SYNE7 Heme oxygenase	238	11	1	13	0.0462185	0.00420168	0.0546218	0.105042	=Synechococcus elongatus (strain PCC 7942 / FACHB-805) OX=1140 GN=Synpcc7942_1858 PE=4 SV=1
tr	Q31ND2	Q31ND2_SYNE7 Iron(III) ABC transporter permease protein	543	20	14	23	0.0368324	0.0257827	0.0423573	0.104972	=Synechococcus elongatus (strain PCC 7942 / FACHB-805) OX=1140 GN=Synpcc7942_1407 PE=3 SV=1
tr	Q31LZ0	Q31LZ0_SYNE7 Cupin_5 domain-containing protein	162	6	3	8	0.037037	0.0185185	0.0493827	0.104938	=Synechococcus elongatus (strain PCC 7942 / FACHB-805) OX=1140 GN=Synpcc7942_1899 PE=4 SV=1
tr	Q31L90	Q31L90_SYNE7 Transport permease protein	286	4	5	21	0.013986	0.0174825	0.0734266	0.104895	=Synechococcus elongatus (strain PCC 7942 / FACHB-805) OX=1140 GN=Synpcc7942_2149 PE=3 SV=1
tr	Q8GIS4	Q8GIS4_SYNE7 Photosystem II reaction center Psb28 protein	124	2	2	9	0.016129	0.016129	0.0725806	0.104839	=Synechococcus elongatus (strain PCC 7942 / FACHB-805) OX=1140 GN=psbW PE=3 SV=1
tr	Q8VPU9	Q8VPU9_SYNE7 NADPH dehydrogenase subunit 4	496	14	11	27	0.0282258	0.0221774	0.0544355	0.104839	=Synechococcus elongatus (strain PCC 7942 / FACHB-805) OX=1140 GN=ndhD4 PE=3 SV=1
tr	Q31LL1	Q31LL1_SYNE7 Probable glycosyltransferase	353	19	6	12	0.0538244	0.0169972	0.0339943	0.104816	=Synechococcus elongatus (strain PCC 7942 / FACHB-805) OX=1140 GN=Synpcc7942_2028 PE=4 SV=1
tr	Q31K06	Q31K06_SYNE7 Uncharacterized protein	210	10	2	10	0.047619	0.00952381	0.047619	0.104762	=Synechococcus elongatus (strain PCC 7942 / FACHB-805) OX=1140 GN=Synpcc7942_2583 PE=4 SV=1
tr	Q31K82	Q31K82_SYNE7 Uncharacterized protein	86	6	2	1	0.0697674	0.0232558	0.0116279	0.104651	=Synechococcus elongatus (strain PCC 7942 / FACHB-805) OX=1140 GN=Synpcc7942_2507 PE=4 SV=1
tr	Q31PM5	Q31PM5_SYNE7 Uncharacterized protein	172	6	5	7	0.0348837	0.0290698	0.0406977	0.104651	=Synechococcus elongatus (strain PCC 7942 / FACHB-805) OX=1140 GN=Synpcc7942_0964 PE=4 SV=1
tr	Q31K49	Q31K49_SYNE7 Blue-copper-protein-like protein	153	3	8	5	0.0196078	0.0522876	0.0326797	0.104575	=Synechococcus elongatus (strain PCC 7942 / FACHB-805) OX=1140 GN=Synpcc7942_2540 PE=4 SV=1
tr	Q31R00	Q31R00_SYNE7 Signal peptidase I	220	10	5	8	0.0454545	0.0227273	0.0363636	0.104545	=Synechococcus elongatus (strain PCC 7942 / FACHB-805) OX=1140 GN=Synpcc7942_0487 PE=3 SV=1
tr	Q31RX4	Q31RX4_SYNE7 Methyltransf_25 domain-containing protein	249	10	5	11	0.0401606	0.0200803	0.0441767	0.104418	=Synechococcus elongatus (strain PCC 7942 / FACHB-805) OX=1140 GN=Synpcc7942_0163 PE=4 SV=1
tr	Q31QU8	Q31QU8_SYNE7 Uncharacterized protein	249	6	12	8	0.0240964	0.0481928	0.0321285	0.104418	=Synechococcus elongatus (strain PCC 7942 / FACHB-805) OX=1140 GN=Synpcc7942_0539 PE=4 SV=1
tr	Q31RP9	Q31RP9_SYNE7 Uncharacterized protein	393	6	20	15	0.0152672	0.0508906	0.0381679	0.104326	=Synechococcus elongatus (strain PCC 7942 / FACHB-805) OX=1140 GN=Synpcc7942_0238 PE=4 SV=1
sp	P13530	PHCA_SYNE7 C-phycocyanin alpha subunit	163	10	1	6	0.0613497	0.00613497	0.0368098	0.104294	=Synechococcus elongatus (strain PCC 7942 / FACHB-805) OX=1140 GN=cpcA2 PE=1 SV=2
tr	Q31NS6	Q31NS6_SYNE7 N6-adenine-specific DNA methylase-like	374	12	9	18	0.0320856	0.0240642	0.0481283	0.104278	=Synechococcus elongatus (strain PCC 7942 / FACHB-805) OX=1140 GN=Synpcc7942_1263 PE=4 SV=1
tr	Q31S70	Q31S70_SYNE7 Probable permease protein of ABC transporter	269	8	5	15	0.0297398	0.0185874	0.0557621	0.104089	=Synechococcus elongatus (strain PCC 7942 / FACHB-805) OX=1140 GN=Synpcc7942_0067 PE=4 SV=1
sp	Q31KR8	YCF3_SYNE7 Photosystem I assembly protein Ycf3	173	10	2	6	0.0578035	0.0115607	0.0346821	0.104046	=Synechococcus elongatus (strain PCC 7942 / FACHB-805) OX=1140 GN=ycf3 PE=3 SV=1
tr	Q31PT8	Q31PT8_SYNE7 Haloalkane dehalogenase	298	9	12	10	0.0302013	0.0402685	0.033557	0.104027	=Synechococcus elongatus (strain PCC 7942 / FACHB-805) OX=1140 GN=Synpcc7942_0901 PE=4 SV=1
tr	Q31S81	Q31S81_SYNE7 Perosamine synthetase	375	17	6	16	0.0453333	0.016	0.0426667	0.104	=Synechococcus elongatus (strain PCC 7942 / FACHB-805) OX=1140 GN=Synpcc7942_0056 PE=3 SV=1
tr	Q31RT6	Q31RT6_SYNE7 Cytochrome c domain-containing protein	250	12	4	10	0.048	0.016	0.04	0.104	=Synechococcus elongatus (strain PCC 7942 / FACHB-805) OX=1140 GN=Synpcc7942_0201 PE=4 SV=1
sp	P38044	NRTB_SYNE7 Nitrate import permease protein NrtB	279	9	8	12	0.0322581	0.0286738	0.0430108	0.103943	=Synechococcus elongatus (strain PCC 7942 / FACHB-805) OX=1140 GN=nrtB PE=1 SV=1
tr	Q31PN6	Q31PN6_SYNE7 EVE domain-containing protein	154	5	3	8	0.0324675	0.0194805	0.0519481	0.103896	=Synechococcus elongatus (strain PCC 7942 / FACHB-805) OX=1140 GN=Synpcc7942_0953 PE=4 SV=1
sp	Q31L35	RL31_SYNE7 50S ribosomal protein L31	77	4	2	2	0.0519481	0.025974	0.025974	0.103896	=Synechococcus elongatus (strain PCC 7942 / FACHB-805) OX=1140 GN=rpmE PE=3 SV=1
tr	Q31RF8	Q31RF8_SYNE7 Methyltranfer_dom domain-containing protein	414	16	8	19	0.0386473	0.0193237	0.0458937	0.103865	=Synechococcus elongatus (strain PCC 7942 / FACHB-805) OX=1140 GN=Synpcc7942_0329 PE=4 SV=1
tr	Q31LE1	Q31LE1_SYNE7 dTDP-4-dehydrorhamnose 3,5-epimerase	183	4	4	11	0.0218579	0.0218579	0.0601093	0.103825	=Synechococcus elongatus (strain PCC 7942 / FACHB-805) OX=1140 GN=Synpcc7942_2098 PE=3 SV=1
tr	Q8KPU3	Q8KPU3_SYNE7 Peptidase M14, carboxypeptidase A	559	20	17	21	0.0357782	0.0304114	0.0375671	0.103757	=Synechococcus elongatus (strain PCC 7942 / FACHB-805) OX=1140 GN=SEC0015 PE=4 SV=1
tr	Q31P17	Q31P17_SYNE7 Apolipoprotein N-acyltransferase	482	11	34	5	0.0228216	0.0705394	0.0103734	0.103734	=Synechococcus elongatus (strain PCC 7942 / FACHB-805) OX=1140 GN=lnt PE=3 SV=1
tr	Q31R22	Q31R22_SYNE7 Uncharacterized protein	241	7	7	11	0.0290456	0.0290456	0.0456432	0.103734	=Synechococcus elongatus (strain PCC 7942 / FACHB-805) OX=1140 GN=Synpcc7942_0465 PE=4 SV=1
tr	Q31MI1	Q31MI1_SYNE7 Oligopeptidase A. Metallo peptidase. MEROPS family M03A	675	20	11	39	0.0296296	0.0162963	0.0577778	0.103704	=Synechococcus elongatus (strain PCC 7942 / FACHB-805) OX=1140 GN=Synpcc7942_1708 PE=3 SV=1
tr	Q31K57	Q31K57_SYNE7 AB hydrolase-1 domain-containing protein	299	6	13	12	0.0200669	0.0434783	0.0401338	0.103679	=Synechococcus elongatus (strain PCC 7942 / FACHB-805) OX=1140 GN=Synpcc7942_2532 PE=4 SV=1
tr	Q31LD9	Q31LD9_SYNE7 dTDP-glucose 4,6-dehydratase	357	17	7	13	0.047619	0.0196078	0.0364146	0.103641	=Synechococcus elongatus (strain PCC 7942 / FACHB-805) OX=1140 GN=Synpcc7942_2100 PE=3 SV=1
tr	Q31L59	Q31L59_SYNE7 Bacterioferritin comigratory protein	145	8	0	7	0.0551724	0	0.0482759	0.103448	=Synechococcus elongatus (strain PCC 7942 / FACHB-805) OX=1140 GN=Synpcc7942_2180 PE=4 SV=1
tr	Q31LY7	Q31LY7_SYNE7 Putative glycosyltransferase	348	15	8	13	0.0431034	0.0229885	0.0373563	0.103448	=Synechococcus elongatus (strain PCC 7942 / FACHB-805) OX=1140 GN=Synpcc7942_1902 PE=4 SV=1
tr	Q31R09	Q31R09_SYNE7 Signal peptidase I	203	5	10	6	0.0246305	0.0492611	0.0295567	0.103448	=Synechococcus elongatus (strain PCC 7942 / FACHB-805) OX=1140 GN=Synpcc7942_0478 PE=3 SV=1
tr	Q31LI7	Q31LI7_SYNE7 Probable oligopeptides ABC transporter permease protein	290	9	10	11	0.0310345	0.0344828	0.037931	0.103448	=Synechococcus elongatus (strain PCC 7942 / FACHB-805) OX=1140 GN=Synpcc7942_2052 PE=3 SV=1
tr	Q31S46	Q31S46_SYNE7 Uncharacterized protein	203	8	9	4	0.0394089	0.044335	0.0197044	0.103448	=Synechococcus elongatus (strain PCC 7942 / FACHB-805) OX=1140 GN=Synpcc7942_0091 PE=4 SV=1
tr	Q31S76	Q31S76_SYNE7 CDP-glucose 4,6-dehydratase	368	12	16	10	0.0326087	0.0434783	0.0271739	0.103261	=Synechococcus elongatus (strain PCC 7942 / FACHB-805) OX=1140 GN=Synpcc7942_0061 PE=4 SV=1
sp	Q31P11	YC48L_SYNE7 Ycf48-like protein	349	8	17	11	0.0229226	0.0487106	0.0315186	0.103152	=Synechococcus elongatus (strain PCC 7942 / FACHB-805) OX=1140 GN=Synpcc7942_1178 PE=3 SV=1
tr	Q8GJL0	Q8GJL0_SYNE7 Uncharacterized protein SEN0031	194	9	4	7	0.0463918	0.0206186	0.0360825	0.103093	=Synechococcus elongatus (strain PCC 7942 / FACHB-805) OX=1140 GN=SEN0031 PE=4 SV=1
tr	Q31PX1	Q31PX1_SYNE7 ABC1 domain-containing protein	582	17	13	30	0.0292096	0.0223368	0.0515464	0.103093	=Synechococcus elongatus (strain PCC 7942 / FACHB-805) OX=1140 GN=Synpcc7942_0868 PE=4 SV=1
tr	Q31N69	Q31N69_SYNE7 Uncharacterized protein	97	3	3	4	0.0309278	0.0309278	0.0412371	0.103093	=Synechococcus elongatus (strain PCC 7942 / FACHB-805) OX=1140 GN=Synpcc7942_1470 PE=4 SV=1
tr	Q31M93	Q31M93_SYNE7 YCII domain-containing protein	97	4	3	3	0.0412371	0.0309278	0.0309278	0.103093	=Synechococcus elongatus (strain PCC 7942 / FACHB-805) OX=1140 GN=Synpcc7942_1796 PE=3 SV=1
tr	Q31N47	Q31N47_SYNE7 Uncharacterized protein	194	3	12	5	0.0154639	0.0618557	0.0257732	0.103093	=Synechococcus elongatus (strain PCC 7942 / FACHB-805) OX=1140 GN=Synpcc7942_1492 PE=4 SV=1
tr	Q31LM2	Q31LM2_SYNE7 Uncharacterized protein	97	2	4	4	0.0206186	0.0412371	0.0412371	0.103093	=Synechococcus elongatus (strain PCC 7942 / FACHB-805) OX=1140 GN=Synpcc7942_2017 PE=3 SV=1
tr	Q31RP3	Q31RP3_SYNE7 Alpha-1,4 glucan phosphorylase	844	36	20	31	0.042654	0.0236967	0.0367299	0.103081	=Synechococcus elongatus (strain PCC 7942 / FACHB-805) OX=1140 GN=Synpcc7942_0244 PE=3 SV=1
tr	Q31KL3	Q31KL3_SYNE7 Uncharacterized protein	136	3	6	5	0.0220588	0.0441176	0.0367647	0.102941	=Synechococcus elongatus (strain PCC 7942 / FACHB-805) OX=1140 GN=Synpcc7942_2376 PE=4 SV=1
tr	Q8VPV2	Q8VPV2_SYNE7 Na+/H+ antiporter	408	4	6	32	0.00980392	0.0147059	0.0784314	0.102941	=Synechococcus elongatus (strain PCC 7942 / FACHB-805) OX=1140 GN=napA PE=4 SV=1
tr	Q31S91	Q31S91_SYNE7 Methylase involved in ubiquinone/menaquinone biosynthesis-like	447	15	8	23	0.033557	0.0178971	0.0514541	0.102908	=Synechococcus elongatus (strain PCC 7942 / FACHB-805) OX=1140 GN=Synpcc7942_0046 PE=4 SV=1
tr	Q31NR7	Q31NR7_SYNE7 Uncharacterized protein	175	1	8	9	0.00571429	0.0457143	0.0514286	0.102857	=Synechococcus elongatus (strain PCC 7942 / FACHB-805) OX=1140 GN=Synpcc7942_1272 PE=4 SV=1
tr	Q31SC9	Q31SC9_SYNE7 Uncharacterized protein	107	1	8	2	0.00934579	0.0747664	0.0186916	0.102804	=Synechococcus elongatus (strain PCC 7942 / FACHB-805) OX=1140 GN=Synpcc7942_0008 PE=4 SV=1
tr	Q31P22	Q31P22_SYNE7 Chromophore lyase CpcS/CpeS	185	7	2	10	0.0378378	0.0108108	0.0540541	0.102703	=Synechococcus elongatus (strain PCC 7942 / FACHB-805) OX=1140 GN=cpcS PE=3 SV=1
tr	Q31PE0	Q31PE0_SYNE7 Phycobilisome rod linker polypeptide	273	14	1	13	0.0512821	0.003663	0.047619	0.102564	=Synechococcus elongatus (strain PCC 7942 / FACHB-805) OX=1140 GN=Synpcc7942_1049 PE=1 SV=1
tr	Q31M15	Q31M15_SYNE7 Putative tRNA (cytidine(34)-2'-O)-methyltransferase	156	6	3	7	0.0384615	0.0192308	0.0448718	0.102564	=Synechococcus elongatus (strain PCC 7942 / FACHB-805) OX=1140 GN=Synpcc7942_1874 PE=3 SV=1
tr	Q31NM1	Q31NM1_SYNE7 Manganese transport system membrane protein MntB	283	9	6	14	0.0318021	0.0212014	0.04947	0.102473	=Synechococcus elongatus (strain PCC 7942 / FACHB-805) OX=1140 GN=Synpcc7942_1318 PE=3 SV=1
tr	Q31MM4	Q31MM4_SYNE7 Probable oxidoreductase	371	10	13	15	0.0269542	0.0350404	0.0404313	0.102426	=Synechococcus elongatus (strain PCC 7942 / FACHB-805) OX=1140 GN=Synpcc7942_1665 PE=4 SV=1
sp	P95822	PSAL_SYNE7 Photosystem I reaction center subunit XI	166	5	2	10	0.0301205	0.0120482	0.060241	0.10241	=Synechococcus elongatus (strain PCC 7942 / FACHB-805) OX=1140 GN=psaL PE=1 SV=1
tr	Q31RL8	Q31RL8_SYNE7 AB hydrolase-1 domain-containing protein	293	6	9	15	0.0204778	0.0307167	0.0511945	0.102389	=Synechococcus elongatus (strain PCC 7942 / FACHB-805) OX=1140 GN=Synpcc7942_0269 PE=4 SV=1
tr	Q31LE4	Q31LE4_SYNE7 Uncharacterized protein	127	3	5	5	0.023622	0.0393701	0.0393701	0.102362	=Synechococcus elongatus (strain PCC 7942 / FACHB-805) OX=1140 GN=Synpcc7942_2095 PE=4 SV=1
tr	Q31QT7	Q31QT7_SYNE7 Uncharacterized protein	127	7	4	2	0.0551181	0.0314961	0.015748	0.102362	=Synechococcus elongatus (strain PCC 7942 / FACHB-805) OX=1140 GN=Synpcc7942_0550 PE=4 SV=1
tr	Q31P20	Q31P20_SYNE7 Oligopeptide-binding protein of oligopeptide ABC transporter	587	17	12	31	0.0289608	0.0204429	0.0528109	0.102215	=Synechococcus elongatus (strain PCC 7942 / FACHB-805) OX=1140 GN=Synpcc7942_1169 PE=4 SV=1
tr	Q31S67	Q31S67_SYNE7 Pyridox_oxase_2 domain-containing protein	186	4	8	7	0.0215054	0.0430108	0.0376344	0.102151	=Synechococcus elongatus (strain PCC 7942 / FACHB-805) OX=1140 GN=Synpcc7942_0070 PE=4 SV=1
sp	Q31NJ6	NU1C_SYNE7 NAD(P)H-quinone oxidoreductase subunit 1	372	12	10	16	0.0322581	0.0268817	0.0430108	0.102151	=Synechococcus elongatus (strain PCC 7942 / FACHB-805) OX=1140 GN=ndhA PE=3 SV=1
tr	Q31N37	Q31N37_SYNE7 Uncharacterized protein	186	1	7	11	0.00537634	0.0376344	0.0591398	0.102151	=Synechococcus elongatus (strain PCC 7942 / FACHB-805) OX=1140 GN=Synpcc7942_1502 PE=4 SV=1
sp	Q31PJ8	PCXA_SYNE7 Proton extrusion protein PcxA	421	14	3	26	0.0332542	0.00712589	0.0617577	0.102138	=Synechococcus elongatus (strain PCC 7942 / FACHB-805) OX=1140 GN=pcxA PE=3 SV=1
tr	Q31R95	Q31R95_SYNE7 Murein hydrolase A	392	15	10	15	0.0382653	0.0255102	0.0382653	0.102041	=Synechococcus elongatus (strain PCC 7942 / FACHB-805) OX=1140 GN=Synpcc7942_0392 PE=4 SV=1
tr	Q31K89	Q31K89_SYNE7 NfeD domain-containing protein	206	1	5	15	0.00485437	0.0242718	0.0728155	0.101942	=Synechococcus elongatus (strain PCC 7942 / FACHB-805) OX=1140 GN=Synpcc7942_2500 PE=4 SV=1
tr	Q31MI9	Q31MI9_SYNE7 GDP-L-fucose synthase	314	14	5	13	0.044586	0.0159236	0.0414013	0.101911	=Synechococcus elongatus (strain PCC 7942 / FACHB-805) OX=1140 GN=fcl PE=3 SV=1
tr	Q31M83	Q31M83_SYNE7 Bacterioferritin comigratory protein	157	8	0	8	0.0509554	0	0.0509554	0.101911	=Synechococcus elongatus (strain PCC 7942 / FACHB-805) OX=1140 GN=Synpcc7942_1806 PE=4 SV=1
sp	Q31N27	ZDS_SYNE7 Probable zeta-carotene desaturase	481	15	8	26	0.031185	0.016632	0.0540541	0.101871	=Synechococcus elongatus (strain PCC 7942 / FACHB-805) OX=1140 GN=zds PE=3 SV=1
tr	Q31PK1	Q31PK1_SYNE7 Uncharacterized protein	108	3	2	6	0.0277778	0.0185185	0.0555556	0.101852	=Synechococcus elongatus (strain PCC 7942 / FACHB-805) OX=1140 GN=Synpcc7942_0988 PE=4 SV=1
tr	Q79PF2	Q79PF2_SYNE7 Glutathione peroxidase	167	7	1	9	0.0419162	0.00598802	0.0538922	0.101796	=Synechococcus elongatus (strain PCC 7942 / FACHB-805) OX=1140 GN=SEF0013 PE=3 SV=1
tr	Q31PF3	Q31PF3_SYNE7 Uncharacterized protein	167	6	3	8	0.0359281	0.0179641	0.0479042	0.101796	=Synechococcus elongatus (strain PCC 7942 / FACHB-805) OX=1140 GN=Synpcc7942_1036 PE=4 SV=1
tr	Q31QQ5	Q31QQ5_SYNE7 AB hydrolase-1 domain-containing protein	334	11	12	11	0.0329341	0.0359281	0.0329341	0.101796	=Synechococcus elongatus (strain PCC 7942 / FACHB-805) OX=1140 GN=Synpcc7942_0582 PE=3 SV=1
tr	Q31KH9	Q31KH9_SYNE7 Adenosine deaminase	344	16	4	15	0.0465116	0.0116279	0.0436047	0.101744	=Synechococcus elongatus (strain PCC 7942 / FACHB-805) OX=1140 GN=Synpcc7942_2410 PE=4 SV=1
tr	Q31L58	Q31L58_SYNE7 Zinc metalloprotease	403	8	14	19	0.0198511	0.0347395	0.0471464	0.101737	=Synechococcus elongatus (strain PCC 7942 / FACHB-805) OX=1140 GN=Synpcc7942_2181 PE=3 SV=1
sp	Q31LW9	SYL_SYNE7 Leucine--tRNA ligase	865	30	25	33	0.0346821	0.0289017	0.0381503	0.101734	=Synechococcus elongatus (strain PCC 7942 / FACHB-805) OX=1140 GN=leuS PE=3 SV=1
tr	Q31M18	Q31M18_SYNE7 Uncharacterized protein	177	8	5	5	0.0451977	0.0282486	0.0282486	0.101695	=Synechococcus elongatus (strain PCC 7942 / FACHB-805) OX=1140 GN=Synpcc7942_1871 PE=4 SV=1
tr	Q31Q37	Q31Q37_SYNE7 Chromophore lyase CpcT/CpeT	197	4	4	12	0.0203046	0.0203046	0.0609137	0.101523	=Synechococcus elongatus (strain PCC 7942 / FACHB-805) OX=1140 GN=cpcT PE=3 SV=1
tr	Q31S90	Q31S90_SYNE7 TPR repeat	788	31	23	26	0.0393401	0.0291878	0.0329949	0.101523	=Synechococcus elongatus (strain PCC 7942 / FACHB-805) OX=1140 GN=Synpcc7942_0047 PE=4 SV=1
tr	Q31Q66	Q31Q66_SYNE7 GST N-terminal domain-containing protein	404	16	9	16	0.039604	0.0222772	0.039604	0.101485	=Synechococcus elongatus (strain PCC 7942 / FACHB-805) OX=1140 GN=Synpcc7942_0771 PE=4 SV=1
tr	Q31NH5	Q31NH5_SYNE7 Uncharacterized protein	138	6	1	7	0.0434783	0.00724638	0.0507246	0.101449	=Synechococcus elongatus (strain PCC 7942 / FACHB-805) OX=1140 GN=Synpcc7942_1364 PE=4 SV=1
tr	Q31MK1	Q31MK1_SYNE7 Sulfate ABC transporter, permease protein CysW	286	7	9	13	0.0244755	0.0314685	0.0454545	0.101399	=Synechococcus elongatus (strain PCC 7942 / FACHB-805) OX=1140 GN=Synpcc7942_1688 PE=4 SV=1
tr	Q31LR9	Q31LR9_SYNE7 N-acyl-L-amino acid amidohydrolase	148	7	4	4	0.0472973	0.027027	0.027027	0.101351	=Synechococcus elongatus (strain PCC 7942 / FACHB-805) OX=1140 GN=Synpcc7942_1970 PE=4 SV=1
tr	Q31LE2	Q31LE2_SYNE7 Uncharacterized protein	306	5	15	11	0.0163399	0.0490196	0.0359477	0.101307	=Synechococcus elongatus (strain PCC 7942 / FACHB-805) OX=1140 GN=Synpcc7942_2097 PE=4 SV=1
tr	Q31NG9	Q31NG9_SYNE7 Uncharacterized protein	79	2	3	3	0.0253165	0.0379747	0.0379747	0.101266	=Synechococcus elongatus (strain PCC 7942 / FACHB-805) OX=1140 GN=Synpcc7942_1370 PE=4 SV=1
tr	Q31S25	Q31S25_SYNE7 Deoxyribodipyrimidine photo-lyase type I	484	14	17	18	0.0289256	0.035124	0.0371901	0.10124	=Synechococcus elongatus (strain PCC 7942 / FACHB-805) OX=1140 GN=Synpcc7942_0112 PE=3 SV=1
tr	Q31LA6	Q31LA6_SYNE7 Uncharacterized protein	168	7	3	7	0.0416667	0.0178571	0.0416667	0.10119	=Synechococcus elongatus (strain PCC 7942 / FACHB-805) OX=1140 GN=Synpcc7942_2133 PE=4 SV=1
tr	Q31RF7	Q31RF7_SYNE7 Uncharacterized protein	168	8	4	5	0.047619	0.0238095	0.0297619	0.10119	=Synechococcus elongatus (strain PCC 7942 / FACHB-805) OX=1140 GN=Synpcc7942_0330 PE=4 SV=1
tr	Q31LM4	Q31LM4_SYNE7 Uncharacterized protein	277	10	3	15	0.0361011	0.0108303	0.0541516	0.101083	=Synechococcus elongatus (strain PCC 7942 / FACHB-805) OX=1140 GN=Synpcc7942_2015 PE=4 SV=1
tr	Q31NJ1	Q31NJ1_SYNE7 Uncharacterized protein	99	4	2	4	0.040404	0.020202	0.040404	0.10101	=Synechococcus elongatus (strain PCC 7942 / FACHB-805) OX=1140 GN=Synpcc7942_1348 PE=4 SV=1
tr	Q31NK9	Q31NK9_SYNE7 Methyltransf_11 domain-containing protein	218	6	6	10	0.0275229	0.0275229	0.0458716	0.100917	=Synechococcus elongatus (strain PCC 7942 / FACHB-805) OX=1140 GN=Synpcc7942_1330 PE=4 SV=1
tr	Q31RK6	Q31RK6_SYNE7 Probable glycosyltransferase	357	9	9	18	0.0252101	0.0252101	0.0504202	0.10084	=Synechococcus elongatus (strain PCC 7942 / FACHB-805) OX=1140 GN=Synpcc7942_0281 PE=4 SV=1
sp	Q31LP5	MTNC_SYNE7 Enolase-phosphatase E1	238	7	5	12	0.0294118	0.0210084	0.0504202	0.10084	=Synechococcus elongatus (strain PCC 7942 / FACHB-805) OX=1140 GN=mtnC PE=3 SV=1
tr	Q31RV4	Q31RV4_SYNE7 Uncharacterized protein	129	3	6	4	0.0232558	0.0465116	0.0310078	0.100775	=Synechococcus elongatus (strain PCC 7942 / FACHB-805) OX=1140 GN=Synpcc7942_0183 PE=4 SV=1
tr	Q31QW9	Q31QW9_SYNE7 Uncharacterized protein	387	6	12	21	0.0155039	0.0310078	0.0542636	0.100775	=Synechococcus elongatus (strain PCC 7942 / FACHB-805) OX=1140 GN=Synpcc7942_0518 PE=3 SV=1
tr	Q31KF2	Q31KF2_SYNE7 Isoleucine--tRNA ligase	954	38	28	30	0.0398323	0.0293501	0.0314465	0.100629	=Synechococcus elongatus (strain PCC 7942 / FACHB-805) OX=1140 GN=ileS PE=3 SV=1
tr	Q31Q14	Q31Q14_SYNE7 Uncharacterized protein	348	6	12	17	0.0172414	0.0344828	0.0488506	0.100575	=Synechococcus elongatus (strain PCC 7942 / FACHB-805) OX=1140 GN=Synpcc7942_0823 PE=3 SV=1
tr	Q31R14	Q31R14_SYNE7 NADH:flavin oxidoreductases Old Yellow Enzyme family-like	368	17	6	14	0.0461957	0.0163043	0.0380435	0.100543	=Synechococcus elongatus (strain PCC 7942 / FACHB-805) OX=1140 GN=Synpcc7942_0473 PE=4 SV=1
tr	Q31PI4	Q31PI4_SYNE7 HAD-superfamily hydrolase subfamily IA, variant 3	209	5	3	13	0.0239234	0.0143541	0.062201	0.100478	=Synechococcus elongatus (strain PCC 7942 / FACHB-805) OX=1140 GN=Synpcc7942_1005 PE=4 SV=1
tr	Q31P97	Q31P97_SYNE7 Uncharacterized protein	219	8	4	10	0.0365297	0.0182648	0.0456621	0.100457	=Synechococcus elongatus (strain PCC 7942 / FACHB-805) OX=1140 GN=Synpcc7942_1092 PE=4 SV=1
tr	Q31MF4	Q31MF4_SYNE7 Iron-regulated ABC transporter membrane component SufB	479	21	6	21	0.0438413	0.0125261	0.0438413	0.100209	=Synechococcus elongatus (strain PCC 7942 / FACHB-805) OX=1140 GN=Synpcc7942_1735 PE=3 SV=1
tr	Q31PZ8	Q31PZ8_SYNE7 Uncharacterized protein	160	4	1	11	0.025	0.00625	0.06875	0.1	=Synechococcus elongatus (strain PCC 7942 / FACHB-805) OX=1140 GN=Synpcc7942_0840 PE=4 SV=1
sp	P39660	CMPA_SYNE7 Bicarbonate-binding protein CmpA	450	12	12	21	0.0266667	0.0266667	0.0466667	0.1	=Synechococcus elongatus (strain PCC 7942 / FACHB-805) OX=1140 GN=cmpA PE=1 SV=2
tr	Q31LU7	Q31LU7_SYNE7 Bacterioferritin comigratory protein-like	150	6	0	9	0.04	0	0.06	0.1	=Synechococcus elongatus (strain PCC 7942 / FACHB-805) OX=1140 GN=Synpcc7942_1942 PE=4 SV=1
tr	Q31LK6	Q31LK6_SYNE7 Uncharacterized protein	230	10	1	12	0.0434783	0.00434783	0.0521739	0.1	=Synechococcus elongatus (strain PCC 7942 / FACHB-805) OX=1140 GN=Synpcc7942_2033 PE=4 SV=1
tr	Q31L72	Q31L72_SYNE7 Uncharacterized protein	150	7	2	6	0.0466667	0.0133333	0.04	0.1	=Synechococcus elongatus (strain PCC 7942 / FACHB-805) OX=1140 GN=Synpcc7942_2167 PE=4 SV=1
tr	Q31R80	Q31R80_SYNE7 Photosystem I reaction center subunit PsaK	80	1	1	6	0.0125	0.0125	0.075	0.1	=Synechococcus elongatus (strain PCC 7942 / FACHB-805) OX=1140 GN=psaK PE=3 SV=1
tr	Q31S49	Q31S49_SYNE7 Lactamase_B domain-containing protein	240	4	8	12	0.0166667	0.0333333	0.05	0.1	=Synechococcus elongatus (strain PCC 7942 / FACHB-805) OX=1140 GN=Synpcc7942_0088 PE=4 SV=1
tr	Q31KG4	Q31KG4_SYNE7 Chaperon-like protein for quinone binding in photosystem II	320	7	5	20	0.021875	0.015625	0.0625	0.1	=Synechococcus elongatus (strain PCC 7942 / FACHB-805) OX=1140 GN=Synpcc7942_2425 PE=4 SV=1
tr	Q31M67	Q31M67_SYNE7 Uncharacterized protein	70	1	1	5	0.0142857	0.0142857	0.0714286	0.1	=Synechococcus elongatus (strain PCC 7942 / FACHB-805) OX=1140 GN=Synpcc7942_1822 PE=4 SV=1
tr	Q31MD5	Q31MD5_SYNE7 Uncharacterized protein	50	1	1	3	0.02	0.02	0.06	0.1	=Synechococcus elongatus (strain PCC 7942 / FACHB-805) OX=1140 GN=Synpcc7942_1754 PE=4 SV=1
tr	Q31K70	Q31K70_SYNE7 Diguanylate cyclase/phosphodiesterase	901	21	22	47	0.0233074	0.0244173	0.0521643	0.099889	=Synechococcus elongatus (strain PCC 7942 / FACHB-805) OX=1140 GN=Synpcc7942_2519 PE=4 SV=1
tr	Q8KPV1	Q8KPV1_SYNE7 Glycogen debranching enzyme	681	21	23	24	0.030837	0.0337739	0.0352423	0.0998532	=Synechococcus elongatus (strain PCC 7942 / FACHB-805) OX=1140 GN=SEC0007 PE=4 SV=1
tr	Q31KK2	Q31KK2_SYNE7 Cytochrome c domain-containing protein	671	24	19	24	0.0357675	0.0283159	0.0357675	0.099851	=Synechococcus elongatus (strain PCC 7942 / FACHB-805) OX=1140 GN=Synpcc7942_2387 PE=4 SV=1
tr	Q31KF9	Q31KF9_SYNE7 N(2),N(2)-dimethylguanosine tRNA methyltransferase	381	11	10	17	0.0288714	0.0262467	0.0446194	0.0997375	=Synechococcus elongatus (strain PCC 7942 / FACHB-805) OX=1140 GN=Synpcc7942_2430 PE=4 SV=1
tr	Q31KP3	Q31KP3_SYNE7 HAD-superfamily subfamily IA	261	13	6	7	0.0498084	0.0229885	0.0268199	0.0996169	=Synechococcus elongatus (strain PCC 7942 / FACHB-805) OX=1140 GN=Synpcc7942_2346 PE=4 SV=1
sp	Q31NB3	RBL_SYNE7 Ribulose bisphosphate carboxylase large chain	472	14	9	24	0.029661	0.0190678	0.0508475	0.0995763	=Synechococcus elongatus (strain PCC 7942 / FACHB-805) OX=1140 GN=cbbL PE=1 SV=1
tr	Q31NP3	Q31NP3_SYNE7 Fe2OG dioxygenase domain-containing protein	231	6	9	8	0.025974	0.038961	0.034632	0.0995671	=Synechococcus elongatus (strain PCC 7942 / FACHB-805) OX=1140 GN=Synpcc7942_1296 PE=4 SV=1
sp	Q54764	ALDEC_SYNE7 Aldehyde decarbonylase	231	8	2	13	0.034632	0.00865801	0.0562771	0.0995671	=Synechococcus elongatus (strain PCC 7942 / FACHB-805) OX=1140 GN=Synpcc7942_1593 PE=1 SV=1
tr	Q31N07	Q31N07_SYNE7 Molybdenum transport system permease	221	6	5	11	0.0271493	0.0226244	0.0497738	0.0995475	=Synechococcus elongatus (strain PCC 7942 / FACHB-805) OX=1140 GN=Synpcc7942_1532 PE=3 SV=1
tr	Q31NJ4	Q31NJ4_SYNE7 NADH-quinone oxidoreductase subunit J	201	5	2	13	0.0248756	0.00995025	0.0646766	0.0995025	=Synechococcus elongatus (strain PCC 7942 / FACHB-805) OX=1140 GN=Synpcc7942_1345 PE=3 SV=1
tr	Q8KPS7	Q8KPS7_SYNE7 DevC	392	10	6	23	0.0255102	0.0153061	0.0586735	0.0994898	=Synechococcus elongatus (strain PCC 7942 / FACHB-805) OX=1140 GN=devC PE=4 SV=1
tr	Q31Q16	Q31Q16_SYNE7 Periplasmic oligopeptide-binding	533	26	5	22	0.0487805	0.00938086	0.0412758	0.0994371	=Synechococcus elongatus (strain PCC 7942 / FACHB-805) OX=1140 GN=Synpcc7942_0821 PE=4 SV=1
tr	Q31LU5	Q31LU5_SYNE7 Pyruvate dehydrogenase E1 component subunit alpha	342	10	4	20	0.0292398	0.0116959	0.0584795	0.0994152	=Synechococcus elongatus (strain PCC 7942 / FACHB-805) OX=1140 GN=pdhA PE=4 SV=1
tr	Q54756	Q54756_SYNE7 Similar to plant sulfate transporter	574	14	12	31	0.0243902	0.0209059	0.054007	0.0993031	=Synechococcus elongatus (strain PCC 7942 / FACHB-805) OX=1140 GN=Synpcc7942_1380 PE=3 SV=2
tr	Q31RF9	Q31RF9_SYNE7 Phycobiliprotein ApcE	705	29	3	38	0.0411348	0.00425532	0.0539007	0.0992908	=Synechococcus elongatus (strain PCC 7942 / FACHB-805) OX=1140 GN=Synpcc7942_0328 PE=3 SV=1
tr	Q31MC6	Q31MC6_SYNE7 Inositol monophosphate family protein	272	3	13	11	0.0110294	0.0477941	0.0404412	0.0992647	=Synechococcus elongatus (strain PCC 7942 / FACHB-805) OX=1140 GN=Synpcc7942_1763 PE=4 SV=1
tr	Q31PZ2	Q31PZ2_SYNE7 Putative glucose-6-phosphate 1-epimerase	272	4	10	13	0.0147059	0.0367647	0.0477941	0.0992647	=Synechococcus elongatus (strain PCC 7942 / FACHB-805) OX=1140 GN=Synpcc7942_0846 PE=3 SV=1
tr	Q31M69	Q31M69_SYNE7 Uncharacterized protein	242	7	1	16	0.0289256	0.00413223	0.0661157	0.0991736	=Synechococcus elongatus (strain PCC 7942 / FACHB-805) OX=1140 GN=Synpcc7942_1820 PE=4 SV=1
tr	Q31NH1	Q31NH1_SYNE7 Uncharacterized protein	111	6	3	2	0.0540541	0.027027	0.018018	0.0990991	=Synechococcus elongatus (strain PCC 7942 / FACHB-805) OX=1140 GN=Synpcc7942_1368 PE=4 SV=1
tr	Q31PE7	Q31PE7_SYNE7 Uncharacterized protein	111	3	3	5	0.027027	0.027027	0.045045	0.0990991	=Synechococcus elongatus (strain PCC 7942 / FACHB-805) OX=1140 GN=Synpcc7942_1042 PE=4 SV=1
tr	Q31KU3	Q31KU3_SYNE7 Glutamine synthetase I beta	434	15	10	18	0.0345622	0.0230415	0.0414747	0.0990783	=Synechococcus elongatus (strain PCC 7942 / FACHB-805) OX=1140 GN=Synpcc7942_2296 PE=3 SV=1
tr	Q31KC9	Q31KC9_SYNE7 Cytosine-specific methyltransferase	424	14	4	24	0.0330189	0.00943396	0.0566038	0.0990566	=Synechococcus elongatus (strain PCC 7942 / FACHB-805) OX=1140 GN=Synpcc7942_2460 PE=3 SV=1
tr	Q31KF7	Q31KF7_SYNE7 Uma2 domain-containing protein	202	11	3	6	0.0544554	0.0148515	0.029703	0.0990099	=Synechococcus elongatus (strain PCC 7942 / FACHB-805) OX=1140 GN=Synpcc7942_2432 PE=4 SV=1
tr	P72549	P72549_SYNE7 Cobalt transport system permease protein	293	7	14	8	0.0238908	0.0477816	0.0273038	0.0989761	=Synechococcus elongatus (strain PCC 7942 / FACHB-805) OX=1140 GN=mut3B PE=4 SV=1
tr	Q31MY3	Q31MY3_SYNE7 Uncharacterized protein	192	7	4	8	0.0364583	0.0208333	0.0416667	0.0989583	=Synechococcus elongatus (strain PCC 7942 / FACHB-805) OX=1140 GN=Synpcc7942_1556 PE=4 SV=1
tr	Q31MD3	Q31MD3_SYNE7 Uncharacterized protein	91	2	3	4	0.021978	0.032967	0.043956	0.0989011	=Synechococcus elongatus (strain PCC 7942 / FACHB-805) OX=1140 GN=Synpcc7942_1756 PE=4 SV=1
tr	Q31NI1	Q31NI1_SYNE7 SWIM-type domain-containing protein	263	8	8	10	0.0304183	0.0304183	0.0380228	0.0988593	=Synechococcus elongatus (strain PCC 7942 / FACHB-805) OX=1140 GN=Synpcc7942_1358 PE=4 SV=1
tr	Q31P54	Q31P54_SYNE7 Gamma-glutamylcyclotransferase	172	6	6	5	0.0348837	0.0348837	0.0290698	0.0988372	=Synechococcus elongatus (strain PCC 7942 / FACHB-805) OX=1140 GN=Synpcc7942_1135 PE=3 SV=1
tr	Q31R21	Q31R21_SYNE7 Cellulose synthase (UDP-forming)	749	22	24	28	0.0293725	0.0320427	0.0373832	0.0987984	=Synechococcus elongatus (strain PCC 7942 / FACHB-805) OX=1140 GN=Synpcc7942_0466 PE=4 SV=1
tr	Q31KJ7	Q31KJ7_SYNE7 Uncharacterized protein	486	26	2	20	0.0534979	0.00411523	0.0411523	0.0987654	=Synechococcus elongatus (strain PCC 7942 / FACHB-805) OX=1140 GN=Synpcc7942_2392 PE=4 SV=1
tr	Q31RZ6	Q31RZ6_SYNE7 Protein-export membrane protein SecF	314	6	7	18	0.0191083	0.022293	0.0573248	0.0987261	=Synechococcus elongatus (strain PCC 7942 / FACHB-805) OX=1140 GN=secF PE=3 SV=1
tr	Q31NE6	Q31NE6_SYNE7 Histone deacetylase/AcuC/AphA family protein-like	304	13	5	12	0.0427632	0.0164474	0.0394737	0.0986842	=Synechococcus elongatus (strain PCC 7942 / FACHB-805) OX=1140 GN=Synpcc7942_1393 PE=3 SV=1
tr	Q31LF6	Q31LF6_SYNE7 UPF0056 inner membrane protein	223	3	3	16	0.0134529	0.0134529	0.0717489	0.0986547	=Synechococcus elongatus (strain PCC 7942 / FACHB-805) OX=1140 GN=Synpcc7942_2083 PE=3 SV=1
tr	Q31L32	Q31L32_SYNE7 tRNA pseudouridine synthase A	294	11	8	10	0.037415	0.0272109	0.0340136	0.0986395	=Synechococcus elongatus (strain PCC 7942 / FACHB-805) OX=1140 GN=truA PE=3 SV=1
tr	Q31P87	Q31P87_SYNE7 Uncharacterized protein	142	5	5	4	0.0352113	0.0352113	0.028169	0.0985915	=Synechococcus elongatus (strain PCC 7942 / FACHB-805) OX=1140 GN=Synpcc7942_1102 PE=4 SV=1
tr	Q31ND1	Q31ND1_SYNE7 Membrane-associated protein	213	8	6	7	0.0375587	0.028169	0.0328638	0.0985915	=Synechococcus elongatus (strain PCC 7942 / FACHB-805) OX=1140 GN=Synpcc7942_1408 PE=4 SV=1
sp	Q31RH5	Y312_SYNE7 UPF0102 protein Synpcc7942_0312	142	4	7	3	0.028169	0.0492958	0.0211268	0.0985915	=Synechococcus elongatus (strain PCC 7942 / FACHB-805) OX=1140 GN=Synpcc7942_0312 PE=3 SV=1
tr	Q31LA8	Q31LA8_SYNE7 Probable soluble lytic transglycosylase	690	25	25	18	0.0362319	0.0362319	0.026087	0.0985507	=Synechococcus elongatus (strain PCC 7942 / FACHB-805) OX=1140 GN=Synpcc7942_2131 PE=3 SV=1
tr	Q31RZ7	Q31RZ7_SYNE7 Uncharacterized protein	132	2	9	2	0.0151515	0.0681818	0.0151515	0.0984848	=Synechococcus elongatus (strain PCC 7942 / FACHB-805) OX=1140 GN=Synpcc7942_0140 PE=4 SV=1
tr	Q31QM5	Q31QM5_SYNE7 Citrate synthase	386	17	3	18	0.0440415	0.00777202	0.0466321	0.0984456	=Synechococcus elongatus (strain PCC 7942 / FACHB-805) OX=1140 GN=Synpcc7942_0612 PE=3 SV=1
tr	Q31LY9	Q31LY9_SYNE7 Deoxycytidine triphosphate deaminase	193	9	2	8	0.0466321	0.0103627	0.0414508	0.0984456	=Synechococcus elongatus (strain PCC 7942 / FACHB-805) OX=1140 GN=Synpcc7942_1900 PE=4 SV=1
tr	Q31RE7	Q31RE7_SYNE7 Uncharacterized protein	193	4	12	3	0.0207254	0.0621762	0.015544	0.0984456	=Synechococcus elongatus (strain PCC 7942 / FACHB-805) OX=1140 GN=Synpcc7942_0340 PE=4 SV=1
tr	Q31QC1	Q31QC1_SYNE7 Tyr recombinase domain-containing protein	366	14	13	9	0.0382514	0.0355191	0.0245902	0.0983607	=Synechococcus elongatus (strain PCC 7942 / FACHB-805) OX=1140 GN=Synpcc7942_0716 PE=4 SV=1
tr	Q31KG8	Q31KG8_SYNE7 High-affinity iron transporter	305	6	9	15	0.0196721	0.0295082	0.0491803	0.0983607	=Synechococcus elongatus (strain PCC 7942 / FACHB-805) OX=1140 GN=Synpcc7942_2421 PE=3 SV=1
tr	Q31S48	Q31S48_SYNE7 Carboxymethylenebutenolidase	244	12	2	10	0.0491803	0.00819672	0.0409836	0.0983607	=Synechococcus elongatus (strain PCC 7942 / FACHB-805) OX=1140 GN=Synpcc7942_0089 PE=4 SV=1
tr	Q31K08	Q31K08_SYNE7 Ferredoxin (2Fe-2S)	122	7	0	5	0.057377	0	0.0409836	0.0983607	=Synechococcus elongatus (strain PCC 7942 / FACHB-805) OX=1140 GN=Synpcc7942_2581 PE=3 SV=1
tr	Q31KW8	Q31KW8_SYNE7 ADP-ribose pyrophosphatase	183	7	4	7	0.0382514	0.0218579	0.0382514	0.0983607	=Synechococcus elongatus (strain PCC 7942 / FACHB-805) OX=1140 GN=Synpcc7942_2271 PE=4 SV=1
tr	Q31MM3	Q31MM3_SYNE7 Uncharacterized protein	234	8	5	10	0.034188	0.0213675	0.042735	0.0982906	=Synechococcus elongatus (strain PCC 7942 / FACHB-805) OX=1140 GN=Synpcc7942_1666 PE=4 SV=1
tr	Q79PG5	Q79PG5_SYNE7 Uncharacterized protein SED0024	285	6	9	13	0.0210526	0.0315789	0.045614	0.0982456	=Synechococcus elongatus (strain PCC 7942 / FACHB-805) OX=1140 GN=SED0024 PE=4 SV=1
tr	Q31KU7	Q31KU7_SYNE7 Uncharacterized protein	754	8	45	21	0.0106101	0.0596817	0.0278515	0.0981432	=Synechococcus elongatus (strain PCC 7942 / FACHB-805) OX=1140 GN=Synpcc7942_2292 PE=4 SV=1
tr	Q31LQ1	Q31LQ1_SYNE7 Uncharacterized protein	377	13	9	15	0.0344828	0.0238727	0.0397878	0.0981432	=Synechococcus elongatus (strain PCC 7942 / FACHB-805) OX=1140 GN=Synpcc7942_1988 PE=4 SV=1
tr	Q31RB4	Q31RB4_SYNE7 JmjC domain-containing protein	428	16	12	14	0.0373832	0.0280374	0.0327103	0.0981308	=Synechococcus elongatus (strain PCC 7942 / FACHB-805) OX=1140 GN=Synpcc7942_0373 PE=4 SV=1
tr	Q31MX0	Q31MX0_SYNE7 Cupredoxin_1 domain-containing protein	153	2	5	8	0.0130719	0.0326797	0.0522876	0.0980392	=Synechococcus elongatus (strain PCC 7942 / FACHB-805) OX=1140 GN=Synpcc7942_1569 PE=4 SV=1
tr	Q31KF6	Q31KF6_SYNE7 AB hydrolase-1 domain-containing protein	306	5	13	12	0.0163399	0.0424837	0.0392157	0.0980392	=Synechococcus elongatus (strain PCC 7942 / FACHB-805) OX=1140 GN=Synpcc7942_2433 PE=4 SV=1
tr	Q31QU7	Q31QU7_SYNE7 PINc domain-containing protein	153	4	4	7	0.0261438	0.0261438	0.0457516	0.0980392	=Synechococcus elongatus (strain PCC 7942 / FACHB-805) OX=1140 GN=Synpcc7942_0540 PE=4 SV=1
tr	Q31MN8	Q31MN8_SYNE7 N-acetylmannosaminyltransferase	245	3	13	8	0.0122449	0.0530612	0.0326531	0.0979592	=Synechococcus elongatus (strain PCC 7942 / FACHB-805) OX=1140 GN=Synpcc7942_1651 PE=4 SV=1
tr	Q31NY9	Q31NY9_SYNE7 Uncharacterized protein	337	5	14	14	0.0148368	0.041543	0.041543	0.0979228	=Synechococcus elongatus (strain PCC 7942 / FACHB-805) OX=1140 GN=Synpcc7942_1200 PE=4 SV=1
sp	P29801	NU2C_SYNE7 NAD(P)H-quinone oxidoreductase subunit 2	521	21	6	24	0.0403071	0.0115163	0.0460653	0.0978887	=Synechococcus elongatus (strain PCC 7942 / FACHB-805) OX=1140 GN=ndhB PE=3 SV=1
tr	Q31S87	Q31S87_SYNE7 Uncharacterized protein	848	27	14	42	0.0318396	0.0165094	0.0495283	0.0978774	=Synechococcus elongatus (strain PCC 7942 / FACHB-805) OX=1140 GN=Synpcc7942_0050 PE=4 SV=1
sp	P29686	G6PD_SYNE7 Glucose-6-phosphate 1-dehydrogenase	511	16	10	24	0.0313112	0.0195695	0.0469667	0.0978474	=Synechococcus elongatus (strain PCC 7942 / FACHB-805) OX=1140 GN=zwf PE=3 SV=2
tr	Q31S77	Q31S77_SYNE7 Uncharacterized protein	92	2	4	3	0.0217391	0.0434783	0.0326087	0.0978261	=Synechococcus elongatus (strain PCC 7942 / FACHB-805) OX=1140 GN=Synpcc7942_0060 PE=4 SV=1
tr	Q31L75	Q31L75_SYNE7 Cell death suppressor protein Lls1-like	461	10	15	20	0.021692	0.032538	0.0433839	0.0976139	=Synechococcus elongatus (strain PCC 7942 / FACHB-805) OX=1140 GN=Synpcc7942_2164 PE=4 SV=1
tr	Q31QT6	Q31QT6_SYNE7 Uncharacterized protein	123	0	4	8	0	0.0325203	0.0650407	0.097561	=Synechococcus elongatus (strain PCC 7942 / FACHB-805) OX=1140 GN=Synpcc7942_0551 PE=4 SV=1
sp	Q31JY9	COXX_SYNE7 Protoheme IX farnesyltransferase	318	8	11	12	0.0251572	0.0345912	0.0377358	0.0974843	=Synechococcus elongatus (strain PCC 7942 / FACHB-805) OX=1140 GN=ctaB PE=3 SV=2
tr	Q31MZ9	Q31MZ9_SYNE7 AB hydrolase-1 domain-containing protein	236	11	6	6	0.0466102	0.0254237	0.0254237	0.0974576	=Synechococcus elongatus (strain PCC 7942 / FACHB-805) OX=1140 GN=Synpcc7942_1540 PE=4 SV=1
tr	Q31M12	Q31M12_SYNE7 Transglutaminase-like	667	22	21	22	0.0329835	0.0314843	0.0329835	0.0974513	=Synechococcus elongatus (strain PCC 7942 / FACHB-805) OX=1140 GN=Synpcc7942_1877 PE=4 SV=1
sp	Q55025	SRPA_SYNE7 Catalase-related peroxidase	339	8	6	19	0.0235988	0.0176991	0.0560472	0.0973451	=Synechococcus elongatus (strain PCC 7942 / FACHB-805) OX=1140 GN=srpA PE=1 SV=2
tr	Q31L61	Q31L61_SYNE7 Uncharacterized protein	113	0	3	8	0	0.0265487	0.0707965	0.0973451	=Synechococcus elongatus (strain PCC 7942 / FACHB-805) OX=1140 GN=Synpcc7942_2178 PE=4 SV=1
tr	Q31MC7	Q31MC7_SYNE7 Uncharacterized protein	483	7	12	28	0.0144928	0.0248447	0.057971	0.0973085	=Synechococcus elongatus (strain PCC 7942 / FACHB-805) OX=1140 GN=Synpcc7942_1762 PE=3 SV=1
tr	Q31RJ6	Q31RJ6_SYNE7 Uncharacterized protein	72	2	1	4	0.0277778	0.0138889	0.0555556	0.0972222	=Synechococcus elongatus (strain PCC 7942 / FACHB-805) OX=1140 GN=Synpcc7942_0291 PE=4 SV=1
tr	Q31NU3	Q31NU3_SYNE7 Prolycopene isomerase	504	20	8	21	0.0396825	0.015873	0.0416667	0.0972222	=Synechococcus elongatus (strain PCC 7942 / FACHB-805) OX=1140 GN=Synpcc7942_1246 PE=3 SV=1
tr	Q31MA3	Q31MA3_SYNE7 Uncharacterized protein	175	3	3	11	0.0171429	0.0171429	0.0628571	0.0971429	=Synechococcus elongatus (strain PCC 7942 / FACHB-805) OX=1140 GN=Synpcc7942_1786 PE=4 SV=1
sp	P26294	PDS_SYNE7 15-cis-phytoene desaturase	474	16	9	21	0.0337553	0.0189873	0.0443038	0.0970464	=Synechococcus elongatus (strain PCC 7942 / FACHB-805) OX=1140 GN=pds PE=1 SV=1
sp	Q31RB6	METAA_SYNE7 Homoserine O-acetyltransferase	299	11	8	10	0.0367893	0.0267559	0.0334448	0.09699	=Synechococcus elongatus (strain PCC 7942 / FACHB-805) OX=1140 GN=metAA PE=3 SV=1
tr	Q31M11	Q31M11_SYNE7 DUF58 domain-containing protein	330	8	10	14	0.0242424	0.030303	0.0424242	0.0969697	=Synechococcus elongatus (strain PCC 7942 / FACHB-805) OX=1140 GN=Synpcc7942_1878 PE=4 SV=1
tr	Q31NJ8	Q31NJ8_SYNE7 Uncharacterized protein	361	3	13	19	0.00831025	0.0360111	0.0526316	0.0969529	=Synechococcus elongatus (strain PCC 7942 / FACHB-805) OX=1140 GN=Synpcc7942_1341 PE=3 SV=1
tr	Q31Q77	Q31Q77_SYNE7 Mrr_cat domain-containing protein	196	5	3	11	0.0255102	0.0153061	0.0561224	0.0969388	=Synechococcus elongatus (strain PCC 7942 / FACHB-805) OX=1140 GN=Synpcc7942_0760 PE=4 SV=1
tr	Q31PX0	Q31PX0_SYNE7 Uncharacterized protein	196	5	6	8	0.0255102	0.0306122	0.0408163	0.0969388	=Synechococcus elongatus (strain PCC 7942 / FACHB-805) OX=1140 GN=Synpcc7942_0869 PE=4 SV=1
tr	Q31M95	Q31M95_SYNE7 Aminotransferase	392	10	4	24	0.0255102	0.0102041	0.0612245	0.0969388	=Synechococcus elongatus (strain PCC 7942 / FACHB-805) OX=1140 GN=Synpcc7942_1794 PE=3 SV=1
sp	Q31KZ4	PSBZ_SYNE7 Photosystem II reaction center protein Z	62	2	1	3	0.0322581	0.016129	0.0483871	0.0967742	=Synechococcus elongatus (strain PCC 7942 / FACHB-805) OX=1140 GN=psbZ PE=3 SV=1
tr	Q31PI6	Q31PI6_SYNE7 Anthranilate synthase, component I	517	21	9	20	0.040619	0.0174081	0.0386847	0.0967118	=Synechococcus elongatus (strain PCC 7942 / FACHB-805) OX=1140 GN=Synpcc7942_1003 PE=3 SV=1
tr	Q31KD1	Q31KD1_SYNE7 ComEC/Rec2-related protein	724	9	37	24	0.0124309	0.051105	0.0331492	0.0966851	=Synechococcus elongatus (strain PCC 7942 / FACHB-805) OX=1140 GN=Synpcc7942_2458 PE=4 SV=1
tr	Q31PW6	Q31PW6_SYNE7 DUF4062 domain-containing protein	362	13	6	16	0.0359116	0.0165746	0.0441989	0.0966851	=Synechococcus elongatus (strain PCC 7942 / FACHB-805) OX=1140 GN=Synpcc7942_0873 PE=4 SV=1
tr	Q31MP0	Q31MP0_SYNE7 Rubrerythrin	238	8	2	13	0.0336134	0.00840336	0.0546218	0.0966387	=Synechococcus elongatus (strain PCC 7942 / FACHB-805) OX=1140 GN=Synpcc7942_1649 PE=4 SV=1
tr	Q31LM5	Q31LM5_SYNE7 Uncharacterized protein	197	8	7	4	0.0406091	0.035533	0.0203046	0.0964467	=Synechococcus elongatus (strain PCC 7942 / FACHB-805) OX=1140 GN=Synpcc7942_2014 PE=4 SV=1
tr	Q31RS9	Q31RS9_SYNE7 TPR repeat	923	23	36	30	0.0249187	0.0390033	0.0325027	0.0964247	=Synechococcus elongatus (strain PCC 7942 / FACHB-805) OX=1140 GN=Synpcc7942_0208 PE=4 SV=1
tr	Q31RV1	Q31RV1_SYNE7 Possible DNA polymerase	83	2	0	6	0.0240964	0	0.0722892	0.0963855	=Synechococcus elongatus (strain PCC 7942 / FACHB-805) OX=1140 GN=Synpcc7942_0186 PE=4 SV=1
sp	Q55235	COAD_SYNE7 Phosphopantetheine adenylyltransferase	166	5	0	11	0.0301205	0	0.0662651	0.0963855	=Synechococcus elongatus (strain PCC 7942 / FACHB-805) OX=1140 GN=coaD PE=3 SV=3
tr	Q31RN0	Q31RN0_SYNE7 Uncharacterized protein	249	4	11	9	0.0160643	0.0441767	0.0361446	0.0963855	=Synechococcus elongatus (strain PCC 7942 / FACHB-805) OX=1140 GN=Synpcc7942_0257 PE=3 SV=1
tr	Q31Q69	Q31Q69_SYNE7 Uncharacterized protein	218	4	4	13	0.0183486	0.0183486	0.059633	0.0963303	=Synechococcus elongatus (strain PCC 7942 / FACHB-805) OX=1140 GN=Synpcc7942_0768 PE=4 SV=1
tr	Q31JY4	Q31JY4_SYNE7 Uncharacterized protein	218	7	2	12	0.0321101	0.00917431	0.0550459	0.0963303	=Synechococcus elongatus (strain PCC 7942 / FACHB-805) OX=1140 GN=Synpcc7942_2605 PE=4 SV=1
tr	Q31S35	Q31S35_SYNE7 Uma2 domain-containing protein	187	1	6	11	0.00534759	0.0320856	0.0588235	0.0962567	=Synechococcus elongatus (strain PCC 7942 / FACHB-805) OX=1140 GN=Synpcc7942_0102 PE=4 SV=1
sp	Q31MM7	SYC_SYNE7 Cysteine--tRNA ligase	478	17	13	16	0.0355649	0.0271967	0.0334728	0.0962343	=Synechococcus elongatus (strain PCC 7942 / FACHB-805) OX=1140 GN=cysS PE=3 SV=1
sp	P55020	PLAS_SYNE7 Plastocyanin	125	3	1	8	0.024	0.008	0.064	0.096	=Synechococcus elongatus (strain PCC 7942 / FACHB-805) OX=1140 GN=petE PE=1 SV=1
tr	Q31S97	Q31S97_SYNE7 7,8-dihydroneopterin aldolase	125	3	2	7	0.024	0.016	0.056	0.096	=Synechococcus elongatus (strain PCC 7942 / FACHB-805) OX=1140 GN=Synpcc7942_0040 PE=3 SV=1
tr	Q31LI3	Q31LI3_SYNE7 Uncharacterized protein	125	2	3	7	0.016	0.024	0.056	0.096	=Synechococcus elongatus (strain PCC 7942 / FACHB-805) OX=1140 GN=Synpcc7942_2056 PE=4 SV=1
sp	Q31QM9	MTND_SYNE7 Acireductone dioxygenase	198	6	3	10	0.030303	0.0151515	0.0505051	0.0959596	=Synechococcus elongatus (strain PCC 7942 / FACHB-805) OX=1140 GN=mtnD PE=3 SV=2
tr	Q31KK7	Q31KK7_SYNE7 Heme chaperone HemW	396	12	6	20	0.030303	0.0151515	0.0505051	0.0959596	=Synechococcus elongatus (strain PCC 7942 / FACHB-805) OX=1140 GN=Synpcc7942_2382 PE=3 SV=1
tr	Q31MN2	Q31MN2_SYNE7 Uncharacterized protein	73	4	2	1	0.0547945	0.0273973	0.0136986	0.0958904	=Synechococcus elongatus (strain PCC 7942 / FACHB-805) OX=1140 GN=Synpcc7942_1657 PE=4 SV=1
tr	Q31KE2	Q31KE2_SYNE7 Uncharacterized protein	73	1	1	5	0.0136986	0.0136986	0.0684932	0.0958904	=Synechococcus elongatus (strain PCC 7942 / FACHB-805) OX=1140 GN=Synpcc7942_2447 PE=4 SV=1
tr	Q31Q78	Q31Q78_SYNE7 Uncharacterized protein	459	19	4	21	0.0413943	0.0087146	0.0457516	0.0958606	=Synechococcus elongatus (strain PCC 7942 / FACHB-805) OX=1140 GN=Synpcc7942_0759 PE=4 SV=1
sp	Q31MN3	KATG_SYNE7 Catalase-peroxidase	720	23	26	20	0.0319444	0.0361111	0.0277778	0.0958333	=Synechococcus elongatus (strain PCC 7942 / FACHB-805) OX=1140 GN=katG PE=1 SV=1
tr	Q31MR4	Q31MR4_SYNE7 Probable glycosyltransferase	407	13	8	18	0.031941	0.019656	0.044226	0.0958231	=Synechococcus elongatus (strain PCC 7942 / FACHB-805) OX=1140 GN=Synpcc7942_1625 PE=4 SV=1
tr	Q31LK3	Q31LK3_SYNE7 Rieske domain-containing protein	334	10	10	12	0.0299401	0.0299401	0.0359281	0.0958084	=Synechococcus elongatus (strain PCC 7942 / FACHB-805) OX=1140 GN=Synpcc7942_2036 PE=4 SV=1
tr	Q31SA1	Q31SA1_SYNE7 Uncharacterized protein	261	4	11	10	0.0153257	0.0421456	0.0383142	0.0957854	=Synechococcus elongatus (strain PCC 7942 / FACHB-805) OX=1140 GN=Synpcc7942_0036 PE=4 SV=1
tr	Q31N81	Q31N81_SYNE7 DUF218 domain-containing protein	188	4	7	7	0.0212766	0.037234	0.037234	0.0957447	=Synechococcus elongatus (strain PCC 7942 / FACHB-805) OX=1140 GN=Synpcc7942_1458 PE=4 SV=1
tr	Q31RC4	Q31RC4_SYNE7 Uncharacterized protein	94	2	2	5	0.0212766	0.0212766	0.0531915	0.0957447	=Synechococcus elongatus (strain PCC 7942 / FACHB-805) OX=1140 GN=Synpcc7942_0363 PE=4 SV=1
tr	Q31L41	Q31L41_SYNE7 NurA domain-containing protein	376	11	10	15	0.0292553	0.0265957	0.0398936	0.0957447	=Synechococcus elongatus (strain PCC 7942 / FACHB-805) OX=1140 GN=Synpcc7942_2198 PE=4 SV=1
sp	Q31QI3	YCF4_SYNE7 Photosystem I assembly protein Ycf4	188	7	3	8	0.037234	0.0159574	0.0425532	0.0957447	=Synechococcus elongatus (strain PCC 7942 / FACHB-805) OX=1140 GN=ycf4 PE=3 SV=1
sp	Q31ME5	DNCH_SYNE7 1,4-dihydroxy-2-naphthoyl-CoA hydrolase	136	6	1	6	0.0441176	0.00735294	0.0441176	0.0955882	=Synechococcus elongatus (strain PCC 7942 / FACHB-805) OX=1140 GN=Synpcc7942_1744 PE=3 SV=1
tr	Q8GMS6	Q8GMS6_SYNE7 Putative acetyltransferase	157	6	3	6	0.0382166	0.0191083	0.0382166	0.0955414	=Synechococcus elongatus (strain PCC 7942 / FACHB-805) OX=1140 GN=sek0010 PE=4 SV=1
tr	Q31JZ6	Q31JZ6_SYNE7 Uncharacterized protein	178	4	4	9	0.0224719	0.0224719	0.0505618	0.0955056	=Synechococcus elongatus (strain PCC 7942 / FACHB-805) OX=1140 GN=Synpcc7942_2593 PE=4 SV=1
tr	Q31LP9	Q31LP9_SYNE7 GDT1 family protein	220	0	8	13	0	0.0363636	0.0590909	0.0954545	=Synechococcus elongatus (strain PCC 7942 / FACHB-805) OX=1140 GN=Synpcc7942_1990 PE=3 SV=1
tr	Q31ML7	Q31ML7_SYNE7 VanY D-Ala-D-Ala carboxypeptidase. Metallo peptidase. MEROPS family M15B	241	6	5	12	0.0248963	0.0207469	0.0497925	0.0954357	=Synechococcus elongatus (strain PCC 7942 / FACHB-805) OX=1140 GN=Synpcc7942_1672 PE=4 SV=1
tr	Q31JY8	Q31JY8_SYNE7 Putative cytochrome aa3 controlling protein	304	3	15	11	0.00986842	0.0493421	0.0361842	0.0953947	=Synechococcus elongatus (strain PCC 7942 / FACHB-805) OX=1140 GN=Synpcc7942_2601 PE=4 SV=1
sp	Q31KM4	RF3_SYNE7 Peptide chain release factor 3	556	13	9	31	0.0233813	0.0161871	0.0557554	0.0953237	=Synechococcus elongatus (strain PCC 7942 / FACHB-805) OX=1140 GN=prfC PE=3 SV=1
tr	Q31NN9	Q31NN9_SYNE7 5-formyltetrahydrofolate cyclo-ligase	189	10	5	3	0.0529101	0.026455	0.015873	0.0952381	=Synechococcus elongatus (strain PCC 7942 / FACHB-805) OX=1140 GN=Synpcc7942_1300 PE=3 SV=1
tr	Q31LU2	Q31LU2_SYNE7 Big_5 domain-containing protein	483	9	9	28	0.0186335	0.0186335	0.057971	0.0952381	=Synechococcus elongatus (strain PCC 7942 / FACHB-805) OX=1140 GN=Synpcc7942_1947 PE=4 SV=1
tr	Q31QB3	Q31QB3_SYNE7 Uncharacterized protein	147	8	3	3	0.0544218	0.0204082	0.0204082	0.0952381	=Synechococcus elongatus (strain PCC 7942 / FACHB-805) OX=1140 GN=Synpcc7942_0724 PE=4 SV=1
tr	Q31MN4	Q31MN4_SYNE7 Uncharacterized protein	189	6	4	8	0.031746	0.021164	0.042328	0.0952381	=Synechococcus elongatus (strain PCC 7942 / FACHB-805) OX=1140 GN=Synpcc7942_1655 PE=4 SV=1
tr	Q31K40	Q31K40_SYNE7 Uncharacterized protein	84	3	0	5	0.0357143	0	0.0595238	0.0952381	=Synechococcus elongatus (strain PCC 7942 / FACHB-805) OX=1140 GN=Synpcc7942_2549 PE=4 SV=1
tr	Q31RA0	Q31RA0_SYNE7 t(6)A37 threonylcarbamoyladenosine biosynthesis protein TsaE	168	6	3	7	0.0357143	0.0178571	0.0416667	0.0952381	=Synechococcus elongatus (strain PCC 7942 / FACHB-805) OX=1140 GN=Synpcc7942_0387 PE=3 SV=1
tr	Q8KPV0	Q8KPV0_SYNE7 EriC	463	7	12	25	0.0151188	0.0259179	0.0539957	0.0950324	=Synechococcus elongatus (strain PCC 7942 / FACHB-805) OX=1140 GN=eriC PE=4 SV=1
tr	Q31QP3	Q31QP3_SYNE7 PepX_C domain-containing protein	558	17	21	15	0.0304659	0.0376344	0.0268817	0.0949821	=Synechococcus elongatus (strain PCC 7942 / FACHB-805) OX=1140 GN=Synpcc7942_0594 PE=4 SV=1
tr	Q31PG9	Q31PG9_SYNE7 O-succinylbenzoate-CoA synthase-like	316	3	14	13	0.00949367	0.0443038	0.0411392	0.0949367	=Synechococcus elongatus (strain PCC 7942 / FACHB-805) OX=1140 GN=Synpcc7942_1020 PE=4 SV=1
tr	Q31S99	Q31S99_SYNE7 Mutator MutT protein	158	6	4	5	0.0379747	0.0253165	0.0316456	0.0949367	=Synechococcus elongatus (strain PCC 7942 / FACHB-805) OX=1140 GN=Synpcc7942_0038 PE=4 SV=1
tr	O68867	O68867_SYNE7 Folate/biopterin transporter	453	4	13	26	0.00883002	0.0286976	0.0573951	0.0949227	=Synechococcus elongatus (strain PCC 7942 / FACHB-805) OX=1140 GN=Synpcc7942_0197 PE=3 SV=1
tr	Q31QJ9	Q31QJ9_SYNE7 Aldoketomutase	137	8	1	4	0.0583942	0.00729927	0.0291971	0.0948905	=Synechococcus elongatus (strain PCC 7942 / FACHB-805) OX=1140 GN=Synpcc7942_0638 PE=3 SV=1
sp	Q55309	CYSH_SYNE7 Phosphoadenosine 5'-phosphosulfate reductase	232	10	6	6	0.0431034	0.0258621	0.0258621	0.0948276	=Synechococcus elongatus (strain PCC 7942 / FACHB-805) OX=1140 GN=cysH PE=3 SV=2
tr	Q31LC1	Q31LC1_SYNE7 Uncharacterized protein	95	4	2	3	0.0421053	0.0210526	0.0315789	0.0947368	=Synechococcus elongatus (strain PCC 7942 / FACHB-805) OX=1140 GN=Synpcc7942_2118 PE=4 SV=1
tr	Q31LP0	Q31LP0_SYNE7 RNA-binding region RNP-1	95	3	1	5	0.0315789	0.0105263	0.0526316	0.0947368	=Synechococcus elongatus (strain PCC 7942 / FACHB-805) OX=1140 GN=Synpcc7942_1999 PE=4 SV=1
tr	Q31MI6	Q31MI6_SYNE7 Putative alpha-mannosidase	1025	21	46	30	0.0204878	0.044878	0.0292683	0.0946341	=Synechococcus elongatus (strain PCC 7942 / FACHB-805) OX=1140 GN=Synpcc7942_1703 PE=3 SV=1
tr	Q31Q64	Q31Q64_SYNE7 N-acetyltransferase domain-containing protein	201	4	5	10	0.0199005	0.0248756	0.0497512	0.0945274	=Synechococcus elongatus (strain PCC 7942 / FACHB-805) OX=1140 GN=Synpcc7942_0773 PE=4 SV=1
tr	Q31M78	Q31M78_SYNE7 Diguanylate cyclase (GGDEF domain) with PAS/PAC sensor	1037	33	17	48	0.0318226	0.0163934	0.0462874	0.0945034	=Synechococcus elongatus (strain PCC 7942 / FACHB-805) OX=1140 GN=Synpcc7942_1811 PE=4 SV=1
tr	Q31MN5	Q31MN5_SYNE7 Uncharacterized protein	127	6	1	5	0.0472441	0.00787402	0.0393701	0.0944882	=Synechococcus elongatus (strain PCC 7942 / FACHB-805) OX=1140 GN=Synpcc7942_1654 PE=4 SV=1
tr	Q31RX6	Q31RX6_SYNE7 Chromophore lyase CpcS/CpeS	180	3	5	9	0.0166667	0.0277778	0.05	0.0944444	=Synechococcus elongatus (strain PCC 7942 / FACHB-805) OX=1140 GN=cpcS PE=3 SV=1
tr	Q31LC3	Q31LC3_SYNE7 Hydrolase_4 domain-containing protein	286	9	8	10	0.0314685	0.027972	0.034965	0.0944056	=Synechococcus elongatus (strain PCC 7942 / FACHB-805) OX=1140 GN=Synpcc7942_2116 PE=4 SV=1
tr	Q31KD5	Q31KD5_SYNE7 Adenine phosphoribosyltransferase	424	13	8	19	0.0306604	0.0188679	0.0448113	0.0943396	=Synechococcus elongatus (strain PCC 7942 / FACHB-805) OX=1140 GN=apt PE=3 SV=1
tr	Q31PG1	Q31PG1_SYNE7 AB hydrolase-1 domain-containing protein	318	7	13	10	0.0220126	0.0408805	0.0314465	0.0943396	=Synechococcus elongatus (strain PCC 7942 / FACHB-805) OX=1140 GN=Synpcc7942_1028 PE=4 SV=1
tr	Q31N12	Q31N12_SYNE7 Nitrogen assimilation regulatory protein	838	21	28	30	0.0250597	0.0334129	0.0357995	0.0942721	=Synechococcus elongatus (strain PCC 7942 / FACHB-805) OX=1140 GN=Synpcc7942_1527 PE=4 SV=1
sp	Q31SC2	Y015_SYNE7 PKHD-type hydroxylase Synpcc7942_0015	223	8	4	9	0.0358744	0.0179372	0.0403587	0.0941704	=Synechococcus elongatus (strain PCC 7942 / FACHB-805) OX=1140 GN=Synpcc7942_0015 PE=3 SV=1
tr	Q31PZ7	Q31PZ7_SYNE7 Putative flavoprotein involved in K+ transport	446	16	11	15	0.0358744	0.0246637	0.0336323	0.0941704	=Synechococcus elongatus (strain PCC 7942 / FACHB-805) OX=1140 GN=Synpcc7942_0841 PE=4 SV=1
tr	Q31LS3	Q31LS3_SYNE7 Uncharacterized protein	85	5	1	2	0.0588235	0.0117647	0.0235294	0.0941176	=Synechococcus elongatus (strain PCC 7942 / FACHB-805) OX=1140 GN=Synpcc7942_1966 PE=4 SV=1
tr	Q31RD5	Q31RD5_SYNE7 Peptide-methionine (R)-S-oxide reductase	202	6	3	10	0.029703	0.0148515	0.049505	0.0940594	=Synechococcus elongatus (strain PCC 7942 / FACHB-805) OX=1140 GN=Synpcc7942_0352 PE=4 SV=1
tr	Q31QN5	Q31QN5_SYNE7 Uncharacterized protein	202	8	2	9	0.039604	0.00990099	0.0445545	0.0940594	=Synechococcus elongatus (strain PCC 7942 / FACHB-805) OX=1140 GN=Synpcc7942_0602 PE=4 SV=1
tr	Q31QZ3	Q31QZ3_SYNE7 RES domain-containing protein	117	4	6	1	0.034188	0.0512821	0.00854701	0.0940171	=Synechococcus elongatus (strain PCC 7942 / FACHB-805) OX=1140 GN=Synpcc7942_0494 PE=4 SV=1
tr	Q31S93	Q31S93_SYNE7 Uncharacterized protein	660	26	15	21	0.0393939	0.0227273	0.0318182	0.0939394	=Synechococcus elongatus (strain PCC 7942 / FACHB-805) OX=1140 GN=Synpcc7942_0044 PE=4 SV=1
tr	Q31KD0	Q31KD0_SYNE7 SynR	362	20	0	14	0.0552486	0	0.038674	0.0939227	=Synechococcus elongatus (strain PCC 7942 / FACHB-805) OX=1140 GN=synR PE=4 SV=1
tr	Q8KUU3	Q8KUU3_SYNE7 ANL43	181	4	8	5	0.0220994	0.0441989	0.0276243	0.0939227	=Synechococcus elongatus (strain PCC 7942 / FACHB-805) OX=1140 GN=Synpcc7942_B2617 PE=4 SV=2
tr	Q31MK3	Q31MK3_SYNE7 Thiosulphate-binding protein	341	8	5	19	0.0234604	0.0146628	0.0557185	0.0938416	=Synechococcus elongatus (strain PCC 7942 / FACHB-805) OX=1140 GN=Synpcc7942_1686 PE=4 SV=1
tr	Q31P56	Q31P56_SYNE7 Bacteriocin-processing peptidase. Cysteine peptidase. MEROPS family C39	714	17	11	39	0.0238095	0.0154062	0.0546218	0.0938375	=Synechococcus elongatus (strain PCC 7942 / FACHB-805) OX=1140 GN=Synpcc7942_1133 PE=4 SV=1
tr	Q31N64	Q31N64_SYNE7 Sodium-dependent bicarbonate transporter	373	14	4	17	0.0375335	0.0107239	0.0455764	0.0938338	=Synechococcus elongatus (strain PCC 7942 / FACHB-805) OX=1140 GN=Synpcc7942_1475 PE=4 SV=1
tr	Q31S62	Q31S62_SYNE7 Aminopeptidase P. Metallo peptidase. MEROPS family M24B	437	23	5	13	0.0526316	0.0114416	0.0297483	0.0938215	=Synechococcus elongatus (strain PCC 7942 / FACHB-805) OX=1140 GN=Synpcc7942_0075 PE=3 SV=1
tr	Q54774	Q54774_SYNE7 6-carboxy-5,6,7,8-tetrahydropterin synthase	128	6	3	3	0.046875	0.0234375	0.0234375	0.09375	=Synechococcus elongatus (strain PCC 7942 / FACHB-805) OX=1140 GN=Synpcc7942_1953 PE=3 SV=1
tr	Q31LV8	Q31LV8_SYNE7 Probable serine/threonine protein phosphatase	256	8	8	8	0.03125	0.03125	0.03125	0.09375	=Synechococcus elongatus (strain PCC 7942 / FACHB-805) OX=1140 GN=Synpcc7942_1931 PE=4 SV=1
tr	Q31QB6	Q31QB6_SYNE7 Uncharacterized protein	96	3	2	4	0.03125	0.0208333	0.0416667	0.09375	=Synechococcus elongatus (strain PCC 7942 / FACHB-805) OX=1140 GN=Synpcc7942_0721 PE=4 SV=1
tr	Q31KM0	Q31KM0_SYNE7 Hydrophobe/amphiphile efflux-1 HAE1	1056	30	6	63	0.0284091	0.00568182	0.0596591	0.09375	=Synechococcus elongatus (strain PCC 7942 / FACHB-805) OX=1140 GN=Synpcc7942_2369 PE=3 SV=1
tr	Q31S31	Q31S31_SYNE7 Probable nicotinate-nucleotide adenylyltransferase	192	4	7	7	0.0208333	0.0364583	0.0364583	0.09375	=Synechococcus elongatus (strain PCC 7942 / FACHB-805) OX=1140 GN=Synpcc7942_0106 PE=4 SV=1
tr	Q31MB1	Q31MB1_SYNE7 Protein kinase domain-containing protein	619	23	6	29	0.0371567	0.00969305	0.0468498	0.0936995	=Synechococcus elongatus (strain PCC 7942 / FACHB-805) OX=1140 GN=Synpcc7942_1778 PE=4 SV=1
tr	Q31KY1	Q31KY1_SYNE7 Aminotransferase	427	15	8	17	0.0351288	0.0187354	0.0398126	0.0936768	=Synechococcus elongatus (strain PCC 7942 / FACHB-805) OX=1140 GN=Synpcc7942_2258 PE=4 SV=1
tr	Q31KR1	Q31KR1_SYNE7 TPR repeat	363	19	12	3	0.0523416	0.0330579	0.00826446	0.0936639	=Synechococcus elongatus (strain PCC 7942 / FACHB-805) OX=1140 GN=Synpcc7942_2328 PE=4 SV=1
tr	Q31RX3	Q31RX3_SYNE7 Ribosomal silencing factor RsfS	139	4	2	7	0.028777	0.0143885	0.0503597	0.0935252	=Synechococcus elongatus (strain PCC 7942 / FACHB-805) OX=1140 GN=rsfS PE=3 SV=1
tr	Q31QF8	Q31QF8_SYNE7 RNA-binding region RNP-1	107	5	1	4	0.046729	0.00934579	0.0373832	0.0934579	=Synechococcus elongatus (strain PCC 7942 / FACHB-805) OX=1140 GN=Synpcc7942_0679 PE=4 SV=1
tr	Q8GJN7	Q8GJN7_SYNE7 Uncharacterized protein SEN0002	75	2	3	2	0.0266667	0.04	0.0266667	0.0933333	=Synechococcus elongatus (strain PCC 7942 / FACHB-805) OX=1140 GN=SEN0002 PE=4 SV=1
tr	Q31RE5	Q31RE5_SYNE7 Uncharacterized protein	75	3	2	2	0.04	0.0266667	0.0266667	0.0933333	=Synechococcus elongatus (strain PCC 7942 / FACHB-805) OX=1140 GN=Synpcc7942_0342 PE=4 SV=1
tr	Q31LK8	Q31LK8_SYNE7 Chromophore lyase CpcS/CpeS	193	4	5	9	0.0207254	0.0259067	0.0466321	0.0932642	=Synechococcus elongatus (strain PCC 7942 / FACHB-805) OX=1140 GN=cpcS PE=3 SV=1
tr	Q31PT0	Q31PT0_SYNE7 HesB/YadR/YfhF	118	6	0	5	0.0508475	0	0.0423729	0.0932203	=Synechococcus elongatus (strain PCC 7942 / FACHB-805) OX=1140 GN=Synpcc7942_0909 PE=3 SV=1
sp	Q31LJ9	SFSA_SYNE7 Sugar fermentation stimulation protein homolog	236	11	3	8	0.0466102	0.0127119	0.0338983	0.0932203	=Synechococcus elongatus (strain PCC 7942 / FACHB-805) OX=1140 GN=sfsA PE=3 SV=1
tr	Q31Q96	Q31Q96_SYNE7 Phage tail protein I	279	8	9	9	0.0286738	0.0322581	0.0322581	0.09319	=Synechococcus elongatus (strain PCC 7942 / FACHB-805) OX=1140 GN=Synpcc7942_0741 PE=4 SV=1
tr	Q31S04	Q31S04_SYNE7 Uncharacterized protein	279	6	13	7	0.0215054	0.046595	0.0250896	0.09319	=Synechococcus elongatus (strain PCC 7942 / FACHB-805) OX=1140 GN=Synpcc7942_0133 PE=4 SV=1
tr	Q31LV9	Q31LV9_SYNE7 DUF1995 domain-containing protein	247	6	5	12	0.0242915	0.0202429	0.048583	0.0931174	=Synechococcus elongatus (strain PCC 7942 / FACHB-805) OX=1140 GN=Synpcc7942_1930 PE=4 SV=1
tr	Q31Q29	Q31Q29_SYNE7 Sucrose-phosphate synthase	709	25	13	28	0.0352609	0.0183357	0.0394922	0.0930889	=Synechococcus elongatus (strain PCC 7942 / FACHB-805) OX=1140 GN=Synpcc7942_0808 PE=3 SV=1
tr	Q31N35	Q31N35_SYNE7 Uncharacterized protein	462	15	6	22	0.0324675	0.012987	0.047619	0.0930736	=Synechococcus elongatus (strain PCC 7942 / FACHB-805) OX=1140 GN=Synpcc7942_1504 PE=4 SV=1
tr	Q31K45	Q31K45_SYNE7 VOC domain-containing protein	129	5	4	3	0.0387597	0.0310078	0.0232558	0.0930233	=Synechococcus elongatus (strain PCC 7942 / FACHB-805) OX=1140 GN=Synpcc7942_2544 PE=4 SV=1
tr	Q31Q40	Q31Q40_SYNE7 Uncharacterized protein	86	2	3	3	0.0232558	0.0348837	0.0348837	0.0930233	=Synechococcus elongatus (strain PCC 7942 / FACHB-805) OX=1140 GN=Synpcc7942_0797 PE=4 SV=1
tr	Q79PF0	Q79PF0_SYNE7 Uncharacterized protein SEE0015	86	3	2	3	0.0348837	0.0232558	0.0348837	0.0930233	=Synechococcus elongatus (strain PCC 7942 / FACHB-805) OX=1140 GN=SEE0015 PE=4 SV=1
sp	Q31S00	HEMH_SYNE7 Ferrochelatase	387	13	9	14	0.0335917	0.0232558	0.0361757	0.0930233	=Synechococcus elongatus (strain PCC 7942 / FACHB-805) OX=1140 GN=hemH PE=3 SV=1
sp	Q31LJ3	GCSH_SYNE7 Glycine cleavage system H protein	129	8	1	3	0.0620155	0.00775194	0.0232558	0.0930233	=Synechococcus elongatus (strain PCC 7942 / FACHB-805) OX=1140 GN=gcvH PE=3 SV=1
tr	Q31Q71	Q31Q71_SYNE7 DNA-damage-inducible protein	215	6	4	10	0.027907	0.0186047	0.0465116	0.0930233	=Synechococcus elongatus (strain PCC 7942 / FACHB-805) OX=1140 GN=Synpcc7942_0766 PE=4 SV=1
tr	Q31NG8	Q31NG8_SYNE7 Magnesium transport protein CorA	387	15	10	11	0.0387597	0.0258398	0.0284238	0.0930233	=Synechococcus elongatus (strain PCC 7942 / FACHB-805) OX=1140 GN=corA PE=3 SV=1
tr	Q31RB8	Q31RB8_SYNE7 Putative flavin-containing monoamine oxidase	484	14	15	16	0.0289256	0.0309917	0.0330579	0.0929752	=Synechococcus elongatus (strain PCC 7942 / FACHB-805) OX=1140 GN=Synpcc7942_0369 PE=4 SV=1
tr	Q31MS8	Q31MS8_SYNE7 Proton-translocating NAD(P)(+) transhydrogenase	97	0	2	7	0	0.0206186	0.0721649	0.0927835	=Synechococcus elongatus (strain PCC 7942 / FACHB-805) OX=1140 GN=Synpcc7942_1611 PE=4 SV=1
tr	Q31QH2	Q31QH2_SYNE7 Uncharacterized protein	248	10	2	11	0.0403226	0.00806452	0.0443548	0.0927419	=Synechococcus elongatus (strain PCC 7942 / FACHB-805) OX=1140 GN=Synpcc7942_0665 PE=3 SV=1
sp	Q8KPS9	PCYA_SYNE7 Phycocyanobilin:ferredoxin oxidoreductase	248	7	4	12	0.0282258	0.016129	0.0483871	0.0927419	=Synechococcus elongatus (strain PCC 7942 / FACHB-805) OX=1140 GN=pcyA PE=3 SV=1
sp	Q31JY3	SYT_SYNE7 Threonine--tRNA ligase	604	20	10	26	0.0331126	0.0165563	0.0430464	0.0927152	=Synechococcus elongatus (strain PCC 7942 / FACHB-805) OX=1140 GN=thrS PE=3 SV=1
tr	Q31RG9	Q31RG9_SYNE7 Uncharacterized protein	151	7	1	6	0.0463576	0.00662252	0.0397351	0.0927152	=Synechococcus elongatus (strain PCC 7942 / FACHB-805) OX=1140 GN=Synpcc7942_0318 PE=4 SV=1
tr	Q31KV2	Q31KV2_SYNE7 Uncharacterized protein	324	9	8	13	0.0277778	0.0246914	0.0401235	0.0925926	=Synechococcus elongatus (strain PCC 7942 / FACHB-805) OX=1140 GN=Synpcc7942_2287 PE=4 SV=1
tr	Q31QX7	Q31QX7_SYNE7 2-hydroxy-3-keto-5-methylthiopentenyl-1-phosphate phosphatase	216	5	4	11	0.0231481	0.0185185	0.0509259	0.0925926	=Synechococcus elongatus (strain PCC 7942 / FACHB-805) OX=1140 GN=Synpcc7942_0510 PE=4 SV=1
tr	Q8GMQ6	Q8GMQ6_SYNE7 Uncharacterized protein	335	3	4	24	0.00895522	0.0119403	0.0716418	0.0925373	=Synechococcus elongatus (strain PCC 7942 / FACHB-805) OX=1140 GN=sel0036 PE=3 SV=1
tr	Q31K34	Q31K34_SYNE7 NAD-reducing hydrogenase HoxS beta subunit	476	13	7	24	0.0273109	0.0147059	0.0504202	0.092437	=Synechococcus elongatus (strain PCC 7942 / FACHB-805) OX=1140 GN=Synpcc7942_2555 PE=3 SV=1
tr	Q31KY3	Q31KY3_SYNE7 DUF1400 domain-containing protein	184	4	3	10	0.0217391	0.0163043	0.0543478	0.0923913	=Synechococcus elongatus (strain PCC 7942 / FACHB-805) OX=1140 GN=Synpcc7942_2256 PE=4 SV=1
tr	Q31PF1	Q31PF1_SYNE7 Photosystem II oxygen-evolving complex 23K protein	195	7	3	8	0.0358974	0.0153846	0.0410256	0.0923077	=Synechococcus elongatus (strain PCC 7942 / FACHB-805) OX=1140 GN=Synpcc7942_1038 PE=4 SV=1
tr	Q31PF7	Q31PF7_SYNE7 Uncharacterized protein	488	21	6	18	0.0430328	0.0122951	0.0368852	0.0922131	=Synechococcus elongatus (strain PCC 7942 / FACHB-805) OX=1140 GN=Synpcc7942_1032 PE=4 SV=1
tr	Q31MV9	Q31MV9_SYNE7 Uncharacterized protein	141	3	2	8	0.0212766	0.0141844	0.0567376	0.0921986	=Synechococcus elongatus (strain PCC 7942 / FACHB-805) OX=1140 GN=Synpcc7942_1580 PE=4 SV=1
tr	Q31RQ4	Q31RQ4_SYNE7 Uncharacterized protein	141	4	3	6	0.0283688	0.0212766	0.0425532	0.0921986	=Synechococcus elongatus (strain PCC 7942 / FACHB-805) OX=1140 GN=Synpcc7942_0233 PE=4 SV=1
tr	Q31R89	Q31R89_SYNE7 Uncharacterized protein	152	4	3	7	0.0263158	0.0197368	0.0460526	0.0921053	=Synechococcus elongatus (strain PCC 7942 / FACHB-805) OX=1140 GN=Synpcc7942_0398 PE=4 SV=1
tr	Q31P26	Q31P26_SYNE7 MFS domain-containing protein	391	13	10	13	0.0332481	0.0255754	0.0332481	0.0920716	=Synechococcus elongatus (strain PCC 7942 / FACHB-805) OX=1140 GN=Synpcc7942_1163 PE=4 SV=1
tr	Q31QT2	Q31QT2_SYNE7 Zinc metalloprotease	239	8	9	5	0.0334728	0.0376569	0.0209205	0.0920502	=Synechococcus elongatus (strain PCC 7942 / FACHB-805) OX=1140 GN=Synpcc7942_0555 PE=4 SV=1
tr	Q31K43	Q31K43_SYNE7 SGNH_hydro domain-containing protein	239	8	9	5	0.0334728	0.0376569	0.0209205	0.0920502	=Synechococcus elongatus (strain PCC 7942 / FACHB-805) OX=1140 GN=Synpcc7942_2546 PE=4 SV=1
tr	Q31MV4	Q31MV4_SYNE7 N-acetylmuramoyl-L-alanine amidase, family 2	261	8	4	12	0.0306513	0.0153257	0.045977	0.091954	=Synechococcus elongatus (strain PCC 7942 / FACHB-805) OX=1140 GN=Synpcc7942_1585 PE=4 SV=1
tr	Q31S01	Q31S01_SYNE7 Phage integrase	435	10	11	19	0.0229885	0.0252874	0.0436782	0.091954	=Synechococcus elongatus (strain PCC 7942 / FACHB-805) OX=1140 GN=Synpcc7942_0136 PE=4 SV=1
tr	Q31QC0	Q31QC0_SYNE7 dCTP deaminase	174	5	3	8	0.0287356	0.0172414	0.045977	0.091954	=Synechococcus elongatus (strain PCC 7942 / FACHB-805) OX=1140 GN=Synpcc7942_0717 PE=4 SV=1
tr	Q31RQ7	Q31RQ7_SYNE7 Uncharacterized protein	348	5	11	16	0.0143678	0.0316092	0.045977	0.091954	=Synechococcus elongatus (strain PCC 7942 / FACHB-805) OX=1140 GN=Synpcc7942_0230 PE=4 SV=1
tr	Q31RV6	Q31RV6_SYNE7 ATPase	457	15	4	23	0.0328228	0.00875274	0.0503282	0.0919037	=Synechococcus elongatus (strain PCC 7942 / FACHB-805) OX=1140 GN=Synpcc7942_0181 PE=4 SV=1
tr	Q31LW4	Q31LW4_SYNE7 Probable peptidase	283	9	4	13	0.0318021	0.0141343	0.0459364	0.0918728	=Synechococcus elongatus (strain PCC 7942 / FACHB-805) OX=1140 GN=Synpcc7942_1925 PE=4 SV=1
tr	Q31LI8	Q31LI8_SYNE7 RNase_H_2 domain-containing protein	480	14	16	14	0.0291667	0.0333333	0.0291667	0.0916667	=Synechococcus elongatus (strain PCC 7942 / FACHB-805) OX=1140 GN=Synpcc7942_2051 PE=4 SV=1
tr	Q31R52	Q31R52_SYNE7 Uncharacterized protein	251	9	6	8	0.0358566	0.0239044	0.0318725	0.0916335	=Synechococcus elongatus (strain PCC 7942 / FACHB-805) OX=1140 GN=Synpcc7942_0435 PE=4 SV=1
tr	Q31K07	Q31K07_SYNE7 Inositol-1-monophosphatase	273	10	6	9	0.03663	0.021978	0.032967	0.0915751	=Synechococcus elongatus (strain PCC 7942 / FACHB-805) OX=1140 GN=Synpcc7942_2582 PE=3 SV=1
tr	Q31N56	Q31N56_SYNE7 HIT domain-containing protein	142	4	4	5	0.028169	0.028169	0.0352113	0.0915493	=Synechococcus elongatus (strain PCC 7942 / FACHB-805) OX=1140 GN=Synpcc7942_1483 PE=4 SV=1
tr	Q31PE3	Q31PE3_SYNE7 Uncharacterized protein	142	1	4	8	0.00704225	0.028169	0.056338	0.0915493	=Synechococcus elongatus (strain PCC 7942 / FACHB-805) OX=1140 GN=Synpcc7942_1046 PE=4 SV=1
tr	Q31RN2	Q31RN2_SYNE7 ATPase	426	10	12	17	0.0234742	0.028169	0.0399061	0.0915493	=Synechococcus elongatus (strain PCC 7942 / FACHB-805) OX=1140 GN=Synpcc7942_0255 PE=4 SV=1
tr	Q31Q63	Q31Q63_SYNE7 Esterase	295	7	10	10	0.0237288	0.0338983	0.0338983	0.0915254	=Synechococcus elongatus (strain PCC 7942 / FACHB-805) OX=1140 GN=Synpcc7942_0774 PE=4 SV=1
tr	Q31KN2	Q31KN2_SYNE7 GHL10 domain-containing protein	481	17	12	15	0.035343	0.024948	0.031185	0.0914761	=Synechococcus elongatus (strain PCC 7942 / FACHB-805) OX=1140 GN=Synpcc7942_2357 PE=4 SV=1
tr	Q31MT0	Q31MT0_SYNE7 Protein splicing (Intein) site	1137	36	23	45	0.0316623	0.0202287	0.0395778	0.0914688	=Synechococcus elongatus (strain PCC 7942 / FACHB-805) OX=1140 GN=Synpcc7942_1609 PE=4 SV=1
tr	Q31P28	Q31P28_SYNE7 Uncharacterized protein	164	3	6	6	0.0182927	0.0365854	0.0365854	0.0914634	=Synechococcus elongatus (strain PCC 7942 / FACHB-805) OX=1140 GN=Synpcc7942_1161 PE=4 SV=1
tr	Q31NI7	Q31NI7_SYNE7 Acetyl-coenzyme A synthetase	656	19	21	20	0.0289634	0.0320122	0.0304878	0.0914634	=Synechococcus elongatus (strain PCC 7942 / FACHB-805) OX=1140 GN=acsA PE=3 SV=1
tr	Q31PS6	Q31PS6_SYNE7 N-acetyltransferase-like	164	8	5	2	0.0487805	0.0304878	0.0121951	0.0914634	=Synechococcus elongatus (strain PCC 7942 / FACHB-805) OX=1140 GN=Synpcc7942_0913 PE=4 SV=1
sp	P27366	SUBI_SYNE7 Sulfate-binding protein	350	7	9	16	0.02	0.0257143	0.0457143	0.0914286	=Synechococcus elongatus (strain PCC 7942 / FACHB-805) OX=1140 GN=sbpA PE=2 SV=1
tr	Q31RD8	Q31RD8_SYNE7 Uncharacterized protein	186	4	4	9	0.0215054	0.0215054	0.0483871	0.0913978	=Synechococcus elongatus (strain PCC 7942 / FACHB-805) OX=1140 GN=Synpcc7942_0349 PE=4 SV=1
sp	P30008	SIR_SYNE7 Sulfite reductase [ferredoxin]	624	24	8	25	0.0384615	0.0128205	0.0400641	0.0913462	=Synechococcus elongatus (strain PCC 7942 / FACHB-805) OX=1140 GN=sir PE=3 SV=2
tr	Q31N71	Q31N71_SYNE7 Putative multicomponent Na+:H+ antiporter subunit B	219	5	4	11	0.0228311	0.0182648	0.0502283	0.0913242	=Synechococcus elongatus (strain PCC 7942 / FACHB-805) OX=1140 GN=Synpcc7942_1468 PE=4 SV=1
tr	Q31PN9	Q31PN9_SYNE7 Putative multiple sugar transport system substrate-binding protein	438	15	9	16	0.0342466	0.0205479	0.0365297	0.0913242	=Synechococcus elongatus (strain PCC 7942 / FACHB-805) OX=1140 GN=Synpcc7942_0950 PE=4 SV=1
tr	Q31MR6	Q31MR6_SYNE7 Uncharacterized protein	230	5	7	9	0.0217391	0.0304348	0.0391304	0.0913043	=Synechococcus elongatus (strain PCC 7942 / FACHB-805) OX=1140 GN=Synpcc7942_1623 PE=4 SV=1
tr	Q31RG4	Q31RG4_SYNE7 Cytochrome c biogenesis protein-like	252	5	9	9	0.0198413	0.0357143	0.0357143	0.0912698	=Synechococcus elongatus (strain PCC 7942 / FACHB-805) OX=1140 GN=Synpcc7942_0323 PE=4 SV=1
tr	Q31LZ2	Q31LZ2_SYNE7 Putative transcripton factor DevT-like	296	7	11	9	0.0236486	0.0371622	0.0304054	0.0912162	=Synechococcus elongatus (strain PCC 7942 / FACHB-805) OX=1140 GN=Synpcc7942_1897 PE=4 SV=1
tr	Q31ND9	Q31ND9_SYNE7 Beta-xylanase	373	8	10	16	0.0214477	0.0268097	0.0428954	0.0911528	=Synechococcus elongatus (strain PCC 7942 / FACHB-805) OX=1140 GN=Synpcc7942_1400 PE=3 SV=1
tr	Q31S55	Q31S55_SYNE7 ATPase	582	19	8	26	0.032646	0.0137457	0.0446735	0.0910653	=Synechococcus elongatus (strain PCC 7942 / FACHB-805) OX=1140 GN=Synpcc7942_0082 PE=4 SV=1
tr	Q31QA6	Q31QA6_SYNE7 Putative phage terminase large subunit	626	20	22	15	0.0319489	0.0351438	0.0239617	0.0910543	=Synechococcus elongatus (strain PCC 7942 / FACHB-805) OX=1140 GN=Synpcc7942_0731 PE=3 SV=1
tr	Q31Q59	Q31Q59_SYNE7 Uncharacterized protein	154	3	9	2	0.0194805	0.0584416	0.012987	0.0909091	=Synechococcus elongatus (strain PCC 7942 / FACHB-805) OX=1140 GN=Synpcc7942_0778 PE=4 SV=1
tr	Q31LF3	Q31LF3_SYNE7 Uncharacterized protein	66	0	1	5	0	0.0151515	0.0757576	0.0909091	=Synechococcus elongatus (strain PCC 7942 / FACHB-805) OX=1140 GN=Synpcc7942_2086 PE=4 SV=1
tr	Q31S94	Q31S94_SYNE7 Uncharacterized protein	121	2	6	3	0.0165289	0.0495868	0.0247934	0.0909091	=Synechococcus elongatus (strain PCC 7942 / FACHB-805) OX=1140 GN=Synpcc7942_0043 PE=4 SV=1
tr	Q31PM0	Q31PM0_SYNE7 Carboxymethylenebutenolidase	275	8	7	10	0.0290909	0.0254545	0.0363636	0.0909091	=Synechococcus elongatus (strain PCC 7942 / FACHB-805) OX=1140 GN=Synpcc7942_0969 PE=4 SV=1
tr	Q31RA5	Q31RA5_SYNE7 TM2 domain-containing protein	88	3	1	4	0.0340909	0.0113636	0.0454545	0.0909091	=Synechococcus elongatus (strain PCC 7942 / FACHB-805) OX=1140 GN=Synpcc7942_0382 PE=4 SV=1
tr	Q31QT8	Q31QT8_SYNE7 Uncharacterized protein	253	5	7	11	0.0197628	0.027668	0.0434783	0.0909091	=Synechococcus elongatus (strain PCC 7942 / FACHB-805) OX=1140 GN=Synpcc7942_0549 PE=4 SV=1
tr	Q31RQ3	Q31RQ3_SYNE7 AB hydrolase-1 domain-containing protein	330	8	10	12	0.0242424	0.030303	0.0363636	0.0909091	=Synechococcus elongatus (strain PCC 7942 / FACHB-805) OX=1140 GN=Synpcc7942_0234 PE=4 SV=1
tr	Q31PY8	Q31PY8_SYNE7 Uncharacterized protein	66	2	1	3	0.030303	0.0151515	0.0454545	0.0909091	=Synechococcus elongatus (strain PCC 7942 / FACHB-805) OX=1140 GN=Synpcc7942_0850 PE=4 SV=1
tr	Q31MI2	Q31MI2_SYNE7 Uncharacterized protein	143	6	4	3	0.041958	0.027972	0.020979	0.0909091	=Synechococcus elongatus (strain PCC 7942 / FACHB-805) OX=1140 GN=Synpcc7942_1707 PE=4 SV=1
tr	Q31SA4	Q31SA4_SYNE7 NTP_transf_2 domain-containing protein	110	2	1	7	0.0181818	0.00909091	0.0636364	0.0909091	=Synechococcus elongatus (strain PCC 7942 / FACHB-805) OX=1140 GN=Synpcc7942_0033 PE=4 SV=1
tr	Q79N42	Q79N42_SYNE7 ATP-binding region, ATPase-like	638	25	5	28	0.039185	0.00783699	0.0438871	0.0909091	=Synechococcus elongatus (strain PCC 7942 / FACHB-805) OX=1140 GN=SEM0037 PE=3 SV=1
tr	Q31S73	Q31S73_SYNE7 Uncharacterized protein	55	2	0	3	0.0363636	0	0.0545455	0.0909091	=Synechococcus elongatus (strain PCC 7942 / FACHB-805) OX=1140 GN=Synpcc7942_0064 PE=4 SV=1
tr	Q31RT1	Q31RT1_SYNE7 Nicotinic acid phosphoribosyltransferase-like	462	15	10	17	0.0324675	0.021645	0.0367965	0.0909091	=Synechococcus elongatus (strain PCC 7942 / FACHB-805) OX=1140 GN=Synpcc7942_0206 PE=3 SV=1
tr	Q31LM7	Q31LM7_SYNE7 Stage II sporulation protein D-like	407	14	9	14	0.034398	0.022113	0.034398	0.0909091	=Synechococcus elongatus (strain PCC 7942 / FACHB-805) OX=1140 GN=Synpcc7942_2012 PE=4 SV=1
tr	Q31N01	Q31N01_SYNE7 Uncharacterized protein	132	4	2	6	0.030303	0.0151515	0.0454545	0.0909091	=Synechococcus elongatus (strain PCC 7942 / FACHB-805) OX=1140 GN=Synpcc7942_1538 PE=4 SV=1
tr	Q31LY8	Q31LY8_SYNE7 Putative glycosyltransferase	793	27	11	34	0.0340479	0.0138714	0.0428752	0.0907945	=Synechococcus elongatus (strain PCC 7942 / FACHB-805) OX=1140 GN=Synpcc7942_1901 PE=4 SV=1
tr	Q31RC1	Q31RC1_SYNE7 Putative sulfate transporter	727	22	20	24	0.0302613	0.0275103	0.0330124	0.090784	=Synechococcus elongatus (strain PCC 7942 / FACHB-805) OX=1140 GN=Synpcc7942_0366 PE=4 SV=1
tr	Q31NI2	Q31NI2_SYNE7 Multi-sensor signal transduction histidine kinase	1807	49	30	85	0.0271168	0.0166021	0.0470393	0.0907582	=Synechococcus elongatus (strain PCC 7942 / FACHB-805) OX=1140 GN=Synpcc7942_1357 PE=4 SV=1
tr	Q31P25	Q31P25_SYNE7 Uncharacterized protein	474	15	5	23	0.0316456	0.0105485	0.0485232	0.0907173	=Synechococcus elongatus (strain PCC 7942 / FACHB-805) OX=1140 GN=Synpcc7942_1164 PE=4 SV=1
tr	Q31S16	Q31S16_SYNE7 Uncharacterized protein	408	4	16	17	0.00980392	0.0392157	0.0416667	0.0906863	=Synechococcus elongatus (strain PCC 7942 / FACHB-805) OX=1140 GN=Synpcc7942_0121 PE=4 SV=1
tr	Q31QV6	Q31QV6_SYNE7 TPR repeat	287	9	4	13	0.0313589	0.0139373	0.0452962	0.0905923	=Synechococcus elongatus (strain PCC 7942 / FACHB-805) OX=1140 GN=Synpcc7942_0531 PE=4 SV=1
tr	Q31JY2	Q31JY2_SYNE7 Exodeoxyribonuclease III	265	9	7	8	0.0339623	0.0264151	0.0301887	0.090566	=Synechococcus elongatus (strain PCC 7942 / FACHB-805) OX=1140 GN=Synpcc7942_2607 PE=3 SV=1
tr	Q31PU0	Q31PU0_SYNE7 Uncharacterized protein	265	9	6	9	0.0339623	0.0226415	0.0339623	0.090566	=Synechococcus elongatus (strain PCC 7942 / FACHB-805) OX=1140 GN=Synpcc7942_0899 PE=4 SV=1
tr	Q31QX9	Q31QX9_SYNE7 Geranylgeranyl reductase	376	10	9	15	0.0265957	0.0239362	0.0398936	0.0904255	=Synechococcus elongatus (strain PCC 7942 / FACHB-805) OX=1140 GN=Synpcc7942_0508 PE=4 SV=1
tr	Q8KPR8	Q8KPR8_SYNE7 Probable glycosyltransferase	476	13	8	22	0.0273109	0.0168067	0.0462185	0.0903361	=Synechococcus elongatus (strain PCC 7942 / FACHB-805) OX=1140 GN=SEE0026 PE=4 SV=1
tr	Q31RY1	Q31RY1_SYNE7 Phosphoglucomutase	543	20	5	24	0.0368324	0.0092081	0.0441989	0.0902394	=Synechococcus elongatus (strain PCC 7942 / FACHB-805) OX=1140 GN=Synpcc7942_0156 PE=3 SV=1
tr	Q9R6V0	Q9R6V0_SYNE7 ANL55	266	5	10	9	0.018797	0.037594	0.0338346	0.0902256	=Synechococcus elongatus (strain PCC 7942 / FACHB-805) OX=1140 GN=srpM PE=3 SV=1
tr	Q31QQ0	Q31QQ0_SYNE7 Valine--tRNA ligase	909	23	26	33	0.0253025	0.0286029	0.0363036	0.090209	=Synechococcus elongatus (strain PCC 7942 / FACHB-805) OX=1140 GN=valS PE=3 SV=1
tr	Q31LD1	Q31LD1_SYNE7 Uncharacterized protein	122	3	5	3	0.0245902	0.0409836	0.0245902	0.0901639	=Synechococcus elongatus (strain PCC 7942 / FACHB-805) OX=1140 GN=Synpcc7942_2108 PE=4 SV=1
tr	Q31L45	Q31L45_SYNE7 Uncharacterized protein	122	1	6	4	0.00819672	0.0491803	0.0327869	0.0901639	=Synechococcus elongatus (strain PCC 7942 / FACHB-805) OX=1140 GN=Synpcc7942_2194 PE=4 SV=1
tr	Q31Q09	Q31Q09_SYNE7 Uncharacterized protein	122	2	3	6	0.0163934	0.0245902	0.0491803	0.0901639	=Synechococcus elongatus (strain PCC 7942 / FACHB-805) OX=1140 GN=Synpcc7942_0828 PE=4 SV=1
sp	Q59943	F16PA_SYNE7 Fructose-1,6-bisphosphatase class 1	344	16	2	13	0.0465116	0.00581395	0.0377907	0.0901163	=Synechococcus elongatus (strain PCC 7942 / FACHB-805) OX=1140 GN=fbp PE=1 SV=2
tr	Q31PX2	Q31PX2_SYNE7 Uncharacterized protein	111	2	1	7	0.018018	0.00900901	0.0630631	0.0900901	=Synechococcus elongatus (strain PCC 7942 / FACHB-805) OX=1140 GN=Synpcc7942_0867 PE=4 SV=1
tr	Q31QD2	Q31QD2_SYNE7 TGc domain-containing protein	211	8	4	7	0.0379147	0.0189573	0.0331754	0.0900474	=Synechococcus elongatus (strain PCC 7942 / FACHB-805) OX=1140 GN=Synpcc7942_0705 PE=4 SV=1
tr	Q31RZ9	Q31RZ9_SYNE7 Membrane proteins, metalloendopeptidases-like	200	8	6	4	0.04	0.03	0.02	0.09	=Synechococcus elongatus (strain PCC 7942 / FACHB-805) OX=1140 GN=Synpcc7942_0138 PE=4 SV=1
tr	Q8KPQ0	Q8KPQ0_SYNE7 6-carboxy-5,6,7,8-tetrahydropterin synthase	300	13	4	10	0.0433333	0.0133333	0.0333333	0.09	=Synechococcus elongatus (strain PCC 7942 / FACHB-805) OX=1140 GN=SEF0045 PE=3 SV=1
tr	Q31PD9	Q31PD9_SYNE7 Phycobilisome rod linker polypeptide	289	16	0	10	0.0553633	0	0.0346021	0.0899654	=Synechococcus elongatus (strain PCC 7942 / FACHB-805) OX=1140 GN=Synpcc7942_1050 PE=3 SV=1
tr	Q31NW1	Q31NW1_SYNE7 Uncharacterized protein	289	5	10	11	0.017301	0.0346021	0.0380623	0.0899654	=Synechococcus elongatus (strain PCC 7942 / FACHB-805) OX=1140 GN=Synpcc7942_1228 PE=4 SV=1
tr	Q31MM1	Q31MM1_SYNE7 Potassium-transporting ATPase potassium-binding subunit	556	10	15	25	0.0179856	0.0269784	0.044964	0.0899281	=Synechococcus elongatus (strain PCC 7942 / FACHB-805) OX=1140 GN=kdpA PE=3 SV=1
tr	Q31QW0	Q31QW0_SYNE7 Uncharacterized protein	278	11	9	5	0.0395683	0.0323741	0.0179856	0.0899281	=Synechococcus elongatus (strain PCC 7942 / FACHB-805) OX=1140 GN=Synpcc7942_0527 PE=4 SV=1
tr	Q8KPR2	Q8KPR2_SYNE7 Uncharacterized protein SEF0032	78	2	1	4	0.025641	0.0128205	0.0512821	0.0897436	=Synechococcus elongatus (strain PCC 7942 / FACHB-805) OX=1140 GN=SEF0032 PE=4 SV=1
tr	Q31K03	Q31K03_SYNE7 DUF202 domain-containing protein	145	5	3	5	0.0344828	0.0206897	0.0344828	0.0896552	=Synechococcus elongatus (strain PCC 7942 / FACHB-805) OX=1140 GN=Synpcc7942_2586 PE=4 SV=1
tr	Q31RV7	Q31RV7_SYNE7 DUF4435 domain-containing protein	290	10	3	13	0.0344828	0.0103448	0.0448276	0.0896552	=Synechococcus elongatus (strain PCC 7942 / FACHB-805) OX=1140 GN=Synpcc7942_0180 PE=4 SV=1
tr	Q31KR0	Q31KR0_SYNE7 Metal dependent phosphohydrolase	424	17	8	13	0.0400943	0.0188679	0.0306604	0.0896226	=Synechococcus elongatus (strain PCC 7942 / FACHB-805) OX=1140 GN=Synpcc7942_2329 PE=4 SV=1
tr	Q31QP0	Q31QP0_SYNE7 1,4-dihydroxy-2-naphthoyl-CoA synthase	279	11	4	10	0.0394265	0.0143369	0.0358423	0.0896057	=Synechococcus elongatus (strain PCC 7942 / FACHB-805) OX=1140 GN=menB PE=3 SV=1
tr	Q31R03	Q31R03_SYNE7 Uncharacterized protein	480	6	23	14	0.0125	0.0479167	0.0291667	0.0895833	=Synechococcus elongatus (strain PCC 7942 / FACHB-805) OX=1140 GN=Synpcc7942_0484 PE=4 SV=1
tr	Q31SA0	Q31SA0_SYNE7 Uncharacterized protein	67	2	2	2	0.0298507	0.0298507	0.0298507	0.0895522	=Synechococcus elongatus (strain PCC 7942 / FACHB-805) OX=1140 GN=Synpcc7942_0037 PE=4 SV=1
sp	P35086	Y2126_SYNE7 Uncharacterized protein Synpcc7942_2126	134	7	2	3	0.0522388	0.0149254	0.0223881	0.0895522	=Synechococcus elongatus (strain PCC 7942 / FACHB-805) OX=1140 GN=Synpcc7942_2126 PE=4 SV=1
tr	Q31MD0	Q31MD0_SYNE7 CAB/ELIP/HLIP-related protein	67	0	1	5	0	0.0149254	0.0746269	0.0895522	=Synechococcus elongatus (strain PCC 7942 / FACHB-805) OX=1140 GN=Synpcc7942_1759 PE=4 SV=1
tr	Q31RG2	Q31RG2_SYNE7 Phycobilisome 7.8 kDa linker polypeptide, allophycocyanin-associated, core	67	1	1	4	0.0149254	0.0149254	0.0597015	0.0895522	=Synechococcus elongatus (strain PCC 7942 / FACHB-805) OX=1140 GN=Synpcc7942_0325 PE=3 SV=1
tr	Q31S50	Q31S50_SYNE7 Peptidase_M50 domain-containing protein	503	9	12	24	0.0178926	0.0238569	0.0477137	0.0894632	=Synechococcus elongatus (strain PCC 7942 / FACHB-805) OX=1140 GN=Synpcc7942_0087 PE=3 SV=1
tr	Q31QW5	Q31QW5_SYNE7 Uncharacterized protein	123	1	4	6	0.00813008	0.0325203	0.0487805	0.0894309	=Synechococcus elongatus (strain PCC 7942 / FACHB-805) OX=1140 GN=Synpcc7942_0522 PE=4 SV=1
sp	Q31NV7	UCRI_SYNE7 Cytochrome b6-f complex iron-sulfur subunit	179	5	4	7	0.027933	0.0223464	0.0391061	0.0893855	=Synechococcus elongatus (strain PCC 7942 / FACHB-805) OX=1140 GN=petC PE=3 SV=1
sp	Q31KL4	DDL_SYNE7 D-alanine--D-alanine ligase	347	11	4	16	0.0317003	0.0115274	0.0461095	0.0893372	=Synechococcus elongatus (strain PCC 7942 / FACHB-805) OX=1140 GN=ddl PE=3 SV=1
tr	Q31RB0	Q31RB0_SYNE7 Uncharacterized protein	112	2	3	5	0.0178571	0.0267857	0.0446429	0.0892857	=Synechococcus elongatus (strain PCC 7942 / FACHB-805) OX=1140 GN=Synpcc7942_0377 PE=4 SV=1
tr	Q31QR0	Q31QR0_SYNE7 Uncharacterized protein	56	2	2	1	0.0357143	0.0357143	0.0178571	0.0892857	=Synechococcus elongatus (strain PCC 7942 / FACHB-805) OX=1140 GN=Synpcc7942_0577 PE=4 SV=1
tr	Q31KJ0	Q31KJ0_SYNE7 Uncharacterized protein	392	10	14	11	0.0255102	0.0357143	0.0280612	0.0892857	=Synechococcus elongatus (strain PCC 7942 / FACHB-805) OX=1140 GN=Synpcc7942_2399 PE=4 SV=1
tr	Q31L63	Q31L63_SYNE7 DAO domain-containing protein	381	12	10	12	0.0314961	0.0262467	0.0314961	0.0892388	=Synechococcus elongatus (strain PCC 7942 / FACHB-805) OX=1140 GN=Synpcc7942_2176 PE=4 SV=1
tr	Q31QB4	Q31QB4_SYNE7 Uncharacterized protein	213	1	6	12	0.00469484	0.028169	0.056338	0.0892019	=Synechococcus elongatus (strain PCC 7942 / FACHB-805) OX=1140 GN=Synpcc7942_0723 PE=4 SV=1
sp	P72546	TRMB_SYNE7 tRNA (guanine-N(7)-)-methyltransferase	213	5	5	9	0.0234742	0.0234742	0.0422535	0.0892019	=Synechococcus elongatus (strain PCC 7942 / FACHB-805) OX=1140 GN=trmB PE=3 SV=2
sp	Q31LF9	PHK_SYNE7 Probable phosphoketolase	796	22	20	29	0.0276382	0.0251256	0.0364322	0.089196	=Synechococcus elongatus (strain PCC 7942 / FACHB-805) OX=1140 GN=Synpcc7942_2080 PE=3 SV=1
tr	Q31K21	Q31K21_SYNE7 Uncharacterized protein	157	3	4	7	0.0191083	0.0254777	0.044586	0.089172	=Synechococcus elongatus (strain PCC 7942 / FACHB-805) OX=1140 GN=Synpcc7942_2568 PE=4 SV=1
tr	Q31RC8	Q31RC8_SYNE7 Metallophos domain-containing protein	393	11	8	16	0.0279898	0.0203562	0.0407125	0.0890585	=Synechococcus elongatus (strain PCC 7942 / FACHB-805) OX=1140 GN=Synpcc7942_0359 PE=4 SV=1
sp	Q59948	CYNS_SYNE7 Cyanate hydratase	146	5	2	6	0.0342466	0.0136986	0.0410959	0.0890411	=Synechococcus elongatus (strain PCC 7942 / FACHB-805) OX=1140 GN=cynS PE=1 SV=1
tr	Q31MW7	Q31MW7_SYNE7 Dehydrogenase subunit-like protein	528	22	9	16	0.0416667	0.0170455	0.030303	0.0890152	=Synechococcus elongatus (strain PCC 7942 / FACHB-805) OX=1140 GN=Synpcc7942_1572 PE=4 SV=1
tr	Q31MS6	Q31MS6_SYNE7 Uncharacterized protein	191	7	2	8	0.0366492	0.0104712	0.0418848	0.0890052	=Synechococcus elongatus (strain PCC 7942 / FACHB-805) OX=1140 GN=Synpcc7942_1613 PE=4 SV=1
tr	Q31MA0	Q31MA0_SYNE7 Heat shock protein DnaJ-like	326	11	2	16	0.0337423	0.00613497	0.0490798	0.0889571	=Synechococcus elongatus (strain PCC 7942 / FACHB-805) OX=1140 GN=Synpcc7942_1789 PE=4 SV=1
tr	Q31QZ6	Q31QZ6_SYNE7 Uncharacterized protein	45	1	1	2	0.0222222	0.0222222	0.0444444	0.0888889	=Synechococcus elongatus (strain PCC 7942 / FACHB-805) OX=1140 GN=Synpcc7942_0491 PE=4 SV=1
tr	Q31MI7	Q31MI7_SYNE7 Uncharacterized protein	45	2	0	2	0.0444444	0	0.0444444	0.0888889	=Synechococcus elongatus (strain PCC 7942 / FACHB-805) OX=1140 GN=Synpcc7942_1702 PE=4 SV=1
tr	Q31QW3	Q31QW3_SYNE7 Uncharacterized protein	135	4	3	5	0.0296296	0.0222222	0.037037	0.0888889	=Synechococcus elongatus (strain PCC 7942 / FACHB-805) OX=1140 GN=Synpcc7942_0524 PE=4 SV=1
tr	Q31PP3	Q31PP3_SYNE7 UDP-galactopyranose mutase	495	8	13	23	0.0161616	0.0262626	0.0464646	0.0888889	=Synechococcus elongatus (strain PCC 7942 / FACHB-805) OX=1140 GN=Synpcc7942_0946 PE=4 SV=1
tr	Q31LJ8	Q31LJ8_SYNE7 Probable lipid II flippase MurJ	540	11	12	25	0.0203704	0.0222222	0.0462963	0.0888889	=Synechococcus elongatus (strain PCC 7942 / FACHB-805) OX=1140 GN=murJ PE=3 SV=1
tr	Q31LD2	Q31LD2_SYNE7 ABC-type nitrate/sulfonate/bicarbonate transport systems periplasmic components-like	529	16	6	25	0.0302457	0.0113422	0.047259	0.0888469	=Synechococcus elongatus (strain PCC 7942 / FACHB-805) OX=1140 GN=Synpcc7942_2107 PE=4 SV=1
tr	Q31ME2	Q31ME2_SYNE7 Aldo_ket_red domain-containing protein	394	13	9	13	0.0329949	0.0228426	0.0329949	0.0888325	=Synechococcus elongatus (strain PCC 7942 / FACHB-805) OX=1140 GN=Synpcc7942_1747 PE=4 SV=1
tr	Q31M84	Q31M84_SYNE7 HetI protein-like	259	4	13	6	0.015444	0.0501931	0.023166	0.0888031	=Synechococcus elongatus (strain PCC 7942 / FACHB-805) OX=1140 GN=Synpcc7942_1805 PE=4 SV=1
tr	Q31KI2	Q31KI2_SYNE7 Uncharacterized protein	259	6	4	13	0.023166	0.015444	0.0501931	0.0888031	=Synechococcus elongatus (strain PCC 7942 / FACHB-805) OX=1140 GN=Synpcc7942_2407 PE=4 SV=1
tr	Q31MJ0	Q31MJ0_SYNE7 MATE efflux family protein	462	8	14	19	0.017316	0.030303	0.0411255	0.0887446	=Synechococcus elongatus (strain PCC 7942 / FACHB-805) OX=1140 GN=Synpcc7942_1699 PE=4 SV=1
tr	Q31PY4	Q31PY4_SYNE7 Response regulator receiver domain protein (CheY-like)	417	10	3	24	0.0239808	0.00719424	0.057554	0.088729	=Synechococcus elongatus (strain PCC 7942 / FACHB-805) OX=1140 GN=Synpcc7942_0855 PE=4 SV=1
sp	Q31L05	NDHN_SYNE7 NAD(P)H-quinone oxidoreductase subunit N	158	8	2	4	0.0506329	0.0126582	0.0253165	0.0886076	=Synechococcus elongatus (strain PCC 7942 / FACHB-805) OX=1140 GN=ndhN PE=3 SV=1
sp	Q31RJ2	SAT_SYNE7 Sulfate adenylyltransferase	395	15	4	16	0.0379747	0.0101266	0.0405063	0.0886076	=Synechococcus elongatus (strain PCC 7942 / FACHB-805) OX=1140 GN=sat PE=3 SV=1
tr	Q31NF1	Q31NF1_SYNE7 Carbonate dehydratase	237	5	7	9	0.021097	0.0295359	0.0379747	0.0886076	=Synechococcus elongatus (strain PCC 7942 / FACHB-805) OX=1140 GN=Synpcc7942_1388 PE=4 SV=1
tr	Q8GMT4	Q8GMT4_SYNE7 Protein-export membrane protein SecG	79	0	3	4	0	0.0379747	0.0506329	0.0886076	=Synechococcus elongatus (strain PCC 7942 / FACHB-805) OX=1140 GN=secG PE=3 SV=1
tr	Q31PF8	Q31PF8_SYNE7 Uncharacterized protein	113	0	5	5	0	0.0442478	0.0442478	0.0884956	=Synechococcus elongatus (strain PCC 7942 / FACHB-805) OX=1140 GN=Synpcc7942_1031 PE=4 SV=1
tr	Q31PL8	Q31PL8_SYNE7 Rho_N domain-containing protein	452	17	10	13	0.0376106	0.0221239	0.0287611	0.0884956	=Synechococcus elongatus (strain PCC 7942 / FACHB-805) OX=1140 GN=Synpcc7942_0971 PE=4 SV=1
tr	Q31KY7	Q31KY7_SYNE7 Phosphoenolpyruvate carboxylase	1017	36	13	41	0.0353982	0.0127827	0.0403147	0.0884956	=Synechococcus elongatus (strain PCC 7942 / FACHB-805) OX=1140 GN=ppc PE=3 SV=1
tr	Q31LD8	Q31LD8_SYNE7 Glucose-1-phosphate thymidylyltransferase	294	15	3	8	0.0510204	0.0102041	0.0272109	0.0884354	=Synechococcus elongatus (strain PCC 7942 / FACHB-805) OX=1140 GN=Synpcc7942_2101 PE=3 SV=1
tr	Q31QA9	Q31QA9_SYNE7 Uncharacterized protein	181	7	5	4	0.038674	0.0276243	0.0220994	0.0883978	=Synechococcus elongatus (strain PCC 7942 / FACHB-805) OX=1140 GN=Synpcc7942_0728 PE=4 SV=1
tr	Q31M09	Q31M09_SYNE7 Uncharacterized protein	68	2	1	3	0.0294118	0.0147059	0.0441176	0.0882353	=Synechococcus elongatus (strain PCC 7942 / FACHB-805) OX=1140 GN=Synpcc7942_1880 PE=4 SV=1
tr	Q31RI1	Q31RI1_SYNE7 Uncharacterized protein	102	2	4	3	0.0196078	0.0392157	0.0294118	0.0882353	=Synechococcus elongatus (strain PCC 7942 / FACHB-805) OX=1140 GN=Synpcc7942_0306 PE=4 SV=1
tr	Q31ND0	Q31ND0_SYNE7 Iron transport system substrate-binding protein	340	12	6	12	0.0352941	0.0176471	0.0352941	0.0882353	=Synechococcus elongatus (strain PCC 7942 / FACHB-805) OX=1140 GN=Synpcc7942_1409 PE=3 SV=1
tr	Q31NF6	Q31NF6_SYNE7 Inorganic pyrophosphatase	170	8	1	6	0.0470588	0.00588235	0.0352941	0.0882353	=Synechococcus elongatus (strain PCC 7942 / FACHB-805) OX=1140 GN=ppa PE=3 SV=1
tr	Q31QJ6	Q31QJ6_SYNE7 Succinate dehydrogenase subunit A	635	28	6	22	0.0440945	0.00944882	0.0346457	0.088189	=Synechococcus elongatus (strain PCC 7942 / FACHB-805) OX=1140 GN=Synpcc7942_0641 PE=4 SV=1
tr	Q31N70	Q31N70_SYNE7 Putative multicomponent Na+:H+ antiporter subunit B	193	11	0	6	0.0569948	0	0.0310881	0.0880829	=Synechococcus elongatus (strain PCC 7942 / FACHB-805) OX=1140 GN=Synpcc7942_1469 PE=4 SV=1
tr	Q31LU3	Q31LU3_SYNE7 Uncharacterized protein	159	5	5	4	0.0314465	0.0314465	0.0251572	0.0880503	=Synechococcus elongatus (strain PCC 7942 / FACHB-805) OX=1140 GN=Synpcc7942_1946 PE=4 SV=1
tr	Q31Q15	Q31Q15_SYNE7 Permease protein of oligopeptide ABC	341	12	6	12	0.0351906	0.0175953	0.0351906	0.0879765	=Synechococcus elongatus (strain PCC 7942 / FACHB-805) OX=1140 GN=Synpcc7942_0822 PE=3 SV=1
tr	Q31MR2	Q31MR2_SYNE7 Uncharacterized protein	432	8	13	17	0.0185185	0.0300926	0.0393519	0.087963	=Synechococcus elongatus (strain PCC 7942 / FACHB-805) OX=1140 GN=Synpcc7942_1627 PE=4 SV=1
tr	Q8GIU1	Q8GIU1_SYNE7 Putative branched-chain amino acid ABC transporter, permease protein	307	10	4	13	0.0325733	0.0130293	0.0423453	0.0879479	=Synechococcus elongatus (strain PCC 7942 / FACHB-805) OX=1140 GN=SEA0031 PE=4 SV=1
tr	Q31MN7	Q31MN7_SYNE7 Elongator protein 3/MiaB/NifB	546	15	8	25	0.0274725	0.014652	0.0457875	0.0879121	=Synechococcus elongatus (strain PCC 7942 / FACHB-805) OX=1140 GN=Synpcc7942_1652 PE=4 SV=1
tr	Q31P53	Q31P53_SYNE7 Aminopeptidase N	865	31	12	33	0.0358382	0.0138728	0.0381503	0.0878613	=Synechococcus elongatus (strain PCC 7942 / FACHB-805) OX=1140 GN=Synpcc7942_1136 PE=3 SV=1
tr	Q31QF5	Q31QF5_SYNE7 Uncharacterized protein	319	9	4	15	0.0282132	0.0125392	0.0470219	0.0877743	=Synechococcus elongatus (strain PCC 7942 / FACHB-805) OX=1140 GN=Synpcc7942_0682 PE=4 SV=1
sp	Q9L4P4	CLPR_SYNE7 Putative ATP-dependent Clp protease proteolytic subunit-like	228	12	1	7	0.0526316	0.00438596	0.0307018	0.0877193	=Synechococcus elongatus (strain PCC 7942 / FACHB-805) OX=1140 GN=clpR PE=3 SV=1
tr	Q31QM2	Q31QM2_SYNE7 Rhodanese-like	114	3	3	4	0.0263158	0.0263158	0.0350877	0.0877193	=Synechococcus elongatus (strain PCC 7942 / FACHB-805) OX=1140 GN=Synpcc7942_0615 PE=4 SV=1
tr	Q31MG1	Q31MG1_SYNE7 Uncharacterized protein	171	4	6	5	0.0233918	0.0350877	0.0292398	0.0877193	=Synechococcus elongatus (strain PCC 7942 / FACHB-805) OX=1140 GN=Synpcc7942_1728 PE=4 SV=1
tr	Q31RM3	Q31RM3_SYNE7 Isoprenyl transferase	251	7	5	10	0.0278884	0.0199203	0.0398406	0.0876494	=Synechococcus elongatus (strain PCC 7942 / FACHB-805) OX=1140 GN=Synpcc7942_0264 PE=3 SV=1
sp	Q31QG8	3MGH_SYNE7 Putative 3-methyladenine DNA glycosylase	194	8	5	4	0.0412371	0.0257732	0.0206186	0.0876289	=Synechococcus elongatus (strain PCC 7942 / FACHB-805) OX=1140 GN=Synpcc7942_0669 PE=3 SV=1
tr	Q31QQ7	Q31QQ7_SYNE7 Peptidoglycan glycosyltransferase	605	17	11	25	0.0280992	0.0181818	0.0413223	0.0876033	=Synechococcus elongatus (strain PCC 7942 / FACHB-805) OX=1140 GN=Synpcc7942_0580 PE=4 SV=1
tr	Q31S65	Q31S65_SYNE7 Uncharacterized protein	217	7	2	10	0.0322581	0.00921659	0.0460829	0.0875576	=Synechococcus elongatus (strain PCC 7942 / FACHB-805) OX=1140 GN=Synpcc7942_0072 PE=4 SV=1
tr	Q31N62	Q31N62_SYNE7 Uncharacterized protein	731	12	27	25	0.0164159	0.0369357	0.0341997	0.0875513	=Synechococcus elongatus (strain PCC 7942 / FACHB-805) OX=1140 GN=Synpcc7942_1477 PE=4 SV=1
sp	P27477	THTR_SYNE7 Putative thiosulfate sulfurtransferase	320	12	6	10	0.0375	0.01875	0.03125	0.0875	=Synechococcus elongatus (strain PCC 7942 / FACHB-805) OX=1140 GN=rhdA PE=1 SV=1
tr	Q07948	Q07948_SYNE7 ORF1	160	4	2	8	0.025	0.0125	0.05	0.0875	=Synechococcus elongatus (strain PCC 7942 / FACHB-805) OX=1140 GN=ORF1 PE=4 SV=1
tr	Q31LR6	Q31LR6_SYNE7 UTP--glucose-1-phosphate uridylyltransferase	389	13	5	16	0.033419	0.0128535	0.0411311	0.0874036	=Synechococcus elongatus (strain PCC 7942 / FACHB-805) OX=1140 GN=cugP PE=3 SV=1
tr	Q31NK7	Q31NK7_SYNE7 7-carboxy-7-deazaguanine synthase	206	2	7	9	0.00970874	0.0339806	0.0436893	0.0873786	=Synechococcus elongatus (strain PCC 7942 / FACHB-805) OX=1140 GN=queE PE=3 SV=1
tr	Q31KF4	Q31KF4_SYNE7 Uncharacterized protein	206	6	5	7	0.0291262	0.0242718	0.0339806	0.0873786	=Synechococcus elongatus (strain PCC 7942 / FACHB-805) OX=1140 GN=Synpcc7942_2435 PE=4 SV=1
tr	Q31R48	Q31R48_SYNE7 Magnesium protoporphyrin O-methyltransferase	229	7	2	11	0.0305677	0.00873362	0.0480349	0.0873362	=Synechococcus elongatus (strain PCC 7942 / FACHB-805) OX=1140 GN=Synpcc7942_0439 PE=4 SV=1
tr	Q31PA6	Q31PA6_SYNE7 Probable glycosyltransferase	458	13	17	10	0.0283843	0.0371179	0.0218341	0.0873362	=Synechococcus elongatus (strain PCC 7942 / FACHB-805) OX=1140 GN=Synpcc7942_1083 PE=4 SV=1
tr	Q31PM6	Q31PM6_SYNE7 Probable methyltransferase	126	7	2	2	0.0555556	0.015873	0.015873	0.0873016	=Synechococcus elongatus (strain PCC 7942 / FACHB-805) OX=1140 GN=Synpcc7942_0963 PE=4 SV=1
tr	Q31LU8	Q31LU8_SYNE7 Methyltransf_30 domain-containing protein	298	7	10	9	0.0234899	0.033557	0.0302013	0.0872483	=Synechococcus elongatus (strain PCC 7942 / FACHB-805) OX=1140 GN=Synpcc7942_1941 PE=4 SV=1
sp	P50590	NDK_SYNE7 Nucleoside diphosphate kinase	149	2	3	8	0.0134228	0.0201342	0.0536913	0.0872483	=Synechococcus elongatus (strain PCC 7942 / FACHB-805) OX=1140 GN=ndk PE=3 SV=2
tr	Q31PA9	Q31PA9_SYNE7 K+ transporter Trk	447	6	9	24	0.0134228	0.0201342	0.0536913	0.0872483	=Synechococcus elongatus (strain PCC 7942 / FACHB-805) OX=1140 GN=Synpcc7942_1080 PE=4 SV=1
tr	Q31PN4	Q31PN4_SYNE7 Uncharacterized protein	172	3	8	4	0.0174419	0.0465116	0.0232558	0.0872093	=Synechococcus elongatus (strain PCC 7942 / FACHB-805) OX=1140 GN=Synpcc7942_0955 PE=4 SV=1
tr	Q31M64	Q31M64_SYNE7 CDP-diacylglycerol--glycerol-3-phosphate 3-phosphatidyltransferase	172	1	9	5	0.00581395	0.0523256	0.0290698	0.0872093	=Synechococcus elongatus (strain PCC 7942 / FACHB-805) OX=1140 GN=Synpcc7942_1825 PE=3 SV=1
tr	Q31PM3	Q31PM3_SYNE7 Uncharacterized protein	195	3	6	8	0.0153846	0.0307692	0.0410256	0.0871795	=Synechococcus elongatus (strain PCC 7942 / FACHB-805) OX=1140 GN=Synpcc7942_0966 PE=4 SV=1
tr	Q31L78	Q31L78_SYNE7 Uncharacterized protein	218	6	1	12	0.0275229	0.00458716	0.0550459	0.087156	=Synechococcus elongatus (strain PCC 7942 / FACHB-805) OX=1140 GN=Synpcc7942_2161 PE=4 SV=1
tr	Q31QZ8	Q31QZ8_SYNE7 Aldehyde dehydrogenase	459	15	6	19	0.0326797	0.0130719	0.0413943	0.087146	=Synechococcus elongatus (strain PCC 7942 / FACHB-805) OX=1140 GN=Synpcc7942_0489 PE=3 SV=1
tr	Q31NT7	Q31NT7_SYNE7 DNA repair protein RAD32-like	425	17	6	14	0.04	0.0141176	0.0329412	0.0870588	=Synechococcus elongatus (strain PCC 7942 / FACHB-805) OX=1140 GN=Synpcc7942_1252 PE=4 SV=1
tr	Q31Q95	Q31Q95_SYNE7 Uncharacterized protein	161	1	2	11	0.00621118	0.0124224	0.068323	0.0869565	=Synechococcus elongatus (strain PCC 7942 / FACHB-805) OX=1140 GN=Synpcc7942_0742 PE=4 SV=1
tr	Q31KN1	Q31KN1_SYNE7 Nitrilase-like	276	10	3	11	0.0362319	0.0108696	0.0398551	0.0869565	=Synechococcus elongatus (strain PCC 7942 / FACHB-805) OX=1140 GN=Synpcc7942_2358 PE=4 SV=1
tr	Q31QP7	Q31QP7_SYNE7 GDT1 family protein	115	0	6	4	0	0.0521739	0.0347826	0.0869565	=Synechococcus elongatus (strain PCC 7942 / FACHB-805) OX=1140 GN=Synpcc7942_0590 PE=3 SV=1
tr	Q31K16	Q31K16_SYNE7 Manganese transport system membrane protein MntB	276	5	3	16	0.0181159	0.0108696	0.057971	0.0869565	=Synechococcus elongatus (strain PCC 7942 / FACHB-805) OX=1140 GN=Synpcc7942_2573 PE=3 SV=1
tr	Q31PK9	Q31PK9_SYNE7 Uncharacterized protein	207	3	9	6	0.0144928	0.0434783	0.0289855	0.0869565	=Synechococcus elongatus (strain PCC 7942 / FACHB-805) OX=1140 GN=Synpcc7942_0980 PE=4 SV=1
tr	Q31MQ8	Q31MQ8_SYNE7 TPR repeat	299	12	8	6	0.0401338	0.0267559	0.0200669	0.0869565	=Synechococcus elongatus (strain PCC 7942 / FACHB-805) OX=1140 GN=Synpcc7942_1631 PE=4 SV=1
tr	Q31N02	Q31N02_SYNE7 Uncharacterized protein	69	0	1	5	0	0.0144928	0.0724638	0.0869565	=Synechococcus elongatus (strain PCC 7942 / FACHB-805) OX=1140 GN=Synpcc7942_1537 PE=4 SV=1
sp	Q31N39	PRMA_SYNE7 Ribosomal protein L11 methyltransferase	299	4	13	9	0.0133779	0.0434783	0.0301003	0.0869565	=Synechococcus elongatus (strain PCC 7942 / FACHB-805) OX=1140 GN=prmA PE=3 SV=1
tr	Q31S61	Q31S61_SYNE7 Extracellular solute-binding protein, family 3	253	9	1	12	0.0355731	0.00395257	0.0474308	0.0869565	=Synechococcus elongatus (strain PCC 7942 / FACHB-805) OX=1140 GN=Synpcc7942_0076 PE=4 SV=1
tr	Q31KM3	Q31KM3_SYNE7 Nif11 domain-containing protein	92	1	2	5	0.0108696	0.0217391	0.0543478	0.0869565	=Synechococcus elongatus (strain PCC 7942 / FACHB-805) OX=1140 GN=Synpcc7942_2366 PE=4 SV=1
tr	Q8KPP5	Q8KPP5_SYNE7 Rubredoxin	138	4	1	7	0.0289855	0.00724638	0.0507246	0.0869565	=Synechococcus elongatus (strain PCC 7942 / FACHB-805) OX=1140 GN=rubR PE=3 SV=1
tr	Q31R86	Q31R86_SYNE7 Diacylglycerol kinase	161	5	4	5	0.0310559	0.0248447	0.0310559	0.0869565	=Synechococcus elongatus (strain PCC 7942 / FACHB-805) OX=1140 GN=Synpcc7942_0401 PE=3 SV=1
sp	Q31L64	IDIA_SYNE7 Iron deficiency-induced protein A	357	11	6	14	0.0308123	0.0168067	0.0392157	0.0868347	=Synechococcus elongatus (strain PCC 7942 / FACHB-805) OX=1140 GN=idiA PE=1 SV=2
tr	Q31P80	Q31P80_SYNE7 L-threonine-O-3-phosphate decarboxylase	357	6	16	9	0.0168067	0.0448179	0.0252101	0.0868347	=Synechococcus elongatus (strain PCC 7942 / FACHB-805) OX=1140 GN=Synpcc7942_1109 PE=4 SV=1
sp	Q31LS2	UPPP_SYNE7 Undecaprenyl-diphosphatase	288	4	6	15	0.0138889	0.0208333	0.0520833	0.0868056	=Synechococcus elongatus (strain PCC 7942 / FACHB-805) OX=1140 GN=uppP PE=3 SV=1
tr	Q31MS2	Q31MS2_SYNE7 Inner membrane protein-like	392	8	2	24	0.0204082	0.00510204	0.0612245	0.0867347	=Synechococcus elongatus (strain PCC 7942 / FACHB-805) OX=1140 GN=Synpcc7942_1617 PE=3 SV=1
tr	Q8KUV5	Q8KUV5_SYNE7 ANL25	196	8	2	7	0.0408163	0.0102041	0.0357143	0.0867347	=Synechococcus elongatus (strain PCC 7942 / FACHB-805) OX=1140 GN=Synpcc7942_B2650 PE=4 SV=2
tr	Q31QG2	Q31QG2_SYNE7 Uncharacterized protein	173	3	1	11	0.017341	0.00578035	0.0635838	0.0867052	=Synechococcus elongatus (strain PCC 7942 / FACHB-805) OX=1140 GN=Synpcc7942_0675 PE=4 SV=1
tr	Q31Q68	Q31Q68_SYNE7 Uncharacterized protein	300	9	5	12	0.03	0.0166667	0.04	0.0866667	=Synechococcus elongatus (strain PCC 7942 / FACHB-805) OX=1140 GN=Synpcc7942_0769 PE=4 SV=1
tr	Q31QL0	Q31QL0_SYNE7 Uncharacterized protein	254	5	9	8	0.019685	0.0354331	0.0314961	0.0866142	=Synechococcus elongatus (strain PCC 7942 / FACHB-805) OX=1140 GN=Synpcc7942_0627 PE=4 SV=1
tr	Q31LQ2	Q31LQ2_SYNE7 Uncharacterized protein	104	3	1	5	0.0288462	0.00961538	0.0480769	0.0865385	=Synechococcus elongatus (strain PCC 7942 / FACHB-805) OX=1140 GN=Synpcc7942_1987 PE=4 SV=1
tr	Q31L55	Q31L55_SYNE7 Glutamine amidotransferase type-2 domain-containing protein	266	5	5	13	0.018797	0.018797	0.0488722	0.0864662	=Synechococcus elongatus (strain PCC 7942 / FACHB-805) OX=1140 GN=Synpcc7942_2184 PE=4 SV=1
tr	Q31Q94	Q31Q94_SYNE7 DUF4815 domain-containing protein	671	22	8	28	0.0327869	0.0119225	0.0417288	0.0864382	=Synechococcus elongatus (strain PCC 7942 / FACHB-805) OX=1140 GN=Synpcc7942_0743 PE=4 SV=1
sp	P39458	NARB_SYNE7 Nitrate reductase	729	22	15	26	0.0301783	0.0205761	0.0356653	0.0864198	=Synechococcus elongatus (strain PCC 7942 / FACHB-805) OX=1140 GN=narB PE=1 SV=2
tr	Q31Q72	Q31Q72_SYNE7 Uncharacterized protein	162	8	2	4	0.0493827	0.0123457	0.0246914	0.0864198	=Synechococcus elongatus (strain PCC 7942 / FACHB-805) OX=1140 GN=Synpcc7942_0765 PE=4 SV=1
tr	Q31LX1	Q31LX1_SYNE7 UDP-glucose:tetrahydrobiopterin glucosyltransferase	359	8	9	14	0.0222841	0.0250696	0.0389972	0.086351	=Synechococcus elongatus (strain PCC 7942 / FACHB-805) OX=1140 GN=Synpcc7942_1918 PE=1 SV=1
tr	Q31KT2	Q31KT2_SYNE7 Uncharacterized protein	336	14	4	11	0.0416667	0.0119048	0.0327381	0.0863095	=Synechococcus elongatus (strain PCC 7942 / FACHB-805) OX=1140 GN=Synpcc7942_2307 PE=4 SV=1
tr	Q31KY5	Q31KY5_SYNE7 Uncharacterized protein	452	12	3	24	0.0265487	0.00663717	0.0530973	0.0862832	=Synechococcus elongatus (strain PCC 7942 / FACHB-805) OX=1140 GN=Synpcc7942_2254 PE=4 SV=1
tr	Q31LI5	Q31LI5_SYNE7 Methyltransf_11 domain-containing protein	313	10	5	12	0.0319489	0.0159744	0.0383387	0.086262	=Synechococcus elongatus (strain PCC 7942 / FACHB-805) OX=1140 GN=Synpcc7942_2054 PE=4 SV=1
tr	Q31M63	Q31M63_SYNE7 mRNA-binding protein	313	9	3	15	0.028754	0.00958466	0.0479233	0.086262	=Synechococcus elongatus (strain PCC 7942 / FACHB-805) OX=1140 GN=Synpcc7942_1826 PE=4 SV=1
tr	Q31NH4	Q31NH4_SYNE7 UPF0056 inner membrane protein	232	3	2	15	0.012931	0.00862069	0.0646552	0.0862069	=Synechococcus elongatus (strain PCC 7942 / FACHB-805) OX=1140 GN=Synpcc7942_1365 PE=3 SV=1
tr	Q31QB0	Q31QB0_SYNE7 Prim_Zn_Ribbon domain-containing protein	847	19	29	25	0.0224321	0.0342385	0.0295159	0.0861865	=Synechococcus elongatus (strain PCC 7942 / FACHB-805) OX=1140 GN=Synpcc7942_0727 PE=4 SV=1
tr	Q31N98	Q31N98_SYNE7 Cobalamin biosynthesis protein CobD	325	8	13	7	0.0246154	0.04	0.0215385	0.0861538	=Synechococcus elongatus (strain PCC 7942 / FACHB-805) OX=1140 GN=cobD PE=3 SV=1
tr	Q31RH3	Q31RH3_SYNE7 Succinate dehydrogenase subunit C	209	3	8	7	0.0143541	0.0382775	0.0334928	0.0861244	=Synechococcus elongatus (strain PCC 7942 / FACHB-805) OX=1140 GN=Synpcc7942_0314 PE=4 SV=1
sp	P39665	SPHX_SYNE7 Protein SphX	337	10	1	18	0.0296736	0.00296736	0.0534125	0.0860534	=Synechococcus elongatus (strain PCC 7942 / FACHB-805) OX=1140 GN=sphX PE=1 SV=1
sp	Q31QN4	GLGC_SYNE7 Glucose-1-phosphate adenylyltransferase	430	16	4	17	0.0372093	0.00930233	0.0395349	0.0860465	=Synechococcus elongatus (strain PCC 7942 / FACHB-805) OX=1140 GN=glgC PE=3 SV=1
tr	Q31Q30	Q31Q30_SYNE7 DUF4351 domain-containing protein	279	9	3	12	0.0322581	0.0107527	0.0430108	0.0860215	=Synechococcus elongatus (strain PCC 7942 / FACHB-805) OX=1140 GN=Synpcc7942_0807 PE=4 SV=1
tr	Q31N42	Q31N42_SYNE7 Uncharacterized protein	186	5	1	10	0.0268817	0.00537634	0.0537634	0.0860215	=Synechococcus elongatus (strain PCC 7942 / FACHB-805) OX=1140 GN=Synpcc7942_1497 PE=4 SV=1
tr	Q9R6V1	Q9R6V1_SYNE7 ANL54	407	9	7	19	0.022113	0.017199	0.046683	0.0859951	=Synechococcus elongatus (strain PCC 7942 / FACHB-805) OX=1140 GN=srpL PE=3 SV=1
tr	Q31PR1	Q31PR1_SYNE7 Outer envelope membrane protein	721	15	3	44	0.0208044	0.00416089	0.0610264	0.0859917	=Synechococcus elongatus (strain PCC 7942 / FACHB-805) OX=1140 GN=Synpcc7942_0928 PE=4 SV=1
tr	Q31RP7	Q31RP7_SYNE7 Uncharacterized protein	163	7	2	5	0.0429448	0.0122699	0.0306748	0.0858896	=Synechococcus elongatus (strain PCC 7942 / FACHB-805) OX=1140 GN=Synpcc7942_0240 PE=3 SV=1
tr	Q31RZ4	Q31RZ4_SYNE7 Pyruvate dehydrogenase E1 component subunit beta	326	12	0	16	0.0368098	0	0.0490798	0.0858896	=Synechococcus elongatus (strain PCC 7942 / FACHB-805) OX=1140 GN=Synpcc7942_0143 PE=4 SV=1
tr	Q31MG7	Q31MG7_SYNE7 Thiosulphate-binding protein	361	9	5	17	0.0249307	0.0138504	0.0470914	0.0858726	=Synechococcus elongatus (strain PCC 7942 / FACHB-805) OX=1140 GN=Synpcc7942_1722 PE=4 SV=1
sp	Q31P90	MENG_SYNE7 2-phytyl-1,4-naphtoquinone methyltransferase	233	7	4	9	0.0300429	0.0171674	0.0386266	0.0858369	=Synechococcus elongatus (strain PCC 7942 / FACHB-805) OX=1140 GN=menG PE=3 SV=1
sp	Q31NM4	TRMFO_SYNE7 Methylenetetrahydrofolate--tRNA-(uracil-5-)-methyltransferase TrmFO	466	11	6	23	0.0236052	0.0128755	0.0493562	0.0858369	=Synechococcus elongatus (strain PCC 7942 / FACHB-805) OX=1140 GN=trmFO PE=3 SV=1
tr	Q31KE7	Q31KE7_SYNE7 Phosphate transport system permease protein PstA	303	5	6	15	0.0165017	0.019802	0.049505	0.0858086	=Synechococcus elongatus (strain PCC 7942 / FACHB-805) OX=1140 GN=Synpcc7942_2442 PE=3 SV=1
tr	Q31KV5	Q31KV5_SYNE7 2-hydroxy-6-oxohepta-24-dienoate hydrolase	303	4	10	12	0.0132013	0.0330033	0.039604	0.0858086	=Synechococcus elongatus (strain PCC 7942 / FACHB-805) OX=1140 GN=Synpcc7942_2284 PE=4 SV=1
sp	P38043	NRTA_SYNE7 Nitrate/nitrite binding protein NrtA	443	10	12	16	0.0225734	0.027088	0.0361174	0.0857788	=Synechococcus elongatus (strain PCC 7942 / FACHB-805) OX=1140 GN=nrtA PE=1 SV=2
tr	Q31LE7	Q31LE7_SYNE7 Proton-translocating NADH-quinone oxidoreductase, chain M	513	8	10	26	0.0155945	0.0194932	0.0506823	0.08577	=Synechococcus elongatus (strain PCC 7942 / FACHB-805) OX=1140 GN=Synpcc7942_2092 PE=3 SV=1
tr	Q31N05	Q31N05_SYNE7 Piwi domain-containing protein	735	28	16	19	0.0380952	0.0217687	0.0258503	0.0857143	=Synechococcus elongatus (strain PCC 7942 / FACHB-805) OX=1140 GN=Synpcc7942_1534 PE=4 SV=1
tr	Q31PJ7	Q31PJ7_SYNE7 Uncharacterized protein	665	15	23	19	0.0225564	0.0345865	0.0285714	0.0857143	=Synechococcus elongatus (strain PCC 7942 / FACHB-805) OX=1140 GN=Synpcc7942_0992 PE=4 SV=1
tr	Q31QH9	Q31QH9_SYNE7 Uncharacterized protein	70	0	4	2	0	0.0571429	0.0285714	0.0857143	=Synechococcus elongatus (strain PCC 7942 / FACHB-805) OX=1140 GN=Synpcc7942_0658 PE=4 SV=1
tr	Q31Q85	Q31Q85_SYNE7 Uncharacterized protein	70	3	2	1	0.0428571	0.0285714	0.0142857	0.0857143	=Synechococcus elongatus (strain PCC 7942 / FACHB-805) OX=1140 GN=Synpcc7942_0752 PE=4 SV=1
tr	Q31QX3	Q31QX3_SYNE7 OstA-like_N domain-containing protein	140	4	2	6	0.0285714	0.0142857	0.0428571	0.0857143	=Synechococcus elongatus (strain PCC 7942 / FACHB-805) OX=1140 GN=Synpcc7942_0514 PE=4 SV=1
tr	Q31L71	Q31L71_SYNE7 ATP-dependent DNA helicase	794	21	10	37	0.0264484	0.0125945	0.0465995	0.0856423	=Synechococcus elongatus (strain PCC 7942 / FACHB-805) OX=1140 GN=Synpcc7942_2168 PE=3 SV=1
tr	Q31LX5	Q31LX5_SYNE7 Uncharacterized protein	152	6	3	4	0.0394737	0.0197368	0.0263158	0.0855263	=Synechococcus elongatus (strain PCC 7942 / FACHB-805) OX=1140 GN=Synpcc7942_1914 PE=4 SV=1
tr	Q31RH0	Q31RH0_SYNE7 Uncharacterized protein	152	5	1	7	0.0328947	0.00657895	0.0460526	0.0855263	=Synechococcus elongatus (strain PCC 7942 / FACHB-805) OX=1140 GN=Synpcc7942_0317 PE=4 SV=1
tr	Q31S40	Q31S40_SYNE7 Hydrogenobyrinic acid a,c-diamide cobaltochelatase	1263	47	24	37	0.037213	0.0190024	0.0292953	0.0855107	=Synechococcus elongatus (strain PCC 7942 / FACHB-805) OX=1140 GN=Synpcc7942_0097 PE=4 SV=1
tr	Q31MI5	Q31MI5_SYNE7 Uncharacterized protein	269	2	12	9	0.00743494	0.0446097	0.0334572	0.0855019	=Synechococcus elongatus (strain PCC 7942 / FACHB-805) OX=1140 GN=Synpcc7942_1704 PE=4 SV=1
sp	Q31LZ7	TRHO_SYNE7 tRNA uridine(34) hydroxylase	269	4	5	14	0.0148699	0.0185874	0.0520446	0.0855019	=Synechococcus elongatus (strain PCC 7942 / FACHB-805) OX=1140 GN=trhO PE=3 SV=1
tr	Q31NF7	Q31NF7_SYNE7 Diguanylate cyclase/phosphodiesterase (GGDEF & EAL domains) with PAS/PAC sensor(S)	889	17	18	41	0.0191226	0.0202475	0.0461192	0.0854893	=Synechococcus elongatus (strain PCC 7942 / FACHB-805) OX=1140 GN=Synpcc7942_1382 PE=4 SV=1
tr	Q31P49	Q31P49_SYNE7 Uncharacterized protein	585	16	19	15	0.0273504	0.0324786	0.025641	0.0854701	=Synechococcus elongatus (strain PCC 7942 / FACHB-805) OX=1140 GN=Synpcc7942_1140 PE=4 SV=1
tr	Q31PI5	Q31PI5_SYNE7 Cupin_2 domain-containing protein	117	3	3	4	0.025641	0.025641	0.034188	0.0854701	=Synechococcus elongatus (strain PCC 7942 / FACHB-805) OX=1140 GN=Synpcc7942_1004 PE=4 SV=1
tr	Q8GAA5	Q8GAA5_SYNE7 ABC-type dipeptide/oligopeptide/nickel transport systems permease components-like	351	11	13	6	0.031339	0.037037	0.017094	0.0854701	=Synechococcus elongatus (strain PCC 7942 / FACHB-805) OX=1140 GN=sek0025 PE=3 SV=1
tr	Q31JZ0	Q31JZ0_SYNE7 Uncharacterized protein	117	4	2	4	0.034188	0.017094	0.034188	0.0854701	=Synechococcus elongatus (strain PCC 7942 / FACHB-805) OX=1140 GN=Synpcc7942_2599 PE=4 SV=1
sp	Q31QJ2	GSA_SYNE7 Glutamate-1-semialdehyde 2,1-aminomutase	433	13	2	22	0.0300231	0.00461894	0.0508083	0.0854503	=Synechococcus elongatus (strain PCC 7942 / FACHB-805) OX=1140 GN=hemL PE=1 SV=3
tr	Q31PC3	Q31PC3_SYNE7 Uncharacterized protein	82	2	1	4	0.0243902	0.0121951	0.0487805	0.0853659	=Synechococcus elongatus (strain PCC 7942 / FACHB-805) OX=1140 GN=Synpcc7942_1066 PE=4 SV=1
tr	Q31Q57	Q31Q57_SYNE7 Serine/threonine protein kinase	457	12	5	22	0.0262582	0.0109409	0.04814	0.0853392	=Synechococcus elongatus (strain PCC 7942 / FACHB-805) OX=1140 GN=Synpcc7942_0780 PE=4 SV=1
tr	Q31KW1	Q31KW1_SYNE7 WYL domain-containing protein	715	25	15	21	0.034965	0.020979	0.0293706	0.0853147	=Synechococcus elongatus (strain PCC 7942 / FACHB-805) OX=1140 GN=Synpcc7942_2278 PE=4 SV=1
tr	Q31KE0	Q31KE0_SYNE7 1-Cys peroxiredoxin	211	7	4	7	0.0331754	0.0189573	0.0331754	0.0853081	=Synechococcus elongatus (strain PCC 7942 / FACHB-805) OX=1140 GN=Synpcc7942_2449 PE=3 SV=1
tr	Q8GJN4	Q8GJN4_SYNE7 Transposase, IS605 OrfB	422	14	10	12	0.0331754	0.0236967	0.028436	0.0853081	=Synechococcus elongatus (strain PCC 7942 / FACHB-805) OX=1140 GN=SEN0005 PE=3 SV=1
tr	Q31S33	Q31S33_SYNE7 Uncharacterized protein	258	7	5	10	0.0271318	0.0193798	0.0387597	0.0852713	=Synechococcus elongatus (strain PCC 7942 / FACHB-805) OX=1140 GN=Synpcc7942_0104 PE=4 SV=1
sp	Q55024	DPS_SYNE7 DNA protection during starvation protein	176	6	0	9	0.0340909	0	0.0511364	0.0852273	=Synechococcus elongatus (strain PCC 7942 / FACHB-805) OX=1140 GN=dps PE=1 SV=2
tr	Q31KZ9	Q31KZ9_SYNE7 N-acetyltransferase domain-containing protein	176	4	2	9	0.0227273	0.0113636	0.0511364	0.0852273	=Synechococcus elongatus (strain PCC 7942 / FACHB-805) OX=1140 GN=Synpcc7942_2240 PE=4 SV=1
tr	Q31RU8	Q31RU8_SYNE7 GMP synthase [glutamine-hydrolyzing]	575	18	7	24	0.0313043	0.0121739	0.0417391	0.0852174	=Synechococcus elongatus (strain PCC 7942 / FACHB-805) OX=1140 GN=guaA PE=3 SV=1
tr	Q31KH8	Q31KH8_SYNE7 bPH_1 domain-containing protein	94	4	0	4	0.0425532	0	0.0425532	0.0851064	=Synechococcus elongatus (strain PCC 7942 / FACHB-805) OX=1140 GN=Synpcc7942_2411 PE=4 SV=1
tr	Q31K60	Q31K60_SYNE7 Uncharacterized protein	94	6	0	2	0.0638298	0	0.0212766	0.0851064	=Synechococcus elongatus (strain PCC 7942 / FACHB-805) OX=1140 GN=Synpcc7942_2529 PE=4 SV=1
tr	Q31NC8	Q31NC8_SYNE7 BPL/LPL catalytic domain-containing protein	235	4	9	7	0.0170213	0.0382979	0.0297872	0.0851064	=Synechococcus elongatus (strain PCC 7942 / FACHB-805) OX=1140 GN=Synpcc7942_1411 PE=4 SV=1
tr	Q31P35	Q31P35_SYNE7 G domain-containing protein	435	9	10	18	0.0206897	0.0229885	0.0413793	0.0850575	=Synechococcus elongatus (strain PCC 7942 / FACHB-805) OX=1140 GN=Synpcc7942_1154 PE=4 SV=1
tr	Q31MP2	Q31MP2_SYNE7 Hydrolase_4 domain-containing protein	306	7	9	10	0.0228758	0.0294118	0.0326797	0.0849673	=Synechococcus elongatus (strain PCC 7942 / FACHB-805) OX=1140 GN=Synpcc7942_1647 PE=4 SV=1
tr	Q31LK5	Q31LK5_SYNE7 Glyco_transf_28 domain-containing protein	412	9	11	15	0.0218447	0.026699	0.0364078	0.0849515	=Synechococcus elongatus (strain PCC 7942 / FACHB-805) OX=1140 GN=Synpcc7942_2034 PE=4 SV=1
tr	Q31NI0	Q31NI0_SYNE7 Coenzyme F420 hydrogenase	401	12	5	17	0.0299252	0.0124688	0.042394	0.084788	=Synechococcus elongatus (strain PCC 7942 / FACHB-805) OX=1140 GN=Synpcc7942_1359 PE=4 SV=1
sp	P35087	NBLA_SYNE7 Phycobilisome degradation protein NblA	59	1	0	4	0.0169492	0	0.0677966	0.0847458	=Synechococcus elongatus (strain PCC 7942 / FACHB-805) OX=1140 GN=nblA PE=1 SV=1
tr	Q31QS0	Q31QS0_SYNE7 FAD-binding PCMH-type domain-containing protein	449	10	14	14	0.0222717	0.0311804	0.0311804	0.0846325	=Synechococcus elongatus (strain PCC 7942 / FACHB-805) OX=1140 GN=Synpcc7942_0567 PE=4 SV=1
tr	Q31NL1	Q31NL1_SYNE7 Uncharacterized protein	130	1	2	8	0.00769231	0.0153846	0.0615385	0.0846154	=Synechococcus elongatus (strain PCC 7942 / FACHB-805) OX=1140 GN=Synpcc7942_1328 PE=4 SV=1
tr	Q31KM5	Q31KM5_SYNE7 Uncharacterized protein	201	2	10	5	0.00995025	0.0497512	0.0248756	0.0845771	=Synechococcus elongatus (strain PCC 7942 / FACHB-805) OX=1140 GN=Synpcc7942_2364 PE=4 SV=1
tr	Q8KUX0	Q8KUX0_SYNE7 ANL03	71	1	1	4	0.0140845	0.0140845	0.056338	0.084507	=Synechococcus elongatus (strain PCC 7942 / FACHB-805) OX=1140 GN=Synpcc7942_B2657 PE=4 SV=1
tr	Q31PI1	Q31PI1_SYNE7 Formyltetrahydrofolate deformylase	284	6	4	14	0.0211268	0.0140845	0.0492958	0.084507	=Synechococcus elongatus (strain PCC 7942 / FACHB-805) OX=1140 GN=purU PE=3 SV=1
tr	Q31MD6	Q31MD6_SYNE7 N-acetyltransferase domain-containing protein	154	5	5	3	0.0324675	0.0324675	0.0194805	0.0844156	=Synechococcus elongatus (strain PCC 7942 / FACHB-805) OX=1140 GN=Synpcc7942_1753 PE=4 SV=1
tr	Q31LA2	Q31LA2_SYNE7 Magnesium chelatase	1351	48	16	50	0.0355292	0.0118431	0.0370096	0.0843819	=Synechococcus elongatus (strain PCC 7942 / FACHB-805) OX=1140 GN=Synpcc7942_2137 PE=3 SV=1
sp	P0A4H0	SECY_SYNE7 Protein translocase subunit SecY	439	13	4	20	0.0296128	0.00911162	0.0455581	0.0842825	=Synechococcus elongatus (strain PCC 7942 / FACHB-805) OX=1140 GN=secY PE=3 SV=1
tr	Q8KUW5	Q8KUW5_SYNE7 ANL08	95	5	1	2	0.0526316	0.0105263	0.0210526	0.0842105	=Synechococcus elongatus (strain PCC 7942 / FACHB-805) OX=1140 GN=Synpcc7942_B2636 PE=4 SV=1
tr	Q31KR9	Q31KR9_SYNE7 Uncharacterized protein	95	2	3	3	0.0210526	0.0315789	0.0315789	0.0842105	=Synechococcus elongatus (strain PCC 7942 / FACHB-805) OX=1140 GN=Synpcc7942_2320 PE=4 SV=1
tr	Q31LQ8	Q31LQ8_SYNE7 Uncharacterized protein	202	3	13	1	0.0148515	0.0643564	0.0049505	0.0841584	=Synechococcus elongatus (strain PCC 7942 / FACHB-805) OX=1140 GN=Synpcc7942_1981 PE=4 SV=1
tr	Q31PE4	Q31PE4_SYNE7 Amidase enhancer-like	523	14	10	20	0.0267686	0.0191205	0.0382409	0.08413	=Synechococcus elongatus (strain PCC 7942 / FACHB-805) OX=1140 GN=Synpcc7942_1045 PE=4 SV=1
tr	Q31M96	Q31M96_SYNE7 Thioredoxin	107	3	3	3	0.0280374	0.0280374	0.0280374	0.0841121	=Synechococcus elongatus (strain PCC 7942 / FACHB-805) OX=1140 GN=Synpcc7942_1793 PE=3 SV=1
sp	Q31SC5	RS6_SYNE7 30S ribosomal protein S6	107	7	0	2	0.0654206	0	0.0186916	0.0841121	=Synechococcus elongatus (strain PCC 7942 / FACHB-805) OX=1140 GN=rpsF PE=3 SV=1
tr	Q31Q48	Q31Q48_SYNE7 Uncharacterized protein	107	0	4	5	0	0.0373832	0.046729	0.0841121	=Synechococcus elongatus (strain PCC 7942 / FACHB-805) OX=1140 GN=Synpcc7942_0789 PE=4 SV=1
tr	Q31LQ3	Q31LQ3_SYNE7 Processing protease	440	17	5	15	0.0386364	0.0113636	0.0340909	0.0840909	=Synechococcus elongatus (strain PCC 7942 / FACHB-805) OX=1140 GN=Synpcc7942_1986 PE=3 SV=1
tr	Q31PL2	Q31PL2_SYNE7 Phosphoribulokinase	333	17	2	9	0.0510511	0.00600601	0.027027	0.0840841	=Synechococcus elongatus (strain PCC 7942 / FACHB-805) OX=1140 GN=Synpcc7942_0977 PE=1 SV=1
tr	Q31M80	Q31M80_SYNE7 Flavoprotein	571	18	7	23	0.0315236	0.0122592	0.0402802	0.084063	=Synechococcus elongatus (strain PCC 7942 / FACHB-805) OX=1140 GN=Synpcc7942_1809 PE=3 SV=1
tr	Q31P31	Q31P31_SYNE7 Diguanylate cyclase/phosphodiesterase with PAS/PAC and GAF sensor(S)	1047	38	17	33	0.0362942	0.0162369	0.0315186	0.0840497	=Synechococcus elongatus (strain PCC 7942 / FACHB-805) OX=1140 GN=Synpcc7942_1158 PE=4 SV=1
sp	P27370	CYSW_SYNE7 Sulfate transport system permease protein CysW	286	6	5	13	0.020979	0.0174825	0.0454545	0.0839161	=Synechococcus elongatus (strain PCC 7942 / FACHB-805) OX=1140 GN=cysW PE=2 SV=1
sp	P54207	CHLL_SYNE7 Light-independent protochlorophyllide reductase iron-sulfur ATP-binding protein	286	13	1	10	0.0454545	0.0034965	0.034965	0.0839161	=Synechococcus elongatus (strain PCC 7942 / FACHB-805) OX=1140 GN=chlL PE=3 SV=1
tr	Q31PG3	Q31PG3_SYNE7 Rqc2 homolog RqcH	584	17	17	15	0.0291096	0.0291096	0.0256849	0.0839041	=Synechococcus elongatus (strain PCC 7942 / FACHB-805) OX=1140 GN=rqcH PE=3 SV=1
tr	Q31MX7	Q31MX7_SYNE7 ADP-ribosylglycohydrolase-like	298	7	8	10	0.0234899	0.0268456	0.033557	0.0838926	=Synechococcus elongatus (strain PCC 7942 / FACHB-805) OX=1140 GN=Synpcc7942_1562 PE=4 SV=1
tr	Q31PC5	Q31PC5_SYNE7 Type I restriction-modification	453	16	8	14	0.0353201	0.01766	0.0309051	0.0838852	=Synechococcus elongatus (strain PCC 7942 / FACHB-805) OX=1140 GN=Synpcc7942_1064 PE=4 SV=1
tr	Q31QB8	Q31QB8_SYNE7 Uncharacterized protein	167	3	6	5	0.0179641	0.0359281	0.0299401	0.0838323	=Synechococcus elongatus (strain PCC 7942 / FACHB-805) OX=1140 GN=Synpcc7942_0719 PE=4 SV=1
tr	Q31S15	Q31S15_SYNE7 Cyclic-guanylate-specific phosphodiesterase	525	13	6	25	0.0247619	0.0114286	0.047619	0.0838095	=Synechococcus elongatus (strain PCC 7942 / FACHB-805) OX=1140 GN=Synpcc7942_0122 PE=4 SV=1
tr	Q31M02	Q31M02_SYNE7 Probable mannosyltransferase	430	16	3	17	0.0372093	0.00697674	0.0395349	0.0837209	=Synechococcus elongatus (strain PCC 7942 / FACHB-805) OX=1140 GN=Synpcc7942_1887 PE=4 SV=1
tr	Q31MN0	Q31MN0_SYNE7 Nitroreductase	215	10	4	4	0.0465116	0.0186047	0.0186047	0.0837209	=Synechococcus elongatus (strain PCC 7942 / FACHB-805) OX=1140 GN=Synpcc7942_1659 PE=3 SV=1
sp	Q8GMS2	COBS_SYNE7 Adenosylcobinamide-GDP ribazoletransferase	251	5	10	6	0.0199203	0.0398406	0.0239044	0.0836653	=Synechococcus elongatus (strain PCC 7942 / FACHB-805) OX=1140 GN=cobS PE=3 SV=2
sp	Q31KP1	QUEA_SYNE7 S-adenosylmethionine:tRNA ribosyltransferase-isomerase	359	13	6	11	0.0362117	0.0167131	0.0306407	0.0835655	=Synechococcus elongatus (strain PCC 7942 / FACHB-805) OX=1140 GN=queA PE=3 SV=1
tr	Q31RP1	Q31RP1_SYNE7 Extracellular solute-binding protein, family 3	359	11	3	16	0.0306407	0.00835655	0.0445682	0.0835655	=Synechococcus elongatus (strain PCC 7942 / FACHB-805) OX=1140 GN=Synpcc7942_0246 PE=3 SV=1
tr	Q31Q26	Q31Q26_SYNE7 Na+/H+ antiporter	527	9	10	25	0.0170778	0.0189753	0.0474383	0.0834915	=Synechococcus elongatus (strain PCC 7942 / FACHB-805) OX=1140 GN=Synpcc7942_0811 PE=4 SV=1
tr	Q31NS7	Q31NS7_SYNE7 Uncharacterized FAD-dependent dehydrogenase	539	18	2	25	0.0333952	0.00371058	0.0463822	0.0834879	=Synechococcus elongatus (strain PCC 7942 / FACHB-805) OX=1140 GN=Synpcc7942_1262 PE=4 SV=1
tr	Q31QS9	Q31QS9_SYNE7 Uncharacterized protein	204	2	3	12	0.00980392	0.0147059	0.0588235	0.0833333	=Synechococcus elongatus (strain PCC 7942 / FACHB-805) OX=1140 GN=Synpcc7942_0558 PE=4 SV=1
tr	Q31M34	Q31M34_SYNE7 Cobyrinate a,c-diamide synthase	456	15	4	19	0.0328947	0.00877193	0.0416667	0.0833333	=Synechococcus elongatus (strain PCC 7942 / FACHB-805) OX=1140 GN=cbiA PE=3 SV=1
tr	Q31QN0	Q31QN0_SYNE7 Uncharacterized protein	108	1	2	6	0.00925926	0.0185185	0.0555556	0.0833333	=Synechococcus elongatus (strain PCC 7942 / FACHB-805) OX=1140 GN=Synpcc7942_0607 PE=4 SV=1
sp	Q8GAA6	TGT_SYNE7 Queuine tRNA-ribosyltransferase	384	10	4	18	0.0260417	0.0104167	0.046875	0.0833333	=Synechococcus elongatus (strain PCC 7942 / FACHB-805) OX=1140 GN=tgt PE=3 SV=2
tr	Q31PF4	Q31PF4_SYNE7 Putative proteasome-type protease	264	12	3	7	0.0454545	0.0113636	0.0265152	0.0833333	=Synechococcus elongatus (strain PCC 7942 / FACHB-805) OX=1140 GN=Synpcc7942_1035 PE=4 SV=1
tr	Q31M49	Q31M49_SYNE7 Uncharacterized protein	168	2	3	9	0.0119048	0.0178571	0.0535714	0.0833333	=Synechococcus elongatus (strain PCC 7942 / FACHB-805) OX=1140 GN=Synpcc7942_1840 PE=4 SV=1
tr	Q31QR3	Q31QR3_SYNE7 DUF3598 domain-containing protein	276	4	9	10	0.0144928	0.0326087	0.0362319	0.0833333	=Synechococcus elongatus (strain PCC 7942 / FACHB-805) OX=1140 GN=Synpcc7942_0574 PE=3 SV=1
tr	Q31RA9	Q31RA9_SYNE7 Uncharacterized protein	264	3	4	15	0.0113636	0.0151515	0.0568182	0.0833333	=Synechococcus elongatus (strain PCC 7942 / FACHB-805) OX=1140 GN=Synpcc7942_0378 PE=3 SV=1
tr	Q31P44	Q31P44_SYNE7 Glutaredoxin	108	3	1	5	0.0277778	0.00925926	0.0462963	0.0833333	=Synechococcus elongatus (strain PCC 7942 / FACHB-805) OX=1140 GN=Synpcc7942_1145 PE=3 SV=1
tr	Q31QG4	Q31QG4_SYNE7 Adenine DNA glycosylase	360	9	11	10	0.025	0.0305556	0.0277778	0.0833333	=Synechococcus elongatus (strain PCC 7942 / FACHB-805) OX=1140 GN=Synpcc7942_0673 PE=3 SV=1
tr	Q31R64	Q31R64_SYNE7 Uncharacterized protein	72	1	3	2	0.0138889	0.0416667	0.0277778	0.0833333	=Synechococcus elongatus (strain PCC 7942 / FACHB-805) OX=1140 GN=Synpcc7942_0423 PE=4 SV=1
tr	Q31Q49	Q31Q49_SYNE7 Glutathione S-transferase	264	7	3	12	0.0265152	0.0113636	0.0454545	0.0833333	=Synechococcus elongatus (strain PCC 7942 / FACHB-805) OX=1140 GN=Synpcc7942_0788 PE=4 SV=1
tr	Q8KUU2	Q8KUU2_SYNE7 ANL44	144	7	2	3	0.0486111	0.0138889	0.0208333	0.0833333	=Synechococcus elongatus (strain PCC 7942 / FACHB-805) OX=1140 GN=Synpcc7942_B2618 PE=4 SV=3
tr	Q31RX8	Q31RX8_SYNE7 Mov34/MPN/PAD-1	144	6	5	1	0.0416667	0.0347222	0.00694444	0.0833333	=Synechococcus elongatus (strain PCC 7942 / FACHB-805) OX=1140 GN=Synpcc7942_0159 PE=4 SV=1
tr	Q55019	Q55019_SYNE7 High light-inducible protein	72	0	1	5	0	0.0138889	0.0694444	0.0833333	=Synechococcus elongatus (strain PCC 7942 / FACHB-805) OX=1140 GN=hliA PE=4 SV=1
tr	Q31MH3	Q31MH3_SYNE7 Diguanylate cyclase/phosphodiesterase with PAS/PAC sensor(S)	1238	22	33	48	0.0177706	0.0266559	0.0387722	0.0831987	=Synechococcus elongatus (strain PCC 7942 / FACHB-805) OX=1140 GN=Synpcc7942_1716 PE=4 SV=1
tr	Q31QI5	Q31QI5_SYNE7 Uncharacterized protein	529	8	16	20	0.0151229	0.0302457	0.0378072	0.0831758	=Synechococcus elongatus (strain PCC 7942 / FACHB-805) OX=1140 GN=Synpcc7942_0652 PE=4 SV=1
tr	Q31KH2	Q31KH2_SYNE7 Transcriptional regulator, ABC transporter	421	11	8	16	0.0261283	0.0190024	0.0380048	0.0831354	=Synechococcus elongatus (strain PCC 7942 / FACHB-805) OX=1140 GN=Synpcc7942_2417 PE=4 SV=1
tr	Q31P40	Q31P40_SYNE7 UDP-glucuronate decarboxylase	325	13	4	10	0.04	0.0123077	0.0307692	0.0830769	=Synechococcus elongatus (strain PCC 7942 / FACHB-805) OX=1140 GN=Synpcc7942_1149 PE=3 SV=1
tr	Q31LM0	Q31LM0_SYNE7 Uncharacterized protein	289	3	9	12	0.0103806	0.0311419	0.0415225	0.083045	=Synechococcus elongatus (strain PCC 7942 / FACHB-805) OX=1140 GN=Synpcc7942_2019 PE=4 SV=1
tr	Q31RW8	Q31RW8_SYNE7 Glutamine synthetase I beta	723	20	8	32	0.0276625	0.011065	0.04426	0.0829876	=Synechococcus elongatus (strain PCC 7942 / FACHB-805) OX=1140 GN=Synpcc7942_0169 PE=3 SV=1
tr	Q31P32	Q31P32_SYNE7 DNA helicase	1061	28	27	33	0.0263902	0.0254477	0.0311027	0.0829406	=Synechococcus elongatus (strain PCC 7942 / FACHB-805) OX=1140 GN=Synpcc7942_1157 PE=4 SV=1
sp	Q31S64	ISPH_SYNE7 4-hydroxy-3-methylbut-2-enyl diphosphate reductase	398	9	5	19	0.0226131	0.0125628	0.0477387	0.0829146	=Synechococcus elongatus (strain PCC 7942 / FACHB-805) OX=1140 GN=ispH PE=3 SV=1
tr	Q31LD0	Q31LD0_SYNE7 ATPase	591	17	8	24	0.0287648	0.0135364	0.0406091	0.0829103	=Synechococcus elongatus (strain PCC 7942 / FACHB-805) OX=1140 GN=Synpcc7942_2109 PE=4 SV=1
tr	Q31ME4	Q31ME4_SYNE7 Uncharacterized protein	181	5	8	2	0.0276243	0.0441989	0.0110497	0.0828729	=Synechococcus elongatus (strain PCC 7942 / FACHB-805) OX=1140 GN=Synpcc7942_1745 PE=4 SV=1
tr	Q31PT5	Q31PT5_SYNE7 Uncharacterized protein	181	5	1	9	0.0276243	0.00552486	0.0497238	0.0828729	=Synechococcus elongatus (strain PCC 7942 / FACHB-805) OX=1140 GN=Synpcc7942_0904 PE=4 SV=1
tr	Q31K50	Q31K50_SYNE7 Thioredoxin domain-containing protein	181	6	1	8	0.0331492	0.00552486	0.0441989	0.0828729	=Synechococcus elongatus (strain PCC 7942 / FACHB-805) OX=1140 GN=Synpcc7942_2539 PE=4 SV=1
tr	Q31QJ5	Q31QJ5_SYNE7 Bacterioferritin comigratory protein	181	6	2	7	0.0331492	0.0110497	0.038674	0.0828729	=Synechococcus elongatus (strain PCC 7942 / FACHB-805) OX=1140 GN=Synpcc7942_0642 PE=4 SV=1
tr	Q31Q52	Q31Q52_SYNE7 Penicillin-insensitive transglycosylase	712	29	5	25	0.0407303	0.00702247	0.0351124	0.0828652	=Synechococcus elongatus (strain PCC 7942 / FACHB-805) OX=1140 GN=Synpcc7942_0785 PE=4 SV=1
tr	Q31S26	Q31S26_SYNE7 DnaK protein-like	531	10	10	24	0.0188324	0.0188324	0.0451977	0.0828625	=Synechococcus elongatus (strain PCC 7942 / FACHB-805) OX=1140 GN=Synpcc7942_0111 PE=3 SV=1
sp	Q79PF4	KAIC_SYNE7 Circadian clock protein kinase KaiC	519	12	3	28	0.0231214	0.00578035	0.0539499	0.0828516	=Synechococcus elongatus (strain PCC 7942 / FACHB-805) OX=1140 GN=kaiC PE=1 SV=1
tr	Q31Q02	Q31Q02_SYNE7 Uncharacterized protein	338	5	7	16	0.0147929	0.0207101	0.0473373	0.0828402	=Synechococcus elongatus (strain PCC 7942 / FACHB-805) OX=1140 GN=Synpcc7942_0836 PE=4 SV=1
tr	Q31QU0	Q31QU0_SYNE7 Uncharacterized protein	169	2	4	8	0.0118343	0.0236686	0.0473373	0.0828402	=Synechococcus elongatus (strain PCC 7942 / FACHB-805) OX=1140 GN=Synpcc7942_0547 PE=4 SV=1
tr	O50209	O50209_SYNE7 Allophycocyanin, beta subunit	169	10	0	4	0.0591716	0	0.0236686	0.0828402	=Synechococcus elongatus (strain PCC 7942 / FACHB-805) OX=1140 GN=apcF PE=3 SV=1
sp	P21577	6PGD_SYNE7 6-phosphogluconate dehydrogenase, decarboxylating	471	16	5	18	0.0339703	0.0106157	0.0382166	0.0828025	=Synechococcus elongatus (strain PCC 7942 / FACHB-805) OX=1140 GN=gnd PE=1 SV=4
tr	Q31QX8	Q31QX8_SYNE7 Uncharacterized protein	157	6	1	6	0.0382166	0.00636943	0.0382166	0.0828025	=Synechococcus elongatus (strain PCC 7942 / FACHB-805) OX=1140 GN=Synpcc7942_0509 PE=4 SV=1
tr	Q31Q45	Q31Q45_SYNE7 Putative multidrug efflux MFS transporter	411	9	7	18	0.0218978	0.0170316	0.0437956	0.0827251	=Synechococcus elongatus (strain PCC 7942 / FACHB-805) OX=1140 GN=Synpcc7942_0792 PE=4 SV=1
sp	Q31LP8	MSCL_SYNE7 Large-conductance mechanosensitive channel	133	1	1	9	0.0075188	0.0075188	0.0676692	0.0827068	=Synechococcus elongatus (strain PCC 7942 / FACHB-805) OX=1140 GN=mscL PE=3 SV=1
tr	Q31RS7	Q31RS7_SYNE7 Uncharacterized protein	133	2	3	6	0.0150376	0.0225564	0.0451128	0.0827068	=Synechococcus elongatus (strain PCC 7942 / FACHB-805) OX=1140 GN=Synpcc7942_0210 PE=4 SV=1
tr	Q9R6V5	Q9R6V5_SYNE7 ANL50	508	12	15	15	0.023622	0.0295276	0.0295276	0.0826772	=Synechococcus elongatus (strain PCC 7942 / FACHB-805) OX=1140 GN=srpE PE=4 SV=1
tr	Q31PC0	Q31PC0_SYNE7 Uncharacterized protein	242	6	5	9	0.0247934	0.0206612	0.0371901	0.0826446	=Synechococcus elongatus (strain PCC 7942 / FACHB-805) OX=1140 GN=Synpcc7942_1069 PE=4 SV=1
tr	Q31MH7	Q31MH7_SYNE7 Uncharacterized protein	121	2	5	3	0.0165289	0.0413223	0.0247934	0.0826446	=Synechococcus elongatus (strain PCC 7942 / FACHB-805) OX=1140 GN=Synpcc7942_1712 PE=1 SV=1
tr	Q31LK1	Q31LK1_SYNE7 Transcriptional regulator, XRE family with cupin sensor domain	230	6	0	13	0.026087	0	0.0565217	0.0826087	=Synechococcus elongatus (strain PCC 7942 / FACHB-805) OX=1140 GN=Synpcc7942_2038 PE=4 SV=1
tr	Q31Q74	Q31Q74_SYNE7 Transcriptional regulator, XRE family	109	1	2	6	0.00917431	0.0183486	0.0550459	0.0825688	=Synechococcus elongatus (strain PCC 7942 / FACHB-805) OX=1140 GN=Synpcc7942_0763 PE=4 SV=1
tr	Q31LW6	Q31LW6_SYNE7 Sigma-24 (FecI-like)	218	7	5	6	0.0321101	0.0229358	0.0275229	0.0825688	=Synechococcus elongatus (strain PCC 7942 / FACHB-805) OX=1140 GN=Synpcc7942_1923 PE=3 SV=1
tr	Q31QC8	Q31QC8_SYNE7 Uncharacterized protein	109	3	4	2	0.0275229	0.0366972	0.0183486	0.0825688	=Synechococcus elongatus (strain PCC 7942 / FACHB-805) OX=1140 GN=Synpcc7942_0709 PE=4 SV=1
tr	Q31R75	Q31R75_SYNE7 Uncharacterized protein	109	4	2	3	0.0366972	0.0183486	0.0275229	0.0825688	=Synechococcus elongatus (strain PCC 7942 / FACHB-805) OX=1140 GN=Synpcc7942_0412 PE=4 SV=1
sp	Q31SA6	BIOA_SYNE7 Adenosylmethionine-8-amino-7-oxononanoate aminotransferase	424	10	7	18	0.0235849	0.0165094	0.0424528	0.0825472	=Synechococcus elongatus (strain PCC 7942 / FACHB-805) OX=1140 GN=bioA PE=3 SV=1
tr	Q31R67	Q31R67_SYNE7 PGM1_C domain-containing protein	521	15	7	21	0.0287908	0.0134357	0.0403071	0.0825336	=Synechococcus elongatus (strain PCC 7942 / FACHB-805) OX=1140 GN=Synpcc7942_0420 PE=4 SV=1
tr	Q31MJ7	Q31MJ7_SYNE7 Mrr restriction system protein	303	9	2	14	0.029703	0.00660066	0.0462046	0.0825083	=Synechococcus elongatus (strain PCC 7942 / FACHB-805) OX=1140 GN=Synpcc7942_1692 PE=4 SV=1
tr	Q31RW5	Q31RW5_SYNE7 Uncharacterized protein	97	1	3	4	0.0103093	0.0309278	0.0412371	0.0824742	=Synechococcus elongatus (strain PCC 7942 / FACHB-805) OX=1140 GN=Synpcc7942_0172 PE=4 SV=1
tr	Q31QH8	Q31QH8_SYNE7 Rad3-related DNA helicases-like	473	6	18	15	0.012685	0.038055	0.0317125	0.0824524	=Synechococcus elongatus (strain PCC 7942 / FACHB-805) OX=1140 GN=Synpcc7942_0659 PE=4 SV=1
sp	Q55026	SRPB_SYNE7 Protein SrpB	182	0	6	9	0	0.032967	0.0494505	0.0824176	=Synechococcus elongatus (strain PCC 7942 / FACHB-805) OX=1140 GN=srpB PE=2 SV=1
tr	Q31NE3	Q31NE3_SYNE7 Uncharacterized protein	85	1	2	4	0.0117647	0.0235294	0.0470588	0.0823529	=Synechococcus elongatus (strain PCC 7942 / FACHB-805) OX=1140 GN=Synpcc7942_1396 PE=4 SV=1
tr	Q31NG7	Q31NG7_SYNE7 Methionine synthase	1190	36	9	53	0.0302521	0.00756303	0.0445378	0.0823529	=Synechococcus elongatus (strain PCC 7942 / FACHB-805) OX=1140 GN=Synpcc7942_1372 PE=3 SV=1
tr	Q31QC7	Q31QC7_SYNE7 Uncharacterized protein	231	7	6	6	0.030303	0.025974	0.025974	0.0822511	=Synechococcus elongatus (strain PCC 7942 / FACHB-805) OX=1140 GN=Synpcc7942_0710 PE=4 SV=1
tr	Q31PL9	Q31PL9_SYNE7 Phytoene dehydrogenase-like	523	14	9	20	0.0267686	0.0172084	0.0382409	0.082218	=Synechococcus elongatus (strain PCC 7942 / FACHB-805) OX=1140 GN=Synpcc7942_0970 PE=4 SV=1
tr	Q31QR5	Q31QR5_SYNE7 VOC domain-containing protein	146	3	1	8	0.0205479	0.00684932	0.0547945	0.0821918	=Synechococcus elongatus (strain PCC 7942 / FACHB-805) OX=1140 GN=Synpcc7942_0572 PE=4 SV=1
tr	Q31MG9	Q31MG9_SYNE7 Uncharacterized protein	146	1	5	6	0.00684932	0.0342466	0.0410959	0.0821918	=Synechococcus elongatus (strain PCC 7942 / FACHB-805) OX=1140 GN=Synpcc7942_1720 PE=4 SV=1
sp	Q8KPU9	SYR_SYNE7 Arginine--tRNA ligase	584	18	4	26	0.0308219	0.00684932	0.0445205	0.0821918	=Synechococcus elongatus (strain PCC 7942 / FACHB-805) OX=1140 GN=argS PE=3 SV=2
sp	Q31KC7	PSK_SYNE7 D-ribulose kinase	426	8	12	15	0.0187793	0.028169	0.0352113	0.0821596	=Synechococcus elongatus (strain PCC 7942 / FACHB-805) OX=1140 GN=PSK PE=1 SV=1
tr	Q31KG2	Q31KG2_SYNE7 3-mercaptopyruvate sulfurtransferase	280	8	11	4	0.0285714	0.0392857	0.0142857	0.0821429	=Synechococcus elongatus (strain PCC 7942 / FACHB-805) OX=1140 GN=Synpcc7942_2427 PE=4 SV=1
sp	Q54765	AAR_SYNE7 Long-chain acyl-[acyl-carrier-protein] reductase	341	6	6	16	0.0175953	0.0175953	0.0469208	0.0821114	=Synechococcus elongatus (strain PCC 7942 / FACHB-805) OX=1140 GN=Synpcc7942_1594 PE=1 SV=1
tr	Q31LD6	Q31LD6_SYNE7 DUF3291 domain-containing protein	134	1	6	4	0.00746269	0.0447761	0.0298507	0.0820896	=Synechococcus elongatus (strain PCC 7942 / FACHB-805) OX=1140 GN=Synpcc7942_2103 PE=4 SV=1
tr	Q31Q35	Q31Q35_SYNE7 Allophycocyanin alpha chain-like	195	4	3	9	0.0205128	0.0153846	0.0461538	0.0820513	=Synechococcus elongatus (strain PCC 7942 / FACHB-805) OX=1140 GN=Synpcc7942_0802 PE=3 SV=1
tr	Q31KT3	Q31KT3_SYNE7 Heat shock protein DnaJ-like	195	3	3	10	0.0153846	0.0153846	0.0512821	0.0820513	=Synechococcus elongatus (strain PCC 7942 / FACHB-805) OX=1140 GN=Synpcc7942_2306 PE=4 SV=1
tr	Q31R73	Q31R73_SYNE7 HcyBio domain-containing protein	390	13	5	14	0.0333333	0.0128205	0.0358974	0.0820513	=Synechococcus elongatus (strain PCC 7942 / FACHB-805) OX=1140 GN=Synpcc7942_0414 PE=4 SV=1
tr	Q31RC3	Q31RC3_SYNE7 Chromophore lyase CpcS/CpeS	183	8	2	5	0.0437158	0.010929	0.0273224	0.0819672	=Synechococcus elongatus (strain PCC 7942 / FACHB-805) OX=1140 GN=cpcS PE=3 SV=1
sp	Q31KU9	KDSB_SYNE7 3-deoxy-manno-octulosonate cytidylyltransferase	244	10	2	8	0.0409836	0.00819672	0.0327869	0.0819672	=Synechococcus elongatus (strain PCC 7942 / FACHB-805) OX=1140 GN=kdsB PE=3 SV=1
tr	Q31L00	Q31L00_SYNE7 Uncharacterized protein	171	8	2	4	0.0467836	0.0116959	0.0233918	0.0818713	=Synechococcus elongatus (strain PCC 7942 / FACHB-805) OX=1140 GN=Synpcc7942_2239 PE=4 SV=1
tr	Q31PQ6	Q31PQ6_SYNE7 Uncharacterized protein	171	2	6	6	0.0116959	0.0350877	0.0350877	0.0818713	=Synechococcus elongatus (strain PCC 7942 / FACHB-805) OX=1140 GN=Synpcc7942_0933 PE=4 SV=1
tr	Q31QP8	Q31QP8_SYNE7 Fe-S-cluster oxidoreductase-like	220	6	3	9	0.0272727	0.0136364	0.0409091	0.0818182	=Synechococcus elongatus (strain PCC 7942 / FACHB-805) OX=1140 GN=Synpcc7942_0589 PE=4 SV=1
sp	Q31LQ7	NDHM_SYNE7 NAD(P)H-quinone oxidoreductase subunit M	110	5	1	3	0.0454545	0.00909091	0.0272727	0.0818182	=Synechococcus elongatus (strain PCC 7942 / FACHB-805) OX=1140 GN=ndhM PE=3 SV=1
tr	Q31PC4	Q31PC4_SYNE7 Type I site-specific deoxyribonuclease	1039	35	10	40	0.0336862	0.00962464	0.0384986	0.0818094	=Synechococcus elongatus (strain PCC 7942 / FACHB-805) OX=1140 GN=Synpcc7942_1065 PE=3 SV=1
sp	Q31NM6	SYDND_SYNE7 Aspartate--tRNA(Asp/Asn) ligase	599	18	5	26	0.0300501	0.00834725	0.0434057	0.081803	=Synechococcus elongatus (strain PCC 7942 / FACHB-805) OX=1140 GN=aspS PE=3 SV=1
tr	Q31KI3	Q31KI3_SYNE7 FAD dependent oxidoreductase	379	11	10	10	0.0290237	0.0263852	0.0263852	0.0817942	=Synechococcus elongatus (strain PCC 7942 / FACHB-805) OX=1140 GN=Synpcc7942_2406 PE=4 SV=1
tr	Q31KC8	Q31KC8_SYNE7 Uncharacterized protein	477	14	8	17	0.0293501	0.0167715	0.0356394	0.081761	=Synechococcus elongatus (strain PCC 7942 / FACHB-805) OX=1140 GN=Synpcc7942_2461 PE=4 SV=1
tr	Q8GIT2	Q8GIT2_SYNE7 Uncharacterized protein	526	15	8	20	0.0285171	0.0152091	0.0380228	0.081749	=Synechococcus elongatus (strain PCC 7942 / FACHB-805) OX=1140 GN=SEA0040 PE=4 SV=1
tr	Q31PA5	Q31PA5_SYNE7 Uncharacterized protein	147	7	3	2	0.047619	0.0204082	0.0136054	0.0816327	=Synechococcus elongatus (strain PCC 7942 / FACHB-805) OX=1140 GN=Synpcc7942_1084 PE=4 SV=1
tr	Q31MF9	Q31MF9_SYNE7 Thioredoxin domain-containing protein	196	6	1	9	0.0306122	0.00510204	0.0459184	0.0816327	=Synechococcus elongatus (strain PCC 7942 / FACHB-805) OX=1140 GN=Synpcc7942_1730 PE=4 SV=1
tr	Q31NT0	Q31NT0_SYNE7 Arsenite-activated ATPase (ArsA)	392	18	4	10	0.0459184	0.0102041	0.0255102	0.0816327	=Synechococcus elongatus (strain PCC 7942 / FACHB-805) OX=1140 GN=Synpcc7942_1259 PE=3 SV=1
tr	Q31PK0	Q31PK0_SYNE7 Uncharacterized protein	147	4	5	3	0.0272109	0.0340136	0.0204082	0.0816327	=Synechococcus elongatus (strain PCC 7942 / FACHB-805) OX=1140 GN=Synpcc7942_0989 PE=4 SV=1
tr	Q31NL6	Q31NL6_SYNE7 Formamidopyrimidine-DNA glycosylase	282	5	6	12	0.0177305	0.0212766	0.0425532	0.0815603	=Synechococcus elongatus (strain PCC 7942 / FACHB-805) OX=1140 GN=mutM PE=3 SV=1
tr	Q31PT7	Q31PT7_SYNE7 Uncharacterized protein	319	11	0	15	0.0344828	0	0.0470219	0.0815047	=Synechococcus elongatus (strain PCC 7942 / FACHB-805) OX=1140 GN=Synpcc7942_0902 PE=4 SV=1
sp	Q31RS6	COBQ_SYNE7 Cobyric acid synthase	491	13	10	17	0.0264766	0.0203666	0.0346232	0.0814664	=Synechococcus elongatus (strain PCC 7942 / FACHB-805) OX=1140 GN=cobQ PE=3 SV=1
tr	Q31PW5	Q31PW5_SYNE7 DEAD/DEAH box helicase-like	1019	13	32	38	0.0127576	0.0314033	0.0372915	0.0814524	=Synechococcus elongatus (strain PCC 7942 / FACHB-805) OX=1140 GN=Synpcc7942_0874 PE=4 SV=1
tr	Q31RS3	Q31RS3_SYNE7 Uncharacterized protein	307	4	10	11	0.0130293	0.0325733	0.0358306	0.0814332	=Synechococcus elongatus (strain PCC 7942 / FACHB-805) OX=1140 GN=Synpcc7942_0214 PE=3 SV=1
tr	Q31P36	Q31P36_SYNE7 G domain-containing protein	614	12	27	11	0.019544	0.0439739	0.0179153	0.0814332	=Synechococcus elongatus (strain PCC 7942 / FACHB-805) OX=1140 GN=Synpcc7942_1153 PE=4 SV=1
tr	Q31RC0	Q31RC0_SYNE7 Na+-dependent transporter-like	307	4	4	17	0.0130293	0.0130293	0.0553746	0.0814332	=Synechococcus elongatus (strain PCC 7942 / FACHB-805) OX=1140 GN=Synpcc7942_0367 PE=4 SV=1
tr	Q31MR3	Q31MR3_SYNE7 Uncharacterized protein	160	5	1	7	0.03125	0.00625	0.04375	0.08125	=Synechococcus elongatus (strain PCC 7942 / FACHB-805) OX=1140 GN=Synpcc7942_1626 PE=4 SV=1
tr	Q31RD4	Q31RD4_SYNE7 Na+-dependent transporter-like	320	4	6	16	0.0125	0.01875	0.05	0.08125	=Synechococcus elongatus (strain PCC 7942 / FACHB-805) OX=1140 GN=Synpcc7942_0353 PE=4 SV=1
tr	Q31K39	Q31K39_SYNE7 Uncharacterized protein	357	6	9	14	0.0168067	0.0252101	0.0392157	0.0812325	=Synechococcus elongatus (strain PCC 7942 / FACHB-805) OX=1140 GN=Synpcc7942_2550 PE=4 SV=1
tr	Q31MF1	Q31MF1_SYNE7 Cysteine desulfurase	419	14	2	18	0.0334129	0.00477327	0.0429594	0.0811456	=Synechococcus elongatus (strain PCC 7942 / FACHB-805) OX=1140 GN=Synpcc7942_1738 PE=3 SV=1
tr	Q31S36	Q31S36_SYNE7 Type 2 NADH dehydrogenase	444	11	9	16	0.0247748	0.0202703	0.036036	0.0810811	=Synechococcus elongatus (strain PCC 7942 / FACHB-805) OX=1140 GN=Synpcc7942_0101 PE=4 SV=1
tr	Q31RY8	Q31RY8_SYNE7 Methylated-DNA--[protein]-cysteine S-methyltransferase	185	5	5	5	0.027027	0.027027	0.027027	0.0810811	=Synechococcus elongatus (strain PCC 7942 / FACHB-805) OX=1140 GN=Synpcc7942_0149 PE=4 SV=1
sp	Q9Z3G1	PETG_SYNE7 Cytochrome b6-f complex subunit 5	37	2	0	1	0.0540541	0	0.027027	0.0810811	=Synechococcus elongatus (strain PCC 7942 / FACHB-805) OX=1140 GN=petG PE=3 SV=1
tr	Q31L62	Q31L62_SYNE7 Integral membrane protein of the ABC-type Nat permease for neutral amino acids NatD	296	7	9	8	0.0236486	0.0304054	0.027027	0.0810811	=Synechococcus elongatus (strain PCC 7942 / FACHB-805) OX=1140 GN=Synpcc7942_2177 PE=4 SV=1
tr	Q935X4	Q935X4_SYNE7 NADPH-protochlorophyllide oxidoreductase	321	7	5	14	0.0218069	0.0155763	0.0436137	0.0809969	=Synechococcus elongatus (strain PCC 7942 / FACHB-805) OX=1140 GN=SEA0022 PE=3 SV=1
tr	Q31K54	Q31K54_SYNE7 Diguanylate cyclase (GGDEF domain) with PAS/PAC and GAF sensors	1099	21	24	44	0.0191083	0.021838	0.0400364	0.0809827	=Synechococcus elongatus (strain PCC 7942 / FACHB-805) OX=1140 GN=Synpcc7942_2535 PE=4 SV=1
tr	Q31P89	Q31P89_SYNE7 Chromosomal replication initiator protein DnaA	482	16	4	19	0.033195	0.00829876	0.0394191	0.0809129	=Synechococcus elongatus (strain PCC 7942 / FACHB-805) OX=1140 GN=dnaA PE=3 SV=1
tr	Q31M23	Q31M23_SYNE7 Uncharacterized protein	136	5	2	4	0.0367647	0.0147059	0.0294118	0.0808824	=Synechococcus elongatus (strain PCC 7942 / FACHB-805) OX=1140 GN=Synpcc7942_1866 PE=4 SV=1
tr	Q31QU9	Q31QU9_SYNE7 Transketolase	668	20	11	23	0.0299401	0.0164671	0.0344311	0.0808383	=Synechococcus elongatus (strain PCC 7942 / FACHB-805) OX=1140 GN=Synpcc7942_0538 PE=3 SV=1
tr	Q31P46	Q31P46_SYNE7 LabA-like protein LalA	198	10	1	5	0.0505051	0.00505051	0.0252525	0.0808081	=Synechococcus elongatus (strain PCC 7942 / FACHB-805) OX=1140 GN=lalA PE=4 SV=1
tr	Q31NR3	Q31NR3_SYNE7 Extracellular solute-binding protein, family 3	260	7	8	6	0.0269231	0.0307692	0.0230769	0.0807692	=Synechococcus elongatus (strain PCC 7942 / FACHB-805) OX=1140 GN=Synpcc7942_1276 PE=3 SV=1
tr	Q31Q21	Q31Q21_SYNE7 Diguanylate cyclase/phosphodiesterase	681	19	14	22	0.0279001	0.020558	0.0323054	0.0807636	=Synechococcus elongatus (strain PCC 7942 / FACHB-805) OX=1140 GN=Synpcc7942_0816 PE=4 SV=1
tr	Q31K55	Q31K55_SYNE7 Diguanylate cyclase with GAF sensor	421	15	9	10	0.0356295	0.0213777	0.023753	0.0807601	=Synechococcus elongatus (strain PCC 7942 / FACHB-805) OX=1140 GN=Synpcc7942_2534 PE=4 SV=1
tr	Q31MF8	Q31MF8_SYNE7 Pribosyltran domain-containing protein	161	4	6	3	0.0248447	0.0372671	0.0186335	0.0807453	=Synechococcus elongatus (strain PCC 7942 / FACHB-805) OX=1140 GN=Synpcc7942_1731 PE=4 SV=1
tr	Q31RG1	Q31RG1_SYNE7 Allophycocyanin, beta subunit	161	12	0	1	0.0745342	0	0.00621118	0.0807453	=Synechococcus elongatus (strain PCC 7942 / FACHB-805) OX=1140 GN=Synpcc7942_0326 PE=1 SV=1
tr	Q31S17	Q31S17_SYNE7 Cytosine/adenosine deaminases-like	161	5	3	5	0.0310559	0.0186335	0.0310559	0.0807453	=Synechococcus elongatus (strain PCC 7942 / FACHB-805) OX=1140 GN=Synpcc7942_0120 PE=4 SV=1
tr	Q31RB1	Q31RB1_SYNE7 Putative zinc protease protein	508	12	6	23	0.023622	0.011811	0.0452756	0.0807087	=Synechococcus elongatus (strain PCC 7942 / FACHB-805) OX=1140 GN=Synpcc7942_0376 PE=3 SV=1
tr	Q31RB2	Q31RB2_SYNE7 Processing protease	471	11	9	18	0.0233546	0.0191083	0.0382166	0.0806794	=Synechococcus elongatus (strain PCC 7942 / FACHB-805) OX=1140 GN=Synpcc7942_0375 PE=4 SV=1
tr	Q31PD0	Q31PD0_SYNE7 Uncharacterized protein	310	7	4	14	0.0225806	0.0129032	0.0451613	0.0806452	=Synechococcus elongatus (strain PCC 7942 / FACHB-805) OX=1140 GN=Synpcc7942_1059 PE=4 SV=1
tr	Q31P16	Q31P16_SYNE7 Glyco_trans_2-like domain-containing protein	422	5	17	12	0.0118483	0.0402844	0.028436	0.0805687	=Synechococcus elongatus (strain PCC 7942 / FACHB-805) OX=1140 GN=Synpcc7942_1173 PE=4 SV=1
tr	Q31S02	Q31S02_SYNE7 Methylase involved in ubiquinone/menaquinone biosynthesis-like	211	5	5	7	0.0236967	0.0236967	0.0331754	0.0805687	=Synechococcus elongatus (strain PCC 7942 / FACHB-805) OX=1140 GN=Synpcc7942_0135 PE=4 SV=1
tr	Q31L69	Q31L69_SYNE7 Putative ferric uptake regulator, FUR family	149	7	2	3	0.0469799	0.0134228	0.0201342	0.0805369	=Synechococcus elongatus (strain PCC 7942 / FACHB-805) OX=1140 GN=Synpcc7942_2170 PE=3 SV=1
tr	Q31KU6	Q31KU6_SYNE7 Uncharacterized protein	149	6	3	3	0.0402685	0.0201342	0.0201342	0.0805369	=Synechococcus elongatus (strain PCC 7942 / FACHB-805) OX=1140 GN=Synpcc7942_2293 PE=4 SV=1
tr	Q31NC7	Q31NC7_SYNE7 Uncharacterized protein	149	4	3	5	0.0268456	0.0201342	0.033557	0.0805369	=Synechococcus elongatus (strain PCC 7942 / FACHB-805) OX=1140 GN=Synpcc7942_1412 PE=4 SV=1
tr	Q31LB5	Q31LB5_SYNE7 Acetylpolyamine aminohydolase	323	12	6	8	0.0371517	0.0185759	0.0247678	0.0804954	=Synechococcus elongatus (strain PCC 7942 / FACHB-805) OX=1140 GN=Synpcc7942_2124 PE=3 SV=1
tr	Q31LH0	Q31LH0_SYNE7 Fimbrial assembly protein PilC-like	410	8	1	24	0.0195122	0.00243902	0.0585366	0.0804878	=Synechococcus elongatus (strain PCC 7942 / FACHB-805) OX=1140 GN=Synpcc7942_2069 PE=3 SV=1
sp	Q31R85	YBEY_SYNE7 Endoribonuclease YbeY	174	3	8	3	0.0172414	0.045977	0.0172414	0.0804598	=Synechococcus elongatus (strain PCC 7942 / FACHB-805) OX=1140 GN=ybeY PE=3 SV=1
tr	Q31R99	Q31R99_SYNE7 Probable glycosyltransferase	373	11	5	14	0.0294906	0.0134048	0.0375335	0.080429	=Synechococcus elongatus (strain PCC 7942 / FACHB-805) OX=1140 GN=Synpcc7942_0388 PE=4 SV=1
tr	Q31NA9	Q31NA9_SYNE7 Uncharacterized protein	311	9	3	13	0.0289389	0.0096463	0.0418006	0.0803859	=Synechococcus elongatus (strain PCC 7942 / FACHB-805) OX=1140 GN=Synpcc7942_1430 PE=4 SV=1
tr	Q31RL3	Q31RL3_SYNE7 NTP_transf_2 domain-containing protein	112	2	1	6	0.0178571	0.00892857	0.0535714	0.0803571	=Synechococcus elongatus (strain PCC 7942 / FACHB-805) OX=1140 GN=Synpcc7942_0274 PE=4 SV=1
tr	Q31KV3	Q31KV3_SYNE7 Uncharacterized protein	361	10	7	12	0.0277008	0.0193906	0.033241	0.0803324	=Synechococcus elongatus (strain PCC 7942 / FACHB-805) OX=1140 GN=Synpcc7942_2286 PE=4 SV=1
tr	Q31NY6	Q31NY6_SYNE7 PINc domain-containing protein	137	2	5	4	0.0145985	0.0364964	0.0291971	0.080292	=Synechococcus elongatus (strain PCC 7942 / FACHB-805) OX=1140 GN=Synpcc7942_1203 PE=4 SV=1
tr	Q31PW2	Q31PW2_SYNE7 Elongator protein 3/MiaB/NifB	872	19	17	34	0.021789	0.0194954	0.0389908	0.0802752	=Synechococcus elongatus (strain PCC 7942 / FACHB-805) OX=1140 GN=Synpcc7942_0877 PE=4 SV=1
tr	Q31PP4	Q31PP4_SYNE7 Uncharacterized protein	324	14	0	12	0.0432099	0	0.037037	0.0802469	=Synechococcus elongatus (strain PCC 7942 / FACHB-805) OX=1140 GN=Synpcc7942_0945 PE=4 SV=1
tr	Q31QT1	Q31QT1_SYNE7 Two component transcriptional regulator, winged helix family	237	8	2	9	0.0337553	0.00843882	0.0379747	0.0801688	=Synechococcus elongatus (strain PCC 7942 / FACHB-805) OX=1140 GN=Synpcc7942_0556 PE=4 SV=1
tr	Q31LY4	Q31LY4_SYNE7 Cyclic nucleotide-binding domain (CNMP-BD) protein	1000	26	15	39	0.026	0.015	0.039	0.08	=Synechococcus elongatus (strain PCC 7942 / FACHB-805) OX=1140 GN=Synpcc7942_1905 PE=4 SV=1
tr	Q31LM6	Q31LM6_SYNE7 Uncharacterized protein	175	6	3	5	0.0342857	0.0171429	0.0285714	0.08	=Synechococcus elongatus (strain PCC 7942 / FACHB-805) OX=1140 GN=Synpcc7942_2013 PE=4 SV=1
tr	Q31SB1	Q31SB1_SYNE7 Aldo_ket_red domain-containing protein	325	12	7	7	0.0369231	0.0215385	0.0215385	0.08	=Synechococcus elongatus (strain PCC 7942 / FACHB-805) OX=1140 GN=Synpcc7942_0026 PE=4 SV=1
sp	Q31LT0	SYP_SYNE7 Proline--tRNA ligase	600	20	8	20	0.0333333	0.0133333	0.0333333	0.08	=Synechococcus elongatus (strain PCC 7942 / FACHB-805) OX=1140 GN=proS PE=3 SV=2
tr	Q31RN5	Q31RN5_SYNE7 CP12 domain-containing protein	75	3	1	2	0.04	0.0133333	0.0266667	0.08	=Synechococcus elongatus (strain PCC 7942 / FACHB-805) OX=1140 GN=Synpcc7942_0252 PE=4 SV=1
sp	Q31SC8	ASSY_SYNE7 Argininosuccinate synthase	400	17	6	9	0.0425	0.015	0.0225	0.08	=Synechococcus elongatus (strain PCC 7942 / FACHB-805) OX=1140 GN=argG PE=3 SV=1
tr	Q31K18	Q31K18_SYNE7 Penicillin-insensitive transglycosylase	625	22	7	21	0.0352	0.0112	0.0336	0.08	=Synechococcus elongatus (strain PCC 7942 / FACHB-805) OX=1140 GN=Synpcc7942_2571 PE=4 SV=1
tr	Q31RV3	Q31RV3_SYNE7 Phosphate transporter	363	3	19	7	0.00826446	0.0523416	0.0192837	0.0798898	=Synechococcus elongatus (strain PCC 7942 / FACHB-805) OX=1140 GN=Synpcc7942_0184 PE=3 SV=1
tr	Q31MR0	Q31MR0_SYNE7 Uncharacterized protein	213	7	5	5	0.0328638	0.0234742	0.0234742	0.0798122	=Synechococcus elongatus (strain PCC 7942 / FACHB-805) OX=1140 GN=Synpcc7942_1629 PE=4 SV=1
sp	P43087	HEM2_SYNE7 Delta-aminolevulinic acid dehydratase	326	14	3	9	0.0429448	0.00920245	0.0276074	0.0797546	=Synechococcus elongatus (strain PCC 7942 / FACHB-805) OX=1140 GN=hemB PE=3 SV=2
tr	Q31R24	Q31R24_SYNE7 Protein tyrosine phosphatase	163	6	0	7	0.0368098	0	0.0429448	0.0797546	=Synechococcus elongatus (strain PCC 7942 / FACHB-805) OX=1140 GN=Synpcc7942_0463 PE=3 SV=1
tr	Q31MZ1	Q31MZ1_SYNE7 Probable amidase	439	13	8	14	0.0296128	0.0182232	0.0318907	0.0797267	=Synechococcus elongatus (strain PCC 7942 / FACHB-805) OX=1140 GN=Synpcc7942_1548 PE=4 SV=1
tr	Q31SB5	Q31SB5_SYNE7 Uncharacterized protein	389	8	13	10	0.0205656	0.033419	0.0257069	0.0796915	=Synechococcus elongatus (strain PCC 7942 / FACHB-805) OX=1140 GN=Synpcc7942_0022 PE=4 SV=1
tr	Q31NC6	Q31NC6_SYNE7 Probable membrane transporter protein	251	3	7	10	0.0119522	0.0278884	0.0398406	0.0796813	=Synechococcus elongatus (strain PCC 7942 / FACHB-805) OX=1140 GN=Synpcc7942_1413 PE=3 SV=1
tr	Q31NI4	Q31NI4_SYNE7 Response regulator receiver modulated diguanylate cyclase/phosphodiesterase with PAS/PAC sensor(S)	929	25	10	39	0.0269107	0.0107643	0.0419806	0.0796555	=Synechococcus elongatus (strain PCC 7942 / FACHB-805) OX=1140 GN=Synpcc7942_1355 PE=4 SV=1
tr	Q31N10	Q31N10_SYNE7 PS_pyruv_trans domain-containing protein	339	7	11	9	0.020649	0.0324484	0.0265487	0.079646	=Synechococcus elongatus (strain PCC 7942 / FACHB-805) OX=1140 GN=Synpcc7942_1529 PE=4 SV=1
tr	Q31LS1	Q31LS1_SYNE7 Uncharacterized protein	452	11	7	18	0.0243363	0.0154867	0.039823	0.079646	=Synechococcus elongatus (strain PCC 7942 / FACHB-805) OX=1140 GN=Synpcc7942_1968 PE=4 SV=1
tr	Q31M30	Q31M30_SYNE7 Diguanylate cyclase/phosphodiesterase with PAS/PAC sensor(S)	917	25	16	32	0.0272628	0.0174482	0.0348964	0.0796074	=Synechococcus elongatus (strain PCC 7942 / FACHB-805) OX=1140 GN=Synpcc7942_1859 PE=4 SV=1
tr	Q31NK5	Q31NK5_SYNE7 Aminodeoxychorismate synthase	465	10	11	16	0.0215054	0.0236559	0.0344086	0.0795699	=Synechococcus elongatus (strain PCC 7942 / FACHB-805) OX=1140 GN=Synpcc7942_1334 PE=3 SV=1
sp	Q31KE8	PSTB_SYNE7 Phosphate import ATP-binding protein PstB	264	10	1	10	0.0378788	0.00378788	0.0378788	0.0795455	=Synechococcus elongatus (strain PCC 7942 / FACHB-805) OX=1140 GN=pstB PE=3 SV=1
sp	Q31LL0	G6PI_SYNE7 Glucose-6-phosphate isomerase	528	16	8	18	0.030303	0.0151515	0.0340909	0.0795455	=Synechococcus elongatus (strain PCC 7942 / FACHB-805) OX=1140 GN=pgi PE=3 SV=1
tr	Q31PS2	Q31PS2_SYNE7 NIL domain-containing protein	88	3	3	1	0.0340909	0.0340909	0.0113636	0.0795455	=Synechococcus elongatus (strain PCC 7942 / FACHB-805) OX=1140 GN=Synpcc7942_0917 PE=4 SV=1
sp	Q56211	MOAA_SYNE7 GTP 3',8-cyclase	327	8	4	14	0.0244648	0.0122324	0.0428135	0.0795107	=Synechococcus elongatus (strain PCC 7942 / FACHB-805) OX=1140 GN=moaA PE=3 SV=1
tr	Q31MZ4	Q31MZ4_SYNE7 Ribonuclease VapC	151	2	2	8	0.013245	0.013245	0.0529801	0.0794702	=Synechococcus elongatus (strain PCC 7942 / FACHB-805) OX=1140 GN=vapC PE=3 SV=1
sp	P11472	PSBO_SYNE7 Photosystem II manganese-stabilizing polypeptide	277	9	0	13	0.032491	0	0.0469314	0.0794224	=Synechococcus elongatus (strain PCC 7942 / FACHB-805) OX=1140 GN=psbO PE=1 SV=1
tr	Q31PL1	Q31PL1_SYNE7 Ferredoxin--NADP reductase	403	16	5	11	0.0397022	0.0124069	0.0272953	0.0794045	=Synechococcus elongatus (strain PCC 7942 / FACHB-805) OX=1140 GN=Synpcc7942_0978 PE=3 SV=1
sp	P54208	CHLN_SYNE7 Light-independent protochlorophyllide reductase subunit N	466	12	8	17	0.0257511	0.0171674	0.0364807	0.0793991	=Synechococcus elongatus (strain PCC 7942 / FACHB-805) OX=1140 GN=chlN PE=3 SV=1
sp	Q31P96	ANMK_SYNE7 Anhydro-N-acetylmuramic acid kinase	378	7	11	12	0.0185185	0.0291005	0.031746	0.0793651	=Synechococcus elongatus (strain PCC 7942 / FACHB-805) OX=1140 GN=anmK PE=3 SV=1
tr	Q31M13	Q31M13_SYNE7 Uncharacterized protein	126	3	3	4	0.0238095	0.0238095	0.031746	0.0793651	=Synechococcus elongatus (strain PCC 7942 / FACHB-805) OX=1140 GN=Synpcc7942_1876 PE=4 SV=1
tr	Q31NA1	Q31NA1_SYNE7 Putative anti-sigma regulatory factor	164	3	7	3	0.0182927	0.0426829	0.0182927	0.0792683	=Synechococcus elongatus (strain PCC 7942 / FACHB-805) OX=1140 GN=Synpcc7942_1438 PE=4 SV=1
tr	Q31PB5	Q31PB5_SYNE7 Uncharacterized protein	101	2	2	4	0.019802	0.019802	0.039604	0.0792079	=Synechococcus elongatus (strain PCC 7942 / FACHB-805) OX=1140 GN=Synpcc7942_1074 PE=4 SV=1
sp	Q31PY7	PUR5_SYNE7 Phosphoribosylformylglycinamidine cyclo-ligase	341	8	5	14	0.0234604	0.0146628	0.0410557	0.0791789	=Synechococcus elongatus (strain PCC 7942 / FACHB-805) OX=1140 GN=purM PE=3 SV=1
tr	Q31NH2	Q31NH2_SYNE7 Cytochrome P450	455	8	9	19	0.0175824	0.0197802	0.0417582	0.0791209	=Synechococcus elongatus (strain PCC 7942 / FACHB-805) OX=1140 GN=Synpcc7942_1367 PE=3 SV=1
sp	P16891	DCUP_SYNE7 Uroporphyrinogen decarboxylase	354	9	4	15	0.0254237	0.0112994	0.0423729	0.079096	=Synechococcus elongatus (strain PCC 7942 / FACHB-805) OX=1140 GN=hemE PE=3 SV=2
tr	Q31SB4	Q31SB4_SYNE7 Ca(2+)/H(+) antiporter	354	6	6	16	0.0169492	0.0169492	0.0451977	0.079096	=Synechococcus elongatus (strain PCC 7942 / FACHB-805) OX=1140 GN=Synpcc7942_0023 PE=3 SV=1
tr	Q31KX3	Q31KX3_SYNE7 Periplasmic polyamine-binding protein of ABC transporter	354	5	15	8	0.0141243	0.0423729	0.0225989	0.079096	=Synechococcus elongatus (strain PCC 7942 / FACHB-805) OX=1140 GN=Synpcc7942_2266 PE=4 SV=1
tr	Q31PI9	Q31PI9_SYNE7 LTD domain-containing protein	1076	22	5	58	0.0204461	0.00464684	0.0539033	0.0789963	=Synechococcus elongatus (strain PCC 7942 / FACHB-805) OX=1140 GN=Synpcc7942_1000 PE=4 SV=1
tr	Q31MY9	Q31MY9_SYNE7 DNA-directed DNA polymerase	418	12	5	16	0.0287081	0.0119617	0.0382775	0.0789474	=Synechococcus elongatus (strain PCC 7942 / FACHB-805) OX=1140 GN=Synpcc7942_1550 PE=3 SV=1
tr	Q31RX0	Q31RX0_SYNE7 Uncharacterized protein	76	3	0	3	0.0394737	0	0.0394737	0.0789474	=Synechococcus elongatus (strain PCC 7942 / FACHB-805) OX=1140 GN=Synpcc7942_0167 PE=4 SV=1
tr	Q31RN4	Q31RN4_SYNE7 Uncharacterized protein	152	3	8	1	0.0197368	0.0526316	0.00657895	0.0789474	=Synechococcus elongatus (strain PCC 7942 / FACHB-805) OX=1140 GN=Synpcc7942_0253 PE=4 SV=1
tr	Q31M52	Q31M52_SYNE7 Uncharacterized protein	114	0	4	5	0	0.0350877	0.0438596	0.0789474	=Synechococcus elongatus (strain PCC 7942 / FACHB-805) OX=1140 GN=Synpcc7942_1837 PE=4 SV=1
tr	Q31RB5	Q31RB5_SYNE7 Uncharacterized protein	266	11	5	5	0.0413534	0.018797	0.018797	0.0789474	=Synechococcus elongatus (strain PCC 7942 / FACHB-805) OX=1140 GN=Synpcc7942_0372 PE=4 SV=1
tr	Q31K35	Q31K35_SYNE7 Uncharacterized protein	152	4	5	3	0.0263158	0.0328947	0.0197368	0.0789474	=Synechococcus elongatus (strain PCC 7942 / FACHB-805) OX=1140 GN=Synpcc7942_2554 PE=3 SV=1
tr	Q31S52	Q31S52_SYNE7 HAD-superfamily hydrolase subfamily IA, variant 3	228	3	2	13	0.0131579	0.00877193	0.0570175	0.0789474	=Synechococcus elongatus (strain PCC 7942 / FACHB-805) OX=1140 GN=Synpcc7942_0085 PE=4 SV=1
tr	Q31QV7	Q31QV7_SYNE7 Epoxyqueuosine reductase	317	8	12	5	0.0252366	0.0378549	0.0157729	0.0788644	=Synechococcus elongatus (strain PCC 7942 / FACHB-805) OX=1140 GN=queG PE=3 SV=1
tr	Q31PF2	Q31PF2_SYNE7 Biosynthetic arginine decarboxylase	647	27	5	19	0.0417311	0.00772798	0.0293663	0.0788253	=Synechococcus elongatus (strain PCC 7942 / FACHB-805) OX=1140 GN=speA PE=3 SV=1
tr	Q31QG6	Q31QG6_SYNE7 Uncharacterized protein	165	2	5	6	0.0121212	0.030303	0.0363636	0.0787879	=Synechococcus elongatus (strain PCC 7942 / FACHB-805) OX=1140 GN=Synpcc7942_0671 PE=4 SV=1
sp	Q56210	MOAE_SYNE7 Molybdopterin synthase catalytic subunit	165	5	3	5	0.030303	0.0181818	0.030303	0.0787879	=Synechococcus elongatus (strain PCC 7942 / FACHB-805) OX=1140 GN=moaE PE=3 SV=1
sp	Q31MY7	ILVC_SYNE7 Ketol-acid reductoisomerase (NADP(+))	330	11	2	13	0.0333333	0.00606061	0.0393939	0.0787879	=Synechococcus elongatus (strain PCC 7942 / FACHB-805) OX=1140 GN=ilvC PE=3 SV=2
tr	Q31Q56	Q31Q56_SYNE7 Phosphoenolpyruvate synthase	838	16	6	44	0.0190931	0.0071599	0.052506	0.0787589	=Synechococcus elongatus (strain PCC 7942 / FACHB-805) OX=1140 GN=Synpcc7942_0781 PE=3 SV=1
sp	Q8GJN0	CHLB_SYNE7 Light-independent protochlorophyllide reductase subunit B	508	14	5	21	0.0275591	0.00984252	0.0413386	0.0787402	=Synechococcus elongatus (strain PCC 7942 / FACHB-805) OX=1140 GN=chlB PE=3 SV=2
sp	Q31MY4	THF1_SYNE7 Protein Thf1	254	8	1	11	0.0314961	0.00393701	0.0433071	0.0787402	=Synechococcus elongatus (strain PCC 7942 / FACHB-805) OX=1140 GN=thf1 PE=3 SV=2
tr	Q31N57	Q31N57_SYNE7 Uncharacterized protein	521	16	2	23	0.0307102	0.00383877	0.0441459	0.0786948	=Synechococcus elongatus (strain PCC 7942 / FACHB-805) OX=1140 GN=Synpcc7942_1482 PE=4 SV=1
tr	Q31MT9	Q31MT9_SYNE7 5',5'''-P-1,P-4-tetraphosphate phosphorylase II-like	280	4	7	11	0.0142857	0.025	0.0392857	0.0785714	=Synechococcus elongatus (strain PCC 7942 / FACHB-805) OX=1140 GN=Synpcc7942_1600 PE=4 SV=1
tr	Q31Q79	Q31Q79_SYNE7 Uncharacterized protein	140	4	3	4	0.0285714	0.0214286	0.0285714	0.0785714	=Synechococcus elongatus (strain PCC 7942 / FACHB-805) OX=1140 GN=Synpcc7942_0758 PE=4 SV=1
tr	Q31K62	Q31K62_SYNE7 Esterase-like	280	4	7	11	0.0142857	0.025	0.0392857	0.0785714	=Synechococcus elongatus (strain PCC 7942 / FACHB-805) OX=1140 GN=Synpcc7942_2527 PE=4 SV=1
tr	Q31NJ2	Q31NJ2_SYNE7 2-hydroxyacid dehydrogenase-like	331	7	1	18	0.021148	0.00302115	0.0543807	0.0785498	=Synechococcus elongatus (strain PCC 7942 / FACHB-805) OX=1140 GN=Synpcc7942_1347 PE=3 SV=1
tr	Q31QY8	Q31QY8_SYNE7 Hydroxyneurosporene-O-methyltransferase	331	11	4	11	0.0332326	0.0120846	0.0332326	0.0785498	=Synechococcus elongatus (strain PCC 7942 / FACHB-805) OX=1140 GN=Synpcc7942_0499 PE=3 SV=1
sp	Q31LI0	SEPF_SYNE7 Cell division protein SepF	191	7	1	7	0.0366492	0.0052356	0.0366492	0.078534	=Synechococcus elongatus (strain PCC 7942 / FACHB-805) OX=1140 GN=sepF PE=1 SV=1
tr	Q31PC9	Q31PC9_SYNE7 Site-specific DNA-methyltransferase (adenine-specific)	675	17	6	30	0.0251852	0.00888889	0.0444444	0.0785185	=Synechococcus elongatus (strain PCC 7942 / FACHB-805) OX=1140 GN=Synpcc7942_1060 PE=4 SV=1
sp	Q31RM0	RSMG_SYNE7 Ribosomal RNA small subunit methyltransferase G	242	6	7	6	0.0247934	0.0289256	0.0247934	0.0785124	=Synechococcus elongatus (strain PCC 7942 / FACHB-805) OX=1140 GN=rsmG PE=3 SV=1
tr	Q31NS1	Q31NS1_SYNE7 Phosphoglucomutase	484	13	6	19	0.0268595	0.0123967	0.0392562	0.0785124	=Synechococcus elongatus (strain PCC 7942 / FACHB-805) OX=1140 GN=Synpcc7942_1268 PE=3 SV=1
tr	Q31P69	Q31P69_SYNE7 Uncharacterized protein	51	1	1	2	0.0196078	0.0196078	0.0392157	0.0784314	=Synechococcus elongatus (strain PCC 7942 / FACHB-805) OX=1140 GN=Synpcc7942_1120 PE=4 SV=1
tr	Q31PK7	Q31PK7_SYNE7 Polyketide_cyc domain-containing protein	204	3	2	11	0.0147059	0.00980392	0.0539216	0.0784314	=Synechococcus elongatus (strain PCC 7942 / FACHB-805) OX=1140 GN=Synpcc7942_0982 PE=4 SV=1
tr	Q31NW3	Q31NW3_SYNE7 Processing protease	421	15	4	14	0.0356295	0.00950119	0.0332542	0.0783848	=Synechococcus elongatus (strain PCC 7942 / FACHB-805) OX=1140 GN=Synpcc7942_1226 PE=4 SV=1
tr	Q8KUW7	Q8KUW7_SYNE7 ANL06	319	7	1	17	0.0219436	0.0031348	0.0532915	0.0783699	=Synechococcus elongatus (strain PCC 7942 / FACHB-805) OX=1140 GN=Synpcc7942_B2635 PE=4 SV=2
tr	Q31RG7	Q31RG7_SYNE7 UDP-glucose 4-epimerase	332	11	4	11	0.0331325	0.0120482	0.0331325	0.0783133	=Synechococcus elongatus (strain PCC 7942 / FACHB-805) OX=1140 GN=Synpcc7942_0320 PE=3 SV=1
tr	Q31NZ4	Q31NZ4_SYNE7 Uncharacterized protein	166	4	1	8	0.0240964	0.0060241	0.0481928	0.0783133	=Synechococcus elongatus (strain PCC 7942 / FACHB-805) OX=1140 GN=Synpcc7942_1195 PE=4 SV=1
tr	Q31LW7	Q31LW7_SYNE7 Putative transmembrane transcriptional regulator	166	2	4	7	0.0120482	0.0240964	0.0421687	0.0783133	=Synechococcus elongatus (strain PCC 7942 / FACHB-805) OX=1140 GN=Synpcc7942_1922 PE=4 SV=1
tr	Q31NI5	Q31NI5_SYNE7 Putative export protein	498	5	8	26	0.0100402	0.0160643	0.0522088	0.0783133	=Synechococcus elongatus (strain PCC 7942 / FACHB-805) OX=1140 GN=Synpcc7942_1354 PE=4 SV=1
tr	Q31KP2	Q31KP2_SYNE7 Uncharacterized protein	358	13	6	9	0.0363128	0.0167598	0.0251397	0.0782123	=Synechococcus elongatus (strain PCC 7942 / FACHB-805) OX=1140 GN=Synpcc7942_2347 PE=4 SV=1
tr	Q31MS3	Q31MS3_SYNE7 bPH_2 domain-containing protein	128	3	3	4	0.0234375	0.0234375	0.03125	0.078125	=Synechococcus elongatus (strain PCC 7942 / FACHB-805) OX=1140 GN=Synpcc7942_1616 PE=4 SV=1
tr	Q31PQ4	Q31PQ4_SYNE7 Probable membrane transporter protein	256	3	8	9	0.0117188	0.03125	0.0351562	0.078125	=Synechococcus elongatus (strain PCC 7942 / FACHB-805) OX=1140 GN=Synpcc7942_0935 PE=3 SV=1
tr	Q31RN6	Q31RN6_SYNE7 Exonuclease	256	6	5	9	0.0234375	0.0195312	0.0351562	0.078125	=Synechococcus elongatus (strain PCC 7942 / FACHB-805) OX=1140 GN=Synpcc7942_0251 PE=4 SV=1
tr	Q8KUU1	Q8KUU1_SYNE7 ANL45	192	7	2	6	0.0364583	0.0104167	0.03125	0.078125	=Synechococcus elongatus (strain PCC 7942 / FACHB-805) OX=1140 GN=Synpcc7942_B2619 PE=4 SV=3
tr	Q31S80	Q31S80_SYNE7 Putative C-3 methyl transferase	410	14	6	12	0.0341463	0.0146341	0.0292683	0.0780488	=Synechococcus elongatus (strain PCC 7942 / FACHB-805) OX=1140 GN=Synpcc7942_0057 PE=4 SV=1
tr	Q31NN8	Q31NN8_SYNE7 ATP-dependent DNA helicase RecQ	487	12	14	12	0.0246407	0.0287474	0.0246407	0.0780287	=Synechococcus elongatus (strain PCC 7942 / FACHB-805) OX=1140 GN=Synpcc7942_1301 PE=4 SV=1
tr	Q31MF0	Q31MF0_SYNE7 Transcriptional regulator, MerR family	141	7	1	3	0.0496454	0.0070922	0.0212766	0.0780142	=Synechococcus elongatus (strain PCC 7942 / FACHB-805) OX=1140 GN=Synpcc7942_1739 PE=4 SV=1
tr	Q31P60	Q31P60_SYNE7 Uncharacterized protein	282	5	13	4	0.0177305	0.0460993	0.0141844	0.0780142	=Synechococcus elongatus (strain PCC 7942 / FACHB-805) OX=1140 GN=Synpcc7942_1129 PE=4 SV=1
tr	Q31KZ0	Q31KZ0_SYNE7 S-adenosylmethionine decarboxylase proenzyme	141	4	1	6	0.0283688	0.0070922	0.0425532	0.0780142	=Synechococcus elongatus (strain PCC 7942 / FACHB-805) OX=1140 GN=speH PE=3 SV=1
tr	Q31PV7	Q31PV7_SYNE7 Peptidase S16, lon-like	218	6	4	7	0.0275229	0.0183486	0.0321101	0.0779817	=Synechococcus elongatus (strain PCC 7942 / FACHB-805) OX=1140 GN=Synpcc7942_0882 PE=4 SV=1
tr	Q31RZ1	Q31RZ1_SYNE7 Uncharacterized protein	231	5	5	8	0.021645	0.021645	0.034632	0.0779221	=Synechococcus elongatus (strain PCC 7942 / FACHB-805) OX=1140 GN=Synpcc7942_0146 PE=4 SV=1
tr	Q31MH0	Q31MH0_SYNE7 Isocitrate dehydrogenase [NADP]	475	18	7	12	0.0378947	0.0147368	0.0252632	0.0778947	=Synechococcus elongatus (strain PCC 7942 / FACHB-805) OX=1140 GN=Synpcc7942_1719 PE=4 SV=1
tr	Q31MN9	Q31MN9_SYNE7 Phosphorylase kinase alpha subunit	1079	36	16	32	0.0333642	0.0148285	0.0296571	0.0778499	=Synechococcus elongatus (strain PCC 7942 / FACHB-805) OX=1140 GN=Synpcc7942_1650 PE=3 SV=1
tr	Q31PZ9	Q31PZ9_SYNE7 Nitrilase	334	11	3	12	0.0329341	0.00898204	0.0359281	0.0778443	=Synechococcus elongatus (strain PCC 7942 / FACHB-805) OX=1140 GN=Synpcc7942_0839 PE=3 SV=1
tr	Q31KK5	Q31KK5_SYNE7 Pyruvate-flavodoxin oxidoreductase	1196	35	20	38	0.0292642	0.0167224	0.0317726	0.0777592	=Synechococcus elongatus (strain PCC 7942 / FACHB-805) OX=1140 GN=Synpcc7942_2384 PE=3 SV=1
sp	Q31MM2	MURD_SYNE7 UDP-N-acetylmuramoylalanine--D-glutamate ligase	463	7	15	14	0.0151188	0.0323974	0.0302376	0.0777538	=Synechococcus elongatus (strain PCC 7942 / FACHB-805) OX=1140 GN=murD PE=3 SV=1
tr	Q31PB9	Q31PB9_SYNE7 Oxidoreductase aldo/keto reductase	373	12	3	14	0.0321716	0.0080429	0.0375335	0.077748	=Synechococcus elongatus (strain PCC 7942 / FACHB-805) OX=1140 GN=Synpcc7942_1070 PE=4 SV=1
tr	Q31P62	Q31P62_SYNE7 Uncharacterized protein	489	15	5	18	0.0306748	0.0102249	0.0368098	0.0777096	=Synechococcus elongatus (strain PCC 7942 / FACHB-805) OX=1140 GN=Synpcc7942_1127 PE=3 SV=1
tr	Q31S66	Q31S66_SYNE7 Pleiotropic regulatory protein-like	399	13	4	14	0.0325815	0.0100251	0.0350877	0.0776942	=Synechococcus elongatus (strain PCC 7942 / FACHB-805) OX=1140 GN=Synpcc7942_0071 PE=3 SV=1
tr	Q31N80	Q31N80_SYNE7 TsaD domain-containing protein	206	5	7	4	0.0242718	0.0339806	0.0194175	0.0776699	=Synechococcus elongatus (strain PCC 7942 / FACHB-805) OX=1140 GN=Synpcc7942_1459 PE=4 SV=1
tr	Q31RX5	Q31RX5_SYNE7 Uncharacterized protein	116	3	4	2	0.0258621	0.0344828	0.0172414	0.0775862	=Synechococcus elongatus (strain PCC 7942 / FACHB-805) OX=1140 GN=Synpcc7942_0162 PE=4 SV=1
tr	Q31NT4	Q31NT4_SYNE7 L-cysteine/cystine lyase	387	11	9	10	0.0284238	0.0232558	0.0258398	0.0775194	=Synechococcus elongatus (strain PCC 7942 / FACHB-805) OX=1140 GN=Synpcc7942_1255 PE=3 SV=1
tr	Q8GIT7	Q8GIT7_SYNE7 DNA gyrase subunit B	645	26	3	21	0.0403101	0.00465116	0.0325581	0.0775194	=Synechococcus elongatus (strain PCC 7942 / FACHB-805) OX=1140 GN=SEB0035 PE=3 SV=1
tr	Q31NG1	Q31NG1_SYNE7 Lipid-A-disaccharide synthase	413	8	13	11	0.0193705	0.031477	0.0266344	0.0774818	=Synechococcus elongatus (strain PCC 7942 / FACHB-805) OX=1140 GN=Synpcc7942_1378 PE=4 SV=1
sp	Q31L14	RL16_SYNE7 50S ribosomal protein L16	142	1	3	7	0.00704225	0.0211268	0.0492958	0.0774648	=Synechococcus elongatus (strain PCC 7942 / FACHB-805) OX=1140 GN=rplP PE=3 SV=1
sp	Q79PF6	KAIA_SYNE7 Circadian clock protein KaiA	284	12	1	9	0.0422535	0.00352113	0.0316901	0.0774648	=Synechococcus elongatus (strain PCC 7942 / FACHB-805) OX=1140 GN=kaiA PE=1 SV=1
tr	Q31K13	Q31K13_SYNE7 Uncharacterized protein	504	12	7	20	0.0238095	0.0138889	0.0396825	0.077381	=Synechococcus elongatus (strain PCC 7942 / FACHB-805) OX=1140 GN=Synpcc7942_2576 PE=4 SV=1
tr	Q31S71	Q31S71_SYNE7 ABC_transp_aux domain-containing protein	504	5	16	18	0.00992063	0.031746	0.0357143	0.077381	=Synechococcus elongatus (strain PCC 7942 / FACHB-805) OX=1140 GN=Synpcc7942_0066 PE=4 SV=1
tr	Q31R49	Q31R49_SYNE7 Uncharacterized protein	168	5	2	6	0.0297619	0.0119048	0.0357143	0.077381	=Synechococcus elongatus (strain PCC 7942 / FACHB-805) OX=1140 GN=Synpcc7942_0438 PE=4 SV=1
tr	Q31Q91	Q31Q91_SYNE7 Uncharacterized protein	168	2	4	7	0.0119048	0.0238095	0.0416667	0.077381	=Synechococcus elongatus (strain PCC 7942 / FACHB-805) OX=1140 GN=Synpcc7942_0746 PE=4 SV=1
tr	Q31S05	Q31S05_SYNE7 Amino_oxidase domain-containing protein	349	7	16	4	0.0200573	0.0458453	0.0114613	0.0773639	=Synechococcus elongatus (strain PCC 7942 / FACHB-805) OX=1140 GN=Synpcc7942_0132 PE=4 SV=1
tr	Q31S79	Q31S79_SYNE7 dTDP-4-dehydrorhamnose 3,5-epimerase	181	2	6	6	0.0110497	0.0331492	0.0331492	0.0773481	=Synechococcus elongatus (strain PCC 7942 / FACHB-805) OX=1140 GN=Synpcc7942_0058 PE=3 SV=1
sp	Q31KZ5	RISB_SYNE7 6,7-dimethyl-8-ribityllumazine synthase	181	4	2	8	0.0220994	0.0110497	0.0441989	0.0773481	=Synechococcus elongatus (strain PCC 7942 / FACHB-805) OX=1140 GN=ribH PE=3 SV=1
sp	O06866	MOBA_SYNE7 Probable molybdenum cofactor guanylyltransferase	194	2	10	3	0.0103093	0.0515464	0.0154639	0.0773196	=Synechococcus elongatus (strain PCC 7942 / FACHB-805) OX=1140 GN=mobA PE=3 SV=1
tr	Q31QS2	Q31QS2_SYNE7 FHA domain containing protein	220	10	0	7	0.0454545	0	0.0318182	0.0772727	=Synechococcus elongatus (strain PCC 7942 / FACHB-805) OX=1140 GN=Synpcc7942_0565 PE=4 SV=1
sp	Q31KN6	LIPB_SYNE7 Octanoyltransferase	233	6	6	6	0.0257511	0.0257511	0.0257511	0.0772532	=Synechococcus elongatus (strain PCC 7942 / FACHB-805) OX=1140 GN=lipB PE=3 SV=1
tr	Q31KS8	Q31KS8_SYNE7 Uncharacterized protein	259	5	3	12	0.019305	0.011583	0.046332	0.0772201	=Synechococcus elongatus (strain PCC 7942 / FACHB-805) OX=1140 GN=Synpcc7942_2311 PE=4 SV=1
tr	Q31L56	Q31L56_SYNE7 Ribonuclease H	259	4	12	4	0.015444	0.046332	0.015444	0.0772201	=Synechococcus elongatus (strain PCC 7942 / FACHB-805) OX=1140 GN=rnhA PE=3 SV=1
sp	P27134	CYNT_SYNE7 Carbonic anhydrase	272	10	3	8	0.0367647	0.0110294	0.0294118	0.0772059	=Synechococcus elongatus (strain PCC 7942 / FACHB-805) OX=1140 GN=ccaA PE=1 SV=1
tr	Q31LS6	Q31LS6_SYNE7 Uncharacterized protein	298	4	14	5	0.0134228	0.0469799	0.0167785	0.0771812	=Synechococcus elongatus (strain PCC 7942 / FACHB-805) OX=1140 GN=Synpcc7942_1963 PE=3 SV=1
tr	Q31S21	Q31S21_SYNE7 Fructokinase	324	2	13	10	0.00617284	0.0401235	0.0308642	0.0771605	=Synechococcus elongatus (strain PCC 7942 / FACHB-805) OX=1140 GN=Synpcc7942_0116 PE=4 SV=1
tr	Q31PM8	Q31PM8_SYNE7 Cell envelope-related function transcriptional attenuator common domain	337	9	7	10	0.0267062	0.0207715	0.0296736	0.0771513	=Synechococcus elongatus (strain PCC 7942 / FACHB-805) OX=1140 GN=Synpcc7942_0961 PE=3 SV=1
tr	Q31KE5	Q31KE5_SYNE7 Phosphate-binding protein	337	10	2	14	0.0296736	0.00593472	0.041543	0.0771513	=Synechococcus elongatus (strain PCC 7942 / FACHB-805) OX=1140 GN=Synpcc7942_2444 PE=3 SV=1
sp	Q8GMR7	SYS_SYNE7 Serine--tRNA ligase	428	14	5	14	0.0327103	0.0116822	0.0327103	0.0771028	=Synechococcus elongatus (strain PCC 7942 / FACHB-805) OX=1140 GN=serS PE=3 SV=4
tr	Q31K01	Q31K01_SYNE7 3-octaprenyl-4hydroxybenzoate decarboxylase	506	13	8	18	0.0256917	0.0158103	0.0355731	0.0770751	=Synechococcus elongatus (strain PCC 7942 / FACHB-805) OX=1140 GN=Synpcc7942_2588 PE=4 SV=1
tr	Q31L40	Q31L40_SYNE7 DNA polymerase III subunit alpha	870	37	4	26	0.0425287	0.0045977	0.0298851	0.0770115	=Synechococcus elongatus (strain PCC 7942 / FACHB-805) OX=1140 GN=Synpcc7942_2199 PE=4 SV=1
tr	Q31M36	Q31M36_SYNE7 Cobalt-factor II C20-methyltransferase / precorrin-2 C20-methyltransferase	234	11	1	6	0.0470085	0.0042735	0.025641	0.0769231	=Synechococcus elongatus (strain PCC 7942 / FACHB-805) OX=1140 GN=Synpcc7942_1853 PE=3 SV=1
tr	Q31PG4	Q31PG4_SYNE7 TPR repeat	156	6	3	3	0.0384615	0.0192308	0.0192308	0.0769231	=Synechococcus elongatus (strain PCC 7942 / FACHB-805) OX=1140 GN=Synpcc7942_1025 PE=4 SV=1
tr	Q9R6U1	Q9R6U1_SYNE7 SqdX	377	12	4	13	0.0318302	0.0106101	0.0344828	0.0769231	=Synechococcus elongatus (strain PCC 7942 / FACHB-805) OX=1140 GN=sqdX PE=4 SV=1
tr	Q31QY7	Q31QY7_SYNE7 Uncharacterized protein	117	6	2	1	0.0512821	0.017094	0.00854701	0.0769231	=Synechococcus elongatus (strain PCC 7942 / FACHB-805) OX=1140 GN=Synpcc7942_0500 PE=4 SV=1
tr	Q8KPQ5	Q8KPQ5_SYNE7 Ap-4-A phosphorylase II-like protein	130	6	0	4	0.0461538	0	0.0307692	0.0769231	=Synechococcus elongatus (strain PCC 7942 / FACHB-805) OX=1140 GN=SEF0040 PE=4 SV=1
sp	Q8L1E5	SYE_SYNE7 Glutamate--tRNA ligase	481	11	11	15	0.022869	0.022869	0.031185	0.0769231	=Synechococcus elongatus (strain PCC 7942 / FACHB-805) OX=1140 GN=gltX PE=3 SV=1
sp	Q31LM3	PSBX_SYNE7 Photosystem II reaction center X protein	39	0	1	2	0	0.025641	0.0512821	0.0769231	=Synechococcus elongatus (strain PCC 7942 / FACHB-805) OX=1140 GN=psbX PE=3 SV=1
tr	Q31SA8	Q31SA8_SYNE7 Methyltransf_25 domain-containing protein	273	2	9	10	0.00732601	0.032967	0.03663	0.0769231	=Synechococcus elongatus (strain PCC 7942 / FACHB-805) OX=1140 GN=Synpcc7942_0029 PE=4 SV=1
tr	Q31M62	Q31M62_SYNE7 Uncharacterized protein	208	6	6	4	0.0288462	0.0288462	0.0192308	0.0769231	=Synechococcus elongatus (strain PCC 7942 / FACHB-805) OX=1140 GN=Synpcc7942_1827 PE=4 SV=1
tr	Q31PH6	Q31PH6_SYNE7 Uncharacterized protein	78	0	2	4	0	0.025641	0.0512821	0.0769231	=Synechococcus elongatus (strain PCC 7942 / FACHB-805) OX=1140 GN=Synpcc7942_1013 PE=4 SV=1
tr	Q31RM2	Q31RM2_SYNE7 Uncharacterized protein	91	4	3	0	0.043956	0.032967	0	0.0769231	=Synechococcus elongatus (strain PCC 7942 / FACHB-805) OX=1140 GN=Synpcc7942_0265 PE=4 SV=1
tr	Q31L99	Q31L99_SYNE7 CMP/dCMP-type deaminase domain-containing protein	143	3	4	4	0.020979	0.027972	0.027972	0.0769231	=Synechococcus elongatus (strain PCC 7942 / FACHB-805) OX=1140 GN=Synpcc7942_2140 PE=4 SV=1
tr	Q31M91	Q31M91_SYNE7 Uncharacterized protein	208	6	3	7	0.0288462	0.0144231	0.0336538	0.0769231	=Synechococcus elongatus (strain PCC 7942 / FACHB-805) OX=1140 GN=Synpcc7942_1798 PE=4 SV=1
tr	Q31QM3	Q31QM3_SYNE7 Uncharacterized protein	559	11	13	19	0.019678	0.0232558	0.0339893	0.0769231	=Synechococcus elongatus (strain PCC 7942 / FACHB-805) OX=1140 GN=Synpcc7942_0614 PE=4 SV=1
tr	Q31RV2	Q31RV2_SYNE7 Gamma-glutamyltransferase. Threonine peptidase. MEROPS family T03	508	10	9	20	0.019685	0.0177165	0.0393701	0.0767717	=Synechococcus elongatus (strain PCC 7942 / FACHB-805) OX=1140 GN=Synpcc7942_0185 PE=4 SV=1
tr	Q31MT1	Q31MT1_SYNE7 Mannose-1-phosphate guanylyltransferase	469	16	8	12	0.0341151	0.0170576	0.0255864	0.0767591	=Synechococcus elongatus (strain PCC 7942 / FACHB-805) OX=1140 GN=Synpcc7942_1608 PE=3 SV=1
tr	Q31MA7	Q31MA7_SYNE7 L-threonine synthase	430	13	4	16	0.0302326	0.00930233	0.0372093	0.0767442	=Synechococcus elongatus (strain PCC 7942 / FACHB-805) OX=1140 GN=Synpcc7942_1782 PE=3 SV=1
tr	Q31K23	Q31K23_SYNE7 Peptidylprolyl isomerase	365	9	3	16	0.0246575	0.00821918	0.0438356	0.0767123	=Synechococcus elongatus (strain PCC 7942 / FACHB-805) OX=1140 GN=Synpcc7942_2566 PE=4 SV=1
sp	Q31L04	TRMD_SYNE7 tRNA (guanine-N(1)-)-methyltransferase	235	6	3	9	0.0255319	0.012766	0.0382979	0.0765957	=Synechococcus elongatus (strain PCC 7942 / FACHB-805) OX=1140 GN=trmD PE=3 SV=1
tr	Q31K44	Q31K44_SYNE7 Aminotransferase	392	14	3	13	0.0357143	0.00765306	0.0331633	0.0765306	=Synechococcus elongatus (strain PCC 7942 / FACHB-805) OX=1140 GN=Synpcc7942_2545 PE=3 SV=1
tr	Q31JX7	Q31JX7_SYNE7 Threonine synthase	366	11	4	13	0.0300546	0.010929	0.0355191	0.0765027	=Synechococcus elongatus (strain PCC 7942 / FACHB-805) OX=1140 GN=Synpcc7942_2612 PE=3 SV=1
tr	Q31RH4	Q31RH4_SYNE7 Uncharacterized protein	170	2	3	8	0.0117647	0.0176471	0.0470588	0.0764706	=Synechococcus elongatus (strain PCC 7942 / FACHB-805) OX=1140 GN=Synpcc7942_0313 PE=4 SV=1
tr	Q31QN7	Q31QN7_SYNE7 Non-specific serine/threonine protein kinase	510	15	8	16	0.0294118	0.0156863	0.0313725	0.0764706	=Synechococcus elongatus (strain PCC 7942 / FACHB-805) OX=1140 GN=Synpcc7942_0600 PE=4 SV=1
tr	Q31KK4	Q31KK4_SYNE7 DHO_dh domain-containing protein	340	10	6	10	0.0294118	0.0176471	0.0294118	0.0764706	=Synechococcus elongatus (strain PCC 7942 / FACHB-805) OX=1140 GN=Synpcc7942_2385 PE=4 SV=1
tr	Q31QN2	Q31QN2_SYNE7 Uncharacterized protein	327	8	9	8	0.0244648	0.0275229	0.0244648	0.0764526	=Synechococcus elongatus (strain PCC 7942 / FACHB-805) OX=1140 GN=Synpcc7942_0605 PE=3 SV=1
sp	P95837	MURB_SYNE7 UDP-N-acetylenolpyruvoylglucosamine reductase	301	5	6	12	0.0166113	0.0199336	0.0398671	0.076412	=Synechococcus elongatus (strain PCC 7942 / FACHB-805) OX=1140 GN=murB PE=3 SV=3
tr	Q31NU5	Q31NU5_SYNE7 ATPase	432	9	6	18	0.0208333	0.0138889	0.0416667	0.0763889	=Synechococcus elongatus (strain PCC 7942 / FACHB-805) OX=1140 GN=Synpcc7942_1244 PE=4 SV=1
tr	Q31PW4	Q31PW4_SYNE7 Uncharacterized protein	144	2	4	5	0.0138889	0.0277778	0.0347222	0.0763889	=Synechococcus elongatus (strain PCC 7942 / FACHB-805) OX=1140 GN=Synpcc7942_0875 PE=4 SV=1
tr	Q31Q70	Q31Q70_SYNE7 Rho_N domain-containing protein	144	4	4	3	0.0277778	0.0277778	0.0208333	0.0763889	=Synechococcus elongatus (strain PCC 7942 / FACHB-805) OX=1140 GN=Synpcc7942_0767 PE=4 SV=1
tr	Q31PG7	Q31PG7_SYNE7 Uncharacterized protein	262	6	4	10	0.0229008	0.0152672	0.0381679	0.0763359	=Synechococcus elongatus (strain PCC 7942 / FACHB-805) OX=1140 GN=Synpcc7942_1022 PE=4 SV=1
tr	Q31KU4	Q31KU4_SYNE7 Uncharacterized protein	367	6	10	12	0.0163488	0.027248	0.0326975	0.0762943	=Synechococcus elongatus (strain PCC 7942 / FACHB-805) OX=1140 GN=Synpcc7942_2295 PE=4 SV=1
tr	Q31LN7	Q31LN7_SYNE7 Uncharacterized protein	236	3	10	5	0.0127119	0.0423729	0.0211864	0.0762712	=Synechococcus elongatus (strain PCC 7942 / FACHB-805) OX=1140 GN=Synpcc7942_2002 PE=4 SV=1
tr	Q31K69	Q31K69_SYNE7 Uncharacterized protein	236	4	6	8	0.0169492	0.0254237	0.0338983	0.0762712	=Synechococcus elongatus (strain PCC 7942 / FACHB-805) OX=1140 GN=Synpcc7942_2520 PE=4 SV=1
tr	Q31MX5	Q31MX5_SYNE7 Uncharacterized protein	105	1	2	5	0.00952381	0.0190476	0.047619	0.0761905	=Synechococcus elongatus (strain PCC 7942 / FACHB-805) OX=1140 GN=Synpcc7942_1564 PE=4 SV=1
tr	Q31L96	Q31L96_SYNE7 Tryptophan synthase beta chain	420	15	3	14	0.0357143	0.00714286	0.0333333	0.0761905	=Synechococcus elongatus (strain PCC 7942 / FACHB-805) OX=1140 GN=trpB PE=3 SV=1
tr	Q31RW4	Q31RW4_SYNE7 3'-Phosphoadenosine 5'-phosphosulfate (PAPS) 3'-phosphatase-like	289	8	7	7	0.0276817	0.0242215	0.0242215	0.0761246	=Synechococcus elongatus (strain PCC 7942 / FACHB-805) OX=1140 GN=Synpcc7942_0173 PE=4 SV=1
tr	Q31M85	Q31M85_SYNE7 Uncharacterized protein	184	4	2	8	0.0217391	0.0108696	0.0434783	0.076087	=Synechococcus elongatus (strain PCC 7942 / FACHB-805) OX=1140 GN=Synpcc7942_1804 PE=4 SV=1
tr	Q31N59	Q31N59_SYNE7 Uncharacterized protein	184	4	5	5	0.0217391	0.0271739	0.0271739	0.076087	=Synechococcus elongatus (strain PCC 7942 / FACHB-805) OX=1140 GN=Synpcc7942_1480 PE=4 SV=1
tr	Q8GJK4	Q8GJK4_SYNE7 Uncharacterized protein SEM0038	92	1	3	3	0.0108696	0.0326087	0.0326087	0.076087	=Synechococcus elongatus (strain PCC 7942 / FACHB-805) OX=1140 GN=SEM0038 PE=4 SV=1
tr	Q31PK4	Q31PK4_SYNE7 MFS domain-containing protein	460	6	9	20	0.0130435	0.0195652	0.0434783	0.076087	=Synechococcus elongatus (strain PCC 7942 / FACHB-805) OX=1140 GN=Synpcc7942_0985 PE=4 SV=1
tr	Q31N13	Q31N13_SYNE7 RING-type E3 ubiquitin transferase	263	9	3	8	0.0342205	0.0114068	0.0304183	0.0760456	=Synechococcus elongatus (strain PCC 7942 / FACHB-805) OX=1140 GN=Synpcc7942_1526 PE=4 SV=1
tr	Q31RB7	Q31RB7_SYNE7 O-acetylhomoserine/O-acetylserine sulfhydrylase	434	11	4	18	0.0253456	0.00921659	0.0414747	0.0760369	=Synechococcus elongatus (strain PCC 7942 / FACHB-805) OX=1140 GN=Synpcc7942_0370 PE=3 SV=1
tr	Q31Q73	Q31Q73_SYNE7 Transcriptional regulator, XRE family	79	2	1	3	0.0253165	0.0126582	0.0379747	0.0759494	=Synechococcus elongatus (strain PCC 7942 / FACHB-805) OX=1140 GN=Synpcc7942_0764 PE=4 SV=1
tr	Q31MJ9	Q31MJ9_SYNE7 Uncharacterized protein	79	0	2	4	0	0.0253165	0.0506329	0.0759494	=Synechococcus elongatus (strain PCC 7942 / FACHB-805) OX=1140 GN=Synpcc7942_1690 PE=4 SV=1
tr	Q31NU2	Q31NU2_SYNE7 Uncharacterized protein	79	2	3	1	0.0253165	0.0379747	0.0126582	0.0759494	=Synechococcus elongatus (strain PCC 7942 / FACHB-805) OX=1140 GN=Synpcc7942_1247 PE=4 SV=1
sp	P29820	PPI_SYNE7 Peptidyl-prolyl cis-trans isomerase	145	2	0	9	0.0137931	0	0.062069	0.0758621	=Synechococcus elongatus (strain PCC 7942 / FACHB-805) OX=1140 GN=rot PE=3 SV=1
tr	Q31QF9	Q31QF9_SYNE7 3'-5' exonuclease	211	4	2	10	0.0189573	0.00947867	0.0473934	0.0758294	=Synechococcus elongatus (strain PCC 7942 / FACHB-805) OX=1140 GN=Synpcc7942_0678 PE=4 SV=1
tr	Q31LP4	Q31LP4_SYNE7 Histidine biosynthesis bifunctional protein HisIE	211	6	4	6	0.028436	0.0189573	0.028436	0.0758294	=Synechococcus elongatus (strain PCC 7942 / FACHB-805) OX=1140 GN=hisI PE=3 SV=1
tr	Q8GMT3	Q8GMT3_SYNE7 Peptidase, metallopeptidases	277	9	8	4	0.032491	0.0288809	0.0144404	0.0758123	=Synechococcus elongatus (strain PCC 7942 / FACHB-805) OX=1140 GN=sek0003 PE=4 SV=1
tr	Q54763	Q54763_SYNE7 Aluminum resistance protein-like	409	11	4	16	0.0268949	0.00977995	0.0391198	0.0757946	=Synechococcus elongatus (strain PCC 7942 / FACHB-805) OX=1140 GN=Synpcc7942_2562 PE=4 SV=2
tr	Q31NK4	Q31NK4_SYNE7 Probable branched-chain amino acid aminotransferase	264	2	10	8	0.00757576	0.0378788	0.030303	0.0757576	=Synechococcus elongatus (strain PCC 7942 / FACHB-805) OX=1140 GN=Synpcc7942_1335 PE=4 SV=1
tr	Q31MU1	Q31MU1_SYNE7 Phenazine biosynthesis PhzC/PhzF protein	264	4	6	10	0.0151515	0.0227273	0.0378788	0.0757576	=Synechococcus elongatus (strain PCC 7942 / FACHB-805) OX=1140 GN=Synpcc7942_1598 PE=4 SV=1
tr	Q31NN6	Q31NN6_SYNE7 Uncharacterized protein	132	3	3	4	0.0227273	0.0227273	0.030303	0.0757576	=Synechococcus elongatus (strain PCC 7942 / FACHB-805) OX=1140 GN=Synpcc7942_1303 PE=4 SV=1
tr	Q31PG5	Q31PG5_SYNE7 Uncharacterized protein	330	4	11	10	0.0121212	0.0333333	0.030303	0.0757576	=Synechococcus elongatus (strain PCC 7942 / FACHB-805) OX=1140 GN=Synpcc7942_1024 PE=4 SV=1
tr	Q31NP4	Q31NP4_SYNE7 Phospholipid/glycerol acyltransferase	462	12	9	14	0.025974	0.0194805	0.030303	0.0757576	=Synechococcus elongatus (strain PCC 7942 / FACHB-805) OX=1140 GN=Synpcc7942_1295 PE=4 SV=1
tr	Q31PK3	Q31PK3_SYNE7 Probable glycosyltransferase	383	11	4	14	0.0287206	0.0104439	0.0365535	0.075718	=Synechococcus elongatus (strain PCC 7942 / FACHB-805) OX=1140 GN=Synpcc7942_0986 PE=4 SV=1
tr	Q31R70	Q31R70_SYNE7 ATPase	502	9	7	22	0.0179283	0.0139442	0.0438247	0.0756972	=Synechococcus elongatus (strain PCC 7942 / FACHB-805) OX=1140 GN=Synpcc7942_0417 PE=4 SV=1
tr	Q31S27	Q31S27_SYNE7 Transcriptional regulator, XRE family	185	1	10	3	0.00540541	0.0540541	0.0162162	0.0756757	=Synechococcus elongatus (strain PCC 7942 / FACHB-805) OX=1140 GN=Synpcc7942_0110 PE=4 SV=1
sp	Q54760	EFP_SYNE7 Elongation factor P	185	5	2	7	0.027027	0.0108108	0.0378378	0.0756757	=Synechococcus elongatus (strain PCC 7942 / FACHB-805) OX=1140 GN=efp PE=3 SV=1
tr	Q8GJL3	Q8GJL3_SYNE7 Uncharacterized protein SEN0028	119	4	1	4	0.0336134	0.00840336	0.0336134	0.0756303	=Synechococcus elongatus (strain PCC 7942 / FACHB-805) OX=1140 GN=SEN0028 PE=4 SV=1
tr	Q31MM6	Q31MM6_SYNE7 Uncharacterized protein	119	1	6	2	0.00840336	0.0504202	0.0168067	0.0756303	=Synechococcus elongatus (strain PCC 7942 / FACHB-805) OX=1140 GN=Synpcc7942_1663 PE=4 SV=1
tr	Q31PR6	Q31PR6_SYNE7 S-methyl-5'-thioadenosine phosphorylase	291	9	4	9	0.0309278	0.0137457	0.0309278	0.0756014	=Synechococcus elongatus (strain PCC 7942 / FACHB-805) OX=1140 GN=mtnP PE=3 SV=1
tr	Q31LJ2	Q31LJ2_SYNE7 Glycine dehydrogenase (decarboxylating)	953	31	11	30	0.0325289	0.0115425	0.0314795	0.0755509	=Synechococcus elongatus (strain PCC 7942 / FACHB-805) OX=1140 GN=gcvP PE=3 SV=1
tr	Q8KUT3	Q8KUT3_SYNE7 ANL58	278	10	4	7	0.0359712	0.0143885	0.0251799	0.0755396	=Synechococcus elongatus (strain PCC 7942 / FACHB-805) OX=1140 GN=Synpcc7942_B2655 PE=4 SV=2
tr	Q31LR5	Q31LR5_SYNE7 Condensin subunit ScpA	278	3	6	12	0.0107914	0.0215827	0.0431655	0.0755396	=Synechococcus elongatus (strain PCC 7942 / FACHB-805) OX=1140 GN=Synpcc7942_1974 PE=4 SV=1
tr	Q31KY6	Q31KY6_SYNE7 Glutamate--cysteine ligase, putative	384	13	6	10	0.0338542	0.015625	0.0260417	0.0755208	=Synechococcus elongatus (strain PCC 7942 / FACHB-805) OX=1140 GN=Synpcc7942_2253 PE=4 SV=1
tr	Q31JY1	Q31JY1_SYNE7 Uncharacterized protein	106	0	1	7	0	0.00943396	0.0660377	0.0754717	=Synechococcus elongatus (strain PCC 7942 / FACHB-805) OX=1140 GN=Synpcc7942_2608 PE=4 SV=1
tr	Q31R35	Q31R35_SYNE7 Uncharacterized protein	159	4	1	7	0.0251572	0.00628931	0.0440252	0.0754717	=Synechococcus elongatus (strain PCC 7942 / FACHB-805) OX=1140 GN=Synpcc7942_0452 PE=4 SV=1
tr	Q31N18	Q31N18_SYNE7 D-aminoacyl-tRNA deacylase	265	2	4	14	0.00754717	0.0150943	0.0528302	0.0754717	=Synechococcus elongatus (strain PCC 7942 / FACHB-805) OX=1140 GN=dtd3 PE=3 SV=1
tr	Q31RM6	Q31RM6_SYNE7 Ribosomal-protein-alanine acetyltransferase	199	5	7	3	0.0251256	0.0351759	0.0150754	0.0753769	=Synechococcus elongatus (strain PCC 7942 / FACHB-805) OX=1140 GN=Synpcc7942_0261 PE=4 SV=1
tr	Q31RD7	Q31RD7_SYNE7 ATPase	292	8	5	9	0.0273973	0.0171233	0.0308219	0.0753425	=Synechococcus elongatus (strain PCC 7942 / FACHB-805) OX=1140 GN=Synpcc7942_0350 PE=4 SV=1
tr	Q31QV8	Q31QV8_SYNE7 6-phosphogluconolactonase	239	3	7	8	0.0125523	0.0292887	0.0334728	0.0753138	=Synechococcus elongatus (strain PCC 7942 / FACHB-805) OX=1140 GN=pgl PE=3 SV=1
tr	Q31NK2	Q31NK2_SYNE7 Integrins alpha chain	1434	35	0	73	0.0244073	0	0.0509066	0.0753138	=Synechococcus elongatus (strain PCC 7942 / FACHB-805) OX=1140 GN=Synpcc7942_1337 PE=4 SV=1
tr	Q31NN3	Q31NN3_SYNE7 Uncharacterized protein	186	6	1	7	0.0322581	0.00537634	0.0376344	0.0752688	=Synechococcus elongatus (strain PCC 7942 / FACHB-805) OX=1140 GN=Synpcc7942_1306 PE=4 SV=1
tr	Q31MJ2	Q31MJ2_SYNE7 Zn-finger, CDGSH type	93	1	3	3	0.0107527	0.0322581	0.0322581	0.0752688	=Synechococcus elongatus (strain PCC 7942 / FACHB-805) OX=1140 GN=Synpcc7942_1697 PE=4 SV=1
tr	Q31Q99	Q31Q99_SYNE7 Phage baseplate assembly protein V	186	5	5	4	0.0268817	0.0268817	0.0215054	0.0752688	=Synechococcus elongatus (strain PCC 7942 / FACHB-805) OX=1140 GN=Synpcc7942_0738 PE=4 SV=1
tr	Q31Q55	Q31Q55_SYNE7 ATPase	598	15	8	22	0.0250836	0.0133779	0.0367893	0.0752508	=Synechococcus elongatus (strain PCC 7942 / FACHB-805) OX=1140 GN=Synpcc7942_0782 PE=4 SV=1
tr	Q31N03	Q31N03_SYNE7 Probable amidotransferase	226	1	7	9	0.00442478	0.0309735	0.039823	0.0752212	=Synechococcus elongatus (strain PCC 7942 / FACHB-805) OX=1140 GN=Synpcc7942_1536 PE=4 SV=1
tr	Q31PI3	Q31PI3_SYNE7 TPR repeat	359	17	3	7	0.0473538	0.00835655	0.0194986	0.0752089	=Synechococcus elongatus (strain PCC 7942 / FACHB-805) OX=1140 GN=Synpcc7942_1006 PE=4 SV=1
tr	Q31PQ7	Q31PQ7_SYNE7 Lipid-A-disaccharide synthase	399	9	7	14	0.0225564	0.0175439	0.0350877	0.075188	=Synechococcus elongatus (strain PCC 7942 / FACHB-805) OX=1140 GN=Synpcc7942_0932 PE=4 SV=1
tr	Q31RW1	Q31RW1_SYNE7 Uncharacterized protein	133	3	2	5	0.0225564	0.0150376	0.037594	0.075188	=Synechococcus elongatus (strain PCC 7942 / FACHB-805) OX=1140 GN=Synpcc7942_0176 PE=4 SV=1
tr	Q31R81	Q31R81_SYNE7 DUF4168 domain-containing protein	133	2	3	5	0.0150376	0.0225564	0.037594	0.075188	=Synechococcus elongatus (strain PCC 7942 / FACHB-805) OX=1140 GN=Synpcc7942_0406 PE=4 SV=1
sp	Q31LC2	GATA_SYNE7 Glutamyl-tRNA(Gln) amidotransferase subunit A	479	22	2	12	0.045929	0.00417537	0.0250522	0.0751566	=Synechococcus elongatus (strain PCC 7942 / FACHB-805) OX=1140 GN=gatA PE=3 SV=1
tr	Q31M26	Q31M26_SYNE7 Release factor glutamine methyltransferase	293	7	13	2	0.0238908	0.0443686	0.00682594	0.0750853	=Synechococcus elongatus (strain PCC 7942 / FACHB-805) OX=1140 GN=prmC PE=3 SV=1
tr	Q31LH5	Q31LH5_SYNE7 Phenylalanine--tRNA ligase alpha subunit	333	8	2	15	0.024024	0.00600601	0.045045	0.0750751	=Synechococcus elongatus (strain PCC 7942 / FACHB-805) OX=1140 GN=pheS PE=3 SV=1
sp	Q31KP9	DER_SYNE7 GTPase Der	453	9	7	18	0.0198675	0.0154525	0.0397351	0.0750552	=Synechococcus elongatus (strain PCC 7942 / FACHB-805) OX=1140 GN=der PE=3 SV=1
tr	Q31RI6	Q31RI6_SYNE7 Single-stranded DNA-binding protein	120	2	3	4	0.0166667	0.025	0.0333333	0.075	=Synechococcus elongatus (strain PCC 7942 / FACHB-805) OX=1140 GN=Synpcc7942_0301 PE=3 SV=1
tr	Q31MF5	Q31MF5_SYNE7 Ferredoxin-thioredoxin reductase, catalytic chain	120	3	1	5	0.025	0.00833333	0.0416667	0.075	=Synechococcus elongatus (strain PCC 7942 / FACHB-805) OX=1140 GN=Synpcc7942_1734 PE=3 SV=1
tr	Q31LV3	Q31LV3_SYNE7 Uncharacterized protein	80	2	0	4	0.025	0	0.05	0.075	=Synechococcus elongatus (strain PCC 7942 / FACHB-805) OX=1140 GN=Synpcc7942_1936 PE=4 SV=1
sp	Q31LS7	PSBY_SYNE7 Photosystem II protein Y	40	0	2	1	0	0.05	0.025	0.075	=Synechococcus elongatus (strain PCC 7942 / FACHB-805) OX=1140 GN=psbY PE=3 SV=1
tr	Q31SB7	Q31SB7_SYNE7 Uncharacterized protein	200	7	7	1	0.035	0.035	0.005	0.075	=Synechococcus elongatus (strain PCC 7942 / FACHB-805) OX=1140 GN=Synpcc7942_0020 PE=4 SV=1
sp	Q55357	SECA_SYNE7 Protein translocase subunit SecA	948	33	8	30	0.0348101	0.00843882	0.0316456	0.0748945	=Synechococcus elongatus (strain PCC 7942 / FACHB-805) OX=1140 GN=secA PE=3 SV=1
tr	Q31K05	Q31K05_SYNE7 Probable short chain dehydrogenase	254	3	4	12	0.011811	0.015748	0.0472441	0.0748031	=Synechococcus elongatus (strain PCC 7942 / FACHB-805) OX=1140 GN=Synpcc7942_2584 PE=4 SV=1
tr	Q31R05	Q31R05_SYNE7 Peptidoglycan glycosyltransferase	589	18	6	20	0.0305603	0.0101868	0.0339559	0.0747029	=Synechococcus elongatus (strain PCC 7942 / FACHB-805) OX=1140 GN=Synpcc7942_0482 PE=4 SV=1
tr	Q31PR2	Q31PR2_SYNE7 Phosphoribosylaminoimidazole-succinocarboxamide synthase	241	7	1	10	0.0290456	0.00414938	0.0414938	0.0746888	=Synechococcus elongatus (strain PCC 7942 / FACHB-805) OX=1140 GN=purC PE=3 SV=1
tr	Q31N31	Q31N31_SYNE7 Uncharacterized protein	241	6	0	12	0.0248963	0	0.0497925	0.0746888	=Synechococcus elongatus (strain PCC 7942 / FACHB-805) OX=1140 GN=Synpcc7942_1508 PE=4 SV=1
tr	Q54734	Q54734_SYNE7 SqdB	402	14	5	11	0.0348259	0.0124378	0.0273632	0.0746269	=Synechococcus elongatus (strain PCC 7942 / FACHB-805) OX=1140 GN=sqdB PE=4 SV=1
sp	Q31K19	SYY_SYNE7 Tyrosine--tRNA ligase	402	11	3	16	0.0273632	0.00746269	0.039801	0.0746269	=Synechococcus elongatus (strain PCC 7942 / FACHB-805) OX=1140 GN=tyrS PE=3 SV=1
tr	Q8GMQ5	Q8GMQ5_SYNE7 Uncharacterized protein	402	10	11	9	0.0248756	0.0273632	0.0223881	0.0746269	=Synechococcus elongatus (strain PCC 7942 / FACHB-805) OX=1140 GN=sel0037 PE=4 SV=1
tr	Q31P61	Q31P61_SYNE7 Uncharacterized protein	362	6	1	20	0.0165746	0.00276243	0.0552486	0.0745856	=Synechococcus elongatus (strain PCC 7942 / FACHB-805) OX=1140 GN=Synpcc7942_1128 PE=4 SV=1
tr	Q31NE7	Q31NE7_SYNE7 Alkaline phosphatase	1355	32	3	66	0.0236162	0.00221402	0.0487085	0.0745387	=Synechococcus elongatus (strain PCC 7942 / FACHB-805) OX=1140 GN=Synpcc7942_1392 PE=4 SV=1
tr	Q31Q93	Q31Q93_SYNE7 Uncharacterized protein	483	11	5	20	0.0227743	0.010352	0.0414079	0.0745342	=Synechococcus elongatus (strain PCC 7942 / FACHB-805) OX=1140 GN=Synpcc7942_0744 PE=4 SV=1
tr	Q31M04	Q31M04_SYNE7 HAD-superfamily hydrolase subfamily IA, variant 3	255	7	5	7	0.027451	0.0196078	0.027451	0.0745098	=Synechococcus elongatus (strain PCC 7942 / FACHB-805) OX=1140 GN=Synpcc7942_1885 PE=4 SV=1
tr	Q31LY6	Q31LY6_SYNE7 Uncharacterized protein	376	9	5	14	0.0239362	0.0132979	0.037234	0.0744681	=Synechococcus elongatus (strain PCC 7942 / FACHB-805) OX=1140 GN=Synpcc7942_1903 PE=4 SV=1
tr	Q31L82	Q31L82_SYNE7 Uncharacterized protein	94	2	0	5	0.0212766	0	0.0531915	0.0744681	=Synechococcus elongatus (strain PCC 7942 / FACHB-805) OX=1140 GN=Synpcc7942_2157 PE=4 SV=1
tr	Q31LG5	Q31LG5_SYNE7 Chaperone protein DnaJ	376	9	0	19	0.0239362	0	0.0505319	0.0744681	=Synechococcus elongatus (strain PCC 7942 / FACHB-805) OX=1140 GN=dnaJ PE=3 SV=1
sp	P42460	Y270_SYNE7 TPR repeat-containing protein Synpcc7942_0270	403	15	8	7	0.0372208	0.0198511	0.0173697	0.0744417	=Synechococcus elongatus (strain PCC 7942 / FACHB-805) OX=1140 GN=Synpcc7942_0270 PE=4 SV=1
tr	Q31LN9	Q31LN9_SYNE7 Penicillin-insensitive transglycosylase	740	24	9	22	0.0324324	0.0121622	0.0297297	0.0743243	=Synechococcus elongatus (strain PCC 7942 / FACHB-805) OX=1140 GN=Synpcc7942_2000 PE=4 SV=1
tr	Q31ND4	Q31ND4_SYNE7 Uncharacterized protein	175	3	2	8	0.0171429	0.0114286	0.0457143	0.0742857	=Synechococcus elongatus (strain PCC 7942 / FACHB-805) OX=1140 GN=Synpcc7942_1405 PE=4 SV=1
tr	Q31KJ2	Q31KJ2_SYNE7 Uncharacterized protein	175	4	2	7	0.0228571	0.0114286	0.04	0.0742857	=Synechococcus elongatus (strain PCC 7942 / FACHB-805) OX=1140 GN=Synpcc7942_2397 PE=3 SV=1
tr	Q31N78	Q31N78_SYNE7 Thiol oxidoreductase-like	418	7	7	17	0.0167464	0.0167464	0.0406699	0.0741627	=Synechococcus elongatus (strain PCC 7942 / FACHB-805) OX=1140 GN=Synpcc7942_1461 PE=4 SV=1
tr	Q31LM1	Q31LM1_SYNE7 Uncharacterized protein	81	2	0	4	0.0246914	0	0.0493827	0.0740741	=Synechococcus elongatus (strain PCC 7942 / FACHB-805) OX=1140 GN=Synpcc7942_2018 PE=4 SV=1
sp	P27368	Y1683_SYNE7 Uncharacterized protein Synpcc7942_1683	81	1	2	3	0.0123457	0.0246914	0.037037	0.0740741	=Synechococcus elongatus (strain PCC 7942 / FACHB-805) OX=1140 GN=Synpcc7942_1683 PE=4 SV=1
tr	Q31L95	Q31L95_SYNE7 Nuclease (SNase-like)	162	4	6	2	0.0246914	0.037037	0.0123457	0.0740741	=Synechococcus elongatus (strain PCC 7942 / FACHB-805) OX=1140 GN=Synpcc7942_2144 PE=4 SV=1
tr	Q31QP6	Q31QP6_SYNE7 GDT1 family protein	108	1	2	5	0.00925926	0.0185185	0.0462963	0.0740741	=Synechococcus elongatus (strain PCC 7942 / FACHB-805) OX=1140 GN=Synpcc7942_0591 PE=3 SV=1
sp	Q31NV8	CYF_SYNE7 Cytochrome f	324	9	2	13	0.0277778	0.00617284	0.0401235	0.0740741	=Synechococcus elongatus (strain PCC 7942 / FACHB-805) OX=1140 GN=petA PE=3 SV=1
tr	Q31QK1	Q31QK1_SYNE7 Protein translocase subunit SecE	81	1	2	3	0.0123457	0.0246914	0.037037	0.0740741	=Synechococcus elongatus (strain PCC 7942 / FACHB-805) OX=1140 GN=secE PE=3 SV=1
tr	Q31PZ6	Q31PZ6_SYNE7 Glutathione reductase	446	12	4	17	0.0269058	0.00896861	0.0381166	0.073991	=Synechococcus elongatus (strain PCC 7942 / FACHB-805) OX=1140 GN=Synpcc7942_0842 PE=3 SV=1
tr	Q31MI3	Q31MI3_SYNE7 Uncharacterized protein	730	15	4	35	0.0205479	0.00547945	0.0479452	0.0739726	=Synechococcus elongatus (strain PCC 7942 / FACHB-805) OX=1140 GN=Synpcc7942_1706 PE=4 SV=1
tr	Q31M38	Q31M38_SYNE7 Ferredoxin--nitrite reductase	487	12	4	20	0.0246407	0.00821355	0.0410678	0.073922	=Synechococcus elongatus (strain PCC 7942 / FACHB-805) OX=1140 GN=Synpcc7942_1851 PE=4 SV=1
tr	Q31ML8	Q31ML8_SYNE7 Potassium-transporting ATPase KdpC subunit	203	5	2	8	0.0246305	0.00985222	0.0394089	0.0738916	=Synechococcus elongatus (strain PCC 7942 / FACHB-805) OX=1140 GN=kdpC PE=3 SV=1
sp	Q31NA6	ARGC_SYNE7 N-acetyl-gamma-glutamyl-phosphate reductase	352	18	3	5	0.0511364	0.00852273	0.0142045	0.0738636	=Synechococcus elongatus (strain PCC 7942 / FACHB-805) OX=1140 GN=argC PE=3 SV=1
tr	Q31S59	Q31S59_SYNE7 Uncharacterized protein	149	5	2	4	0.033557	0.0134228	0.0268456	0.0738255	=Synechococcus elongatus (strain PCC 7942 / FACHB-805) OX=1140 GN=Synpcc7942_0078 PE=3 SV=1
tr	Q31PG8	Q31PG8_SYNE7 O-succinylbenzoic acid-CoA ligase	447	6	20	7	0.0134228	0.0447427	0.01566	0.0738255	=Synechococcus elongatus (strain PCC 7942 / FACHB-805) OX=1140 GN=Synpcc7942_1021 PE=4 SV=1
tr	O33699	O33699_SYNE7 Creatininase	271	5	7	8	0.0184502	0.0258303	0.0295203	0.0738007	=Synechococcus elongatus (strain PCC 7942 / FACHB-805) OX=1140 GN=SEC0026 PE=3 SV=1
tr	Q31P06	Q31P06_SYNE7 Uncharacterized protein	244	3	9	6	0.0122951	0.0368852	0.0245902	0.0737705	=Synechococcus elongatus (strain PCC 7942 / FACHB-805) OX=1140 GN=Synpcc7942_1183 PE=4 SV=1
sp	Q31N58	HIS5_SYNE7 Imidazole glycerol phosphate synthase subunit HisH	217	4	4	8	0.0184332	0.0184332	0.0368664	0.0737327	=Synechococcus elongatus (strain PCC 7942 / FACHB-805) OX=1140 GN=hisH PE=3 SV=1
tr	Q31NH6	Q31NH6_SYNE7 Uncharacterized protein	95	2	3	2	0.0210526	0.0315789	0.0210526	0.0736842	=Synechococcus elongatus (strain PCC 7942 / FACHB-805) OX=1140 GN=Synpcc7942_1363 PE=4 SV=1
tr	Q31MG6	Q31MG6_SYNE7 Carotene isomerase	516	8	14	16	0.0155039	0.0271318	0.0310078	0.0736434	=Synechococcus elongatus (strain PCC 7942 / FACHB-805) OX=1140 GN=Synpcc7942_1723 PE=4 SV=1
sp	Q31NK6	QUEC_SYNE7 7-cyano-7-deazaguanine synthase	231	9	3	5	0.038961	0.012987	0.021645	0.0735931	=Synechococcus elongatus (strain PCC 7942 / FACHB-805) OX=1140 GN=queC PE=3 SV=1
tr	Q31NG6	Q31NG6_SYNE7 Hydrogenase accessory protein	231	3	1	13	0.012987	0.004329	0.0562771	0.0735931	=Synechococcus elongatus (strain PCC 7942 / FACHB-805) OX=1140 GN=Synpcc7942_1373 PE=4 SV=1
tr	Q31KK3	Q31KK3_SYNE7 Hydrogenase expression/formation protein HypD	367	10	4	13	0.027248	0.0108992	0.0354223	0.0735695	=Synechococcus elongatus (strain PCC 7942 / FACHB-805) OX=1140 GN=Synpcc7942_2386 PE=3 SV=1
tr	Q31QK8	Q31QK8_SYNE7 Uncharacterized protein	68	0	4	1	0	0.0588235	0.0147059	0.0735294	=Synechococcus elongatus (strain PCC 7942 / FACHB-805) OX=1140 GN=Synpcc7942_0629 PE=4 SV=1
tr	Q31MF7	Q31MF7_SYNE7 Uncharacterized protein	136	2	3	5	0.0147059	0.0220588	0.0367647	0.0735294	=Synechococcus elongatus (strain PCC 7942 / FACHB-805) OX=1140 GN=Synpcc7942_1732 PE=4 SV=1
sp	Q31M07	PSBU_SYNE7 Photosystem II 12 kDa extrinsic protein	136	5	0	5	0.0367647	0	0.0367647	0.0735294	=Synechococcus elongatus (strain PCC 7942 / FACHB-805) OX=1140 GN=psbU PE=3 SV=1
tr	Q31RZ8	Q31RZ8_SYNE7 Acetolactate synthase	612	19	6	20	0.0310458	0.00980392	0.0326797	0.0735294	=Synechococcus elongatus (strain PCC 7942 / FACHB-805) OX=1140 GN=Synpcc7942_0139 PE=3 SV=1
tr	Q31PZ3	Q31PZ3_SYNE7 Uncharacterized protein	68	0	3	2	0	0.0441176	0.0294118	0.0735294	=Synechococcus elongatus (strain PCC 7942 / FACHB-805) OX=1140 GN=Synpcc7942_0845 PE=4 SV=1
sp	P74893	DNAG_SYNE7 DNA primase	694	21	7	23	0.0302594	0.0100865	0.0331412	0.073487	=Synechococcus elongatus (strain PCC 7942 / FACHB-805) OX=1140 GN=dnaG PE=1 SV=3
tr	Q31MP9	Q31MP9_SYNE7 Uncharacterized protein	177	7	4	2	0.039548	0.0225989	0.0112994	0.0734463	=Synechococcus elongatus (strain PCC 7942 / FACHB-805) OX=1140 GN=Synpcc7942_1640 PE=4 SV=1
sp	Q31KH4	SYK_SYNE7 Lysine--tRNA ligase	504	14	3	20	0.0277778	0.00595238	0.0396825	0.0734127	=Synechococcus elongatus (strain PCC 7942 / FACHB-805) OX=1140 GN=lysS PE=3 SV=1
tr	Q31P39	Q31P39_SYNE7 DUF305 domain-containing protein	218	4	8	4	0.0183486	0.0366972	0.0183486	0.0733945	=Synechococcus elongatus (strain PCC 7942 / FACHB-805) OX=1140 GN=Synpcc7942_1150 PE=4 SV=1
tr	Q935X6	Q935X6_SYNE7 Caffeoyl-CoA O-methyltransferase	218	5	4	7	0.0229358	0.0183486	0.0321101	0.0733945	=Synechococcus elongatus (strain PCC 7942 / FACHB-805) OX=1140 GN=SEB0020 PE=4 SV=1
tr	Q31N29	Q31N29_SYNE7 Group3 RNA polymerase sigma factor SigF	259	7	3	9	0.027027	0.011583	0.034749	0.0733591	=Synechococcus elongatus (strain PCC 7942 / FACHB-805) OX=1140 GN=Synpcc7942_1510 PE=4 SV=1
tr	Q31PC6	Q31PC6_SYNE7 DUF4351 domain-containing protein	82	1	1	4	0.0121951	0.0121951	0.0487805	0.0731707	=Synechococcus elongatus (strain PCC 7942 / FACHB-805) OX=1140 GN=Synpcc7942_1063 PE=4 SV=1
tr	Q31MJ3	Q31MJ3_SYNE7 Uncharacterized protein	246	2	7	9	0.00813008	0.0284553	0.0365854	0.0731707	=Synechococcus elongatus (strain PCC 7942 / FACHB-805) OX=1140 GN=Synpcc7942_1696 PE=3 SV=1
tr	Q31KM6	Q31KM6_SYNE7 Uncharacterized protein	123	4	1	4	0.0325203	0.00813008	0.0325203	0.0731707	=Synechococcus elongatus (strain PCC 7942 / FACHB-805) OX=1140 GN=Synpcc7942_2363 PE=4 SV=1
tr	Q31KT9	Q31KT9_SYNE7 Uncharacterized protein	164	2	4	6	0.0121951	0.0243902	0.0365854	0.0731707	=Synechococcus elongatus (strain PCC 7942 / FACHB-805) OX=1140 GN=Synpcc7942_2300 PE=4 SV=1
tr	Q31JT7	Q31JT7_SYNE7 ANL15.5	41	0	1	2	0	0.0243902	0.0487805	0.0731707	=Synechococcus elongatus (strain PCC 7942 / FACHB-805) OX=1140 GN=Synpcc7942_B2641 PE=4 SV=1
tr	Q31JY7	Q31JY7_SYNE7 Cytochrome c oxidase subunit 2	315	7	6	10	0.0222222	0.0190476	0.031746	0.0730159	=Synechococcus elongatus (strain PCC 7942 / FACHB-805) OX=1140 GN=Synpcc7942_2602 PE=3 SV=1
tr	Q31M14	Q31M14_SYNE7 Uncharacterized protein	466	8	10	16	0.0171674	0.0214592	0.0343348	0.0729614	=Synechococcus elongatus (strain PCC 7942 / FACHB-805) OX=1140 GN=Synpcc7942_1875 PE=3 SV=1
tr	Q31RR5	Q31RR5_SYNE7 Uncharacterized protein	288	8	7	6	0.0277778	0.0243056	0.0208333	0.0729167	=Synechococcus elongatus (strain PCC 7942 / FACHB-805) OX=1140 GN=Synpcc7942_0222 PE=4 SV=1
sp	Q31M81	COAX_SYNE7 Type III pantothenate kinase	247	4	7	7	0.0161943	0.0283401	0.0283401	0.0728745	=Synechococcus elongatus (strain PCC 7942 / FACHB-805) OX=1140 GN=coaX PE=3 SV=1
tr	Q31R06	Q31R06_SYNE7 Protease	371	8	6	13	0.0215633	0.0161725	0.0350404	0.0727763	=Synechococcus elongatus (strain PCC 7942 / FACHB-805) OX=1140 GN=Synpcc7942_0481 PE=4 SV=1
tr	Q31L37	Q31L37_SYNE7 HNH nuclease	165	8	3	1	0.0484848	0.0181818	0.00606061	0.0727273	=Synechococcus elongatus (strain PCC 7942 / FACHB-805) OX=1140 GN=Synpcc7942_2202 PE=4 SV=1
tr	Q31RL2	Q31RL2_SYNE7 Uncharacterized protein	110	4	2	2	0.0363636	0.0181818	0.0181818	0.0727273	=Synechococcus elongatus (strain PCC 7942 / FACHB-805) OX=1140 GN=Synpcc7942_0275 PE=4 SV=1
sp	Q31LZ1	LEUC_SYNE7 3-isopropylmalate dehydratase large subunit	468	10	7	17	0.0213675	0.0149573	0.0363248	0.0726496	=Synechococcus elongatus (strain PCC 7942 / FACHB-805) OX=1140 GN=leuC PE=3 SV=1
tr	Q31S56	Q31S56_SYNE7 RNA-binding S4	69	1	1	3	0.0144928	0.0144928	0.0434783	0.0724638	=Synechococcus elongatus (strain PCC 7942 / FACHB-805) OX=1140 GN=Synpcc7942_0081 PE=4 SV=1
tr	Q31QA5	Q31QA5_SYNE7 Uncharacterized protein	69	4	0	1	0.057971	0	0.0144928	0.0724638	=Synechococcus elongatus (strain PCC 7942 / FACHB-805) OX=1140 GN=Synpcc7942_0732 PE=4 SV=1
tr	Q79PF1	Q79PF1_SYNE7 Ribonuclease VapC	138	2	1	7	0.0144928	0.00724638	0.0507246	0.0724638	=Synechococcus elongatus (strain PCC 7942 / FACHB-805) OX=1140 GN=SEF0014 PE=3 SV=1
sp	Q31Q18	PURQ_SYNE7 Phosphoribosylformylglycinamidine synthase subunit PurQ	221	5	3	8	0.0226244	0.0135747	0.0361991	0.0723982	=Synechococcus elongatus (strain PCC 7942 / FACHB-805) OX=1140 GN=purQ PE=3 SV=1
tr	Q31L60	Q31L60_SYNE7 DAGKc domain-containing protein	304	10	5	7	0.0328947	0.0164474	0.0230263	0.0723684	=Synechococcus elongatus (strain PCC 7942 / FACHB-805) OX=1140 GN=Synpcc7942_2179 PE=4 SV=1
tr	Q8KUX3	Q8KUX3_SYNE7 ANL02	304	9	4	9	0.0296053	0.0131579	0.0296053	0.0723684	=Synechococcus elongatus (strain PCC 7942 / FACHB-805) OX=1140 GN=Synpcc7942_B2656 PE=4 SV=2
tr	Q31PT1	Q31PT1_SYNE7 Uncharacterized protein	235	2	0	15	0.00851064	0	0.0638298	0.0723404	=Synechococcus elongatus (strain PCC 7942 / FACHB-805) OX=1140 GN=Synpcc7942_0908 PE=4 SV=1
sp	P39661	NIR_SYNE7 Ferredoxin--nitrite reductase	512	7	9	21	0.0136719	0.0175781	0.0410156	0.0722656	=Synechococcus elongatus (strain PCC 7942 / FACHB-805) OX=1140 GN=nirA PE=3 SV=1
tr	Q31ML1	Q31ML1_SYNE7 Uncharacterized protein	180	1	2	10	0.00555556	0.0111111	0.0555556	0.0722222	=Synechococcus elongatus (strain PCC 7942 / FACHB-805) OX=1140 GN=Synpcc7942_1678 PE=4 SV=1
tr	Q31SB2	Q31SB2_SYNE7 Uncharacterized protein	568	7	9	25	0.0123239	0.0158451	0.0440141	0.0721831	=Synechococcus elongatus (strain PCC 7942 / FACHB-805) OX=1140 GN=Synpcc7942_0025 PE=4 SV=1
tr	Q31QC3	Q31QC3_SYNE7 Cell wall hydrolase/autolysin	568	12	13	16	0.0211268	0.0228873	0.028169	0.0721831	=Synechococcus elongatus (strain PCC 7942 / FACHB-805) OX=1140 GN=Synpcc7942_0714 PE=4 SV=1
tr	Q31PQ0	Q31PQ0_SYNE7 Adenylyl-sulfate kinase	208	5	2	8	0.0240385	0.00961538	0.0384615	0.0721154	=Synechococcus elongatus (strain PCC 7942 / FACHB-805) OX=1140 GN=cysC PE=3 SV=1
tr	Q31P78	Q31P78_SYNE7 Serine/threonine protein kinase	527	11	9	18	0.0208729	0.0170778	0.0341556	0.0721063	=Synechococcus elongatus (strain PCC 7942 / FACHB-805) OX=1140 GN=Synpcc7942_1111 PE=4 SV=1
sp	P29283	NTCA_SYNE7 Global nitrogen regulator	222	3	0	13	0.0135135	0	0.0585586	0.0720721	=Synechococcus elongatus (strain PCC 7942 / FACHB-805) OX=1140 GN=ntcA PE=1 SV=1
tr	Q31N65	Q31N65_SYNE7 Putative multicomponent Na+:H+ antiporter subunit C	111	3	0	5	0.027027	0	0.045045	0.0720721	=Synechococcus elongatus (strain PCC 7942 / FACHB-805) OX=1140 GN=Synpcc7942_1474 PE=4 SV=1
tr	Q31KB3	Q31KB3_SYNE7 Uncharacterized protein	111	1	4	3	0.00900901	0.036036	0.027027	0.0720721	=Synechococcus elongatus (strain PCC 7942 / FACHB-805) OX=1140 GN=Synpcc7942_2476 PE=4 SV=1
tr	Q31PP8	Q31PP8_SYNE7 ATPase	569	15	5	21	0.026362	0.00878735	0.0369069	0.0720562	=Synechococcus elongatus (strain PCC 7942 / FACHB-805) OX=1140 GN=Synpcc7942_0941 PE=4 SV=1
tr	Q31RA7	Q31RA7_SYNE7 Uncharacterized protein	347	6	4	15	0.0172911	0.0115274	0.0432277	0.0720461	=Synechococcus elongatus (strain PCC 7942 / FACHB-805) OX=1140 GN=Synpcc7942_0380 PE=4 SV=1
tr	Q31PZ4	Q31PZ4_SYNE7 Phosphoesterase PHP-like	236	11	4	2	0.0466102	0.0169492	0.00847458	0.0720339	=Synechococcus elongatus (strain PCC 7942 / FACHB-805) OX=1140 GN=Synpcc7942_0844 PE=4 SV=1
tr	Q31LS0	Q31LS0_SYNE7 Transcriptional regulator AbrB	125	5	0	4	0.04	0	0.032	0.072	=Synechococcus elongatus (strain PCC 7942 / FACHB-805) OX=1140 GN=Synpcc7942_1969 PE=4 SV=1
sp	Q55108	CMPD_SYNE7 Bicarbonate transport ATP-binding protein CmpD	278	9	2	9	0.0323741	0.00719424	0.0323741	0.0719424	=Synechococcus elongatus (strain PCC 7942 / FACHB-805) OX=1140 GN=cmpD PE=1 SV=1
sp	Q54709	OPCA_SYNE7 Putative OxPP cycle protein OpcA	445	12	8	12	0.0269663	0.0179775	0.0269663	0.0719101	=Synechococcus elongatus (strain PCC 7942 / FACHB-805) OX=1140 GN=opcA PE=4 SV=2
sp	Q55032	SRPI_SYNE7 Protein SrpI	306	11	4	7	0.0359477	0.0130719	0.0228758	0.0718954	=Synechococcus elongatus (strain PCC 7942 / FACHB-805) OX=1140 GN=srpI PE=1 SV=1
tr	Q31QD6	Q31QD6_SYNE7 4HBT domain-containing protein	153	5	4	2	0.0326797	0.0261438	0.0130719	0.0718954	=Synechococcus elongatus (strain PCC 7942 / FACHB-805) OX=1140 GN=Synpcc7942_0701 PE=3 SV=1
tr	Q31M24	Q31M24_SYNE7 NAD kinase	306	8	5	9	0.0261438	0.0163399	0.0294118	0.0718954	=Synechococcus elongatus (strain PCC 7942 / FACHB-805) OX=1140 GN=nadK PE=3 SV=1
tr	Q31N88	Q31N88_SYNE7 Uncharacterized protein	153	5	1	5	0.0326797	0.00653595	0.0326797	0.0718954	=Synechococcus elongatus (strain PCC 7942 / FACHB-805) OX=1140 GN=Synpcc7942_1451 PE=4 SV=1
sp	Q8KUV2	XER_SYNE7 Tyrosine recombinase Synpcc7942_B2651	320	7	9	7	0.021875	0.028125	0.021875	0.071875	=Synechococcus elongatus (strain PCC 7942 / FACHB-805) OX=1140 GN=Synpcc7942_B2651 PE=3 SV=2
tr	Q31LI9	Q31LI9_SYNE7 Uncharacterized protein	487	13	6	16	0.026694	0.0123203	0.0328542	0.0718686	=Synechococcus elongatus (strain PCC 7942 / FACHB-805) OX=1140 GN=Synpcc7942_2050 PE=4 SV=1
tr	Q31M92	Q31M92_SYNE7 Tyr recombinase domain-containing protein	167	5	4	3	0.0299401	0.0239521	0.0179641	0.0718563	=Synechococcus elongatus (strain PCC 7942 / FACHB-805) OX=1140 GN=Synpcc7942_1797 PE=4 SV=1
sp	Q31LM9	CY550_SYNE7 Cytochrome c-550	167	5	2	5	0.0299401	0.011976	0.0299401	0.0718563	=Synechococcus elongatus (strain PCC 7942 / FACHB-805) OX=1140 GN=psbV PE=3 SV=2
sp	Q31N17	RPOB_SYNE7 DNA-directed RNA polymerase subunit beta	1100	40	9	30	0.0363636	0.00818182	0.0272727	0.0718182	=Synechococcus elongatus (strain PCC 7942 / FACHB-805) OX=1140 GN=rpoB PE=3 SV=1
tr	Q31QW6	Q31QW6_SYNE7 Uncharacterized protein	195	2	6	6	0.0102564	0.0307692	0.0307692	0.0717949	=Synechococcus elongatus (strain PCC 7942 / FACHB-805) OX=1140 GN=Synpcc7942_0521 PE=4 SV=1
tr	Q8GMR9	Q8GMR9_SYNE7 Esterase	209	3	7	5	0.0143541	0.0334928	0.0239234	0.0717703	=Synechococcus elongatus (strain PCC 7942 / FACHB-805) OX=1140 GN=sel0019 PE=4 SV=1
tr	Q31L44	Q31L44_SYNE7 Putative adenylate/guanylate cyclase	641	10	15	21	0.0156006	0.0234009	0.0327613	0.0717629	=Synechococcus elongatus (strain PCC 7942 / FACHB-805) OX=1140 GN=Synpcc7942_2195 PE=4 SV=1
tr	Q31Q90	Q31Q90_SYNE7 Uncharacterized protein	474	12	7	15	0.0253165	0.0147679	0.0316456	0.07173	=Synechococcus elongatus (strain PCC 7942 / FACHB-805) OX=1140 GN=Synpcc7942_0747 PE=3 SV=1
tr	Q31N45	Q31N45_SYNE7 Uncharacterized protein	237	1	7	9	0.00421941	0.0295359	0.0379747	0.07173	=Synechococcus elongatus (strain PCC 7942 / FACHB-805) OX=1140 GN=Synpcc7942_1494 PE=4 SV=1
sp	Q31K59	RS2_SYNE7 30S ribosomal protein S2	251	11	4	3	0.0438247	0.0159363	0.0119522	0.0717131	=Synechococcus elongatus (strain PCC 7942 / FACHB-805) OX=1140 GN=rpsB PE=3 SV=1
tr	Q31K15	Q31K15_SYNE7 ATPase	251	6	4	8	0.0239044	0.0159363	0.0318725	0.0717131	=Synechococcus elongatus (strain PCC 7942 / FACHB-805) OX=1140 GN=Synpcc7942_2574 PE=4 SV=1
tr	Q31QS1	Q31QS1_SYNE7 HAD-superfamily hydrolase subfamily IIB	251	4	5	9	0.0159363	0.0199203	0.0358566	0.0717131	=Synechococcus elongatus (strain PCC 7942 / FACHB-805) OX=1140 GN=Synpcc7942_0566 PE=4 SV=1
tr	Q31N06	Q31N06_SYNE7 Succinate dehydrogenase subunit B	279	5	5	10	0.0179211	0.0179211	0.0358423	0.0716846	=Synechococcus elongatus (strain PCC 7942 / FACHB-805) OX=1140 GN=Synpcc7942_1533 PE=3 SV=1
tr	Q31NM7	Q31NM7_SYNE7 ATPase	600	13	8	22	0.0216667	0.0133333	0.0366667	0.0716667	=Synechococcus elongatus (strain PCC 7942 / FACHB-805) OX=1140 GN=Synpcc7942_1312 PE=4 SV=1
tr	Q79PF3	Q79PF3_SYNE7 Acyl-CoA dehydrogenase family protein-like	335	3	8	13	0.00895522	0.0238806	0.038806	0.0716418	=Synechococcus elongatus (strain PCC 7942 / FACHB-805) OX=1140 GN=SEF0012 PE=4 SV=1
tr	Q31P76	Q31P76_SYNE7 Uncharacterized protein	363	8	8	10	0.0220386	0.0220386	0.0275482	0.0716253	=Synechococcus elongatus (strain PCC 7942 / FACHB-805) OX=1140 GN=Synpcc7942_1113 PE=3 SV=1
sp	Q31LB7	CARA_SYNE7 Carbamoyl-phosphate synthase small chain	391	10	4	14	0.0255754	0.0102302	0.0358056	0.0716113	=Synechococcus elongatus (strain PCC 7942 / FACHB-805) OX=1140 GN=carA PE=3 SV=1
sp	Q31LW2	DAPF_SYNE7 Diaminopimelate epimerase	280	5	3	12	0.0178571	0.0107143	0.0428571	0.0714286	=Synechococcus elongatus (strain PCC 7942 / FACHB-805) OX=1140 GN=dapF PE=3 SV=1
tr	Q31RT3	Q31RT3_SYNE7 Uncharacterized protein	154	2	5	4	0.012987	0.0324675	0.025974	0.0714286	=Synechococcus elongatus (strain PCC 7942 / FACHB-805) OX=1140 GN=Synpcc7942_0204 PE=4 SV=1
sp	Q31RJ7	PYRD_SYNE7 Dihydroorotate dehydrogenase (quinone)	378	8	5	14	0.021164	0.0132275	0.037037	0.0714286	=Synechococcus elongatus (strain PCC 7942 / FACHB-805) OX=1140 GN=pyrD PE=3 SV=1
tr	Q31S28	Q31S28_SYNE7 DNA-binding ferritin-like protein (Oxidative damage protectant)-like	168	5	2	5	0.0297619	0.0119048	0.0297619	0.0714286	=Synechococcus elongatus (strain PCC 7942 / FACHB-805) OX=1140 GN=Synpcc7942_0109 PE=3 SV=1
sp	Q54775	PYRG_SYNE7 CTP synthase	546	16	5	18	0.029304	0.00915751	0.032967	0.0714286	=Synechococcus elongatus (strain PCC 7942 / FACHB-805) OX=1140 GN=pyrG PE=3 SV=1
tr	Q31S96	Q31S96_SYNE7 Probable transport protein	434	8	6	17	0.0184332	0.0138249	0.0391705	0.0714286	=Synechococcus elongatus (strain PCC 7942 / FACHB-805) OX=1140 GN=Synpcc7942_0041 PE=4 SV=1
tr	Q31R39	Q31R39_SYNE7 Zinc metalloprotease	364	5	3	18	0.0137363	0.00824176	0.0494505	0.0714286	=Synechococcus elongatus (strain PCC 7942 / FACHB-805) OX=1140 GN=Synpcc7942_0448 PE=3 SV=1
tr	Q31RS0	Q31RS0_SYNE7 Phosphatases-like	252	6	3	9	0.0238095	0.0119048	0.0357143	0.0714286	=Synechococcus elongatus (strain PCC 7942 / FACHB-805) OX=1140 GN=Synpcc7942_0217 PE=4 SV=1
tr	Q31KK0	Q31KK0_SYNE7 Heat shock protein DnaJ-like	266	7	5	7	0.0263158	0.018797	0.0263158	0.0714286	=Synechococcus elongatus (strain PCC 7942 / FACHB-805) OX=1140 GN=Synpcc7942_2389 PE=4 SV=1
tr	Q31RP8	Q31RP8_SYNE7 Cytochrome c6	112	3	2	3	0.0267857	0.0178571	0.0267857	0.0714286	=Synechococcus elongatus (strain PCC 7942 / FACHB-805) OX=1140 GN=petJ PE=3 SV=1
tr	Q6VYY4	Q6VYY4_SYNE7 Na+/H+ antiporter	715	18	10	23	0.0251748	0.013986	0.0321678	0.0713287	=Synechococcus elongatus (strain PCC 7942 / FACHB-805) OX=1140 GN=NaH1 PE=4 SV=1
tr	Q31M28	Q31M28_SYNE7 Periplasmic binding protein of ABC transporter for natural amino acids	421	10	6	14	0.023753	0.0142518	0.0332542	0.0712589	=Synechococcus elongatus (strain PCC 7942 / FACHB-805) OX=1140 GN=Synpcc7942_1861 PE=3 SV=1
sp	Q9F1R2	CMPR_SYNE7 HTH-type transcriptional activator CmpR	323	9	1	13	0.0278638	0.00309598	0.0402477	0.0712074	=Synechococcus elongatus (strain PCC 7942 / FACHB-805) OX=1140 GN=cmpR PE=1 SV=1
tr	Q31NP1	Q31NP1_SYNE7 Diguanylate cyclase (GGDEF domain)	576	18	4	19	0.03125	0.00694444	0.0329861	0.0711806	=Synechococcus elongatus (strain PCC 7942 / FACHB-805) OX=1140 GN=Synpcc7942_1298 PE=4 SV=1
tr	Q31NF5	Q31NF5_SYNE7 Uncharacterized protein	281	7	3	10	0.024911	0.0106762	0.0355872	0.0711744	=Synechococcus elongatus (strain PCC 7942 / FACHB-805) OX=1140 GN=Synpcc7942_1384 PE=4 SV=1
sp	P95836	MURC_SYNE7 UDP-N-acetylmuramate--L-alanine ligase	478	13	2	19	0.0271967	0.0041841	0.039749	0.0711297	=Synechococcus elongatus (strain PCC 7942 / FACHB-805) OX=1140 GN=murC PE=3 SV=2
tr	Q31N82	Q31N82_SYNE7 1-acyl-sn-glycerol-3-phosphate acyltransferase	225	5	3	8	0.0222222	0.0133333	0.0355556	0.0711111	=Synechococcus elongatus (strain PCC 7942 / FACHB-805) OX=1140 GN=Synpcc7942_1457 PE=3 SV=1
tr	Q8KPT8	Q8KPT8_SYNE7 Periplasmic sensor signal transduction histidine kinase	436	10	6	15	0.0229358	0.0137615	0.0344037	0.0711009	=Synechococcus elongatus (strain PCC 7942 / FACHB-805) OX=1140 GN=SEC0020 PE=4 SV=1
tr	Q31Q75	Q31Q75_SYNE7 DUF4065 domain-containing protein	183	6	3	4	0.0327869	0.0163934	0.0218579	0.0710383	=Synechococcus elongatus (strain PCC 7942 / FACHB-805) OX=1140 GN=Synpcc7942_0762 PE=4 SV=1
tr	Q31JU8	Q31JU8_SYNE7 Uncharacterized protein	183	5	1	7	0.0273224	0.00546448	0.0382514	0.0710383	=Synechococcus elongatus (strain PCC 7942 / FACHB-805) OX=1140 GN=Synpcc7942_B2632 PE=4 SV=1
tr	Q31RS1	Q31RS1_SYNE7 Putative zinc-binding oxidoreductase	338	7	8	9	0.0207101	0.0236686	0.0266272	0.0710059	=Synechococcus elongatus (strain PCC 7942 / FACHB-805) OX=1140 GN=Synpcc7942_0216 PE=4 SV=1
sp	Q31PQ9	FABZ_SYNE7 3-hydroxyacyl-[acyl-carrier-protein] dehydratase FabZ	155	2	0	9	0.0129032	0	0.0580645	0.0709677	=Synechococcus elongatus (strain PCC 7942 / FACHB-805) OX=1140 GN=fabZ PE=3 SV=1
sp	Q31PL4	RSMH_SYNE7 Ribosomal RNA small subunit methyltransferase H	296	6	4	11	0.0202703	0.0135135	0.0371622	0.0709459	=Synechococcus elongatus (strain PCC 7942 / FACHB-805) OX=1140 GN=rsmH PE=3 SV=1
tr	Q31Q67	Q31Q67_SYNE7 Uncharacterized protein	494	13	6	16	0.0263158	0.0121457	0.0323887	0.0708502	=Synechococcus elongatus (strain PCC 7942 / FACHB-805) OX=1140 GN=Synpcc7942_0770 PE=3 SV=1
tr	Q31Q84	Q31Q84_SYNE7 Phage late control gene D protein GPD	480	15	8	11	0.03125	0.0166667	0.0229167	0.0708333	=Synechococcus elongatus (strain PCC 7942 / FACHB-805) OX=1140 GN=Synpcc7942_0753 PE=4 SV=1
tr	Q31RP2	Q31RP2_SYNE7 Glyceraldehyde-3-phosphate dehydrogenase	353	10	4	11	0.0283286	0.0113314	0.0311615	0.0708215	=Synechococcus elongatus (strain PCC 7942 / FACHB-805) OX=1140 GN=Synpcc7942_0245 PE=3 SV=1
sp	Q8GIS1	ARLY_SYNE7 Argininosuccinate lyase	466	11	4	18	0.0236052	0.00858369	0.0386266	0.0708155	=Synechococcus elongatus (strain PCC 7942 / FACHB-805) OX=1140 GN=argH PE=3 SV=1
tr	Q31QI0	Q31QI0_SYNE7 Uncharacterized protein	113	3	1	4	0.0265487	0.00884956	0.0353982	0.0707965	=Synechococcus elongatus (strain PCC 7942 / FACHB-805) OX=1140 GN=Synpcc7942_0657 PE=4 SV=1
tr	Q8RQ68	Q8RQ68_SYNE7 Histidine kinase	664	15	7	25	0.0225904	0.0105422	0.0376506	0.0707831	=Synechococcus elongatus (strain PCC 7942 / FACHB-805) OX=1140 GN=nblS PE=4 SV=1
tr	Q31R72	Q31R72_SYNE7 Uncharacterized protein	325	2	15	6	0.00615385	0.0461538	0.0184615	0.0707692	=Synechococcus elongatus (strain PCC 7942 / FACHB-805) OX=1140 GN=Synpcc7942_0415 PE=4 SV=1
sp	Q55039	GPH_SYNE7 Phosphoglycolate phosphatase	212	3	5	7	0.0141509	0.0235849	0.0330189	0.0707547	=Synechococcus elongatus (strain PCC 7942 / FACHB-805) OX=1140 GN=cbbZ PE=3 SV=2
sp	P0A3D2	FER1_SYNE7 Ferredoxin-1	99	5	0	2	0.0505051	0	0.020202	0.0707071	=Synechococcus elongatus (strain PCC 7942 / FACHB-805) OX=1140 GN=petF PE=3 SV=2
tr	Q31PU8	Q31PU8_SYNE7 Uncharacterized protein	99	3	1	3	0.030303	0.010101	0.030303	0.0707071	=Synechococcus elongatus (strain PCC 7942 / FACHB-805) OX=1140 GN=Synpcc7942_0891 PE=4 SV=1
tr	Q31RU6	Q31RU6_SYNE7 Serine--glyoxylate transaminase	382	9	5	13	0.0235602	0.013089	0.0340314	0.0706806	=Synechococcus elongatus (strain PCC 7942 / FACHB-805) OX=1140 GN=Synpcc7942_0191 PE=3 SV=1
tr	Q31M35	Q31M35_SYNE7 Precorrin-3 methyltransferase	566	14	10	16	0.024735	0.0176678	0.0282686	0.0706714	=Synechococcus elongatus (strain PCC 7942 / FACHB-805) OX=1140 GN=Synpcc7942_1854 PE=4 SV=1
tr	Q31S37	Q31S37_SYNE7 Uncharacterized protein	184	7	2	4	0.0380435	0.0108696	0.0217391	0.0706522	=Synechococcus elongatus (strain PCC 7942 / FACHB-805) OX=1140 GN=Synpcc7942_0100 PE=4 SV=1
tr	Q31MB3	Q31MB3_SYNE7 Uncharacterized protein	85	2	2	2	0.0235294	0.0235294	0.0235294	0.0705882	=Synechococcus elongatus (strain PCC 7942 / FACHB-805) OX=1140 GN=Synpcc7942_1776 PE=4 SV=1
tr	Q31MH1	Q31MH1_SYNE7 Glycolate oxidase subunit GlcE	425	4	14	12	0.00941176	0.0329412	0.0282353	0.0705882	=Synechococcus elongatus (strain PCC 7942 / FACHB-805) OX=1140 GN=Synpcc7942_1718 PE=4 SV=1
sp	Q31QS4	UVRB_SYNE7 UvrABC system protein B	666	25	3	19	0.0375375	0.0045045	0.0285285	0.0705706	=Synechococcus elongatus (strain PCC 7942 / FACHB-805) OX=1140 GN=uvrB PE=3 SV=1
tr	Q8KUV7	Q8KUV7_SYNE7 ANL18	241	3	2	12	0.0124481	0.00829876	0.0497925	0.0705394	=Synechococcus elongatus (strain PCC 7942 / FACHB-805) OX=1140 GN=Synpcc7942_B2643 PE=4 SV=1
sp	Q31PV3	RS7_SYNE7 30S ribosomal protein S7	156	5	1	5	0.0320513	0.00641026	0.0320513	0.0705128	=Synechococcus elongatus (strain PCC 7942 / FACHB-805) OX=1140 GN=rpsG PE=3 SV=1
tr	Q31N21	Q31N21_SYNE7 DNA helicase	766	17	15	22	0.0221932	0.0195822	0.0287206	0.0704961	=Synechococcus elongatus (strain PCC 7942 / FACHB-805) OX=1140 GN=Synpcc7942_1518 PE=3 SV=1
tr	Q8GAA4	Q8GAA4_SYNE7 Uncharacterized protein	227	2	1	13	0.00881057	0.00440529	0.0572687	0.0704846	=Synechococcus elongatus (strain PCC 7942 / FACHB-805) OX=1140 GN=sek0026 PE=4 SV=1
tr	Q8GIS3	Q8GIS3_SYNE7 Uncharacterized protein	298	6	6	9	0.0201342	0.0201342	0.0302013	0.0704698	=Synechococcus elongatus (strain PCC 7942 / FACHB-805) OX=1140 GN=SEA0049 PE=3 SV=1
sp	Q31NA4	MEND_SYNE7 2-succinyl-5-enolpyruvyl-6-hydroxy-3-cyclohexene-1-carboxylate synthase	582	8	13	20	0.0137457	0.0223368	0.0343643	0.0704467	=Synechococcus elongatus (strain PCC 7942 / FACHB-805) OX=1140 GN=menD PE=3 SV=1
tr	Q31PM1	Q31PM1_SYNE7 Uncharacterized protein	71	3	1	1	0.0422535	0.0140845	0.0140845	0.0704225	=Synechococcus elongatus (strain PCC 7942 / FACHB-805) OX=1140 GN=Synpcc7942_0968 PE=4 SV=1
tr	Q31L77	Q31L77_SYNE7 Uncharacterized protein	71	2	2	1	0.028169	0.028169	0.0140845	0.0704225	=Synechococcus elongatus (strain PCC 7942 / FACHB-805) OX=1140 GN=Synpcc7942_2162 PE=4 SV=1
tr	Q31PS9	Q31PS9_SYNE7 TPR_REGION domain-containing protein	142	2	4	4	0.0140845	0.028169	0.028169	0.0704225	=Synechococcus elongatus (strain PCC 7942 / FACHB-805) OX=1140 GN=Synpcc7942_0910 PE=4 SV=1
sp	Q31P66	RS18_SYNE7 30S ribosomal protein S18	71	2	0	3	0.028169	0	0.0422535	0.0704225	=Synechococcus elongatus (strain PCC 7942 / FACHB-805) OX=1140 GN=rpsR PE=3 SV=1
tr	Q31N25	Q31N25_SYNE7 Pseudouridine synthase	199	7	3	4	0.0351759	0.0150754	0.0201005	0.0703518	=Synechococcus elongatus (strain PCC 7942 / FACHB-805) OX=1140 GN=Synpcc7942_1514 PE=3 SV=1
sp	Q9L4P3	CLPP3_SYNE7 ATP-dependent Clp protease proteolytic subunit 3	199	9	1	4	0.0452261	0.00502513	0.0201005	0.0703518	=Synechococcus elongatus (strain PCC 7942 / FACHB-805) OX=1140 GN=clpP3 PE=3 SV=1
tr	Q31PI0	Q31PI0_SYNE7 Transcriptional regulator, XRE family	199	5	5	4	0.0251256	0.0251256	0.0201005	0.0703518	=Synechococcus elongatus (strain PCC 7942 / FACHB-805) OX=1140 GN=Synpcc7942_1009 PE=4 SV=1
tr	Q31RU3	Q31RU3_SYNE7 DNA polymerase I	953	25	11	31	0.0262329	0.0115425	0.0325289	0.0703043	=Synechococcus elongatus (strain PCC 7942 / FACHB-805) OX=1140 GN=polA PE=3 SV=1
tr	Q31PV9	Q31PV9_SYNE7 Uncharacterized protein	185	4	2	7	0.0216216	0.0108108	0.0378378	0.0702703	=Synechococcus elongatus (strain PCC 7942 / FACHB-805) OX=1140 GN=Synpcc7942_0880 PE=4 SV=1
tr	Q31RM1	Q31RM1_SYNE7 Heat shock protein DnaJ-like	185	6	2	5	0.0324324	0.0108108	0.027027	0.0702703	=Synechococcus elongatus (strain PCC 7942 / FACHB-805) OX=1140 GN=Synpcc7942_0266 PE=4 SV=1
tr	Q31PE9	Q31PE9_SYNE7 Uncharacterized protein	185	4	5	4	0.0216216	0.027027	0.0216216	0.0702703	=Synechococcus elongatus (strain PCC 7942 / FACHB-805) OX=1140 GN=Synpcc7942_1040 PE=4 SV=1
sp	Q31RK5	GLYA_SYNE7 Serine hydroxymethyltransferase	427	10	1	19	0.0234192	0.00234192	0.0444965	0.0702576	=Synechococcus elongatus (strain PCC 7942 / FACHB-805) OX=1140 GN=glyA PE=3 SV=1
tr	Q31M79	Q31M79_SYNE7 Flavoprotein	584	12	11	18	0.0205479	0.0188356	0.0308219	0.0702055	=Synechococcus elongatus (strain PCC 7942 / FACHB-805) OX=1140 GN=Synpcc7942_1810 PE=3 SV=1
tr	Q31K74	Q31K74_SYNE7 DNA helicase	755	11	15	27	0.0145695	0.0198675	0.0357616	0.0701987	=Synechococcus elongatus (strain PCC 7942 / FACHB-805) OX=1140 GN=Synpcc7942_2515 PE=4 SV=1
tr	O68523	O68523_SYNE7 Response regulator NblR	228	8	1	7	0.0350877	0.00438596	0.0307018	0.0701754	=Synechococcus elongatus (strain PCC 7942 / FACHB-805) OX=1140 GN=nblR PE=4 SV=1
tr	Q935X0	Q935X0_SYNE7 Branched-chain amino-acid ABC transport system periplasmic binding protein	399	8	0	20	0.0200501	0	0.0501253	0.0701754	=Synechococcus elongatus (strain PCC 7942 / FACHB-805) OX=1140 GN=SEA0029 PE=4 SV=1
tr	Q79PE9	Q79PE9_SYNE7 Probable molybdopterin-guanine dinucleotide biosynthesis protein A	114	3	1	4	0.0263158	0.00877193	0.0350877	0.0701754	=Synechococcus elongatus (strain PCC 7942 / FACHB-805) OX=1140 GN=SEE0016 PE=4 SV=1
tr	Q31RQ2	Q31RQ2_SYNE7 Cyclic nucleotide-binding domain (CNMP-BD) protein	171	5	0	7	0.0292398	0	0.0409357	0.0701754	=Synechococcus elongatus (strain PCC 7942 / FACHB-805) OX=1140 GN=Synpcc7942_0235 PE=4 SV=1
tr	Q31K38	Q31K38_SYNE7 Carbamoyltransferase	770	11	27	16	0.0142857	0.0350649	0.0207792	0.0701299	=Synechococcus elongatus (strain PCC 7942 / FACHB-805) OX=1140 GN=Synpcc7942_2551 PE=3 SV=1
tr	Q31RD3	Q31RD3_SYNE7 Beta-glucosidase-related glycosidases-like	542	10	11	17	0.0184502	0.0202952	0.0313653	0.0701107	=Synechococcus elongatus (strain PCC 7942 / FACHB-805) OX=1140 GN=Synpcc7942_0354 PE=3 SV=1
tr	Q31N94	Q31N94_SYNE7 CARDB domain-containing protein	371	10	4	12	0.0269542	0.0107817	0.032345	0.0700809	=Synechococcus elongatus (strain PCC 7942 / FACHB-805) OX=1140 GN=Synpcc7942_1445 PE=4 SV=1
tr	Q8KUX4	Q8KUX4_SYNE7 ANL01	999	21	18	31	0.021021	0.018018	0.031031	0.0700701	=Synechococcus elongatus (strain PCC 7942 / FACHB-805) OX=1140 GN=Synpcc7942_B2633 PE=4 SV=2
tr	O33700	O33700_SYNE7 Uncharacterized protein	157	4	2	5	0.0254777	0.0127389	0.0318471	0.0700637	=Synechococcus elongatus (strain PCC 7942 / FACHB-805) OX=1140 GN=Synpcc7942_2578 PE=4 SV=1
tr	Q31RA2	Q31RA2_SYNE7 Geranylgeranyl reductase	457	20	2	10	0.0437637	0.00437637	0.0218818	0.0700219	=Synechococcus elongatus (strain PCC 7942 / FACHB-805) OX=1140 GN=Synpcc7942_0385 PE=3 SV=1
tr	Q31N00	Q31N00_SYNE7 Uncharacterized protein	100	0	2	5	0	0.02	0.05	0.07	=Synechococcus elongatus (strain PCC 7942 / FACHB-805) OX=1140 GN=Synpcc7942_1539 PE=4 SV=1
tr	Q79AV0	Q79AV0_SYNE7 30S ribosomal protein S14	100	3	2	2	0.03	0.02	0.02	0.07	=Synechococcus elongatus (strain PCC 7942 / FACHB-805) OX=1140 GN=sek0024 PE=3 SV=1
tr	Q8KUV9	Q8KUV9_SYNE7 ANL15	143	4	2	4	0.027972	0.013986	0.027972	0.0699301	=Synechococcus elongatus (strain PCC 7942 / FACHB-805) OX=1140 GN=Synpcc7942_B2640 PE=4 SV=1
sp	Q31KT1	GCST_SYNE7 Aminomethyltransferase	372	7	7	12	0.0188172	0.0188172	0.0322581	0.0698925	=Synechococcus elongatus (strain PCC 7942 / FACHB-805) OX=1140 GN=gcvT PE=3 SV=1
tr	Q31LH2	Q31LH2_SYNE7 HI0933-like protein	415	6	8	15	0.0144578	0.0192771	0.0361446	0.0698795	=Synechococcus elongatus (strain PCC 7942 / FACHB-805) OX=1140 GN=Synpcc7942_2067 PE=4 SV=1
tr	Q31N72	Q31N72_SYNE7 Heat shock protein DnaJ-like	229	12	1	3	0.0524017	0.00436681	0.0131004	0.069869	=Synechococcus elongatus (strain PCC 7942 / FACHB-805) OX=1140 GN=Synpcc7942_1467 PE=4 SV=1
tr	Q31MR9	Q31MR9_SYNE7 ATPase	501	8	6	21	0.0159681	0.011976	0.0419162	0.0698603	=Synechococcus elongatus (strain PCC 7942 / FACHB-805) OX=1140 GN=Synpcc7942_1620 PE=4 SV=1
sp	Q31ND6	GLO2_SYNE7 Hydroxyacylglutathione hydrolase	258	6	1	11	0.0232558	0.00387597	0.0426357	0.0697674	=Synechococcus elongatus (strain PCC 7942 / FACHB-805) OX=1140 GN=gloB PE=3 SV=1
tr	Q8KPS6	Q8KPS6_SYNE7 Uncharacterized protein SEE0018	86	3	1	2	0.0348837	0.0116279	0.0232558	0.0697674	=Synechococcus elongatus (strain PCC 7942 / FACHB-805) OX=1140 GN=SEE0018 PE=4 SV=1
tr	Q31N23	Q31N23_SYNE7 Phosphoglycerate mutase	215	1	13	1	0.00465116	0.0604651	0.00465116	0.0697674	=Synechococcus elongatus (strain PCC 7942 / FACHB-805) OX=1140 GN=Synpcc7942_1516 PE=4 SV=1
sp	Q31PW0	RNH2_SYNE7 Ribonuclease HII	215	5	4	6	0.0232558	0.0186047	0.027907	0.0697674	=Synechococcus elongatus (strain PCC 7942 / FACHB-805) OX=1140 GN=rnhB PE=3 SV=1
tr	Q31SB0	Q31SB0_SYNE7 8-amino-7-oxononanoate synthase	388	9	5	13	0.0231959	0.0128866	0.0335052	0.0695876	=Synechococcus elongatus (strain PCC 7942 / FACHB-805) OX=1140 GN=Synpcc7942_0027 PE=4 SV=1
tr	Q31S45	Q31S45_SYNE7 Uncharacterized protein	115	3	1	4	0.026087	0.00869565	0.0347826	0.0695652	=Synechococcus elongatus (strain PCC 7942 / FACHB-805) OX=1140 GN=Synpcc7942_0092 PE=4 SV=1
tr	Q31PQ2	Q31PQ2_SYNE7 Lactamase_B domain-containing protein	230	4	2	10	0.0173913	0.00869565	0.0434783	0.0695652	=Synechococcus elongatus (strain PCC 7942 / FACHB-805) OX=1140 GN=Synpcc7942_0937 PE=4 SV=1
sp	Q31R18	GPMI_SYNE7 2,3-bisphosphoglycerate-independent phosphoglycerate mutase	532	15	5	17	0.0281955	0.0093985	0.0319549	0.0695489	=Synechococcus elongatus (strain PCC 7942 / FACHB-805) OX=1140 GN=gpmI PE=3 SV=1
tr	Q31P68	Q31P68_SYNE7 Serine/threonine protein kinase	719	14	12	24	0.0194715	0.0166898	0.0333797	0.069541	=Synechococcus elongatus (strain PCC 7942 / FACHB-805) OX=1140 GN=Synpcc7942_1121 PE=4 SV=1
tr	Q31SC0	Q31SC0_SYNE7 2-keto-3-deoxy-phosphogluconate aldolase	187	3	4	6	0.0160428	0.0213904	0.0320856	0.0695187	=Synechococcus elongatus (strain PCC 7942 / FACHB-805) OX=1140 GN=Synpcc7942_0017 PE=3 SV=1
tr	Q31RE1	Q31RE1_SYNE7 Purine nucleoside phosphorylase	259	4	5	9	0.015444	0.019305	0.034749	0.0694981	=Synechococcus elongatus (strain PCC 7942 / FACHB-805) OX=1140 GN=Synpcc7942_0346 PE=3 SV=1
tr	Q31NS2	Q31NS2_SYNE7 Uncharacterized protein	259	4	6	8	0.015444	0.023166	0.030888	0.0694981	=Synechococcus elongatus (strain PCC 7942 / FACHB-805) OX=1140 GN=Synpcc7942_1267 PE=4 SV=1
tr	Q31LY1	Q31LY1_SYNE7 Uncharacterized protein	144	0	3	7	0	0.0208333	0.0486111	0.0694444	=Synechococcus elongatus (strain PCC 7942 / FACHB-805) OX=1140 GN=Synpcc7942_1908 PE=4 SV=1
tr	Q31NM2	Q31NM2_SYNE7 ATPase	245	5	6	6	0.0204082	0.0244898	0.0244898	0.0693878	=Synechococcus elongatus (strain PCC 7942 / FACHB-805) OX=1140 GN=Synpcc7942_1317 PE=4 SV=1
tr	Q31NL3	Q31NL3_SYNE7 Transcription-repair-coupling factor	1153	27	17	36	0.0234172	0.0147441	0.0312229	0.0693842	=Synechococcus elongatus (strain PCC 7942 / FACHB-805) OX=1140 GN=mfd PE=3 SV=1
sp	Q55107	CMPC_SYNE7 Bicarbonate transport ATP-binding protein CmpC	663	16	12	18	0.0241327	0.0180995	0.0271493	0.0693816	=Synechococcus elongatus (strain PCC 7942 / FACHB-805) OX=1140 GN=cmpC PE=1 SV=1
tr	Q31P33	Q31P33_SYNE7 PDDEXK_1 domain-containing protein	865	20	25	15	0.0231214	0.0289017	0.017341	0.0693642	=Synechococcus elongatus (strain PCC 7942 / FACHB-805) OX=1140 GN=Synpcc7942_1156 PE=4 SV=1
tr	Q31R07	Q31R07_SYNE7 GAF sensor signal transduction histidine kinase	577	15	9	16	0.0259965	0.0155979	0.0277296	0.0693241	=Synechococcus elongatus (strain PCC 7942 / FACHB-805) OX=1140 GN=Synpcc7942_0480 PE=4 SV=1
tr	Q31K41	Q31K41_SYNE7 3-isopropylmalate dehydratase	202	2	4	8	0.00990099	0.019802	0.039604	0.0693069	=Synechococcus elongatus (strain PCC 7942 / FACHB-805) OX=1140 GN=Synpcc7942_2548 PE=3 SV=1
sp	Q31N52	RS4_SYNE7 30S ribosomal protein S4	202	9	1	4	0.0445545	0.0049505	0.019802	0.0693069	=Synechococcus elongatus (strain PCC 7942 / FACHB-805) OX=1140 GN=rpsD PE=3 SV=1
tr	Q31NI9	Q31NI9_SYNE7 Uncharacterized protein	101	3	3	1	0.029703	0.029703	0.00990099	0.0693069	=Synechococcus elongatus (strain PCC 7942 / FACHB-805) OX=1140 GN=Synpcc7942_1350 PE=4 SV=1
tr	Q31LQ0	Q31LQ0_SYNE7 Cation diffusion facilitator family transporter	303	9	5	7	0.029703	0.0165017	0.0231023	0.0693069	=Synechococcus elongatus (strain PCC 7942 / FACHB-805) OX=1140 GN=Synpcc7942_1989 PE=4 SV=1
tr	Q31PL3	Q31PL3_SYNE7 CBS	909	23	19	21	0.0253025	0.0209021	0.0231023	0.0693069	=Synechococcus elongatus (strain PCC 7942 / FACHB-805) OX=1140 GN=Synpcc7942_0976 PE=3 SV=1
sp	Q31KG6	MNMG_SYNE7 tRNA uridine 5-carboxymethylaminomethyl modification enzyme MnmG	635	20	7	17	0.0314961	0.0110236	0.0267717	0.0692913	=Synechococcus elongatus (strain PCC 7942 / FACHB-805) OX=1140 GN=mnmG PE=3 SV=1
tr	Q8GIR9	Q8GIR9_SYNE7 Serine phosphatase	462	11	4	17	0.0238095	0.00865801	0.0367965	0.0692641	=Synechococcus elongatus (strain PCC 7942 / FACHB-805) OX=1140 GN=SEB0053 PE=4 SV=1
tr	Q31PL7	Q31PL7_SYNE7 YjgF-like protein	130	3	0	6	0.0230769	0	0.0461538	0.0692308	=Synechococcus elongatus (strain PCC 7942 / FACHB-805) OX=1140 GN=Synpcc7942_0972 PE=3 SV=1
tr	Q31Q20	Q31Q20_SYNE7 Putative ferric uptake regulator, FUR family	130	5	0	4	0.0384615	0	0.0307692	0.0692308	=Synechococcus elongatus (strain PCC 7942 / FACHB-805) OX=1140 GN=Synpcc7942_0817 PE=3 SV=1
tr	Q31LE0	Q31LE0_SYNE7 dTDP-4-dehydrorhamnose reductase	289	7	7	6	0.0242215	0.0242215	0.0207612	0.0692042	=Synechococcus elongatus (strain PCC 7942 / FACHB-805) OX=1140 GN=Synpcc7942_2099 PE=3 SV=1
tr	Q31KM8	Q31KM8_SYNE7 Glutamate racemase	289	7	3	10	0.0242215	0.0103806	0.0346021	0.0692042	=Synechococcus elongatus (strain PCC 7942 / FACHB-805) OX=1140 GN=murI PE=3 SV=1
tr	Q31NL9	Q31NL9_SYNE7 CHAD domain-containing protein	318	7	10	5	0.0220126	0.0314465	0.0157233	0.0691824	=Synechococcus elongatus (strain PCC 7942 / FACHB-805) OX=1140 GN=Synpcc7942_1320 PE=4 SV=1
tr	Q31MP6	Q31MP6_SYNE7 Diguanylate cyclase with GAF sensor	506	11	5	19	0.0217391	0.00988142	0.0375494	0.06917	=Synechococcus elongatus (strain PCC 7942 / FACHB-805) OX=1140 GN=Synpcc7942_1643 PE=4 SV=1
tr	Q31KI7	Q31KI7_SYNE7 Uncharacterized protein	376	6	9	11	0.0159574	0.0239362	0.0292553	0.0691489	=Synechococcus elongatus (strain PCC 7942 / FACHB-805) OX=1140 GN=Synpcc7942_2402 PE=4 SV=1
sp	Q31MH4	UPP_SYNE7 Uracil phosphoribosyltransferase	217	5	3	7	0.0230415	0.0138249	0.0322581	0.0691244	=Synechococcus elongatus (strain PCC 7942 / FACHB-805) OX=1140 GN=upp PE=3 SV=1
tr	Q31Q04	Q31Q04_SYNE7 DUF1400 domain-containing protein	217	3	3	9	0.0138249	0.0138249	0.0414747	0.0691244	=Synechococcus elongatus (strain PCC 7942 / FACHB-805) OX=1140 GN=Synpcc7942_0834 PE=4 SV=1
tr	Q31PI2	Q31PI2_SYNE7 Fumarate hydratase class II	463	13	4	15	0.0280778	0.00863931	0.0323974	0.0691145	=Synechococcus elongatus (strain PCC 7942 / FACHB-805) OX=1140 GN=fumC PE=3 SV=1
tr	Q31NS9	Q31NS9_SYNE7 Peptidase_M48 domain-containing protein	275	6	2	11	0.0218182	0.00727273	0.04	0.0690909	=Synechococcus elongatus (strain PCC 7942 / FACHB-805) OX=1140 GN=Synpcc7942_1260 PE=3 SV=1
tr	Q31QH3	Q31QH3_SYNE7 Cyclic nucleotide-binding	449	7	7	17	0.0155902	0.0155902	0.0378619	0.0690423	=Synechococcus elongatus (strain PCC 7942 / FACHB-805) OX=1140 GN=Synpcc7942_0664 PE=3 SV=1
tr	Q8GMS7	Q8GMS7_SYNE7 Uncharacterized protein	145	3	3	4	0.0206897	0.0206897	0.0275862	0.0689655	=Synechococcus elongatus (strain PCC 7942 / FACHB-805) OX=1140 GN=sek0009 PE=4 SV=1
sp	Q59967	SRPH_SYNE7 Serine acetyltransferase, plasmid	319	7	3	12	0.0219436	0.00940439	0.0376176	0.0689655	=Synechococcus elongatus (strain PCC 7942 / FACHB-805) OX=1140 GN=srpH PE=3 SV=1
tr	Q31KR6	Q31KR6_SYNE7 Glutaredoxin	87	2	1	3	0.0229885	0.0114943	0.0344828	0.0689655	=Synechococcus elongatus (strain PCC 7942 / FACHB-805) OX=1140 GN=Synpcc7942_2323 PE=3 SV=1
tr	Q31NP5	Q31NP5_SYNE7 Serine/threonine-protein kinase B	522	17	4	15	0.032567	0.00766284	0.0287356	0.0689655	=Synechococcus elongatus (strain PCC 7942 / FACHB-805) OX=1140 GN=Synpcc7942_1294 PE=3 SV=1
sp	Q31KX6	SYH_SYNE7 Histidine--tRNA ligase	435	13	6	11	0.0298851	0.0137931	0.0252874	0.0689655	=Synechococcus elongatus (strain PCC 7942 / FACHB-805) OX=1140 GN=hisS PE=3 SV=1
tr	Q31P03	Q31P03_SYNE7 Putative riboflavin-specific deaminase	232	3	5	8	0.012931	0.0215517	0.0344828	0.0689655	=Synechococcus elongatus (strain PCC 7942 / FACHB-805) OX=1140 GN=Synpcc7942_1186 PE=4 SV=1
tr	Q31Q42	Q31Q42_SYNE7 Uncharacterized protein	203	2	3	9	0.00985222	0.0147783	0.044335	0.0689655	=Synechococcus elongatus (strain PCC 7942 / FACHB-805) OX=1140 GN=Synpcc7942_0795 PE=4 SV=1
tr	Q31RI5	Q31RI5_SYNE7 Phospholipase D/Transphosphatidylase	479	6	9	18	0.0125261	0.0187891	0.0375783	0.0688935	=Synechococcus elongatus (strain PCC 7942 / FACHB-805) OX=1140 GN=Synpcc7942_0302 PE=4 SV=1
tr	Q31KT5	Q31KT5_SYNE7 NAD kinase	305	7	5	9	0.0229508	0.0163934	0.0295082	0.0688525	=Synechococcus elongatus (strain PCC 7942 / FACHB-805) OX=1140 GN=nadK PE=3 SV=1
sp	Q31S19	GATB_SYNE7 Aspartyl/glutamyl-tRNA(Asn/Gln) amidotransferase subunit B	494	19	4	11	0.0384615	0.00809717	0.0222672	0.0688259	=Synechococcus elongatus (strain PCC 7942 / FACHB-805) OX=1140 GN=gatB PE=3 SV=1
tr	Q31PJ5	Q31PJ5_SYNE7 Uncharacterized protein	189	3	6	4	0.015873	0.031746	0.021164	0.0687831	=Synechococcus elongatus (strain PCC 7942 / FACHB-805) OX=1140 GN=Synpcc7942_0994 PE=4 SV=1
tr	Q31P24	Q31P24_SYNE7 ATP_transf domain-containing protein	131	3	2	4	0.0229008	0.0152672	0.0305344	0.0687023	=Synechococcus elongatus (strain PCC 7942 / FACHB-805) OX=1140 GN=Synpcc7942_1165 PE=4 SV=1
tr	Q31NT5	Q31NT5_SYNE7 Cyclic nucleotide-binding domain (CNMP-BD) protein	131	1	0	8	0.00763359	0	0.0610687	0.0687023	=Synechococcus elongatus (strain PCC 7942 / FACHB-805) OX=1140 GN=Synpcc7942_1254 PE=4 SV=1
tr	Q31LM8	Q31LM8_SYNE7 Ribonuclease Z	393	11	2	14	0.0279898	0.00508906	0.0356234	0.0687023	=Synechococcus elongatus (strain PCC 7942 / FACHB-805) OX=1140 GN=rnz PE=3 SV=1
tr	Q31QD5	Q31QD5_SYNE7 Uncharacterized protein	262	6	6	6	0.0229008	0.0229008	0.0229008	0.0687023	=Synechococcus elongatus (strain PCC 7942 / FACHB-805) OX=1140 GN=Synpcc7942_0702 PE=3 SV=1
tr	Q54731	Q54731_SYNE7 Orf5; Method: conceptual translation supplied by author	233	5	7	4	0.0214592	0.0300429	0.0171674	0.0686695	=Synechococcus elongatus (strain PCC 7942 / FACHB-805) OX=1140 GN=Synpcc7942_0084 PE=4 SV=1
tr	Q31P65	Q31P65_SYNE7 Exoribonuclease II	670	17	13	16	0.0253731	0.019403	0.0238806	0.0686567	=Synechococcus elongatus (strain PCC 7942 / FACHB-805) OX=1140 GN=Synpcc7942_1124 PE=4 SV=1
tr	Q31QF0	Q31QF0_SYNE7 Uncharacterized protein	539	6	19	12	0.0111317	0.0352505	0.0222635	0.0686456	=Synechococcus elongatus (strain PCC 7942 / FACHB-805) OX=1140 GN=Synpcc7942_0687 PE=4 SV=1
tr	Q31NF8	Q31NF8_SYNE7 ATPase	641	22	5	17	0.0343214	0.00780031	0.0265211	0.0686427	=Synechococcus elongatus (strain PCC 7942 / FACHB-805) OX=1140 GN=Synpcc7942_1381 PE=4 SV=1
sp	Q31N99	KHSE_SYNE7 Homoserine kinase	306	5	6	10	0.0163399	0.0196078	0.0326797	0.0686275	=Synechococcus elongatus (strain PCC 7942 / FACHB-805) OX=1140 GN=thrB PE=3 SV=1
sp	Q31RK3	CCMK3_SYNE7 Carboxysome shell protein CcmK3	102	2	0	5	0.0196078	0	0.0490196	0.0686275	=Synechococcus elongatus (strain PCC 7942 / FACHB-805) OX=1140 GN=ccmK3 PE=1 SV=1
tr	Q54771	Q54771_SYNE7 Uncharacterized protein	102	4	1	2	0.0392157	0.00980392	0.0196078	0.0686275	=Synechococcus elongatus (strain PCC 7942 / FACHB-805) OX=1140 GN=Synpcc7942_1949 PE=4 SV=1
tr	Q31RN1	Q31RN1_SYNE7 Peptidase M20D, amidohydrolase	408	10	2	16	0.0245098	0.00490196	0.0392157	0.0686275	=Synechococcus elongatus (strain PCC 7942 / FACHB-805) OX=1140 GN=Synpcc7942_0256 PE=4 SV=1
tr	Q31N44	Q31N44_SYNE7 Uncharacterized protein	175	5	3	4	0.0285714	0.0171429	0.0228571	0.0685714	=Synechococcus elongatus (strain PCC 7942 / FACHB-805) OX=1140 GN=Synpcc7942_1495 PE=4 SV=1
tr	Q31NL5	Q31NL5_SYNE7 DEAD/DEAH box helicase-like	919	15	15	33	0.0163221	0.0163221	0.0359086	0.0685528	=Synechococcus elongatus (strain PCC 7942 / FACHB-805) OX=1140 GN=Synpcc7942_1324 PE=4 SV=1
tr	Q31Q32	Q31Q32_SYNE7 Uncharacterized protein	248	5	5	7	0.0201613	0.0201613	0.0282258	0.0685484	=Synechococcus elongatus (strain PCC 7942 / FACHB-805) OX=1140 GN=Synpcc7942_0805 PE=4 SV=1
tr	Q31S74	Q31S74_SYNE7 Dual specificity protein phosphatase	146	5	3	2	0.0342466	0.0205479	0.0136986	0.0684932	=Synechococcus elongatus (strain PCC 7942 / FACHB-805) OX=1140 GN=Synpcc7942_0063 PE=4 SV=1
tr	Q31NF4	Q31NF4_SYNE7 Uncharacterized protein	73	3	1	1	0.0410959	0.0136986	0.0136986	0.0684932	=Synechococcus elongatus (strain PCC 7942 / FACHB-805) OX=1140 GN=Synpcc7942_1385 PE=4 SV=1
tr	Q31QR9	Q31QR9_SYNE7 Cytosine deaminase	438	7	9	14	0.0159817	0.0205479	0.0319635	0.0684932	=Synechococcus elongatus (strain PCC 7942 / FACHB-805) OX=1140 GN=Synpcc7942_0568 PE=4 SV=1
tr	Q31ML2	Q31ML2_SYNE7 DAO domain-containing protein	365	8	11	6	0.0219178	0.030137	0.0164384	0.0684932	=Synechococcus elongatus (strain PCC 7942 / FACHB-805) OX=1140 GN=Synpcc7942_1677 PE=4 SV=1
tr	Q8VPU8	Q8VPU8_SYNE7 Uncharacterized protein	599	7	22	12	0.0116861	0.0367279	0.0200334	0.0684474	=Synechococcus elongatus (strain PCC 7942 / FACHB-805) OX=1140 GN=Synpcc7942_0610 PE=3 SV=1
tr	Q54755	Q54755_SYNE7 Biotin carboxylase	453	14	1	16	0.0309051	0.00220751	0.0353201	0.0684327	=Synechococcus elongatus (strain PCC 7942 / FACHB-805) OX=1140 GN=accC PE=4 SV=1
tr	Q31MX3	Q31MX3_SYNE7 Polyphosphate kinase	731	16	7	27	0.0218878	0.00957592	0.0369357	0.0683995	=Synechococcus elongatus (strain PCC 7942 / FACHB-805) OX=1140 GN=ppk PE=3 SV=1
tr	Q31QX0	Q31QX0_SYNE7 Exonuclease RecJ	775	16	25	12	0.0206452	0.0322581	0.0154839	0.0683871	=Synechococcus elongatus (strain PCC 7942 / FACHB-805) OX=1140 GN=Synpcc7942_0517 PE=4 SV=1
tr	Q31RV8	Q31RV8_SYNE7 Secretion chaperone CsaA	117	2	0	6	0.017094	0	0.0512821	0.0683761	=Synechococcus elongatus (strain PCC 7942 / FACHB-805) OX=1140 GN=Synpcc7942_0179 PE=4 SV=1
tr	Q31LR4	Q31LR4_SYNE7 LapA_dom domain-containing protein	117	1	2	5	0.00854701	0.017094	0.042735	0.0683761	=Synechococcus elongatus (strain PCC 7942 / FACHB-805) OX=1140 GN=Synpcc7942_1975 PE=4 SV=1
tr	Q31QV5	Q31QV5_SYNE7 DUF5615 domain-containing protein	117	3	0	5	0.025641	0	0.042735	0.0683761	=Synechococcus elongatus (strain PCC 7942 / FACHB-805) OX=1140 GN=Synpcc7942_0532 PE=4 SV=1
tr	Q31PT3	Q31PT3_SYNE7 Uncharacterized protein	161	3	0	8	0.0186335	0	0.0496894	0.068323	=Synechococcus elongatus (strain PCC 7942 / FACHB-805) OX=1140 GN=Synpcc7942_0906 PE=4 SV=1
tr	Q31RG0	Q31RG0_SYNE7 Allophycocyanin alpha chain	161	8	0	3	0.0496894	0	0.0186335	0.068323	=Synechococcus elongatus (strain PCC 7942 / FACHB-805) OX=1140 GN=Synpcc7942_0327 PE=1 SV=1
sp	Q31Q39	RUVC_SYNE7 Crossover junction endodeoxyribonuclease RuvC	161	4	1	6	0.0248447	0.00621118	0.0372671	0.068323	=Synechococcus elongatus (strain PCC 7942 / FACHB-805) OX=1140 GN=ruvC PE=3 SV=1
tr	Q31RY3	Q31RY3_SYNE7 PAP_fibrillin domain-containing protein	205	2	6	6	0.0097561	0.0292683	0.0292683	0.0682927	=Synechococcus elongatus (strain PCC 7942 / FACHB-805) OX=1140 GN=Synpcc7942_0154 PE=4 SV=1
tr	Q31NT2	Q31NT2_SYNE7 Chloride channel-like	615	10	11	21	0.0162602	0.0178862	0.0341463	0.0682927	=Synechococcus elongatus (strain PCC 7942 / FACHB-805) OX=1140 GN=Synpcc7942_1257 PE=4 SV=1
tr	Q8GA98	Q8GA98_SYNE7 (R)-citramalate synthase	542	14	7	16	0.0258303	0.0129151	0.0295203	0.0682657	=Synechococcus elongatus (strain PCC 7942 / FACHB-805) OX=1140 GN=leu1 PE=3 SV=1
sp	Q31R91	PUR9_SYNE7 Bifunctional purine biosynthesis protein PurH	513	9	5	21	0.0175439	0.00974659	0.0409357	0.0682261	=Synechococcus elongatus (strain PCC 7942 / FACHB-805) OX=1140 GN=purH PE=3 SV=1
sp	Q31MQ1	Y1638_SYNE7 UPF0367 protein Synpcc7942_1638	88	3	0	3	0.0340909	0	0.0340909	0.0681818	=Synechococcus elongatus (strain PCC 7942 / FACHB-805) OX=1140 GN=Synpcc7942_1638 PE=3 SV=1
tr	Q31N54	Q31N54_SYNE7 Uncharacterized protein	88	2	1	3	0.0227273	0.0113636	0.0340909	0.0681818	=Synechococcus elongatus (strain PCC 7942 / FACHB-805) OX=1140 GN=Synpcc7942_1485 PE=4 SV=1
sp	Q31P08	NDHK_SYNE7 NAD(P)H-quinone oxidoreductase subunit K	235	8	2	6	0.0340426	0.00851064	0.0255319	0.0680851	=Synechococcus elongatus (strain PCC 7942 / FACHB-805) OX=1140 GN=ndhK PE=3 SV=1
tr	P72557	P72557_SYNE7 ANL19	235	5	3	8	0.0212766	0.012766	0.0340426	0.0680851	=Synechococcus elongatus (strain PCC 7942 / FACHB-805) OX=1140 GN=Synpcc7942_B2644 PE=4 SV=1
tr	Q31MR7	Q31MR7_SYNE7 Probable proteinase	823	18	14	24	0.0218712	0.0170109	0.0291616	0.0680437	=Synechococcus elongatus (strain PCC 7942 / FACHB-805) OX=1140 GN=Synpcc7942_1622 PE=4 SV=1
tr	Q31NG2	Q31NG2_SYNE7 Metal dependent phosphohydrolase	779	20	8	25	0.0256739	0.0102696	0.0320924	0.0680359	=Synechococcus elongatus (strain PCC 7942 / FACHB-805) OX=1140 GN=Synpcc7942_1377 PE=3 SV=1
tr	Q31R04	Q31R04_SYNE7 Uncharacterized protein	147	3	4	3	0.0204082	0.0272109	0.0204082	0.0680272	=Synechococcus elongatus (strain PCC 7942 / FACHB-805) OX=1140 GN=Synpcc7942_0483 PE=4 SV=1
tr	Q31QP4	Q31QP4_SYNE7 Uncharacterized protein	250	2	2	13	0.008	0.008	0.052	0.068	=Synechococcus elongatus (strain PCC 7942 / FACHB-805) OX=1140 GN=Synpcc7942_0593 PE=4 SV=1
tr	Q9R6V3	Q9R6V3_SYNE7 ANL52	353	3	7	14	0.00849858	0.01983	0.0396601	0.0679887	=Synechococcus elongatus (strain PCC 7942 / FACHB-805) OX=1140 GN=srpJ PE=4 SV=1
sp	Q31P93	THIC_SYNE7 Phosphomethylpyrimidine synthase	456	15	5	11	0.0328947	0.0109649	0.0241228	0.0679825	=Synechococcus elongatus (strain PCC 7942 / FACHB-805) OX=1140 GN=thiC PE=3 SV=1
tr	Q31QH0	Q31QH0_SYNE7 Uncharacterized protein	103	2	3	2	0.0194175	0.0291262	0.0194175	0.0679612	=Synechococcus elongatus (strain PCC 7942 / FACHB-805) OX=1140 GN=Synpcc7942_0667 PE=4 SV=1
tr	Q31S32	Q31S32_SYNE7 Glutamine-dependent NAD(+) synthetase	574	14	9	16	0.0243902	0.0156794	0.0278746	0.0679443	=Synechococcus elongatus (strain PCC 7942 / FACHB-805) OX=1140 GN=nadE PE=3 SV=1
tr	Q31K53	Q31K53_SYNE7 Heat shock protein DnaJ-like	177	4	5	3	0.0225989	0.0282486	0.0169492	0.0677966	=Synechococcus elongatus (strain PCC 7942 / FACHB-805) OX=1140 GN=Synpcc7942_2536 PE=4 SV=1
tr	Q31R84	Q31R84_SYNE7 Uncharacterized protein	59	2	0	2	0.0338983	0	0.0338983	0.0677966	=Synechococcus elongatus (strain PCC 7942 / FACHB-805) OX=1140 GN=Synpcc7942_0403 PE=4 SV=1
tr	Q31NI8	Q31NI8_SYNE7 HAD-superfamily hydrolase subfamily IA, variant 3	236	4	2	10	0.0169492	0.00847458	0.0423729	0.0677966	=Synechococcus elongatus (strain PCC 7942 / FACHB-805) OX=1140 GN=Synpcc7942_1351 PE=4 SV=1
tr	Q31R28	Q31R28_SYNE7 S-(hydroxymethyl)glutathione dehydrogenase	369	7	3	15	0.0189702	0.00813008	0.0406504	0.0677507	=Synechococcus elongatus (strain PCC 7942 / FACHB-805) OX=1140 GN=Synpcc7942_0459 PE=3 SV=1
tr	Q31PU9	Q31PU9_SYNE7 Glutamate synthase (Ferredoxin)	1536	37	18	49	0.0240885	0.0117188	0.031901	0.0677083	=Synechococcus elongatus (strain PCC 7942 / FACHB-805) OX=1140 GN=Synpcc7942_0890 PE=3 SV=1
tr	Q31NS5	Q31NS5_SYNE7 Na+/H+ antiporter	547	8	4	25	0.0146252	0.00731261	0.0457038	0.0676417	=Synechococcus elongatus (strain PCC 7942 / FACHB-805) OX=1140 GN=Synpcc7942_1264 PE=4 SV=1
tr	Q31LI4	Q31LI4_SYNE7 2-octaprenyl-3-methyl-6-methoxy-1,4-benzoquinol hydroxylase	414	8	10	10	0.0193237	0.0241546	0.0241546	0.0676329	=Synechococcus elongatus (strain PCC 7942 / FACHB-805) OX=1140 GN=Synpcc7942_2055 PE=3 SV=1
tr	Q31MV0	Q31MV0_SYNE7 Putative modulator of DNA gyrase	429	10	10	9	0.02331	0.02331	0.020979	0.0675991	=Synechococcus elongatus (strain PCC 7942 / FACHB-805) OX=1140 GN=Synpcc7942_1589 PE=3 SV=1
tr	Q31QL4	Q31QL4_SYNE7 Thioredoxin reductase	459	16	3	12	0.0348584	0.00653595	0.0261438	0.0675381	=Synechococcus elongatus (strain PCC 7942 / FACHB-805) OX=1140 GN=Synpcc7942_0623 PE=3 SV=1
tr	Q31L39	Q31L39_SYNE7 Cupin_2 domain-containing protein	163	4	0	7	0.0245399	0	0.0429448	0.0674847	=Synechococcus elongatus (strain PCC 7942 / FACHB-805) OX=1140 GN=Synpcc7942_2200 PE=4 SV=1
tr	Q31KI8	Q31KI8_SYNE7 Heat shock protein Hsp20	163	3	2	6	0.0184049	0.0122699	0.0368098	0.0674847	=Synechococcus elongatus (strain PCC 7942 / FACHB-805) OX=1140 GN=Synpcc7942_2401 PE=3 SV=1
tr	Q31RU9	Q31RU9_SYNE7 Diguanylate cyclase/phosphodiesterase (GGDEF & EAL domains) with PAS/PAC sensor(S)	578	11	11	17	0.0190311	0.0190311	0.0294118	0.067474	=Synechococcus elongatus (strain PCC 7942 / FACHB-805) OX=1140 GN=Synpcc7942_0188 PE=4 SV=1
tr	Q31LC0	Q31LC0_SYNE7 RNA methyltransferase TrmH, group 3	519	15	2	18	0.0289017	0.00385356	0.0346821	0.0674374	=Synechococcus elongatus (strain PCC 7942 / FACHB-805) OX=1140 GN=Synpcc7942_2119 PE=4 SV=1
sp	P12608	IRPA_SYNE7 Iron-regulated protein A	356	5	8	11	0.0140449	0.0224719	0.0308989	0.0674157	=Synechococcus elongatus (strain PCC 7942 / FACHB-805) OX=1140 GN=irpA PE=2 SV=1
sp	Q31Q05	RAF1_SYNE7 RuBisCO accumulation factor 1	356	4	9	11	0.011236	0.0252809	0.0308989	0.0674157	=Synechococcus elongatus (strain PCC 7942 / FACHB-805) OX=1140 GN=raf1 PE=1 SV=1
tr	Q31KV1	Q31KV1_SYNE7 Phosphatase kdsC	178	5	3	4	0.0280899	0.0168539	0.0224719	0.0674157	=Synechococcus elongatus (strain PCC 7942 / FACHB-805) OX=1140 GN=Synpcc7942_2288 PE=3 SV=1
tr	Q31Q19	Q31Q19_SYNE7 Phosphoribosylformylglycinamidine synthase subunit PurS	89	5	0	1	0.0561798	0	0.011236	0.0674157	=Synechococcus elongatus (strain PCC 7942 / FACHB-805) OX=1140 GN=purS PE=3 SV=1
tr	Q31MY6	Q31MY6_SYNE7 Phosphoesterase PHP-like	297	5	9	6	0.016835	0.030303	0.020202	0.0673401	=Synechococcus elongatus (strain PCC 7942 / FACHB-805) OX=1140 GN=Synpcc7942_1553 PE=4 SV=1
tr	Q31N63	Q31N63_SYNE7 Uncharacterized protein	104	4	0	3	0.0384615	0	0.0288462	0.0673077	=Synechococcus elongatus (strain PCC 7942 / FACHB-805) OX=1140 GN=Synpcc7942_1476 PE=4 SV=1
tr	Q31NL0	Q31NL0_SYNE7 TPM_phosphatase domain-containing protein	208	6	4	4	0.0288462	0.0192308	0.0192308	0.0673077	=Synechococcus elongatus (strain PCC 7942 / FACHB-805) OX=1140 GN=Synpcc7942_1329 PE=4 SV=1
sp	P42079	RPOC1_SYNE7 DNA-directed RNA polymerase subunit gamma	624	16	8	18	0.025641	0.0128205	0.0288462	0.0673077	=Synechococcus elongatus (strain PCC 7942 / FACHB-805) OX=1140 GN=rpoC1 PE=3 SV=2
tr	Q31KN3	Q31KN3_SYNE7 Transcriptional regulator, Crp/Fnr family	208	3	4	7	0.0144231	0.0192308	0.0336538	0.0673077	=Synechococcus elongatus (strain PCC 7942 / FACHB-805) OX=1140 GN=Synpcc7942_2356 PE=4 SV=1
tr	Q31L47	Q31L47_SYNE7 Diguanylate cyclase (GGDEF domain)	535	10	13	13	0.0186916	0.0242991	0.0242991	0.0672897	=Synechococcus elongatus (strain PCC 7942 / FACHB-805) OX=1140 GN=Synpcc7942_2192 PE=4 SV=1
tr	Q31RH2	Q31RH2_SYNE7 Adenylosuccinate lyase	431	12	6	11	0.0278422	0.0139211	0.025522	0.0672854	=Synechococcus elongatus (strain PCC 7942 / FACHB-805) OX=1140 GN=Synpcc7942_0315 PE=3 SV=1
tr	Q31NC2	Q31NC2_SYNE7 Uncharacterized protein	327	3	4	15	0.00917431	0.0122324	0.0458716	0.0672783	=Synechococcus elongatus (strain PCC 7942 / FACHB-805) OX=1140 GN=Synpcc7942_1417 PE=4 SV=1
sp	Q31KS7	MURG_SYNE7 UDP-N-acetylglucosamine--N-acetylmuramyl-(pentapeptide) pyrophosphoryl-undecaprenol N-acetylglucosamine transferase	357	6	5	13	0.0168067	0.0140056	0.0364146	0.0672269	=Synechococcus elongatus (strain PCC 7942 / FACHB-805) OX=1140 GN=murG PE=3 SV=1
tr	Q31PV1	Q31PV1_SYNE7 Mannose-1-phosphate guanylyltransferase-like	119	3	3	2	0.0252101	0.0252101	0.0168067	0.0672269	=Synechococcus elongatus (strain PCC 7942 / FACHB-805) OX=1140 GN=Synpcc7942_0888 PE=4 SV=1
tr	Q8VW88	Q8VW88_SYNE7 Fructose-1,6-bisphosphate aldolase	357	12	0	12	0.0336134	0	0.0336134	0.0672269	=Synechococcus elongatus (strain PCC 7942 / FACHB-805) OX=1140 GN=cbbA PE=3 SV=1
tr	Q31K85	Q31K85_SYNE7 Uncharacterized protein	134	2	4	3	0.0149254	0.0298507	0.0223881	0.0671642	=Synechococcus elongatus (strain PCC 7942 / FACHB-805) OX=1140 GN=Synpcc7942_2504 PE=4 SV=1
tr	Q31M57	Q31M57_SYNE7 CAAD domain-containing protein	149	4	2	4	0.0268456	0.0134228	0.0268456	0.0671141	=Synechococcus elongatus (strain PCC 7942 / FACHB-805) OX=1140 GN=Synpcc7942_1832 PE=4 SV=1
tr	Q31LF4	Q31LF4_SYNE7 Probable anion transporting ATPase	358	4	7	13	0.0111732	0.0195531	0.0363128	0.0670391	=Synechococcus elongatus (strain PCC 7942 / FACHB-805) OX=1140 GN=Synpcc7942_2085 PE=3 SV=1
tr	Q31RQ1	Q31RQ1_SYNE7 Cyclic nucleotide-binding domain (CNMP-BD) protein	179	4	3	5	0.0223464	0.0167598	0.027933	0.0670391	=Synechococcus elongatus (strain PCC 7942 / FACHB-805) OX=1140 GN=Synpcc7942_0236 PE=4 SV=1
sp	Q31RL4	COAE_SYNE7 Dephospho-CoA kinase	209	4	4	6	0.0191388	0.0191388	0.0287081	0.0669856	=Synechococcus elongatus (strain PCC 7942 / FACHB-805) OX=1140 GN=coaE PE=3 SV=1
tr	Q31MY0	Q31MY0_SYNE7 Uncharacterized protein	224	6	6	3	0.0267857	0.0267857	0.0133929	0.0669643	=Synechococcus elongatus (strain PCC 7942 / FACHB-805) OX=1140 GN=Synpcc7942_1559 PE=4 SV=1
tr	Q8KUV6	Q8KUV6_SYNE7 ANL23	224	8	4	3	0.0357143	0.0178571	0.0133929	0.0669643	=Synechococcus elongatus (strain PCC 7942 / FACHB-805) OX=1140 GN=Synpcc7942_B2647 PE=4 SV=1
tr	Q31RT9	Q31RT9_SYNE7 Type 2 NADH dehydrogenase	478	12	4	16	0.0251046	0.0083682	0.0334728	0.0669456	=Synechococcus elongatus (strain PCC 7942 / FACHB-805) OX=1140 GN=Synpcc7942_0198 PE=4 SV=1
tr	Q31JX8	Q31JX8_SYNE7 Uncharacterized protein	254	2	5	10	0.00787402	0.019685	0.0393701	0.0669291	=Synechococcus elongatus (strain PCC 7942 / FACHB-805) OX=1140 GN=Synpcc7942_2611 PE=4 SV=1
sp	Q55041	PURL_SYNE7 Phosphoribosylformylglycinamidine synthase subunit PurL	777	19	13	20	0.024453	0.016731	0.02574	0.0669241	=Synechococcus elongatus (strain PCC 7942 / FACHB-805) OX=1140 GN=purL PE=3 SV=3
tr	Q31M46	Q31M46_SYNE7 DUF362 domain-containing protein	269	7	7	4	0.0260223	0.0260223	0.0148699	0.0669145	=Synechococcus elongatus (strain PCC 7942 / FACHB-805) OX=1140 GN=Synpcc7942_1843 PE=4 SV=1
tr	Q31KW9	Q31KW9_SYNE7 Glucanase	344	10	6	7	0.0290698	0.0174419	0.0203488	0.0668605	=Synechococcus elongatus (strain PCC 7942 / FACHB-805) OX=1140 GN=Synpcc7942_2270 PE=3 SV=1
tr	Q31KL6	Q31KL6_SYNE7 Dipeptide epimerase	344	3	11	9	0.00872093	0.0319767	0.0261628	0.0668605	=Synechococcus elongatus (strain PCC 7942 / FACHB-805) OX=1140 GN=Synpcc7942_2373 PE=3 SV=1
tr	Q31PN5	Q31PN5_SYNE7 Glycine cleavage T-protein-like	344	9	6	8	0.0261628	0.0174419	0.0232558	0.0668605	=Synechococcus elongatus (strain PCC 7942 / FACHB-805) OX=1140 GN=Synpcc7942_0954 PE=4 SV=1
tr	Q31KD6	Q31KD6_SYNE7 Type IV pilus assembly protein PilM	359	8	1	15	0.0222841	0.00278552	0.0417827	0.0668524	=Synechococcus elongatus (strain PCC 7942 / FACHB-805) OX=1140 GN=Synpcc7942_2453 PE=4 SV=1
tr	Q31KA6	Q31KA6_SYNE7 Uncharacterized protein	494	14	7	12	0.0283401	0.01417	0.0242915	0.0668016	=Synechococcus elongatus (strain PCC 7942 / FACHB-805) OX=1140 GN=Synpcc7942_2483 PE=4 SV=1
sp	P38045	NRTC_SYNE7 Nitrate import ATP-binding protein NrtC	659	15	7	22	0.0227618	0.0106222	0.0333839	0.0667678	=Synechococcus elongatus (strain PCC 7942 / FACHB-805) OX=1140 GN=nrtC PE=1 SV=1
tr	Q31L34	Q31L34_SYNE7 30S ribosomal protein S9	135	6	1	2	0.0444444	0.00740741	0.0148148	0.0666667	=Synechococcus elongatus (strain PCC 7942 / FACHB-805) OX=1140 GN=rpsI PE=3 SV=1
sp	Q31LI2	PLSY_SYNE7 Glycerol-3-phosphate acyltransferase	210	4	3	7	0.0190476	0.0142857	0.0333333	0.0666667	=Synechococcus elongatus (strain PCC 7942 / FACHB-805) OX=1140 GN=plsY PE=3 SV=1
tr	Q31LP1	Q31LP1_SYNE7 GAF	195	5	1	7	0.025641	0.00512821	0.0358974	0.0666667	=Synechococcus elongatus (strain PCC 7942 / FACHB-805) OX=1140 GN=Synpcc7942_1998 PE=4 SV=1
sp	P74764	SYFB_SYNE7 Phenylalanine--tRNA ligase beta subunit	810	18	13	23	0.0222222	0.0160494	0.0283951	0.0666667	=Synechococcus elongatus (strain PCC 7942 / FACHB-805) OX=1140 GN=pheT PE=3 SV=2
tr	Q31KB9	Q31KB9_SYNE7 Uncharacterized protein	255	3	5	9	0.0117647	0.0196078	0.0352941	0.0666667	=Synechococcus elongatus (strain PCC 7942 / FACHB-805) OX=1140 GN=Synpcc7942_2470 PE=4 SV=1
tr	Q31R13	Q31R13_SYNE7 Uncharacterized protein	45	1	1	1	0.0222222	0.0222222	0.0222222	0.0666667	=Synechococcus elongatus (strain PCC 7942 / FACHB-805) OX=1140 GN=Synpcc7942_0474 PE=4 SV=1
tr	Q31MT5	Q31MT5_SYNE7 Uncharacterized protein	450	13	4	13	0.0288889	0.00888889	0.0288889	0.0666667	=Synechococcus elongatus (strain PCC 7942 / FACHB-805) OX=1140 GN=Synpcc7942_1604 PE=4 SV=1
tr	Q31PL6	Q31PL6_SYNE7 UDP-glucose 6-dehydrogenase	390	9	3	14	0.0230769	0.00769231	0.0358974	0.0666667	=Synechococcus elongatus (strain PCC 7942 / FACHB-805) OX=1140 GN=Synpcc7942_0973 PE=3 SV=1
tr	Q31PJ9	Q31PJ9_SYNE7 Adenosylcobinamide kinase	180	3	6	3	0.0166667	0.0333333	0.0166667	0.0666667	=Synechococcus elongatus (strain PCC 7942 / FACHB-805) OX=1140 GN=Synpcc7942_0990 PE=3 SV=1
sp	Q31QY1	PYRH_SYNE7 Uridylate kinase	240	7	0	9	0.0291667	0	0.0375	0.0666667	=Synechococcus elongatus (strain PCC 7942 / FACHB-805) OX=1140 GN=pyrH PE=3 SV=2
tr	Q31PE8	Q31PE8_SYNE7 Uncharacterized protein	90	0	2	4	0	0.0222222	0.0444444	0.0666667	=Synechococcus elongatus (strain PCC 7942 / FACHB-805) OX=1140 GN=Synpcc7942_1041 PE=4 SV=1
sp	Q31K48	RL19_SYNE7 50S ribosomal protein L19	120	5	0	3	0.0416667	0	0.025	0.0666667	=Synechococcus elongatus (strain PCC 7942 / FACHB-805) OX=1140 GN=rplS PE=3 SV=2
tr	Q31LC7	Q31LC7_SYNE7 Uncharacterized protein	180	1	7	4	0.00555556	0.0388889	0.0222222	0.0666667	=Synechococcus elongatus (strain PCC 7942 / FACHB-805) OX=1140 GN=Synpcc7942_2112 PE=4 SV=1
tr	Q31LX3	Q31LX3_SYNE7 Signal peptide peptidase A. Serine peptidase. MEROPS family S49	270	6	4	8	0.0222222	0.0148148	0.0296296	0.0666667	=Synechococcus elongatus (strain PCC 7942 / FACHB-805) OX=1140 GN=Synpcc7942_1916 PE=3 SV=1
tr	Q31QJ0	Q31QJ0_SYNE7 YkuD domain-containing protein	180	2	6	4	0.0111111	0.0333333	0.0222222	0.0666667	=Synechococcus elongatus (strain PCC 7942 / FACHB-805) OX=1140 GN=Synpcc7942_0647 PE=4 SV=1
tr	Q31KT8	Q31KT8_SYNE7 Uncharacterized protein	90	1	0	5	0.0111111	0	0.0555556	0.0666667	=Synechococcus elongatus (strain PCC 7942 / FACHB-805) OX=1140 GN=Synpcc7942_2301 PE=4 SV=1
tr	Q31PP7	Q31PP7_SYNE7 ATP-dependent zinc metalloprotease FtsH	630	7	6	29	0.0111111	0.00952381	0.0460317	0.0666667	=Synechococcus elongatus (strain PCC 7942 / FACHB-805) OX=1140 GN=ftsH PE=3 SV=1
tr	Q31S83	Q31S83_SYNE7 Rhamnosyl O-methyltransferase	255	5	3	9	0.0196078	0.0117647	0.0352941	0.0666667	=Synechococcus elongatus (strain PCC 7942 / FACHB-805) OX=1140 GN=Synpcc7942_0054 PE=3 SV=1
tr	Q31PT4	Q31PT4_SYNE7 Uncharacterized protein	180	5	0	7	0.0277778	0	0.0388889	0.0666667	=Synechococcus elongatus (strain PCC 7942 / FACHB-805) OX=1140 GN=Synpcc7942_0905 PE=4 SV=1
tr	Q31PU4	Q31PU4_SYNE7 Pyr_redox_dim domain-containing protein	390	5	16	5	0.0128205	0.0410256	0.0128205	0.0666667	=Synechococcus elongatus (strain PCC 7942 / FACHB-805) OX=1140 GN=Synpcc7942_0895 PE=4 SV=1
tr	Q31PR7	Q31PR7_SYNE7 Glutamyl-Q tRNA(Asp) synthetase	300	8	5	7	0.0266667	0.0166667	0.0233333	0.0666667	=Synechococcus elongatus (strain PCC 7942 / FACHB-805) OX=1140 GN=gluQ PE=3 SV=1
tr	Q31RK9	Q31RK9_SYNE7 NADH:ubiquinone oxidoreductase 24 kD subunit-like	165	6	3	2	0.0363636	0.0181818	0.0121212	0.0666667	=Synechococcus elongatus (strain PCC 7942 / FACHB-805) OX=1140 GN=Synpcc7942_0278 PE=3 SV=1
tr	Q31RE9	Q31RE9_SYNE7 Ferredoxin (2Fe-2S)	105	5	0	2	0.047619	0	0.0190476	0.0666667	=Synechococcus elongatus (strain PCC 7942 / FACHB-805) OX=1140 GN=Synpcc7942_0338 PE=3 SV=1
tr	Q31PY3	Q31PY3_SYNE7 Response regulator receiver domain protein (CheY-like)	120	3	1	4	0.025	0.00833333	0.0333333	0.0666667	=Synechococcus elongatus (strain PCC 7942 / FACHB-805) OX=1140 GN=Synpcc7942_0856 PE=4 SV=1
tr	Q6BBK3	Q6BBK3_SYNE7 CP12	75	2	1	2	0.0266667	0.0133333	0.0266667	0.0666667	=Synechococcus elongatus (strain PCC 7942 / FACHB-805) OX=1140 GN=cp12 PE=1 SV=1
tr	Q31R96	Q31R96_SYNE7 DUF1400 domain-containing protein	526	8	5	22	0.0152091	0.0095057	0.0418251	0.0665399	=Synechococcus elongatus (strain PCC 7942 / FACHB-805) OX=1140 GN=Synpcc7942_0391 PE=4 SV=1
sp	Q31QP9	PURT_SYNE7 Formate-dependent phosphoribosylglycinamide formyltransferase	391	7	4	15	0.0179028	0.0102302	0.0383632	0.0664962	=Synechococcus elongatus (strain PCC 7942 / FACHB-805) OX=1140 GN=purT PE=3 SV=1
sp	Q59988	KPRS_SYNE7 Ribose-phosphate pyrophosphokinase	331	10	2	10	0.0302115	0.0060423	0.0302115	0.0664653	=Synechococcus elongatus (strain PCC 7942 / FACHB-805) OX=1140 GN=prs PE=3 SV=1
tr	Q31QH4	Q31QH4_SYNE7 Putative adenylate/guanylate cyclase	632	12	15	15	0.0189873	0.0237342	0.0237342	0.0664557	=Synechococcus elongatus (strain PCC 7942 / FACHB-805) OX=1140 GN=Synpcc7942_0663 PE=4 SV=1
tr	Q31RE2	Q31RE2_SYNE7 Biotin--acetyl-CoA-carboxylase ligase	256	4	12	1	0.015625	0.046875	0.00390625	0.0664062	=Synechococcus elongatus (strain PCC 7942 / FACHB-805) OX=1140 GN=Synpcc7942_0345 PE=4 SV=1
tr	Q31KC0	Q31KC0_SYNE7 Uncharacterized protein	256	3	6	8	0.0117188	0.0234375	0.03125	0.0664062	=Synechococcus elongatus (strain PCC 7942 / FACHB-805) OX=1140 GN=Synpcc7942_2469 PE=4 SV=1
tr	Q31M16	Q31M16_SYNE7 Two component transcriptional regulator, winged helix family	226	7	2	6	0.0309735	0.00884956	0.0265487	0.0663717	=Synechococcus elongatus (strain PCC 7942 / FACHB-805) OX=1140 GN=Synpcc7942_1873 PE=4 SV=1
tr	Q31K87	Q31K87_SYNE7 Uncharacterized protein	437	4	6	19	0.00915332	0.01373	0.0434783	0.0663616	=Synechococcus elongatus (strain PCC 7942 / FACHB-805) OX=1140 GN=Synpcc7942_2502 PE=3 SV=1
tr	Q31KQ9	Q31KQ9_SYNE7 C-terminal processing peptidase-2. Serine peptidase. MEROPS family S41A	407	7	5	15	0.017199	0.012285	0.036855	0.0663391	=Synechococcus elongatus (strain PCC 7942 / FACHB-805) OX=1140 GN=Synpcc7942_2330 PE=3 SV=1
tr	Q31QL6	Q31QL6_SYNE7 Uncharacterized protein	392	6	13	7	0.0153061	0.0331633	0.0178571	0.0663265	=Synechococcus elongatus (strain PCC 7942 / FACHB-805) OX=1140 GN=Synpcc7942_0621 PE=4 SV=1
tr	Q31NG5	Q31NG5_SYNE7 Ribosomal large subunit pseudouridine synthase D	543	11	13	12	0.0202578	0.0239411	0.0220994	0.0662983	=Synechococcus elongatus (strain PCC 7942 / FACHB-805) OX=1140 GN=Synpcc7942_1374 PE=4 SV=1
tr	Q31PS1	Q31PS1_SYNE7 Long-chain-fatty-acid CoA ligase	649	17	8	18	0.0261941	0.0123267	0.027735	0.0662558	=Synechococcus elongatus (strain PCC 7942 / FACHB-805) OX=1140 GN=Synpcc7942_0918 PE=4 SV=1
sp	Q31L33	RL13_SYNE7 50S ribosomal protein L13	151	5	1	4	0.0331126	0.00662252	0.0264901	0.0662252	=Synechococcus elongatus (strain PCC 7942 / FACHB-805) OX=1140 GN=rplM PE=3 SV=1
sp	Q31R08	LEPA_SYNE7 Elongation factor 4	604	25	0	15	0.0413907	0	0.0248344	0.0662252	=Synechococcus elongatus (strain PCC 7942 / FACHB-805) OX=1140 GN=lepA PE=3 SV=1
tr	Q31NI3	Q31NI3_SYNE7 Response regulator receiver domain protein (CheY-like)	151	4	1	5	0.0264901	0.00662252	0.0331126	0.0662252	=Synechococcus elongatus (strain PCC 7942 / FACHB-805) OX=1140 GN=Synpcc7942_1356 PE=4 SV=1
sp	P50026	DNAJ_SYNE7 Chaperone protein DnaJ	287	10	1	8	0.0348432	0.00348432	0.0278746	0.0662021	=Synechococcus elongatus (strain PCC 7942 / FACHB-805) OX=1140 GN=dnaJ PE=3 SV=2
tr	Q31R11	Q31R11_SYNE7 ClpS domain-containing protein	136	4	2	3	0.0294118	0.0147059	0.0220588	0.0661765	=Synechococcus elongatus (strain PCC 7942 / FACHB-805) OX=1140 GN=Synpcc7942_0476 PE=4 SV=1
tr	Q31LG0	Q31LG0_SYNE7 Acetate kinase	393	7	8	11	0.0178117	0.0203562	0.0279898	0.0661578	=Synechococcus elongatus (strain PCC 7942 / FACHB-805) OX=1140 GN=ackA PE=3 SV=1
sp	P39663	SPHR_SYNE7 Alkaline phosphatase synthesis transcriptional regulatory protein SphR	257	5	3	9	0.0194553	0.0116732	0.0350195	0.0661479	=Synechococcus elongatus (strain PCC 7942 / FACHB-805) OX=1140 GN=sphR PE=1 SV=1
tr	Q31RA1	Q31RA1_SYNE7 Putative gluconeogenesis factor	469	12	7	12	0.0255864	0.0149254	0.0255864	0.0660981	=Synechococcus elongatus (strain PCC 7942 / FACHB-805) OX=1140 GN=Synpcc7942_0386 PE=3 SV=1
tr	Q9WWL7	Q9WWL7_SYNE7 Glyceraldehyde-3-phosphate dehydrogenase	333	8	6	8	0.024024	0.018018	0.024024	0.0660661	=Synechococcus elongatus (strain PCC 7942 / FACHB-805) OX=1140 GN=gap3 PE=3 SV=1
tr	Q31K42	Q31K42_SYNE7 Uncharacterized protein	106	2	1	4	0.0188679	0.00943396	0.0377358	0.0660377	=Synechococcus elongatus (strain PCC 7942 / FACHB-805) OX=1140 GN=Synpcc7942_2547 PE=4 SV=1
tr	Q8GIT1	Q8GIT1_SYNE7 Uncharacterized protein	197	3	1	9	0.0152284	0.00507614	0.0456853	0.0659898	=Synechococcus elongatus (strain PCC 7942 / FACHB-805) OX=1140 GN=SEA0041 PE=4 SV=1
sp	P54415	CLPP1_SYNE7 ATP-dependent Clp protease proteolytic subunit 1	197	6	0	7	0.0304569	0	0.035533	0.0659898	=Synechococcus elongatus (strain PCC 7942 / FACHB-805) OX=1140 GN=clpP1 PE=3 SV=1
tr	Q31SB9	Q31SB9_SYNE7 Glycine--tRNA ligase beta subunit	728	13	7	28	0.0178571	0.00961538	0.0384615	0.0659341	=Synechococcus elongatus (strain PCC 7942 / FACHB-805) OX=1140 GN=glyS PE=3 SV=1
tr	Q8KPS3	Q8KPS3_SYNE7 Uncharacterized protein SEF0021	91	4	0	2	0.043956	0	0.021978	0.0659341	=Synechococcus elongatus (strain PCC 7942 / FACHB-805) OX=1140 GN=SEF0021 PE=4 SV=1
tr	Q31S11	Q31S11_SYNE7 Enoyl-[acyl-carrier-protein] reductase [NADH]	258	8	2	7	0.0310078	0.00775194	0.0271318	0.0658915	=Synechococcus elongatus (strain PCC 7942 / FACHB-805) OX=1140 GN=Synpcc7942_0126 PE=3 SV=1
tr	Q31Q89	Q31Q89_SYNE7 Phage major tail tube protein	167	4	2	5	0.0239521	0.011976	0.0299401	0.0658683	=Synechococcus elongatus (strain PCC 7942 / FACHB-805) OX=1140 GN=Synpcc7942_0748 PE=4 SV=1
tr	Q31NH8	Q31NH8_SYNE7 Uncharacterized protein	167	2	2	7	0.011976	0.011976	0.0419162	0.0658683	=Synechococcus elongatus (strain PCC 7942 / FACHB-805) OX=1140 GN=Synpcc7942_1361 PE=4 SV=1
tr	Q31KM2	Q31KM2_SYNE7 Uncharacterized protein	167	2	6	3	0.011976	0.0359281	0.0179641	0.0658683	=Synechococcus elongatus (strain PCC 7942 / FACHB-805) OX=1140 GN=Synpcc7942_2367 PE=4 SV=1
tr	Q31QI4	Q31QI4_SYNE7 Peptidyl-prolyl cis-trans isomerase	243	8	1	7	0.0329218	0.00411523	0.0288066	0.0658436	=Synechococcus elongatus (strain PCC 7942 / FACHB-805) OX=1140 GN=Synpcc7942_0653 PE=3 SV=1
tr	Q31RY2	Q31RY2_SYNE7 Uncharacterized protein	76	0	3	2	0	0.0394737	0.0263158	0.0657895	=Synechococcus elongatus (strain PCC 7942 / FACHB-805) OX=1140 GN=Synpcc7942_0155 PE=4 SV=1
sp	P38046	NRTD_SYNE7 Nitrate import ATP-binding protein NrtD	274	5	2	11	0.0182482	0.00729927	0.040146	0.0656934	=Synechococcus elongatus (strain PCC 7942 / FACHB-805) OX=1140 GN=nrtD PE=1 SV=1
sp	Q31N84	FABH_SYNE7 3-oxoacyl-[acyl-carrier-protein] synthase 3	335	5	6	11	0.0149254	0.0179104	0.0328358	0.0656716	=Synechococcus elongatus (strain PCC 7942 / FACHB-805) OX=1140 GN=fabH PE=3 SV=1
tr	Q31LY0	Q31LY0_SYNE7 Uncharacterized protein	198	1	7	5	0.00505051	0.0353535	0.0252525	0.0656566	=Synechococcus elongatus (strain PCC 7942 / FACHB-805) OX=1140 GN=Synpcc7942_1909 PE=4 SV=1
tr	Q31QZ9	Q31QZ9_SYNE7 Dihydroorotase, multifunctional complex type	442	8	10	11	0.0180995	0.0226244	0.0248869	0.0656109	=Synechococcus elongatus (strain PCC 7942 / FACHB-805) OX=1140 GN=Synpcc7942_0488 PE=3 SV=1
tr	Q31PK8	Q31PK8_SYNE7 DUF87 domain-containing protein	564	15	4	18	0.0265957	0.0070922	0.0319149	0.0656028	=Synechococcus elongatus (strain PCC 7942 / FACHB-805) OX=1140 GN=Synpcc7942_0981 PE=4 SV=1
tr	Q31NQ2	Q31NQ2_SYNE7 VCBS	610	7	0	33	0.0114754	0	0.0540984	0.0655738	=Synechococcus elongatus (strain PCC 7942 / FACHB-805) OX=1140 GN=Synpcc7942_1287 PE=4 SV=1
tr	Q31Q46	Q31Q46_SYNE7 PolyA polymerase	412	4	11	12	0.00970874	0.026699	0.0291262	0.065534	=Synechococcus elongatus (strain PCC 7942 / FACHB-805) OX=1140 GN=Synpcc7942_0791 PE=3 SV=1
tr	Q31QV3	Q31QV3_SYNE7 Glutamine--fructose-6-phosphate aminotransferase [isomerizing]	641	19	6	17	0.0296412	0.00936037	0.0265211	0.0655226	=Synechococcus elongatus (strain PCC 7942 / FACHB-805) OX=1140 GN=glmS PE=3 SV=1
tr	Q8KUU5	Q8KUU5_SYNE7 Cysteine desulfurase	626	12	6	23	0.0191693	0.00958466	0.0367412	0.0654952	=Synechococcus elongatus (strain PCC 7942 / FACHB-805) OX=1140 GN=Synpcc7942_B2661 PE=3 SV=2
tr	Q31KU2	Q31KU2_SYNE7 Transaldolase	397	8	3	15	0.0201511	0.00755668	0.0377834	0.0654912	=Synechococcus elongatus (strain PCC 7942 / FACHB-805) OX=1140 GN=tal PE=3 SV=1
tr	Q31MS0	Q31MS0_SYNE7 Metal-binding possibly nucleic acid-binding protein-like	168	2	5	4	0.0119048	0.0297619	0.0238095	0.0654762	=Synechococcus elongatus (strain PCC 7942 / FACHB-805) OX=1140 GN=Synpcc7942_1619 PE=4 SV=1
tr	Q31M08	Q31M08_SYNE7 L-aspartate oxidase	550	11	13	12	0.02	0.0236364	0.0218182	0.0654545	=Synechococcus elongatus (strain PCC 7942 / FACHB-805) OX=1140 GN=Synpcc7942_1881 PE=3 SV=1
tr	Q31NF2	Q31NF2_SYNE7 Asparagine synthetase domain-containing protein	275	7	4	7	0.0254545	0.0145455	0.0254545	0.0654545	=Synechococcus elongatus (strain PCC 7942 / FACHB-805) OX=1140 GN=Synpcc7942_1387 PE=4 SV=1
tr	Q31KS9	Q31KS9_SYNE7 Uncharacterized protein	489	6	7	19	0.0122699	0.0143149	0.0388548	0.0654397	=Synechococcus elongatus (strain PCC 7942 / FACHB-805) OX=1140 GN=Synpcc7942_2310 PE=3 SV=1
tr	Q31MF6	Q31MF6_SYNE7 Transcriptional regulator	214	4	2	8	0.0186916	0.00934579	0.0373832	0.0654206	=Synechococcus elongatus (strain PCC 7942 / FACHB-805) OX=1140 GN=Synpcc7942_1733 PE=4 SV=1
sp	P12243	THIO1_SYNE7 Thioredoxin 1	107	2	2	3	0.0186916	0.0186916	0.0280374	0.0654206	=Synechococcus elongatus (strain PCC 7942 / FACHB-805) OX=1140 GN=trxA PE=3 SV=2
tr	Q8GMR4	Q8GMR4_SYNE7 Uncharacterized protein	413	9	2	16	0.0217918	0.00484262	0.0387409	0.0653753	=Synechococcus elongatus (strain PCC 7942 / FACHB-805) OX=1140 GN=sek0027 PE=4 SV=1
tr	Q31Q86	Q31Q86_SYNE7 Uncharacterized protein	306	7	3	10	0.0228758	0.00980392	0.0326797	0.0653595	=Synechococcus elongatus (strain PCC 7942 / FACHB-805) OX=1140 GN=Synpcc7942_0751 PE=4 SV=1
tr	Q31RY6	Q31RY6_SYNE7 Response regulator receiver modulated diguanylate cyclase	796	16	16	20	0.0201005	0.0201005	0.0251256	0.0653266	=Synechococcus elongatus (strain PCC 7942 / FACHB-805) OX=1140 GN=Synpcc7942_0151 PE=4 SV=1
tr	Q31RC7	Q31RC7_SYNE7 Uncharacterized protein	398	5	4	17	0.0125628	0.0100503	0.0427136	0.0653266	=Synechococcus elongatus (strain PCC 7942 / FACHB-805) OX=1140 GN=Synpcc7942_0360 PE=4 SV=1
sp	Q31LU4	UVRC_SYNE7 UvrABC system protein C	643	18	3	21	0.0279938	0.00466563	0.0326594	0.0653188	=Synechococcus elongatus (strain PCC 7942 / FACHB-805) OX=1140 GN=uvrC PE=3 SV=1
tr	Q31NQ8	Q31NQ8_SYNE7 Uncharacterized protein	230	4	2	9	0.0173913	0.00869565	0.0391304	0.0652174	=Synechococcus elongatus (strain PCC 7942 / FACHB-805) OX=1140 GN=Synpcc7942_1281 PE=4 SV=1
tr	Q8GIT0	Q8GIT0_SYNE7 Uncharacterized protein	230	8	3	4	0.0347826	0.0130435	0.0173913	0.0652174	=Synechococcus elongatus (strain PCC 7942 / FACHB-805) OX=1140 GN=SEA0042 PE=4 SV=1
tr	Q31N33	Q31N33_SYNE7 TerB domain-containing protein	138	3	2	4	0.0217391	0.0144928	0.0289855	0.0652174	=Synechococcus elongatus (strain PCC 7942 / FACHB-805) OX=1140 GN=Synpcc7942_1506 PE=4 SV=1
tr	Q31LB9	Q31LB9_SYNE7 Mini-ribonuclease 3	138	6	0	3	0.0434783	0	0.0217391	0.0652174	=Synechococcus elongatus (strain PCC 7942 / FACHB-805) OX=1140 GN=mrnC PE=3 SV=1
tr	Q31PQ5	Q31PQ5_SYNE7 Uncharacterized protein	353	6	9	8	0.0169972	0.0254958	0.0226629	0.0651558	=Synechococcus elongatus (strain PCC 7942 / FACHB-805) OX=1140 GN=Synpcc7942_0934 PE=4 SV=1
tr	Q31K00	Q31K00_SYNE7 Probable 2-phosphosulfolactate phosphatase	261	5	4	8	0.0191571	0.0153257	0.0306513	0.0651341	=Synechococcus elongatus (strain PCC 7942 / FACHB-805) OX=1140 GN=comB PE=3 SV=1
tr	Q31QQ1	Q31QQ1_SYNE7 3',5'-cyclic adenosine monophosphate phosphodiesterase CpdA	246	3	6	7	0.0121951	0.0243902	0.0284553	0.0650407	=Synechococcus elongatus (strain PCC 7942 / FACHB-805) OX=1140 GN=cpdA PE=3 SV=1
tr	Q31KI5	Q31KI5_SYNE7 Uncharacterized protein	246	3	8	5	0.0121951	0.0325203	0.0203252	0.0650407	=Synechococcus elongatus (strain PCC 7942 / FACHB-805) OX=1140 GN=Synpcc7942_2404 PE=4 SV=1
tr	Q31LY3	Q31LY3_SYNE7 PpiC domain-containing protein	246	3	4	9	0.0121951	0.0162602	0.0365854	0.0650407	=Synechococcus elongatus (strain PCC 7942 / FACHB-805) OX=1140 GN=Synpcc7942_1906 PE=4 SV=1
sp	O32463	GSHB_SYNE7 Glutathione synthetase	323	6	4	11	0.0185759	0.0123839	0.0340557	0.0650155	=Synechococcus elongatus (strain PCC 7942 / FACHB-805) OX=1140 GN=gshB PE=3 SV=1
tr	Q31R87	Q31R87_SYNE7 Anthranilate synthase, component II	200	7	1	5	0.035	0.005	0.025	0.065	=Synechococcus elongatus (strain PCC 7942 / FACHB-805) OX=1140 GN=Synpcc7942_0400 PE=4 SV=1
tr	Q9KHI5	Q9KHI5_SYNE7 Circadian input kinase	754	16	11	22	0.0212202	0.0145889	0.0291777	0.0649867	=Synechococcus elongatus (strain PCC 7942 / FACHB-805) OX=1140 GN=cikA PE=1 SV=1
tr	Q93AK0	Q93AK0_SYNE7 Cell division protein Ftn2	631	15	8	18	0.0237718	0.0126783	0.0285261	0.0649762	=Synechococcus elongatus (strain PCC 7942 / FACHB-805) OX=1140 GN=Synpcc7942_1943 PE=4 SV=1
tr	Q31LF7	Q31LF7_SYNE7 Elongation factor EF-G	662	13	9	21	0.0196375	0.0135952	0.0317221	0.0649547	=Synechococcus elongatus (strain PCC 7942 / FACHB-805) OX=1140 GN=Synpcc7942_2082 PE=3 SV=1
tr	Q31KI9	Q31KI9_SYNE7 Uncharacterized protein	385	11	7	7	0.0285714	0.0181818	0.0181818	0.0649351	=Synechococcus elongatus (strain PCC 7942 / FACHB-805) OX=1140 GN=Synpcc7942_2400 PE=4 SV=1
tr	Q31L98	Q31L98_SYNE7 Uncharacterized protein	154	5	4	1	0.0324675	0.025974	0.00649351	0.0649351	=Synechococcus elongatus (strain PCC 7942 / FACHB-805) OX=1140 GN=Synpcc7942_2141 PE=4 SV=1
sp	Q55038	PUR1_SYNE7 Amidophosphoribosyltransferase	493	15	3	14	0.030426	0.00608519	0.0283976	0.0649087	=Synechococcus elongatus (strain PCC 7942 / FACHB-805) OX=1140 GN=purF PE=3 SV=1
tr	Q9R6W2	Q9R6W2_SYNE7 Glyceraldehyde-3-phosphate dehydrogenase	339	8	6	8	0.0235988	0.0176991	0.0235988	0.0648968	=Synechococcus elongatus (strain PCC 7942 / FACHB-805) OX=1140 GN=gap2 PE=1 SV=1
tr	Q31S18	Q31S18_SYNE7 Uncharacterized protein	185	4	1	7	0.0216216	0.00540541	0.0378378	0.0648649	=Synechococcus elongatus (strain PCC 7942 / FACHB-805) OX=1140 GN=Synpcc7942_0119 PE=4 SV=1
sp	Q31PV4	EFG_SYNE7 Elongation factor G	694	18	4	23	0.0259366	0.00576369	0.0331412	0.0648415	=Synechococcus elongatus (strain PCC 7942 / FACHB-805) OX=1140 GN=fusA PE=3 SV=1
tr	Q31QG1	Q31QG1_SYNE7 Uncharacterized protein	401	6	5	15	0.0149626	0.0124688	0.0374065	0.0648379	=Synechococcus elongatus (strain PCC 7942 / FACHB-805) OX=1140 GN=Synpcc7942_0676 PE=4 SV=1
tr	Q31KG0	Q31KG0_SYNE7 Biopolymer transport ExbB like protein	216	3	4	7	0.0138889	0.0185185	0.0324074	0.0648148	=Synechococcus elongatus (strain PCC 7942 / FACHB-805) OX=1140 GN=Synpcc7942_2429 PE=3 SV=1
tr	Q31M87	Q31M87_SYNE7 Response regulator receiver domain protein (CheY-like)	540	7	17	11	0.012963	0.0314815	0.0203704	0.0648148	=Synechococcus elongatus (strain PCC 7942 / FACHB-805) OX=1140 GN=Synpcc7942_1802 PE=4 SV=1
tr	Q31MP4	Q31MP4_SYNE7 Ribonuclease 3	247	7	4	5	0.0283401	0.0161943	0.0202429	0.0647773	=Synechococcus elongatus (strain PCC 7942 / FACHB-805) OX=1140 GN=rnc PE=3 SV=1
sp	Q31KC6	METK_SYNE7 S-adenosylmethionine synthase	417	12	2	13	0.028777	0.00479616	0.0311751	0.0647482	=Synechococcus elongatus (strain PCC 7942 / FACHB-805) OX=1140 GN=metK PE=3 SV=1
sp	Q31N26	DXR_SYNE7 1-deoxy-D-xylulose 5-phosphate reductoisomerase	402	10	7	9	0.0248756	0.0174129	0.0223881	0.0646766	=Synechococcus elongatus (strain PCC 7942 / FACHB-805) OX=1140 GN=dxr PE=3 SV=1
tr	Q31QJ7	Q31QJ7_SYNE7 ATPase	588	13	4	21	0.0221088	0.00680272	0.0357143	0.0646259	=Synechococcus elongatus (strain PCC 7942 / FACHB-805) OX=1140 GN=Synpcc7942_0640 PE=4 SV=1
tr	Q31RV9	Q31RV9_SYNE7 ATPase	325	9	1	11	0.0276923	0.00307692	0.0338462	0.0646154	=Synechococcus elongatus (strain PCC 7942 / FACHB-805) OX=1140 GN=Synpcc7942_0178 PE=4 SV=1
sp	Q06904	SASA_SYNE7 Adaptive-response sensory-kinase SasA	387	8	3	14	0.0206718	0.00775194	0.0361757	0.0645995	=Synechococcus elongatus (strain PCC 7942 / FACHB-805) OX=1140 GN=sasA PE=1 SV=2
tr	Q31QY9	Q31QY9_SYNE7 Mannose-1-phosphate guanyltransferase	837	20	14	20	0.0238949	0.0167264	0.0238949	0.0645161	=Synechococcus elongatus (strain PCC 7942 / FACHB-805) OX=1140 GN=Synpcc7942_0498 PE=3 SV=1
tr	Q31RY4	Q31RY4_SYNE7 Uncharacterized protein	93	4	1	1	0.0430108	0.0107527	0.0107527	0.0645161	=Synechococcus elongatus (strain PCC 7942 / FACHB-805) OX=1140 GN=Synpcc7942_0153 PE=4 SV=1
tr	Q31RN7	Q31RN7_SYNE7 Uncharacterized protein	155	2	1	7	0.0129032	0.00645161	0.0451613	0.0645161	=Synechococcus elongatus (strain PCC 7942 / FACHB-805) OX=1140 GN=Synpcc7942_0250 PE=4 SV=1
sp	Q31N30	MNMA_SYNE7 tRNA-specific 2-thiouridylase MnmA	357	13	3	7	0.0364146	0.00840336	0.0196078	0.0644258	=Synechococcus elongatus (strain PCC 7942 / FACHB-805) OX=1140 GN=mnmA PE=3 SV=1
tr	Q31S22	Q31S22_SYNE7 Uncharacterized protein	171	4	1	6	0.0233918	0.00584795	0.0350877	0.0643275	=Synechococcus elongatus (strain PCC 7942 / FACHB-805) OX=1140 GN=Synpcc7942_0115 PE=4 SV=1
tr	Q31QX2	Q31QX2_SYNE7 Uncharacterized protein	140	4	1	4	0.0285714	0.00714286	0.0285714	0.0642857	=Synechococcus elongatus (strain PCC 7942 / FACHB-805) OX=1140 GN=Synpcc7942_0515 PE=4 SV=1
sp	Q55267	HISZ_SYNE7 ATP phosphoribosyltransferase regulatory subunit	420	11	5	11	0.0261905	0.0119048	0.0261905	0.0642857	=Synechococcus elongatus (strain PCC 7942 / FACHB-805) OX=1140 GN=hisZ PE=3 SV=2
tr	Q31S42	Q31S42_SYNE7 Two component transcriptional regulator, winged helix family	249	7	2	7	0.0281124	0.00803213	0.0281124	0.064257	=Synechococcus elongatus (strain PCC 7942 / FACHB-805) OX=1140 GN=Synpcc7942_0095 PE=4 SV=1
tr	Q8KUV0	Q8KUV0_SYNE7 ANL30	109	1	2	4	0.00917431	0.0183486	0.0366972	0.0642202	=Synechococcus elongatus (strain PCC 7942 / FACHB-805) OX=1140 GN=Synpcc7942_B2615 PE=4 SV=1
tr	Q31QA2	Q31QA2_SYNE7 Uncharacterized protein	109	4	1	2	0.0366972	0.00917431	0.0183486	0.0642202	=Synechococcus elongatus (strain PCC 7942 / FACHB-805) OX=1140 GN=Synpcc7942_0735 PE=4 SV=1
tr	Q31S38	Q31S38_SYNE7 MazG domain-containing protein	109	4	1	2	0.0366972	0.00917431	0.0183486	0.0642202	=Synechococcus elongatus (strain PCC 7942 / FACHB-805) OX=1140 GN=Synpcc7942_0099 PE=4 SV=1
tr	Q31QU4	Q31QU4_SYNE7 FMN_red domain-containing protein	187	3	2	7	0.0160428	0.0106952	0.0374332	0.0641711	=Synechococcus elongatus (strain PCC 7942 / FACHB-805) OX=1140 GN=Synpcc7942_0543 PE=4 SV=1
tr	Q31LH3	Q31LH3_SYNE7 tRNA-dihydrouridine(20/20a) synthase	343	12	4	6	0.0349854	0.0116618	0.0174927	0.0641399	=Synechococcus elongatus (strain PCC 7942 / FACHB-805) OX=1140 GN=Synpcc7942_2066 PE=3 SV=1
sp	Q31RK7	CINAL_SYNE7 CinA-like protein	421	6	10	11	0.0142518	0.023753	0.0261283	0.064133	=Synechococcus elongatus (strain PCC 7942 / FACHB-805) OX=1140 GN=Synpcc7942_0280 PE=3 SV=1
tr	Q31QS7	Q31QS7_SYNE7 ATPase	234	3	5	7	0.0128205	0.0213675	0.0299145	0.0641026	=Synechococcus elongatus (strain PCC 7942 / FACHB-805) OX=1140 GN=Synpcc7942_0560 PE=4 SV=1
sp	Q31S95	RL28_SYNE7 50S ribosomal protein L28	78	2	2	1	0.025641	0.025641	0.0128205	0.0641026	=Synechococcus elongatus (strain PCC 7942 / FACHB-805) OX=1140 GN=rpmB PE=3 SV=1
tr	Q8GMQ2	Q8GMQ2_SYNE7 Uncharacterized protein	125	2	0	6	0.016	0	0.048	0.064	=Synechococcus elongatus (strain PCC 7942 / FACHB-805) OX=1140 GN=sek0045 PE=4 SV=1
tr	Q31PP6	Q31PP6_SYNE7 Acetylornithine aminotransferase	422	10	4	13	0.0236967	0.00947867	0.0308057	0.063981	=Synechococcus elongatus (strain PCC 7942 / FACHB-805) OX=1140 GN=argD PE=3 SV=1
tr	Q31QU5	Q31QU5_SYNE7 Lipoyl synthase	297	7	5	7	0.023569	0.016835	0.023569	0.0639731	=Synechococcus elongatus (strain PCC 7942 / FACHB-805) OX=1140 GN=lipA PE=3 SV=1
sp	P14788	CYSA_SYNE7 Sulfate/thiosulfate import ATP-binding protein CysA	344	5	2	15	0.0145349	0.00581395	0.0436047	0.0639535	=Synechococcus elongatus (strain PCC 7942 / FACHB-805) OX=1140 GN=cysA PE=2 SV=1
sp	Q31PW3	SYA_SYNE7 Alanine--tRNA ligase	876	16	4	36	0.0182648	0.00456621	0.0410959	0.0639269	=Synechococcus elongatus (strain PCC 7942 / FACHB-805) OX=1140 GN=alaS PE=3 SV=2
tr	Q8KPV3	Q8KPV3_SYNE7 3-oxoacyl-(Acyl-carrier protein) reductase	266	7	2	8	0.0263158	0.0075188	0.0300752	0.0639098	=Synechococcus elongatus (strain PCC 7942 / FACHB-805) OX=1140 GN=dhg2 PE=4 SV=1
tr	Q31QC6	Q31QC6_SYNE7 Carbamoyl-phosphate synthase large chain	1097	27	6	37	0.0246126	0.00546946	0.0337284	0.0638104	=Synechococcus elongatus (strain PCC 7942 / FACHB-805) OX=1140 GN=carB PE=3 SV=1
tr	Q31RR6	Q31RR6_SYNE7 Glucokinase	345	7	2	13	0.0202899	0.0057971	0.0376812	0.0637681	=Synechococcus elongatus (strain PCC 7942 / FACHB-805) OX=1140 GN=glk PE=3 SV=1
tr	Q31MU0	Q31MU0_SYNE7 SpoIID domain-containing protein	361	12	8	3	0.033241	0.0221607	0.00831025	0.0637119	=Synechococcus elongatus (strain PCC 7942 / FACHB-805) OX=1140 GN=Synpcc7942_1599 PE=4 SV=1
tr	Q31RK8	Q31RK8_SYNE7 NADH dehydrogenase (Quinone)	534	13	5	16	0.0243446	0.0093633	0.0299625	0.0636704	=Synechococcus elongatus (strain PCC 7942 / FACHB-805) OX=1140 GN=Synpcc7942_0279 PE=3 SV=1
tr	Q31QA4	Q31QA4_SYNE7 Phage portal protein, lambda	487	10	13	8	0.0205339	0.026694	0.0164271	0.063655	=Synechococcus elongatus (strain PCC 7942 / FACHB-805) OX=1140 GN=Synpcc7942_0733 PE=4 SV=1
tr	Q31M53	Q31M53_SYNE7 Uncharacterized protein	110	2	1	4	0.0181818	0.00909091	0.0363636	0.0636364	=Synechococcus elongatus (strain PCC 7942 / FACHB-805) OX=1140 GN=Synpcc7942_1836 PE=4 SV=1
tr	Q31JT6	Q31JT6_SYNE7 Putative zinc-binding oxidoreductase	330	8	5	8	0.0242424	0.0151515	0.0242424	0.0636364	=Synechococcus elongatus (strain PCC 7942 / FACHB-805) OX=1140 GN=Synpcc7942_B2642 PE=4 SV=1
sp	P06539	PHCB_SYNE7 C-phycocyanin beta subunit	173	5	0	6	0.0289017	0	0.0346821	0.0635838	=Synechococcus elongatus (strain PCC 7942 / FACHB-805) OX=1140 GN=cpcB2 PE=1 SV=2
sp	Q31M42	DAPA_SYNE7 4-hydroxy-tetrahydrodipicolinate synthase	299	9	2	8	0.0301003	0.00668896	0.0267559	0.0635452	=Synechococcus elongatus (strain PCC 7942 / FACHB-805) OX=1140 GN=dapA PE=3 SV=1
tr	Q31QT0	Q31QT0_SYNE7 Uncharacterized protein	63	1	2	1	0.015873	0.031746	0.015873	0.0634921	=Synechococcus elongatus (strain PCC 7942 / FACHB-805) OX=1140 GN=Synpcc7942_0557 PE=4 SV=1
tr	Q31L74	Q31L74_SYNE7 Uncharacterized protein	126	0	3	5	0	0.0238095	0.0396825	0.0634921	=Synechococcus elongatus (strain PCC 7942 / FACHB-805) OX=1140 GN=Synpcc7942_2165 PE=4 SV=1
tr	Q31QS6	Q31QS6_SYNE7 Uncharacterized protein	331	8	2	11	0.0241692	0.0060423	0.0332326	0.0634441	=Synechococcus elongatus (strain PCC 7942 / FACHB-805) OX=1140 GN=Synpcc7942_0561 PE=4 SV=1
tr	Q31Q58	Q31Q58_SYNE7 Metal dependent phosphohydrolase	820	14	13	25	0.0170732	0.0158537	0.0304878	0.0634146	=Synechococcus elongatus (strain PCC 7942 / FACHB-805) OX=1140 GN=Synpcc7942_0779 PE=4 SV=1
tr	Q31QK2	Q31QK2_SYNE7 Transcription termination/antitermination protein NusG	205	4	2	7	0.0195122	0.0097561	0.0341463	0.0634146	=Synechococcus elongatus (strain PCC 7942 / FACHB-805) OX=1140 GN=nusG PE=3 SV=1
tr	Q31MX1	Q31MX1_SYNE7 Uncharacterized protein	79	0	2	3	0	0.0253165	0.0379747	0.0632911	=Synechococcus elongatus (strain PCC 7942 / FACHB-805) OX=1140 GN=Synpcc7942_1568 PE=4 SV=1
tr	Q31QI6	Q31QI6_SYNE7 Primosomal protein N'	806	22	12	17	0.0272953	0.0148883	0.0210918	0.0632754	=Synechococcus elongatus (strain PCC 7942 / FACHB-805) OX=1140 GN=priA PE=3 SV=1
tr	Q31R01	Q31R01_SYNE7 Dihydroorotase	411	7	11	8	0.0170316	0.026764	0.0194647	0.0632603	=Synechococcus elongatus (strain PCC 7942 / FACHB-805) OX=1140 GN=Synpcc7942_0486 PE=4 SV=1
tr	Q31R82	Q31R82_SYNE7 DNA polymerase III, delta subunit	332	4	6	11	0.0120482	0.0180723	0.0331325	0.063253	=Synechococcus elongatus (strain PCC 7942 / FACHB-805) OX=1140 GN=Synpcc7942_0405 PE=4 SV=1
tr	Q31KN5	Q31KN5_SYNE7 Peptidyl-prolyl cis-trans isomerase	174	3	1	7	0.0172414	0.00574713	0.0402299	0.0632184	=Synechococcus elongatus (strain PCC 7942 / FACHB-805) OX=1140 GN=Synpcc7942_2354 PE=3 SV=1
tr	Q31R65	Q31R65_SYNE7 Uncharacterized protein	380	9	1	14	0.0236842	0.00263158	0.0368421	0.0631579	=Synechococcus elongatus (strain PCC 7942 / FACHB-805) OX=1140 GN=Synpcc7942_0422 PE=4 SV=1
tr	Q31NN5	Q31NN5_SYNE7 Uncharacterized protein	190	3	1	8	0.0157895	0.00526316	0.0421053	0.0631579	=Synechococcus elongatus (strain PCC 7942 / FACHB-805) OX=1140 GN=Synpcc7942_1304 PE=4 SV=1
tr	Q31KQ2	Q31KQ2_SYNE7 N-acetylmuramoyl-L-alanine amidase, family 2	317	6	4	10	0.0189274	0.0126183	0.0315457	0.0630915	=Synechococcus elongatus (strain PCC 7942 / FACHB-805) OX=1140 GN=Synpcc7942_2337 PE=4 SV=1
sp	Q31N34	LEU3_SYNE7 3-isopropylmalate dehydrogenase	365	9	3	11	0.0246575	0.00821918	0.030137	0.0630137	=Synechococcus elongatus (strain PCC 7942 / FACHB-805) OX=1140 GN=leuB PE=3 SV=1
tr	Q31MC1	Q31MC1_SYNE7 Uncharacterized protein	270	1	12	4	0.0037037	0.0444444	0.0148148	0.062963	=Synechococcus elongatus (strain PCC 7942 / FACHB-805) OX=1140 GN=Synpcc7942_1768 PE=4 SV=1
tr	Q31S08	Q31S08_SYNE7 Resolvase, RNase H-like fold	143	3	4	2	0.020979	0.027972	0.013986	0.0629371	=Synechococcus elongatus (strain PCC 7942 / FACHB-805) OX=1140 GN=Synpcc7942_0129 PE=4 SV=1
tr	Q31M86	Q31M86_SYNE7 Putative ferric uptake regulator, FUR family	143	7	1	1	0.048951	0.00699301	0.00699301	0.0629371	=Synechococcus elongatus (strain PCC 7942 / FACHB-805) OX=1140 GN=Synpcc7942_1803 PE=3 SV=1
sp	Q8GAA0	DXS_SYNE7 1-deoxy-D-xylulose-5-phosphate synthase	636	19	2	19	0.0298742	0.00314465	0.0298742	0.0628931	=Synechococcus elongatus (strain PCC 7942 / FACHB-805) OX=1140 GN=dxs PE=3 SV=1
tr	Q31L86	Q31L86_SYNE7 Uncharacterized protein	159	2	2	6	0.0125786	0.0125786	0.0377358	0.0628931	=Synechococcus elongatus (strain PCC 7942 / FACHB-805) OX=1140 GN=Synpcc7942_2153 PE=4 SV=1
tr	Q31M03	Q31M03_SYNE7 Single-stranded-DNA-specific exonuclease RecJ	684	17	10	16	0.0248538	0.0146199	0.0233918	0.0628655	=Synechococcus elongatus (strain PCC 7942 / FACHB-805) OX=1140 GN=Synpcc7942_1886 PE=3 SV=1
tr	Q9R6V4	Q9R6V4_SYNE7 ANL51	175	6	2	3	0.0342857	0.0114286	0.0171429	0.0628571	=Synechococcus elongatus (strain PCC 7942 / FACHB-805) OX=1140 GN=srpF PE=4 SV=1
tr	Q31LG3	Q31LG3_SYNE7 Small ribosomal subunit biogenesis GTPase RsgA	350	7	7	8	0.02	0.02	0.0228571	0.0628571	=Synechococcus elongatus (strain PCC 7942 / FACHB-805) OX=1140 GN=rsgA PE=3 SV=1
sp	P35088	TXLA_SYNE7 Thiol:disulfide interchange protein TxlA	191	6	2	4	0.0314136	0.0104712	0.0209424	0.0628272	=Synechococcus elongatus (strain PCC 7942 / FACHB-805) OX=1140 GN=txlA PE=3 SV=1
tr	Q31KN7	Q31KN7_SYNE7 Ribosome hibernation promoting factor	207	9	0	4	0.0434783	0	0.0193237	0.0628019	=Synechococcus elongatus (strain PCC 7942 / FACHB-805) OX=1140 GN=hpf PE=3 SV=1
tr	Q31NQ0	Q31NQ0_SYNE7 Putative modulator of DNA gyrase	446	10	3	15	0.0224215	0.00672646	0.0336323	0.0627803	=Synechococcus elongatus (strain PCC 7942 / FACHB-805) OX=1140 GN=Synpcc7942_1289 PE=3 SV=1
tr	Q31KJ9	Q31KJ9_SYNE7 5-oxoprolinase (ATP-hydrolyzing)	1229	27	9	41	0.0219691	0.00732303	0.0333605	0.0626526	=Synechococcus elongatus (strain PCC 7942 / FACHB-805) OX=1140 GN=Synpcc7942_2390 PE=3 SV=1
tr	Q31QR7	Q31QR7_SYNE7 DNA polymerase III, alpha subunit / Intein	447	12	2	14	0.0268456	0.00447427	0.0313199	0.0626398	=Synechococcus elongatus (strain PCC 7942 / FACHB-805) OX=1140 GN=Synpcc7942_0570 PE=4 SV=1
tr	Q31NM5	Q31NM5_SYNE7 ATP-dependent zinc metalloprotease FtsH	623	9	1	29	0.0144462	0.00160514	0.046549	0.0626003	=Synechococcus elongatus (strain PCC 7942 / FACHB-805) OX=1140 GN=ftsH PE=3 SV=1
tr	Q31RM5	Q31RM5_SYNE7 Diaminopimelate decarboxylase	464	19	3	7	0.0409483	0.00646552	0.0150862	0.0625	=Synechococcus elongatus (strain PCC 7942 / FACHB-805) OX=1140 GN=lysA PE=3 SV=1
tr	Q31QE9	Q31QE9_SYNE7 Transcriptional regulator, ArsR family	112	2	2	3	0.0178571	0.0178571	0.0267857	0.0625	=Synechococcus elongatus (strain PCC 7942 / FACHB-805) OX=1140 GN=Synpcc7942_0688 PE=4 SV=1
tr	Q31NP0	Q31NP0_SYNE7 DUF362 domain-containing protein	320	5	4	11	0.015625	0.0125	0.034375	0.0625	=Synechococcus elongatus (strain PCC 7942 / FACHB-805) OX=1140 GN=Synpcc7942_1299 PE=4 SV=1
tr	Q31LW1	Q31LW1_SYNE7 Uncharacterized protein	80	0	1	4	0	0.0125	0.05	0.0625	=Synechococcus elongatus (strain PCC 7942 / FACHB-805) OX=1140 GN=Synpcc7942_1928 PE=4 SV=1
tr	Q31P51	Q31P51_SYNE7 tRNA(Ile)-lysidine synthase	336	4	10	7	0.0119048	0.0297619	0.0208333	0.0625	=Synechococcus elongatus (strain PCC 7942 / FACHB-805) OX=1140 GN=tilS PE=3 SV=1
tr	Q31KI1	Q31KI1_SYNE7 Uncharacterized protein	128	5	2	1	0.0390625	0.015625	0.0078125	0.0625	=Synechococcus elongatus (strain PCC 7942 / FACHB-805) OX=1140 GN=Synpcc7942_2408 PE=4 SV=1
tr	Q31R83	Q31R83_SYNE7 Peptide chain release factor 2	304	9	5	5	0.0296053	0.0164474	0.0164474	0.0625	=Synechococcus elongatus (strain PCC 7942 / FACHB-805) OX=1140 GN=prfB PE=3 SV=1
tr	Q31PH3	Q31PH3_SYNE7 CheW protein	160	1	3	6	0.00625	0.01875	0.0375	0.0625	=Synechococcus elongatus (strain PCC 7942 / FACHB-805) OX=1140 GN=Synpcc7942_1016 PE=4 SV=1
tr	Q31Q88	Q31Q88_SYNE7 Uncharacterized protein	96	1	1	4	0.0104167	0.0104167	0.0416667	0.0625	=Synechococcus elongatus (strain PCC 7942 / FACHB-805) OX=1140 GN=Synpcc7942_0749 PE=4 SV=1
tr	Q31MM5	Q31MM5_SYNE7 Uncharacterized protein	64	0	3	1	0	0.046875	0.015625	0.0625	=Synechococcus elongatus (strain PCC 7942 / FACHB-805) OX=1140 GN=Synpcc7942_1664 PE=4 SV=1
tr	Q31QA3	Q31QA3_SYNE7 Mu-like_gpT domain-containing protein	624	16	5	18	0.025641	0.00801282	0.0288462	0.0625	=Synechococcus elongatus (strain PCC 7942 / FACHB-805) OX=1140 GN=Synpcc7942_0734 PE=4 SV=1
tr	Q31RZ5	Q31RZ5_SYNE7 Protein translocase subunit SecD	464	7	2	20	0.0150862	0.00431034	0.0431034	0.0625	=Synechococcus elongatus (strain PCC 7942 / FACHB-805) OX=1140 GN=secD PE=3 SV=1
sp	Q31N55	MURE_SYNE7 UDP-N-acetylmuramoyl-L-alanyl-D-glutamate--2,6-diaminopimelate ligase	497	11	3	17	0.0221328	0.00603622	0.0342052	0.0623742	=Synechococcus elongatus (strain PCC 7942 / FACHB-805) OX=1140 GN=murE PE=3 SV=1
tr	Q31PM9	Q31PM9_SYNE7 ATPase	417	7	5	14	0.0167866	0.0119904	0.0335731	0.0623501	=Synechococcus elongatus (strain PCC 7942 / FACHB-805) OX=1140 GN=Synpcc7942_0960 PE=4 SV=1
tr	Q31LJ5	Q31LJ5_SYNE7 Uncharacterized protein	337	8	3	10	0.0237389	0.00890208	0.0296736	0.0623145	=Synechococcus elongatus (strain PCC 7942 / FACHB-805) OX=1140 GN=Synpcc7942_2044 PE=4 SV=1
tr	Q31KQ1	Q31KQ1_SYNE7 Uncharacterized protein	305	5	2	12	0.0163934	0.00655738	0.0393443	0.0622951	=Synechococcus elongatus (strain PCC 7942 / FACHB-805) OX=1140 GN=Synpcc7942_2338 PE=4 SV=1
sp	P34185	TOP1_SYNE7 DNA topoisomerase 1	883	24	9	22	0.0271801	0.0101925	0.0249151	0.0622877	=Synechococcus elongatus (strain PCC 7942 / FACHB-805) OX=1140 GN=topA PE=3 SV=2
tr	Q31RV5	Q31RV5_SYNE7 Methyltransf_25 domain-containing protein	241	4	2	9	0.0165975	0.00829876	0.0373444	0.0622407	=Synechococcus elongatus (strain PCC 7942 / FACHB-805) OX=1140 GN=Synpcc7942_0182 PE=4 SV=1
sp	Q31S12	HIS7_SYNE7 Imidazoleglycerol-phosphate dehydratase	209	2	0	11	0.00956938	0	0.0526316	0.062201	=Synechococcus elongatus (strain PCC 7942 / FACHB-805) OX=1140 GN=hisB PE=3 SV=1
tr	Q31L51	Q31L51_SYNE7 Isochorismate synthase	467	5	6	18	0.0107066	0.012848	0.0385439	0.0620985	=Synechococcus elongatus (strain PCC 7942 / FACHB-805) OX=1140 GN=Synpcc7942_2188 PE=3 SV=1
sp	Q8GIT6	MIAA_SYNE7 tRNA dimethylallyltransferase	306	9	2	8	0.0294118	0.00653595	0.0261438	0.0620915	=Synechococcus elongatus (strain PCC 7942 / FACHB-805) OX=1140 GN=miaA PE=3 SV=1
tr	Q31SD5	Q31SD5_SYNE7 Uncharacterized protein	290	5	9	4	0.0172414	0.0310345	0.0137931	0.062069	=Synechococcus elongatus (strain PCC 7942 / FACHB-805) OX=1140 GN=Synpcc7942_0002 PE=4 SV=1
tr	Q31LZ6	Q31LZ6_SYNE7 ATPase	258	3	5	8	0.0116279	0.0193798	0.0310078	0.0620155	=Synechococcus elongatus (strain PCC 7942 / FACHB-805) OX=1140 GN=Synpcc7942_1893 PE=4 SV=1
tr	Q31QW4	Q31QW4_SYNE7 Uncharacterized protein	129	2	4	2	0.0155039	0.0310078	0.0155039	0.0620155	=Synechococcus elongatus (strain PCC 7942 / FACHB-805) OX=1140 GN=Synpcc7942_0523 PE=4 SV=1
sp	Q31LH6	SURE_SYNE7 5'-nucleotidase SurE	258	6	3	7	0.0232558	0.0116279	0.0271318	0.0620155	=Synechococcus elongatus (strain PCC 7942 / FACHB-805) OX=1140 GN=surE PE=3 SV=1
tr	Q31NN1	Q31NN1_SYNE7 Tryptophan--tRNA ligase	355	9	4	9	0.0253521	0.0112676	0.0253521	0.0619718	=Synechococcus elongatus (strain PCC 7942 / FACHB-805) OX=1140 GN=trpS PE=3 SV=1
sp	Q935Y2	RIMO_SYNE7 Ribosomal protein S12 methylthiotransferase RimO	452	12	2	14	0.0265487	0.00442478	0.0309735	0.0619469	=Synechococcus elongatus (strain PCC 7942 / FACHB-805) OX=1140 GN=rimO PE=3 SV=1
sp	Q31RK2	CCMK4_SYNE7 Carboxysome shell protein CcmK4	113	2	1	4	0.0176991	0.00884956	0.0353982	0.0619469	=Synechococcus elongatus (strain PCC 7942 / FACHB-805) OX=1140 GN=ccmK4 PE=1 SV=1
tr	Q31KX8	Q31KX8_SYNE7 Periplasmic divalent cation tolerance protein	113	3	3	1	0.0265487	0.0265487	0.00884956	0.0619469	=Synechococcus elongatus (strain PCC 7942 / FACHB-805) OX=1140 GN=Synpcc7942_2261 PE=1 SV=1
sp	Q31KL5	MIAB_SYNE7 tRNA-2-methylthio-N(6)-dimethylallyladenosine synthase	452	16	2	10	0.0353982	0.00442478	0.0221239	0.0619469	=Synechococcus elongatus (strain PCC 7942 / FACHB-805) OX=1140 GN=miaB PE=3 SV=1
tr	Q31QE3	Q31QE3_SYNE7 SSU ribosomal protein S1P	307	6	1	12	0.019544	0.00325733	0.0390879	0.0618893	=Synechococcus elongatus (strain PCC 7942 / FACHB-805) OX=1140 GN=Synpcc7942_0694 PE=4 SV=1
tr	Q31MA1	Q31MA1_SYNE7 DUF3971 domain-containing protein	1568	9	31	57	0.0057398	0.0197704	0.036352	0.0618622	=Synechococcus elongatus (strain PCC 7942 / FACHB-805) OX=1140 GN=Synpcc7942_1788 PE=4 SV=1
tr	Q31LL8	Q31LL8_SYNE7 YlxR domain-containing protein	97	2	2	2	0.0206186	0.0206186	0.0206186	0.0618557	=Synechococcus elongatus (strain PCC 7942 / FACHB-805) OX=1140 GN=Synpcc7942_2021 PE=4 SV=1
tr	Q31N95	Q31N95_SYNE7 Uncharacterized protein	97	1	3	2	0.0103093	0.0309278	0.0206186	0.0618557	=Synechococcus elongatus (strain PCC 7942 / FACHB-805) OX=1140 GN=Synpcc7942_1444 PE=4 SV=1
tr	Q31LW3	Q31LW3_SYNE7 Uncharacterized protein	97	1	4	1	0.0103093	0.0412371	0.0103093	0.0618557	=Synechococcus elongatus (strain PCC 7942 / FACHB-805) OX=1140 GN=Synpcc7942_1926 PE=4 SV=1
tr	Q31RW6	Q31RW6_SYNE7 Cysteine synthase	372	10	5	8	0.0268817	0.0134409	0.0215054	0.061828	=Synechococcus elongatus (strain PCC 7942 / FACHB-805) OX=1140 GN=Synpcc7942_0171 PE=4 SV=1
tr	Q31QM4	Q31QM4_SYNE7 Phosphohistidine phosphatase, SixA	162	2	5	3	0.0123457	0.0308642	0.0185185	0.0617284	=Synechococcus elongatus (strain PCC 7942 / FACHB-805) OX=1140 GN=Synpcc7942_0613 PE=4 SV=1
sp	P42451	SUMT_SYNE7 Uroporphyrinogen-III C-methyltransferase	243	8	4	3	0.0329218	0.0164609	0.0123457	0.0617284	=Synechococcus elongatus (strain PCC 7942 / FACHB-805) OX=1140 GN=cobA PE=3 SV=1
sp	Q31QV2	PSAC_SYNE7 Photosystem I iron-sulfur center	81	3	1	1	0.037037	0.0123457	0.0123457	0.0617284	=Synechococcus elongatus (strain PCC 7942 / FACHB-805) OX=1140 GN=psaC PE=1 SV=1
tr	Q31L48	Q31L48_SYNE7 Probable membrane transporter protein	243	4	5	6	0.0164609	0.0205761	0.0246914	0.0617284	=Synechococcus elongatus (strain PCC 7942 / FACHB-805) OX=1140 GN=Synpcc7942_2191 PE=3 SV=1
tr	Q31PD8	Q31PD8_SYNE7 Phycocyanin linker protein 9K	81	3	0	2	0.037037	0	0.0246914	0.0617284	=Synechococcus elongatus (strain PCC 7942 / FACHB-805) OX=1140 GN=Synpcc7942_1051 PE=4 SV=1
tr	Q31P86	Q31P86_SYNE7 Glucosamine-6-phosphate isomerase 2	243	5	3	7	0.0205761	0.0123457	0.0288066	0.0617284	=Synechococcus elongatus (strain PCC 7942 / FACHB-805) OX=1140 GN=Synpcc7942_1103 PE=4 SV=1
sp	Q31PF9	HIS8_SYNE7 Histidinol-phosphate aminotransferase	373	10	5	8	0.0268097	0.0134048	0.0214477	0.0616622	=Synechococcus elongatus (strain PCC 7942 / FACHB-805) OX=1140 GN=hisC PE=3 SV=1
tr	Q31QF4	Q31QF4_SYNE7 Potassium channel protein	341	9	2	10	0.026393	0.0058651	0.0293255	0.0615836	=Synechococcus elongatus (strain PCC 7942 / FACHB-805) OX=1140 GN=Synpcc7942_0683 PE=4 SV=1
tr	Q31PT6	Q31PT6_SYNE7 Aconitate hydratase B	861	22	6	25	0.0255517	0.00696864	0.029036	0.0615563	=Synechococcus elongatus (strain PCC 7942 / FACHB-805) OX=1140 GN=Synpcc7942_0903 PE=3 SV=1
tr	Q31LX4	Q31LX4_SYNE7 Chorismate mutase AroH	130	2	3	3	0.0153846	0.0230769	0.0230769	0.0615385	=Synechococcus elongatus (strain PCC 7942 / FACHB-805) OX=1140 GN=Synpcc7942_1915 PE=4 SV=1
sp	Q31L19	RL5_SYNE7 50S ribosomal protein L5	179	4	0	7	0.0223464	0	0.0391061	0.0614525	=Synechococcus elongatus (strain PCC 7942 / FACHB-805) OX=1140 GN=rplE PE=3 SV=1
tr	Q8GMR5	Q8GMR5_SYNE7 Endonuclease III	228	5	2	7	0.0219298	0.00877193	0.0307018	0.0614035	=Synechococcus elongatus (strain PCC 7942 / FACHB-805) OX=1140 GN=end3 PE=3 SV=1
tr	Q31PK6	Q31PK6_SYNE7 Deoxyribose-phosphate aldolase	228	4	5	5	0.0175439	0.0219298	0.0219298	0.0614035	=Synechococcus elongatus (strain PCC 7942 / FACHB-805) OX=1140 GN=deoC PE=3 SV=1
tr	Q31QE4	Q31QE4_SYNE7 Uncharacterized protein	277	3	7	7	0.0108303	0.0252708	0.0252708	0.0613718	=Synechococcus elongatus (strain PCC 7942 / FACHB-805) OX=1140 GN=Synpcc7942_0693 PE=4 SV=1
tr	Q31KE3	Q31KE3_SYNE7 Methionine aminopeptidase	277	6	3	8	0.0216606	0.0108303	0.0288809	0.0613718	=Synechococcus elongatus (strain PCC 7942 / FACHB-805) OX=1140 GN=map PE=3 SV=1
sp	Q31PX4	Y865_SYNE7 UPF0234 protein Synpcc7942_0865	163	3	0	7	0.0184049	0	0.0429448	0.0613497	=Synechococcus elongatus (strain PCC 7942 / FACHB-805) OX=1140 GN=Synpcc7942_0865 PE=3 SV=1
tr	Q31RN8	Q31RN8_SYNE7 ATPase	261	3	3	10	0.0114943	0.0114943	0.0383142	0.0613027	=Synechococcus elongatus (strain PCC 7942 / FACHB-805) OX=1140 GN=Synpcc7942_0249 PE=4 SV=1
tr	Q31MB9	Q31MB9_SYNE7 Uncharacterized protein	98	1	1	4	0.0102041	0.0102041	0.0408163	0.0612245	=Synechococcus elongatus (strain PCC 7942 / FACHB-805) OX=1140 GN=Synpcc7942_1770 PE=4 SV=1
tr	Q31NR9	Q31NR9_SYNE7 Uncharacterized protein	98	0	3	3	0	0.0306122	0.0306122	0.0612245	=Synechococcus elongatus (strain PCC 7942 / FACHB-805) OX=1140 GN=Synpcc7942_1270 PE=4 SV=1
sp	Q31N19	RS20_SYNE7 30S ribosomal protein S20	98	3	0	3	0.0306122	0	0.0306122	0.0612245	=Synechococcus elongatus (strain PCC 7942 / FACHB-805) OX=1140 GN=rpsT PE=3 SV=1
tr	Q31P23	Q31P23_SYNE7 Recombinase domain-containing protein	441	11	7	9	0.0249433	0.015873	0.0204082	0.0612245	=Synechococcus elongatus (strain PCC 7942 / FACHB-805) OX=1140 GN=Synpcc7942_1166 PE=4 SV=1
sp	Q31KZ2	MUTS_SYNE7 DNA mismatch repair protein MutS	882	24	6	24	0.0272109	0.00680272	0.0272109	0.0612245	=Synechococcus elongatus (strain PCC 7942 / FACHB-805) OX=1140 GN=mutS PE=3 SV=1
tr	Q31KV7	Q31KV7_SYNE7 GAF sensor signal transduction histidine kinase	637	12	9	18	0.0188383	0.0141287	0.0282575	0.0612245	=Synechococcus elongatus (strain PCC 7942 / FACHB-805) OX=1140 GN=Synpcc7942_2282 PE=4 SV=1
tr	Q31N32	Q31N32_SYNE7 Lipoyl synthase	311	6	4	9	0.0192926	0.0128617	0.0289389	0.0610932	=Synechococcus elongatus (strain PCC 7942 / FACHB-805) OX=1140 GN=lipA PE=3 SV=1
tr	Q935Z1	Q935Z1_SYNE7 Nucleotide binding protein, PINc	442	10	1	16	0.0226244	0.00226244	0.0361991	0.061086	=Synechococcus elongatus (strain PCC 7942 / FACHB-805) OX=1140 GN=SEA0005 PE=4 SV=1
tr	Q31PB4	Q31PB4_SYNE7 Uncharacterized protein	262	1	5	10	0.00381679	0.019084	0.0381679	0.0610687	=Synechococcus elongatus (strain PCC 7942 / FACHB-805) OX=1140 GN=Synpcc7942_1075 PE=4 SV=1
sp	Q8KPR4	TRPC_SYNE7 Indole-3-glycerol phosphate synthase	295	7	2	9	0.0237288	0.00677966	0.0305085	0.0610169	=Synechococcus elongatus (strain PCC 7942 / FACHB-805) OX=1140 GN=trpC PE=3 SV=2
sp	Q31MB7	RS16_SYNE7 30S ribosomal protein S16	82	2	0	3	0.0243902	0	0.0365854	0.0609756	=Synechococcus elongatus (strain PCC 7942 / FACHB-805) OX=1140 GN=rpsP PE=3 SV=1
sp	Q31MD1	RLMN_SYNE7 Probable dual-specificity RNA methyltransferase RlmN	361	9	5	8	0.0249307	0.0138504	0.0221607	0.0609418	=Synechococcus elongatus (strain PCC 7942 / FACHB-805) OX=1140 GN=rlmN PE=3 SV=1
tr	Q31N46	Q31N46_SYNE7 MazG family protein	279	3	6	8	0.0107527	0.0215054	0.0286738	0.0609319	=Synechococcus elongatus (strain PCC 7942 / FACHB-805) OX=1140 GN=Synpcc7942_1493 PE=4 SV=1
tr	Q31JZ4	Q31JZ4_SYNE7 Uncharacterized protein	476	6	6	17	0.012605	0.012605	0.0357143	0.0609244	=Synechococcus elongatus (strain PCC 7942 / FACHB-805) OX=1140 GN=Synpcc7942_2595 PE=3 SV=1
tr	Q31NZ7	Q31NZ7_SYNE7 Uncharacterized protein	197	7	0	5	0.035533	0	0.0253807	0.0609137	=Synechococcus elongatus (strain PCC 7942 / FACHB-805) OX=1140 GN=Synpcc7942_1192 PE=4 SV=1
tr	Q31NS3	Q31NS3_SYNE7 dITP/XTP pyrophosphatase	197	2	4	6	0.0101523	0.0203046	0.0304569	0.0609137	=Synechococcus elongatus (strain PCC 7942 / FACHB-805) OX=1140 GN=Synpcc7942_1266 PE=3 SV=1
tr	Q31NS8	Q31NS8_SYNE7 Triosephosphate isomerase	263	6	3	7	0.0228137	0.0114068	0.026616	0.0608365	=Synechococcus elongatus (strain PCC 7942 / FACHB-805) OX=1140 GN=tpiA PE=3 SV=1
tr	Q31M98	Q31M98_SYNE7 GSDH domain-containing protein	411	6	10	9	0.0145985	0.0243309	0.0218978	0.0608273	=Synechococcus elongatus (strain PCC 7942 / FACHB-805) OX=1140 GN=Synpcc7942_1791 PE=4 SV=1
sp	Q31KI0	PURA_SYNE7 Adenylosuccinate synthetase	444	15	5	7	0.0337838	0.0112613	0.0157658	0.0608108	=Synechococcus elongatus (strain PCC 7942 / FACHB-805) OX=1140 GN=purA PE=3 SV=1
sp	Q54975	PURK_SYNE7 N5-carboxyaminoimidazole ribonucleotide synthase	395	7	6	11	0.0177215	0.0151899	0.0278481	0.0607595	=Synechococcus elongatus (strain PCC 7942 / FACHB-805) OX=1140 GN=purK PE=3 SV=2
tr	Q31KV6	Q31KV6_SYNE7 Uncharacterized protein	247	4	5	6	0.0161943	0.0202429	0.0242915	0.0607287	=Synechococcus elongatus (strain PCC 7942 / FACHB-805) OX=1140 GN=Synpcc7942_2283 PE=4 SV=1
tr	Q8L1E4	Q8L1E4_SYNE7 Na+/H+ antiporter	593	2	16	18	0.00337268	0.0269815	0.0303541	0.0607083	=Synechococcus elongatus (strain PCC 7942 / FACHB-805) OX=1140 GN=nha PE=4 SV=1
sp	Q31NR1	RL35_SYNE7 50S ribosomal protein L35	66	1	0	3	0.0151515	0	0.0454545	0.0606061	=Synechococcus elongatus (strain PCC 7942 / FACHB-805) OX=1140 GN=rpmI PE=3 SV=1
tr	Q31PJ0	Q31PJ0_SYNE7 Uncharacterized protein	99	2	2	2	0.020202	0.020202	0.020202	0.0606061	=Synechococcus elongatus (strain PCC 7942 / FACHB-805) OX=1140 GN=Synpcc7942_0999 PE=4 SV=1
sp	Q03512	CCML_SYNE7 Carboxysome shell vertex protein CcmL	99	3	1	2	0.030303	0.010101	0.020202	0.0606061	=Synechococcus elongatus (strain PCC 7942 / FACHB-805) OX=1140 GN=ccmL PE=1 SV=1
tr	Q31NW0	Q31NW0_SYNE7 Precorrin-4 C11-methyltransferase	264	10	2	4	0.0378788	0.00757576	0.0151515	0.0606061	=Synechococcus elongatus (strain PCC 7942 / FACHB-805) OX=1140 GN=Synpcc7942_1229 PE=3 SV=1
sp	P39664	SPHS_SYNE7 Sensor protein SphS	413	7	11	7	0.0169492	0.0266344	0.0169492	0.0605327	=Synechococcus elongatus (strain PCC 7942 / FACHB-805) OX=1140 GN=sphS PE=1 SV=2
tr	Q31QK7	Q31QK7_SYNE7 Uncharacterized protein	380	8	3	12	0.0210526	0.00789474	0.0315789	0.0605263	=Synechococcus elongatus (strain PCC 7942 / FACHB-805) OX=1140 GN=Synpcc7942_0630 PE=4 SV=1
tr	Q31PN3	Q31PN3_SYNE7 CobW C-terminal domain-containing protein	380	6	2	15	0.0157895	0.00526316	0.0394737	0.0605263	=Synechococcus elongatus (strain PCC 7942 / FACHB-805) OX=1140 GN=Synpcc7942_0956 PE=3 SV=1
tr	Q31PN2	Q31PN2_SYNE7 Cob(I)yrinic acid a,c-diamide adenosyltransferase	215	2	4	7	0.00930233	0.0186047	0.0325581	0.0604651	=Synechococcus elongatus (strain PCC 7942 / FACHB-805) OX=1140 GN=Synpcc7942_0957 PE=4 SV=1
tr	Q31KP0	Q31KP0_SYNE7 Twitching motility protein	397	8	1	15	0.0201511	0.00251889	0.0377834	0.0604534	=Synechococcus elongatus (strain PCC 7942 / FACHB-805) OX=1140 GN=Synpcc7942_2349 PE=3 SV=1
tr	Q31PC2	Q31PC2_SYNE7 DUF4145 domain-containing protein	182	1	1	9	0.00549451	0.00549451	0.0494505	0.0604396	=Synechococcus elongatus (strain PCC 7942 / FACHB-805) OX=1140 GN=Synpcc7942_1067 PE=4 SV=1
sp	Q31KJ1	YQGF_SYNE7 Putative pre-16S rRNA nuclease	149	4	1	4	0.0268456	0.00671141	0.0268456	0.0604027	=Synechococcus elongatus (strain PCC 7942 / FACHB-805) OX=1140 GN=Synpcc7942_2398 PE=3 SV=1
sp	Q31RL0	DNLJ_SYNE7 DNA ligase	679	16	9	16	0.0235641	0.0132548	0.0235641	0.0603829	=Synechococcus elongatus (strain PCC 7942 / FACHB-805) OX=1140 GN=ligA PE=3 SV=1
tr	Q31R69	Q31R69_SYNE7 Uncharacterized protein	116	3	2	2	0.0258621	0.0172414	0.0172414	0.0603448	=Synechococcus elongatus (strain PCC 7942 / FACHB-805) OX=1140 GN=Synpcc7942_0418 PE=4 SV=1
tr	Q31PP9	Q31PP9_SYNE7 Transcriptional regulator, XRE family	116	1	1	5	0.00862069	0.00862069	0.0431034	0.0603448	=Synechococcus elongatus (strain PCC 7942 / FACHB-805) OX=1140 GN=Synpcc7942_0940 PE=4 SV=1
sp	Q31NR2	RL20_SYNE7 50S ribosomal protein L20	116	2	1	4	0.0172414	0.00862069	0.0344828	0.0603448	=Synechococcus elongatus (strain PCC 7942 / FACHB-805) OX=1140 GN=rplT PE=3 SV=1
tr	Q31MN6	Q31MN6_SYNE7 Glycerol dehydrogenase	398	10	1	13	0.0251256	0.00251256	0.0326633	0.0603015	=Synechococcus elongatus (strain PCC 7942 / FACHB-805) OX=1140 GN=Synpcc7942_1653 PE=3 SV=1
tr	Q31KL2	Q31KL2_SYNE7 Cell division protein FtsQ	282	7	8	2	0.0248227	0.0283688	0.0070922	0.0602837	=Synechococcus elongatus (strain PCC 7942 / FACHB-805) OX=1140 GN=Synpcc7942_2377 PE=4 SV=1
tr	Q8GMQ4	Q8GMQ4_SYNE7 ATPase	282	5	4	8	0.0177305	0.0141844	0.0283688	0.0602837	=Synechococcus elongatus (strain PCC 7942 / FACHB-805) OX=1140 GN=sek0043 PE=4 SV=1
tr	Q31NR0	Q31NR0_SYNE7 Uncharacterized protein	83	1	1	3	0.0120482	0.0120482	0.0361446	0.060241	=Synechococcus elongatus (strain PCC 7942 / FACHB-805) OX=1140 GN=Synpcc7942_1279 PE=4 SV=1
tr	Q31RI8	Q31RI8_SYNE7 Cell shape protein MreC	249	3	6	6	0.0120482	0.0240964	0.0240964	0.060241	=Synechococcus elongatus (strain PCC 7942 / FACHB-805) OX=1140 GN=Synpcc7942_0299 PE=3 SV=1
tr	Q55283	Q55283_SYNE7 NirB protein	349	3	14	4	0.00859599	0.0401146	0.0114613	0.0601719	=Synechococcus elongatus (strain PCC 7942 / FACHB-805) OX=1140 GN=nirB PE=4 SV=1
tr	Q31M17	Q31M17_SYNE7 Histidine kinase	482	9	6	14	0.0186722	0.0124481	0.0290456	0.060166	=Synechococcus elongatus (strain PCC 7942 / FACHB-805) OX=1140 GN=Synpcc7942_1872 PE=4 SV=1
tr	Q31P82	Q31P82_SYNE7 TPR repeat	266	5	5	6	0.018797	0.018797	0.0225564	0.0601504	=Synechococcus elongatus (strain PCC 7942 / FACHB-805) OX=1140 GN=Synpcc7942_1107 PE=4 SV=1
tr	Q31RE4	Q31RE4_SYNE7 Photosystem II lipoprotein Psb27	133	4	0	4	0.0300752	0	0.0300752	0.0601504	=Synechococcus elongatus (strain PCC 7942 / FACHB-805) OX=1140 GN=psb27 PE=3 SV=1
sp	Q8KPQ7	KGUA_SYNE7 Guanylate kinase	183	3	1	7	0.0163934	0.00546448	0.0382514	0.0601093	=Synechococcus elongatus (strain PCC 7942 / FACHB-805) OX=1140 GN=gmk PE=3 SV=2
tr	Q31MG4	Q31MG4_SYNE7 Transcriptional regulator, GntR family	483	15	3	11	0.0310559	0.00621118	0.0227743	0.0600414	=Synechococcus elongatus (strain PCC 7942 / FACHB-805) OX=1140 GN=Synpcc7942_1725 PE=3 SV=1
tr	Q31QN8	Q31QN8_SYNE7 Putative transcriptional regulator, TetR family	200	2	3	7	0.01	0.015	0.035	0.06	=Synechococcus elongatus (strain PCC 7942 / FACHB-805) OX=1140 GN=Synpcc7942_0599 PE=4 SV=1
tr	Q31Q06	Q31Q06_SYNE7 HD domain-containing protein	200	4	3	5	0.02	0.015	0.025	0.06	=Synechococcus elongatus (strain PCC 7942 / FACHB-805) OX=1140 GN=Synpcc7942_0831 PE=4 SV=1
tr	Q31R88	Q31R88_SYNE7 Uncharacterized protein	250	4	3	8	0.016	0.012	0.032	0.06	=Synechococcus elongatus (strain PCC 7942 / FACHB-805) OX=1140 GN=Synpcc7942_0399 PE=4 SV=1
tr	Q31KR3	Q31KR3_SYNE7 Uncharacterized protein	250	6	3	6	0.024	0.012	0.024	0.06	=Synechococcus elongatus (strain PCC 7942 / FACHB-805) OX=1140 GN=Synpcc7942_2326 PE=4 SV=1
sp	Q31KS4	ATPB_SYNE7 ATP synthase subunit beta	484	12	0	17	0.0247934	0	0.035124	0.0599174	=Synechococcus elongatus (strain PCC 7942 / FACHB-805) OX=1140 GN=atpD PE=3 SV=1
tr	Q31L79	Q31L79_SYNE7 Alanine-glyoxylate aminotransferase	384	9	8	6	0.0234375	0.0208333	0.015625	0.0598958	=Synechococcus elongatus (strain PCC 7942 / FACHB-805) OX=1140 GN=Synpcc7942_2160 PE=4 SV=1
sp	Q31KV0	KDSA_SYNE7 2-dehydro-3-deoxyphosphooctonate aldolase	284	2	1	14	0.00704225	0.00352113	0.0492958	0.0598592	=Synechococcus elongatus (strain PCC 7942 / FACHB-805) OX=1140 GN=kdsA PE=3 SV=1
sp	Q31L12	RL22_SYNE7 50S ribosomal protein L22	117	5	0	2	0.042735	0	0.017094	0.0598291	=Synechococcus elongatus (strain PCC 7942 / FACHB-805) OX=1140 GN=rplV PE=3 SV=1
tr	Q31ND3	Q31ND3_SYNE7 ATPase	368	7	1	14	0.0190217	0.00271739	0.0380435	0.0597826	=Synechococcus elongatus (strain PCC 7942 / FACHB-805) OX=1140 GN=Synpcc7942_1406 PE=4 SV=1
tr	Q31L85	Q31L85_SYNE7 Uncharacterized protein	67	1	1	2	0.0149254	0.0149254	0.0298507	0.0597015	=Synechococcus elongatus (strain PCC 7942 / FACHB-805) OX=1140 GN=Synpcc7942_2154 PE=4 SV=1
tr	Q31QB2	Q31QB2_SYNE7 DEAD/DEAH box helicase-like	469	12	7	9	0.0255864	0.0149254	0.0191898	0.0597015	=Synechococcus elongatus (strain PCC 7942 / FACHB-805) OX=1140 GN=Synpcc7942_0725 PE=4 SV=1
tr	Q31PR3	Q31PR3_SYNE7 Uncharacterized protein	419	14	4	7	0.0334129	0.00954654	0.0167064	0.0596659	=Synechococcus elongatus (strain PCC 7942 / FACHB-805) OX=1140 GN=Synpcc7942_0926 PE=4 SV=1
tr	Q8GLI4	Q8GLI4_SYNE7 Light dependent period	352	5	8	8	0.0142045	0.0227273	0.0227273	0.0596591	=Synechococcus elongatus (strain PCC 7942 / FACHB-805) OX=1140 GN=ldpA PE=1 SV=1
tr	Q31NH9	Q31NH9_SYNE7 Cell envelope-related transcriptional attenuator	436	11	4	11	0.0252294	0.00917431	0.0252294	0.059633	=Synechococcus elongatus (strain PCC 7942 / FACHB-805) OX=1140 GN=Synpcc7942_1360 PE=3 SV=1
tr	Q31RP5	Q31RP5_SYNE7 K+-dependent Na+/Ca+ exchanger related-protein	369	8	4	10	0.0216802	0.0108401	0.0271003	0.0596206	=Synechococcus elongatus (strain PCC 7942 / FACHB-805) OX=1140 GN=Synpcc7942_0242 PE=4 SV=1
tr	Q31MS9	Q31MS9_SYNE7 NAD(P) transhydrogenase subunit beta	470	11	3	14	0.0234043	0.00638298	0.0297872	0.0595745	=Synechococcus elongatus (strain PCC 7942 / FACHB-805) OX=1140 GN=Synpcc7942_1610 PE=3 SV=1
tr	Q31NY1	Q31NY1_SYNE7 Antitoxin	84	2	0	3	0.0238095	0	0.0357143	0.0595238	=Synechococcus elongatus (strain PCC 7942 / FACHB-805) OX=1140 GN=Synpcc7942_1208 PE=3 SV=1
tr	Q31PV0	Q31PV0_SYNE7 NAGPA domain-containing protein	605	6	13	17	0.00991736	0.0214876	0.0280992	0.0595041	=Synechococcus elongatus (strain PCC 7942 / FACHB-805) OX=1140 GN=Synpcc7942_0889 PE=4 SV=1
tr	Q31Q33	Q31Q33_SYNE7 4-hydroxythreonine-4-phosphate dehydrogenase	353	4	7	10	0.0113314	0.01983	0.0283286	0.0594901	=Synechococcus elongatus (strain PCC 7942 / FACHB-805) OX=1140 GN=pdxA PE=3 SV=1
tr	Q31R34	Q31R34_SYNE7 GAF sensor signal transduction histidine kinase	404	8	7	9	0.019802	0.0173267	0.0222772	0.0594059	=Synechococcus elongatus (strain PCC 7942 / FACHB-805) OX=1140 GN=Synpcc7942_0453 PE=4 SV=1
tr	Q31JZ7	Q31JZ7_SYNE7 Orotate phosphoribosyltransferase	202	9	1	2	0.0445545	0.0049505	0.00990099	0.0594059	=Synechococcus elongatus (strain PCC 7942 / FACHB-805) OX=1140 GN=pyrE PE=3 SV=1
sp	Q9L790	NADA_SYNE7 Quinolinate synthase A	320	7	1	11	0.021875	0.003125	0.034375	0.059375	=Synechococcus elongatus (strain PCC 7942 / FACHB-805) OX=1140 GN=nadA PE=3 SV=1
tr	Q31KT7	Q31KT7_SYNE7 Uncharacterized protein	118	4	0	3	0.0338983	0	0.0254237	0.059322	=Synechococcus elongatus (strain PCC 7942 / FACHB-805) OX=1140 GN=Synpcc7942_2302 PE=4 SV=1
tr	Q31NM8	Q31NM8_SYNE7 HTH_Tnp_IS630 domain-containing protein	118	1	2	4	0.00847458	0.0169492	0.0338983	0.059322	=Synechococcus elongatus (strain PCC 7942 / FACHB-805) OX=1140 GN=Synpcc7942_1311 PE=4 SV=1
tr	Q31KH7	Q31KH7_SYNE7 SPFH domain, Band 7 family protein	270	10	2	4	0.037037	0.00740741	0.0148148	0.0592593	=Synechococcus elongatus (strain PCC 7942 / FACHB-805) OX=1140 GN=Synpcc7942_2412 PE=3 SV=1
tr	Q31P41	Q31P41_SYNE7 Metal dependent phosphohydrolase	405	11	5	8	0.0271605	0.0123457	0.0197531	0.0592593	=Synechococcus elongatus (strain PCC 7942 / FACHB-805) OX=1140 GN=Synpcc7942_1148 PE=4 SV=1
tr	Q31MQ3	Q31MQ3_SYNE7 4a-hydroxytetrahydrobiopterin dehydratase	135	2	2	4	0.0148148	0.0148148	0.0296296	0.0592593	=Synechococcus elongatus (strain PCC 7942 / FACHB-805) OX=1140 GN=Synpcc7942_1636 PE=3 SV=1
tr	Q31RL1	Q31RL1_SYNE7 Glycolate oxidase subunit GlcD	490	11	4	14	0.022449	0.00816327	0.0285714	0.0591837	=Synechococcus elongatus (strain PCC 7942 / FACHB-805) OX=1140 GN=Synpcc7942_0276 PE=4 SV=1
tr	Q31L66	Q31L66_SYNE7 Uncharacterized protein	186	3	2	6	0.016129	0.0107527	0.0322581	0.0591398	=Synechococcus elongatus (strain PCC 7942 / FACHB-805) OX=1140 GN=Synpcc7942_2173 PE=4 SV=1
tr	Q31L38	Q31L38_SYNE7 Alanine racemase	406	11	7	6	0.0270936	0.0172414	0.0147783	0.0591133	=Synechococcus elongatus (strain PCC 7942 / FACHB-805) OX=1140 GN=Synpcc7942_2201 PE=3 SV=1
tr	Q31PS5	Q31PS5_SYNE7 tRNA-(MS(2)IO(6)A)-hydroxylase-like	203	4	2	6	0.0197044	0.00985222	0.0295567	0.0591133	=Synechococcus elongatus (strain PCC 7942 / FACHB-805) OX=1140 GN=Synpcc7942_0914 PE=4 SV=1
tr	Q31N08	Q31N08_SYNE7 Molybdenum ABC transporter, periplasmic molybdate-binding protein	271	7	1	8	0.0258303	0.00369004	0.0295203	0.0590406	=Synechococcus elongatus (strain PCC 7942 / FACHB-805) OX=1140 GN=Synpcc7942_1531 PE=3 SV=1
sp	Q54776	ACCD_SYNE7 Acetyl-coenzyme A carboxylase carboxyl transferase subunit beta	305	6	3	9	0.0196721	0.00983607	0.0295082	0.0590164	=Synechococcus elongatus (strain PCC 7942 / FACHB-805) OX=1140 GN=accD PE=3 SV=1
tr	Q31L46	Q31L46_SYNE7 Metal dependent phosphohydrolase	560	12	7	14	0.0214286	0.0125	0.025	0.0589286	=Synechococcus elongatus (strain PCC 7942 / FACHB-805) OX=1140 GN=Synpcc7942_2193 PE=4 SV=1
sp	P37279	ATCS_SYNE7 Probable copper-transporting ATPase PacS	747	10	16	18	0.0133869	0.021419	0.0240964	0.0589023	=Synechococcus elongatus (strain PCC 7942 / FACHB-805) OX=1140 GN=pacS PE=3 SV=2
tr	Q31MM8	Q31MM8_SYNE7 Uncharacterized protein	187	7	1	3	0.0374332	0.00534759	0.0160428	0.0588235	=Synechococcus elongatus (strain PCC 7942 / FACHB-805) OX=1140 GN=Synpcc7942_1661 PE=4 SV=1
sp	Q79PF5	KAIB_SYNE7 Circadian clock protein KaiB	102	4	0	2	0.0392157	0	0.0196078	0.0588235	=Synechococcus elongatus (strain PCC 7942 / FACHB-805) OX=1140 GN=kaiB PE=1 SV=1
tr	Q31KW2	Q31KW2_SYNE7 Uncharacterized protein	102	1	3	2	0.00980392	0.0294118	0.0196078	0.0588235	=Synechococcus elongatus (strain PCC 7942 / FACHB-805) OX=1140 GN=Synpcc7942_2277 PE=4 SV=1
tr	Q31P55	Q31P55_SYNE7 Uncharacterized protein	102	1	0	5	0.00980392	0	0.0490196	0.0588235	=Synechococcus elongatus (strain PCC 7942 / FACHB-805) OX=1140 GN=Synpcc7942_1134 PE=4 SV=1
tr	Q31M89	Q31M89_SYNE7 Uncharacterized protein	170	3	3	4	0.0176471	0.0176471	0.0235294	0.0588235	=Synechococcus elongatus (strain PCC 7942 / FACHB-805) OX=1140 GN=Synpcc7942_1800 PE=3 SV=1
tr	Q31N68	Q31N68_SYNE7 Uncharacterized protein	85	1	2	2	0.0117647	0.0235294	0.0235294	0.0588235	=Synechococcus elongatus (strain PCC 7942 / FACHB-805) OX=1140 GN=Synpcc7942_1471 PE=4 SV=1
tr	Q31RX9	Q31RX9_SYNE7 Rhodanese-like	391	14	2	7	0.0358056	0.00511509	0.0179028	0.0588235	=Synechococcus elongatus (strain PCC 7942 / FACHB-805) OX=1140 GN=Synpcc7942_0158 PE=4 SV=1
tr	Q57311	Q57311_SYNE7 ORF 3	136	4	1	3	0.0294118	0.00735294	0.0220588	0.0588235	=Synechococcus elongatus (strain PCC 7942 / FACHB-805) OX=1140 GN=Synpcc7942_1429 PE=4 SV=1
tr	Q31KM7	Q31KM7_SYNE7 Trans-hexaprenyltranstransferase	323	8	1	10	0.0247678	0.00309598	0.0309598	0.0588235	=Synechococcus elongatus (strain PCC 7942 / FACHB-805) OX=1140 GN=Synpcc7942_2362 PE=3 SV=1
tr	Q31N79	Q31N79_SYNE7 Uncharacterized protein	85	1	2	2	0.0117647	0.0235294	0.0235294	0.0588235	=Synechococcus elongatus (strain PCC 7942 / FACHB-805) OX=1140 GN=Synpcc7942_1460 PE=4 SV=1
tr	Q31L53	Q31L53_SYNE7 Probable Na+/H+-exchanging protein	545	4	17	11	0.00733945	0.0311927	0.0201835	0.0587156	=Synechococcus elongatus (strain PCC 7942 / FACHB-805) OX=1140 GN=Synpcc7942_2186 PE=4 SV=1
tr	Q31N14	Q31N14_SYNE7 50S ribosomal subunit assembly factor BipA	597	8	0	27	0.0134003	0	0.0452261	0.0586265	=Synechococcus elongatus (strain PCC 7942 / FACHB-805) OX=1140 GN=bipA PE=3 SV=1
tr	Q31PJ1	Q31PJ1_SYNE7 ATP-dependent zinc metalloprotease FtsH	632	8	4	25	0.0126582	0.00632911	0.039557	0.0585443	=Synechococcus elongatus (strain PCC 7942 / FACHB-805) OX=1140 GN=ftsH PE=3 SV=1
sp	Q31M94	SSRP_SYNE7 SsrA-binding protein	154	4	2	3	0.025974	0.012987	0.0194805	0.0584416	=Synechococcus elongatus (strain PCC 7942 / FACHB-805) OX=1140 GN=smpB PE=3 SV=1
tr	Q31PV8	Q31PV8_SYNE7 Prephenate dehydratase	291	5	4	8	0.0171821	0.0137457	0.0274914	0.0584192	=Synechococcus elongatus (strain PCC 7942 / FACHB-805) OX=1140 GN=pheA PE=4 SV=1
tr	Q31NF3	Q31NF3_SYNE7 Cob(I)yrinic acid a,c-diamide adenosyltransferase	377	11	5	6	0.0291777	0.0132626	0.0159151	0.0583554	=Synechococcus elongatus (strain PCC 7942 / FACHB-805) OX=1140 GN=Synpcc7942_1386 PE=4 SV=1
tr	Q31M73	Q31M73_SYNE7 Histidine kinase	977	18	11	28	0.0184237	0.011259	0.0286592	0.0583419	=Synechococcus elongatus (strain PCC 7942 / FACHB-805) OX=1140 GN=Synpcc7942_1816 PE=4 SV=1
sp	O34125	CLPP2_SYNE7 ATP-dependent Clp protease proteolytic subunit 2	240	5	1	8	0.0208333	0.00416667	0.0333333	0.0583333	=Synechococcus elongatus (strain PCC 7942 / FACHB-805) OX=1140 GN=clpP2 PE=3 SV=1
tr	Q31NZ6	Q31NZ6_SYNE7 Phospholipid/glycerol acyltransferase	240	4	4	6	0.0166667	0.0166667	0.025	0.0583333	=Synechococcus elongatus (strain PCC 7942 / FACHB-805) OX=1140 GN=Synpcc7942_1193 PE=4 SV=1
tr	Q31QB1	Q31QB1_SYNE7 VRR-NUC domain-containing protein	120	0	2	5	0	0.0166667	0.0416667	0.0583333	=Synechococcus elongatus (strain PCC 7942 / FACHB-805) OX=1140 GN=Synpcc7942_0726 PE=4 SV=1
tr	Q31QH1	Q31QH1_SYNE7 Heat shock protein DnaJ-like	206	7	3	2	0.0339806	0.0145631	0.00970874	0.0582524	=Synechococcus elongatus (strain PCC 7942 / FACHB-805) OX=1140 GN=Synpcc7942_0666 PE=4 SV=1
tr	Q31LP6	Q31LP6_SYNE7 Methylthioribulose-1-phosphate dehydratase	206	3	4	5	0.0145631	0.0194175	0.0242718	0.0582524	=Synechococcus elongatus (strain PCC 7942 / FACHB-805) OX=1140 GN=mtnB PE=3 SV=1
tr	Q31QW8	Q31QW8_SYNE7 Uncharacterized protein	172	3	2	5	0.0174419	0.0116279	0.0290698	0.0581395	=Synechococcus elongatus (strain PCC 7942 / FACHB-805) OX=1140 GN=Synpcc7942_0519 PE=4 SV=1
sp	Q31LC9	FMT_SYNE7 Methionyl-tRNA formyltransferase	327	6	8	5	0.0183486	0.0244648	0.0152905	0.058104	=Synechococcus elongatus (strain PCC 7942 / FACHB-805) OX=1140 GN=fmt PE=3 SV=1
tr	Q31NC5	Q31NC5_SYNE7 ATPase	241	5	1	8	0.0207469	0.00414938	0.033195	0.0580913	=Synechococcus elongatus (strain PCC 7942 / FACHB-805) OX=1140 GN=Synpcc7942_1414 PE=4 SV=1
tr	Q31QH6	Q31QH6_SYNE7 Uncharacterized protein	534	8	17	6	0.0149813	0.0318352	0.011236	0.0580524	=Synechococcus elongatus (strain PCC 7942 / FACHB-805) OX=1140 GN=Synpcc7942_0661 PE=4 SV=1
sp	Q31PU5	AROK_SYNE7 Shikimate kinase	190	5	3	3	0.0263158	0.0157895	0.0157895	0.0578947	=Synechococcus elongatus (strain PCC 7942 / FACHB-805) OX=1140 GN=aroK PE=3 SV=1
tr	Q31NG4	Q31NG4_SYNE7 FMN_red domain-containing protein	173	4	2	4	0.0231214	0.0115607	0.0231214	0.0578035	=Synechococcus elongatus (strain PCC 7942 / FACHB-805) OX=1140 GN=Synpcc7942_1375 PE=4 SV=1
tr	Q31RB9	Q31RB9_SYNE7 Exodeoxyribonuclease 7 large subunit	450	6	12	8	0.0133333	0.0266667	0.0177778	0.0577778	=Synechococcus elongatus (strain PCC 7942 / FACHB-805) OX=1140 GN=xseA PE=3 SV=1
tr	Q99QJ5	Q99QJ5_SYNE7 A LysR family protein	329	8	2	9	0.0243161	0.00607903	0.0273556	0.0577508	=Synechococcus elongatus (strain PCC 7942 / FACHB-805) OX=1140 GN=rbcR PE=3 SV=1
tr	Q31MH2	Q31MH2_SYNE7 Glycolate oxidase subunit (Fe-S) protein	433	10	5	10	0.0230947	0.0115473	0.0230947	0.0577367	=Synechococcus elongatus (strain PCC 7942 / FACHB-805) OX=1140 GN=Synpcc7942_1717 PE=4 SV=1
tr	Q31PR4	Q31PR4_SYNE7 Phosphoribosylamine--glycine ligase	433	9	4	12	0.0207852	0.00923788	0.0277136	0.0577367	=Synechococcus elongatus (strain PCC 7942 / FACHB-805) OX=1140 GN=purD PE=3 SV=1
tr	Q31MA5	Q31MA5_SYNE7 Group3 RNA polymerase sigma factor SigF	260	4	4	7	0.0153846	0.0153846	0.0269231	0.0576923	=Synechococcus elongatus (strain PCC 7942 / FACHB-805) OX=1140 GN=Synpcc7942_1784 PE=4 SV=1
tr	Q31P79	Q31P79_SYNE7 Response regulator receiver domain protein (CheY-like)	208	2	2	8	0.00961538	0.00961538	0.0384615	0.0576923	=Synechococcus elongatus (strain PCC 7942 / FACHB-805) OX=1140 GN=Synpcc7942_1110 PE=4 SV=1
tr	Q31L93	Q31L93_SYNE7 Uncharacterized protein	104	3	0	3	0.0288462	0	0.0288462	0.0576923	=Synechococcus elongatus (strain PCC 7942 / FACHB-805) OX=1140 GN=Synpcc7942_2146 PE=4 SV=1
tr	Q31PD3	Q31PD3_SYNE7 Transcriptional regulator, XRE family	260	5	4	6	0.0192308	0.0153846	0.0230769	0.0576923	=Synechococcus elongatus (strain PCC 7942 / FACHB-805) OX=1140 GN=Synpcc7942_1056 PE=4 SV=1
tr	Q31M10	Q31M10_SYNE7 MoxR protein-like	312	5	1	12	0.0160256	0.00320513	0.0384615	0.0576923	=Synechococcus elongatus (strain PCC 7942 / FACHB-805) OX=1140 GN=Synpcc7942_1879 PE=4 SV=1
sp	Q31RR0	PTH_SYNE7 Peptidyl-tRNA hydrolase	208	5	2	5	0.0240385	0.00961538	0.0240385	0.0576923	=Synechococcus elongatus (strain PCC 7942 / FACHB-805) OX=1140 GN=pth PE=3 SV=1
sp	Q31LP7	MTNA_SYNE7 Methylthioribose-1-phosphate isomerase	348	11	3	6	0.0316092	0.00862069	0.0172414	0.0574713	=Synechococcus elongatus (strain PCC 7942 / FACHB-805) OX=1140 GN=mtnA PE=3 SV=1
tr	Q31L50	Q31L50_SYNE7 Uncharacterized protein	87	0	2	3	0	0.0229885	0.0344828	0.0574713	=Synechococcus elongatus (strain PCC 7942 / FACHB-805) OX=1140 GN=Synpcc7942_2189 PE=4 SV=1
tr	Q31MF3	Q31MF3_SYNE7 Iron-regulated ABC transporter ATPase subunit SufC	261	6	1	8	0.0229885	0.00383142	0.0306513	0.0574713	=Synechococcus elongatus (strain PCC 7942 / FACHB-805) OX=1140 GN=Synpcc7942_1736 PE=3 SV=1
tr	Q31KK6	Q31KK6_SYNE7 Nucleotide binding protein, PINc	383	5	0	17	0.0130548	0	0.0443864	0.0574413	=Synechococcus elongatus (strain PCC 7942 / FACHB-805) OX=1140 GN=Synpcc7942_2383 PE=3 SV=1
sp	Q31L13	RS3_SYNE7 30S ribosomal protein S3	244	6	3	5	0.0245902	0.0122951	0.0204918	0.057377	=Synechococcus elongatus (strain PCC 7942 / FACHB-805) OX=1140 GN=rpsC PE=3 SV=1
tr	Q31MC5	Q31MC5_SYNE7 Uncharacterized protein	122	4	1	2	0.0327869	0.00819672	0.0163934	0.057377	=Synechococcus elongatus (strain PCC 7942 / FACHB-805) OX=1140 GN=Synpcc7942_1764 PE=4 SV=1
sp	Q31RH6	RSMA_SYNE7 Ribosomal RNA small subunit methyltransferase A	279	4	4	8	0.0143369	0.0143369	0.0286738	0.0573477	=Synechococcus elongatus (strain PCC 7942 / FACHB-805) OX=1140 GN=rsmA PE=3 SV=1
sp	Q31RH7	ISPE_SYNE7 4-diphosphocytidyl-2-C-methyl-D-erythritol kinase	314	5	2	11	0.0159236	0.00636943	0.0350318	0.0573248	=Synechococcus elongatus (strain PCC 7942 / FACHB-805) OX=1140 GN=ispE PE=3 SV=1
tr	Q31MA9	Q31MA9_SYNE7 DNA mismatch repair protein MutL	541	5	16	10	0.00924214	0.0295749	0.0184843	0.0573013	=Synechococcus elongatus (strain PCC 7942 / FACHB-805) OX=1140 GN=Synpcc7942_1780 PE=3 SV=1
tr	Q31QD4	Q31QD4_SYNE7 DNA processing protein DprA, putative	402	11	6	6	0.0273632	0.0149254	0.0149254	0.0572139	=Synechococcus elongatus (strain PCC 7942 / FACHB-805) OX=1140 GN=Synpcc7942_0703 PE=3 SV=1
tr	Q31QZ5	Q31QZ5_SYNE7 Riboflavin biosynthesis protein	315	3	4	11	0.00952381	0.0126984	0.0349206	0.0571429	=Synechococcus elongatus (strain PCC 7942 / FACHB-805) OX=1140 GN=Synpcc7942_0492 PE=3 SV=1
tr	Q31SA7	Q31SA7_SYNE7 ATP-dependent dethiobiotin synthetase BioD	210	3	2	7	0.0142857	0.00952381	0.0333333	0.0571429	=Synechococcus elongatus (strain PCC 7942 / FACHB-805) OX=1140 GN=bioD PE=3 SV=1
tr	Q935Y0	Q935Y0_SYNE7 Bacterial translation initiation factor 1 (BIF-1)	70	2	0	2	0.0285714	0	0.0285714	0.0571429	=Synechococcus elongatus (strain PCC 7942 / FACHB-805) OX=1140 GN=SEB0016 PE=4 SV=1
tr	Q31MT7	Q31MT7_SYNE7 tRNA (cytidine/uridine-2'-O-)-methyltransferase TrmJ	245	6	4	4	0.0244898	0.0163265	0.0163265	0.0571429	=Synechococcus elongatus (strain PCC 7942 / FACHB-805) OX=1140 GN=trmJ PE=3 SV=1
tr	Q31MX2	Q31MX2_SYNE7 Possible ribosomal protein L36	105	2	1	3	0.0190476	0.00952381	0.0285714	0.0571429	=Synechococcus elongatus (strain PCC 7942 / FACHB-805) OX=1140 GN=Synpcc7942_1567 PE=4 SV=1
tr	Q54767	Q54767_SYNE7 Probable short-chain dehydrogenase	245	2	4	8	0.00816327	0.0163265	0.0326531	0.0571429	=Synechococcus elongatus (strain PCC 7942 / FACHB-805) OX=1140 GN=Synpcc7942_1596 PE=3 SV=1
tr	Q31RP6	Q31RP6_SYNE7 23S rRNA (Uracil-5-)-methyltransferase RumA	455	12	4	10	0.0263736	0.00879121	0.021978	0.0571429	=Synechococcus elongatus (strain PCC 7942 / FACHB-805) OX=1140 GN=Synpcc7942_0241 PE=3 SV=1
tr	Q31RJ0	Q31RJ0_SYNE7 ATP-dependent zinc metalloprotease FtsH	613	8	4	23	0.0130506	0.00652529	0.0375204	0.0570962	=Synechococcus elongatus (strain PCC 7942 / FACHB-805) OX=1140 GN=ftsH PE=3 SV=1
tr	Q31NA7	Q31NA7_SYNE7 Riboflavin biosynthesis protein RibBA	561	13	1	18	0.0231729	0.00178253	0.0320856	0.057041	=Synechococcus elongatus (strain PCC 7942 / FACHB-805) OX=1140 GN=ribBA PE=3 SV=1
tr	Q31P48	Q31P48_SYNE7 Mo-nitro_C domain-containing protein	228	5	2	6	0.0219298	0.00877193	0.0263158	0.0570175	=Synechococcus elongatus (strain PCC 7942 / FACHB-805) OX=1140 GN=Synpcc7942_1141 PE=4 SV=1
sp	Q31QF1	COFH_SYNE7 5-amino-6-(D-ribitylamino)uracil--L-tyrosine 4-hydroxyphenyl transferase	386	5	5	12	0.0129534	0.0129534	0.0310881	0.0569948	=Synechococcus elongatus (strain PCC 7942 / FACHB-805) OX=1140 GN=cofH PE=3 SV=1
tr	Q31PX3	Q31PX3_SYNE7 Uncharacterized protein	193	1	3	7	0.00518135	0.015544	0.0362694	0.0569948	=Synechococcus elongatus (strain PCC 7942 / FACHB-805) OX=1140 GN=Synpcc7942_0866 PE=4 SV=1
tr	Q31SC6	Q31SC6_SYNE7 Uncharacterized protein	158	6	0	3	0.0379747	0	0.0189873	0.056962	=Synechococcus elongatus (strain PCC 7942 / FACHB-805) OX=1140 GN=Synpcc7942_0011 PE=4 SV=1
tr	Q54761	Q54761_SYNE7 Biotin carboxyl carrier protein of acetyl-CoA carboxylase	158	1	0	8	0.00632911	0	0.0506329	0.056962	=Synechococcus elongatus (strain PCC 7942 / FACHB-805) OX=1140 GN=accB PE=4 SV=1
[truncated: 658 more rows]
