# Supplementary material for: Engineered hypermutation adapts cyanobacterial photosynthesis to combined high light and high temperature stress
Source: Nat Commun. 2023 Mar 4;14:1238. doi: 10.1038/s41467-023-36964-5 (PMC9985602; doi:10.1038/s41467-023-36964-5)
Supplement: Supplementary file 12 — Supplementary Data 9 [file 41467_2023_36964_MOESM12_ESM.xlsx]

## Sheet: Sheet1
A	seq	note	length_seq	Y	W	F	Y_freq	W_freq	F_freq	total_freq	describe	TMRs
sp	Q31R74	NDHL_SYNE7 NAD(P)H-quinone oxidoreductase subunit L	74	6	2	7	0.0810811	0.027027	0.0945946	0.202703	=Synechococcus elongatus (strain PCC 7942 / FACHB-805) OX=1140 GN=ndhL PE=3 SV=2	3
tr	Q31MG3	Q31MG3_SYNE7 Lipoprotein signal peptidase	163	5	9	19	0.0306748	0.0552147	0.116564	0.202454	=Synechococcus elongatus (strain PCC 7942 / FACHB-805) OX=1140 GN=lspA PE=3 SV=1	4
sp	Q31QE1	PSBT_SYNE7 Photosystem II reaction center protein T	31	1	0	5	0.0322581	0	0.16129	0.193548	=Synechococcus elongatus (strain PCC 7942 / FACHB-805) OX=1140 GN=psbT PE=3 SV=1	1
tr	Q8GIS0	Q8GIS0_SYNE7 Uncharacterized protein	53	2	2	6	0.0377358	0.0377358	0.113208	0.188679	=Synechococcus elongatus (strain PCC 7942 / FACHB-805) OX=1140 GN=SEB0052 PE=4 SV=1	1
tr	Q31RW0	Q31RW0_SYNE7 ABC-type uncharacterized transport system permease component-like	262	12	16	21	0.0458015	0.0610687	0.0801527	0.187023	=Synechococcus elongatus (strain PCC 7942 / FACHB-805) OX=1140 GN=Synpcc7942_0177 PE=4 SV=1	6
tr	Q31Q34	Q31Q34_SYNE7 Uncharacterized protein	260	11	10	26	0.0423077	0.0384615	0.1	0.180769	=Synechococcus elongatus (strain PCC 7942 / FACHB-805) OX=1140 GN=Synpcc7942_0803 PE=4 SV=1	6
tr	Q31RD1	Q31RD1_SYNE7 Uncharacterized protein	74	4	2	7	0.0540541	0.027027	0.0945946	0.175676	=Synechococcus elongatus (strain PCC 7942 / FACHB-805) OX=1140 GN=Synpcc7942_0356 PE=4 SV=1	1
sp	Q8KPP6	NU3C_SYNE7 NAD(P)H-quinone oxidoreductase subunit 3	133	7	5	11	0.0526316	0.037594	0.0827068	0.172932	=Synechococcus elongatus (strain PCC 7942 / FACHB-805) OX=1140 GN=ndhC PE=3 SV=1	3
tr	Q31K28	Q31K28_SYNE7 Delta-9 acyl-phospholipid desaturase	278	11	18	19	0.0395683	0.0647482	0.0683453	0.172662	=Synechococcus elongatus (strain PCC 7942 / FACHB-805) OX=1140 GN=Synpcc7942_2561 PE=4 SV=1	4
tr	Q31QZ0	Q31QZ0_SYNE7 Uncharacterized protein	58	2	3	5	0.0344828	0.0517241	0.0862069	0.172414	=Synechococcus elongatus (strain PCC 7942 / FACHB-805) OX=1140 GN=Synpcc7942_0497 PE=4 SV=1	2
sp	Q31NU0	PSAJ_SYNE7 Photosystem I reaction center subunit IX	41	1	1	5	0.0243902	0.0243902	0.121951	0.170732	=Synechococcus elongatus (strain PCC 7942 / FACHB-805) OX=1140 GN=psaJ PE=1 SV=2	1
tr	Q31PR8	Q31PR8_SYNE7 Uncharacterized protein	100	4	3	10	0.04	0.03	0.1	0.17	=Synechococcus elongatus (strain PCC 7942 / FACHB-805) OX=1140 GN=Synpcc7942_0921 PE=4 SV=1	3
tr	Q31PS8	Q31PS8_SYNE7 Uncharacterized protein	83	0	5	9	0	0.060241	0.108434	0.168675	=Synechococcus elongatus (strain PCC 7942 / FACHB-805) OX=1140 GN=Synpcc7942_0911 PE=4 SV=1	2
sp	P11005	PSBD_SYNE7 Photosystem II D2 protein	352	8	14	37	0.0227273	0.0397727	0.105114	0.167614	=Synechococcus elongatus (strain PCC 7942 / FACHB-805) OX=1140 GN=psbD2 PE=3 SV=2	5
tr	Q31QF7	Q31QF7_SYNE7 C-5 sterol desaturase	271	10	11	24	0.0369004	0.0405904	0.0885609	0.166052	=Synechococcus elongatus (strain PCC 7942 / FACHB-805) OX=1140 GN=Synpcc7942_0680 PE=4 SV=1	5
tr	Q31RA8	Q31RA8_SYNE7 Uncharacterized protein	127	6	4	11	0.0472441	0.0314961	0.0866142	0.165354	=Synechococcus elongatus (strain PCC 7942 / FACHB-805) OX=1140 GN=Synpcc7942_0379 PE=4 SV=1	2
tr	Q31RT5	Q31RT5_SYNE7 Cbb3-type cytochrome oxidase subunit 1-like	483	23	23	31	0.047619	0.047619	0.0641822	0.15942	=Synechococcus elongatus (strain PCC 7942 / FACHB-805) OX=1140 GN=Synpcc7942_0202 PE=3 SV=1	12
tr	Q31KL9	Q31KL9_SYNE7 Uncharacterized protein	69	6	2	3	0.0869565	0.0289855	0.0434783	0.15942	=Synechococcus elongatus (strain PCC 7942 / FACHB-805) OX=1140 GN=Synpcc7942_2370 PE=4 SV=1	2
sp	Q79AV1	PSBK_SYNE7 Photosystem II reaction center protein K	45	1	1	5	0.0222222	0.0222222	0.111111	0.155556	=Synechococcus elongatus (strain PCC 7942 / FACHB-805) OX=1140 GN=psbK PE=3 SV=1	1
tr	Q31MR1	Q31MR1_SYNE7 Uncharacterized protein	239	8	16	13	0.0334728	0.0669456	0.0543933	0.154812	=Synechococcus elongatus (strain PCC 7942 / FACHB-805) OX=1140 GN=Synpcc7942_1628 PE=4 SV=1	5
sp	Q31MI4	PSBI_SYNE7 Photosystem II reaction center protein I	39	1	0	5	0.025641	0	0.128205	0.153846	=Synechococcus elongatus (strain PCC 7942 / FACHB-805) OX=1140 GN=psbI PE=3 SV=1	1
tr	Q31RA6	Q31RA6_SYNE7 Uncharacterized protein	104	2	11	3	0.0192308	0.105769	0.0288462	0.153846	=Synechococcus elongatus (strain PCC 7942 / FACHB-805) OX=1140 GN=Synpcc7942_0381 PE=4 SV=1	2
tr	Q31RA3	Q31RA3_SYNE7 Uncharacterized protein	236	5	17	14	0.0211864	0.0720339	0.059322	0.152542	=Synechococcus elongatus (strain PCC 7942 / FACHB-805) OX=1140 GN=Synpcc7942_0384 PE=4 SV=1	6
sp	Q8KPP1	PSBL_SYNE7 Photosystem II reaction center protein L	40	1	0	5	0.025	0	0.125	0.15	=Synechococcus elongatus (strain PCC 7942 / FACHB-805) OX=1140 GN=psbL PE=3 SV=1	1
sp	Q31LJ1	PSAB_SYNE7 Photosystem I P700 chlorophyll a apoprotein A2	734	27	30	53	0.0367847	0.0408719	0.0722071	0.149864	=Synechococcus elongatus (strain PCC 7942 / FACHB-805) OX=1140 GN=psaB PE=1 SV=1	11
tr	Q31RA4	Q31RA4_SYNE7 Uncharacterized protein	228	6	4	24	0.0263158	0.0175439	0.105263	0.149123	=Synechococcus elongatus (strain PCC 7942 / FACHB-805) OX=1140 GN=Synpcc7942_0383 PE=4 SV=1	6
sp	Q54711	CYB6_SYNE7 Cytochrome b6	215	10	7	15	0.0465116	0.0325581	0.0697674	0.148837	=Synechococcus elongatus (strain PCC 7942 / FACHB-805) OX=1140 GN=petB PE=3 SV=1	4
tr	Q31LU1	Q31LU1_SYNE7 2TM domain-containing protein	81	1	4	7	0.0123457	0.0493827	0.0864198	0.148148	=Synechococcus elongatus (strain PCC 7942 / FACHB-805) OX=1140 GN=Synpcc7942_1948 PE=4 SV=1	2
tr	Q31RK0	Q31RK0_SYNE7 Ion_trans domain-containing protein	231	9	5	20	0.038961	0.021645	0.0865801	0.147186	=Synechococcus elongatus (strain PCC 7942 / FACHB-805) OX=1140 GN=Synpcc7942_0287 PE=4 SV=1	6
tr	Q31QW1	Q31QW1_SYNE7 ABC-type sugar transport systems permease components-like	293	16	8	19	0.0546075	0.0273038	0.0648464	0.146758	=Synechococcus elongatus (strain PCC 7942 / FACHB-805) OX=1140 GN=Synpcc7942_0526 PE=3 SV=1	6
tr	Q31ML9	Q31ML9_SYNE7 Uncharacterized protein	48	3	1	3	0.0625	0.0208333	0.0625	0.145833	=Synechococcus elongatus (strain PCC 7942 / FACHB-805) OX=1140 GN=Synpcc7942_1670 PE=4 SV=1	1
tr	Q31MC3	Q31MC3_SYNE7 Cytochrome d ubiquinol oxidase, subunit II	343	12	9	29	0.0349854	0.0262391	0.0845481	0.145773	=Synechococcus elongatus (strain PCC 7942 / FACHB-805) OX=1140 GN=Synpcc7942_1766 PE=3 SV=1	9
tr	Q31RC5	Q31RC5_SYNE7 Uncharacterized protein	199	6	9	14	0.0301508	0.0452261	0.0703518	0.145729	=Synechococcus elongatus (strain PCC 7942 / FACHB-805) OX=1140 GN=Synpcc7942_0362 PE=4 SV=1	5
tr	Q31RU5	Q31RU5_SYNE7 Uncharacterized protein	158	5	1	17	0.0316456	0.00632911	0.107595	0.14557	=Synechococcus elongatus (strain PCC 7942 / FACHB-805) OX=1140 GN=Synpcc7942_0192 PE=3 SV=1	4
tr	Q31KF0	Q31KF0_SYNE7 Beta-carotene hydroxylase	331	12	12	24	0.0362538	0.0362538	0.0725076	0.145015	=Synechococcus elongatus (strain PCC 7942 / FACHB-805) OX=1140 GN=Synpcc7942_2439 PE=4 SV=1	4
tr	Q79PG0	Q79PG0_SYNE7 MIP family channel proteins	269	13	7	19	0.0483271	0.0260223	0.070632	0.144981	=Synechococcus elongatus (strain PCC 7942 / FACHB-805) OX=1140 GN=SEC0003 PE=3 SV=1	6
sp	Q8KPP3	PSBE_SYNE7 Cytochrome b559 subunit alpha	83	4	2	6	0.0481928	0.0240964	0.0722892	0.144578	=Synechococcus elongatus (strain PCC 7942 / FACHB-805) OX=1140 GN=psbE PE=3 SV=1	1
sp	P04997	PSBA2_SYNE7 Photosystem II protein D1 2	360	14	10	28	0.0388889	0.0277778	0.0777778	0.144444	=Synechococcus elongatus (strain PCC 7942 / FACHB-805) OX=1140 GN=psbA3 PE=3 SV=1	5
sp	P04996	PSBA1_SYNE7 Photosystem II protein D1 1	360	14	10	28	0.0388889	0.0277778	0.0777778	0.144444	=Synechococcus elongatus (strain PCC 7942 / FACHB-805) OX=1140 GN=psbA1 PE=1 SV=1	5
tr	Q31NV5	Q31NV5_SYNE7 Uncharacterized protein	167	7	12	5	0.0419162	0.0718563	0.0299401	0.143713	=Synechococcus elongatus (strain PCC 7942 / FACHB-805) OX=1140 GN=Synpcc7942_1234 PE=4 SV=1	4
sp	P31094	PSBB_SYNE7 Photosystem II CP47 reaction center protein	508	13	18	42	0.0255906	0.0354331	0.0826772	0.143701	=Synechococcus elongatus (strain PCC 7942 / FACHB-805) OX=1140 GN=psbB PE=3 SV=1	6
tr	Q31NE1	Q31NE1_SYNE7 Cellulose synthase (UDP-forming)	740	40	16	50	0.0540541	0.0216216	0.0675676	0.143243	=Synechococcus elongatus (strain PCC 7942 / FACHB-805) OX=1140 GN=Synpcc7942_1398 PE=4 SV=1	8
tr	Q31MC2	Q31MC2_SYNE7 Cytochrome oxidase d subunit I	470	11	23	33	0.0234043	0.0489362	0.0702128	0.142553	=Synechococcus elongatus (strain PCC 7942 / FACHB-805) OX=1140 GN=Synpcc7942_1767 PE=3 SV=1	9
tr	Q31JY6	Q31JY6_SYNE7 Cytochrome c oxidase subunit 1	541	18	20	39	0.0332717	0.0369686	0.0720887	0.142329	=Synechococcus elongatus (strain PCC 7942 / FACHB-805) OX=1140 GN=Synpcc7942_2603 PE=3 SV=1	12
tr	Q31R10	Q31R10_SYNE7 Uncharacterized protein	99	3	1	10	0.030303	0.010101	0.10101	0.141414	=Synechococcus elongatus (strain PCC 7942 / FACHB-805) OX=1140 GN=Synpcc7942_0477 PE=3 SV=1	2
tr	Q31KZ3	Q31KZ3_SYNE7 PMT_2 domain-containing protein	520	20	23	30	0.0384615	0.0442308	0.0576923	0.140385	=Synechococcus elongatus (strain PCC 7942 / FACHB-805) OX=1140 GN=Synpcc7942_2246 PE=4 SV=1	11
tr	Q31SC3	Q31SC3_SYNE7 Uncharacterized protein	114	5	2	9	0.0438596	0.0175439	0.0789474	0.140351	=Synechococcus elongatus (strain PCC 7942 / FACHB-805) OX=1140 GN=Synpcc7942_0014 PE=4 SV=1	4
sp	P27367	CYST_SYNE7 Sulfate transport system permease protein CysT	278	7	10	22	0.0251799	0.0359712	0.0791367	0.140288	=Synechococcus elongatus (strain PCC 7942 / FACHB-805) OX=1140 GN=cysT PE=2 SV=1	6
tr	Q31RS2	Q31RS2_SYNE7 Uncharacterized protein	129	2	9	7	0.0155039	0.0697674	0.0542636	0.139535	=Synechococcus elongatus (strain PCC 7942 / FACHB-805) OX=1140 GN=Synpcc7942_0215 PE=4 SV=1	2
tr	Q31LA9	Q31LA9_SYNE7 Uncharacterized protein	194	3	8	16	0.0154639	0.0412371	0.0824742	0.139175	=Synechococcus elongatus (strain PCC 7942 / FACHB-805) OX=1140 GN=Synpcc7942_2130 PE=4 SV=1	5
tr	Q31JY5	Q31JY5_SYNE7 Cytochrome c oxidase subunit III	195	9	3	15	0.0461538	0.0153846	0.0769231	0.138462	=Synechococcus elongatus (strain PCC 7942 / FACHB-805) OX=1140 GN=Synpcc7942_2604 PE=3 SV=1	5
tr	Q31S23	Q31S23_SYNE7 Uncharacterized protein	123	4	4	9	0.0325203	0.0325203	0.0731707	0.138211	=Synechococcus elongatus (strain PCC 7942 / FACHB-805) OX=1140 GN=Synpcc7942_0114 PE=4 SV=1	3
tr	Q31NK8	Q31NK8_SYNE7 CAB/ELIP/HLIP superfamily protein	58	1	2	5	0.0172414	0.0344828	0.0862069	0.137931	=Synechococcus elongatus (strain PCC 7942 / FACHB-805) OX=1140 GN=Synpcc7942_1331 PE=4 SV=1	1
tr	Q31QR6	Q31QR6_SYNE7 Sugar (Glycoside-Pentoside-Hexuronide) transporter	457	18	19	26	0.0393873	0.0415755	0.0568928	0.137856	=Synechococcus elongatus (strain PCC 7942 / FACHB-805) OX=1140 GN=Synpcc7942_0571 PE=4 SV=1	12
tr	Q31N11	Q31N11_SYNE7 Uncharacterized protein	109	4	8	3	0.0366972	0.0733945	0.0275229	0.137615	=Synechococcus elongatus (strain PCC 7942 / FACHB-805) OX=1140 GN=Synpcc7942_1528 PE=4 SV=1	3
tr	Q9ALA6	Q9ALA6_SYNE7 Membrane protein-like	240	7	13	13	0.0291667	0.0541667	0.0541667	0.1375	=Synechococcus elongatus (strain PCC 7942 / FACHB-805) OX=1140 GN=Synpcc7942_1979 PE=4 SV=1	6
sp	P15347	ISIA_SYNE7 Iron stress-induced chlorophyll-binding protein	342	14	10	23	0.0409357	0.0292398	0.0672515	0.137427	=Synechococcus elongatus (strain PCC 7942 / FACHB-805) OX=1140 GN=isiA PE=1 SV=3	6
tr	Q31QE8	Q31QE8_SYNE7 Uncharacterized protein	277	5	20	13	0.0180505	0.0722022	0.0469314	0.137184	=Synechococcus elongatus (strain PCC 7942 / FACHB-805) OX=1140 GN=Synpcc7942_0689 PE=4 SV=1	8
sp	Q8KPP2	PSBF_SYNE7 Cytochrome b559 subunit beta	44	1	1	4	0.0227273	0.0227273	0.0909091	0.136364	=Synechococcus elongatus (strain PCC 7942 / FACHB-805) OX=1140 GN=psbF PE=3 SV=1	1
tr	Q31R66	Q31R66_SYNE7 Uncharacterized protein	132	6	3	9	0.0454545	0.0227273	0.0681818	0.136364	=Synechococcus elongatus (strain PCC 7942 / FACHB-805) OX=1140 GN=Synpcc7942_0421 PE=4 SV=1	4
tr	Q31P85	Q31P85_SYNE7 Peptidoglycan glycosyltransferase RodA	421	7	27	23	0.0166271	0.064133	0.0546318	0.135392	=Synechococcus elongatus (strain PCC 7942 / FACHB-805) OX=1140 GN=rodA PE=3 SV=1	12
tr	Q31NI6	Q31NI6_SYNE7 Uncharacterized protein	222	5	14	11	0.0225225	0.0630631	0.0495495	0.135135	=Synechococcus elongatus (strain PCC 7942 / FACHB-805) OX=1140 GN=Synpcc7942_1353 PE=4 SV=1	7
tr	Q31MG2	Q31MG2_SYNE7 Biotin transporter	193	7	8	11	0.0362694	0.0414508	0.0569948	0.134715	=Synechococcus elongatus (strain PCC 7942 / FACHB-805) OX=1140 GN=Synpcc7942_1727 PE=3 SV=1	6
tr	Q8GJM7	Q8GJM7_SYNE7 Uncharacterized protein SEN0012	208	2	9	17	0.00961538	0.0432692	0.0817308	0.134615	=Synechococcus elongatus (strain PCC 7942 / FACHB-805) OX=1140 GN=SEN0012 PE=4 SV=1	6
sp	Q31RR2	PSBH_SYNE7 Photosystem II reaction center protein H	67	2	2	5	0.0298507	0.0298507	0.0746269	0.134328	=Synechococcus elongatus (strain PCC 7942 / FACHB-805) OX=1140 GN=psbH PE=3 SV=1	1
tr	Q31L54	Q31L54_SYNE7 Uncharacterized protein	134	2	5	11	0.0149254	0.0373134	0.0820896	0.134328	=Synechococcus elongatus (strain PCC 7942 / FACHB-805) OX=1140 GN=Synpcc7942_2185 PE=4 SV=1	4
tr	Q31PH0	Q31PH0_SYNE7 4-alpha-glucanotransferase	499	17	27	23	0.0340681	0.0541082	0.0460922	0.134269	=Synechococcus elongatus (strain PCC 7942 / FACHB-805) OX=1140 GN=Synpcc7942_1019 PE=3 SV=1	1
tr	Q31R16	Q31R16_SYNE7 ABC-type sugar transport system permease component-like	276	8	8	21	0.0289855	0.0289855	0.076087	0.134058	=Synechococcus elongatus (strain PCC 7942 / FACHB-805) OX=1140 GN=Synpcc7942_0471 PE=3 SV=1	6
tr	Q31SC1	Q31SC1_SYNE7 Uncharacterized protein	194	5	6	15	0.0257732	0.0309278	0.0773196	0.134021	=Synechococcus elongatus (strain PCC 7942 / FACHB-805) OX=1140 GN=Synpcc7942_0016 PE=4 SV=1	2
tr	Q31S24	Q31S24_SYNE7 Uncharacterized protein	30	0	0	4	0	0	0.133333	0.133333	=Synechococcus elongatus (strain PCC 7942 / FACHB-805) OX=1140 GN=Synpcc7942_0113 PE=4 SV=1	1
tr	Q31MH6	Q31MH6_SYNE7 Probable hydrocarbon oxygenase MocD	300	10	15	15	0.0333333	0.05	0.05	0.133333	=Synechococcus elongatus (strain PCC 7942 / FACHB-805) OX=1140 GN=Synpcc7942_1713 PE=4 SV=1	4
tr	Q31RX2	Q31RX2_SYNE7 Uncharacterized protein	166	7	8	7	0.0421687	0.0481928	0.0421687	0.13253	=Synechococcus elongatus (strain PCC 7942 / FACHB-805) OX=1140 GN=Synpcc7942_0165 PE=4 SV=1	3
sp	Q31RF6	ATP6_SYNE7 ATP synthase subunit a	249	9	5	19	0.0361446	0.0200803	0.0763052	0.13253	=Synechococcus elongatus (strain PCC 7942 / FACHB-805) OX=1140 GN=atpB PE=3 SV=2	5
tr	Q31MK2	Q31MK2_SYNE7 Sulfate transport system permease protein CysT	288	9	7	22	0.03125	0.0243056	0.0763889	0.131944	=Synechococcus elongatus (strain PCC 7942 / FACHB-805) OX=1140 GN=Synpcc7942_1687 PE=3 SV=1	6
tr	Q31KG5	Q31KG5_SYNE7 Uncharacterized protein	267	5	8	22	0.0187266	0.0299625	0.082397	0.131086	=Synechococcus elongatus (strain PCC 7942 / FACHB-805) OX=1140 GN=Synpcc7942_2424 PE=4 SV=1	6
tr	P72547	P72547_SYNE7 Inorganic carbon transporter	467	16	23	22	0.0342612	0.0492505	0.0471092	0.130621	=Synechococcus elongatus (strain PCC 7942 / FACHB-805) OX=1140 GN=dc14 PE=4 SV=1	12
tr	Q31MT4	Q31MT4_SYNE7 Uncharacterized protein	192	10	3	12	0.0520833	0.015625	0.0625	0.130208	=Synechococcus elongatus (strain PCC 7942 / FACHB-805) OX=1140 GN=Synpcc7942_1605 PE=4 SV=1	2
sp	P11004	PSBC_SYNE7 Photosystem II CP43 reaction center protein	461	14	17	29	0.0303688	0.0368764	0.0629067	0.130152	=Synechococcus elongatus (strain PCC 7942 / FACHB-805) OX=1140 GN=psbC PE=3 SV=3	6
tr	Q31PP0	Q31PP0_SYNE7 Permease protein of sugar ABC transporter	292	8	18	12	0.0273973	0.0616438	0.0410959	0.130137	=Synechococcus elongatus (strain PCC 7942 / FACHB-805) OX=1140 GN=Synpcc7942_0949 PE=3 SV=1	6
tr	Q31P63	Q31P63_SYNE7 ABC transporter permease protein	277	9	11	16	0.032491	0.0397112	0.0577617	0.129964	=Synechococcus elongatus (strain PCC 7942 / FACHB-805) OX=1140 GN=Synpcc7942_1126 PE=4 SV=1	6
tr	Q31SC7	Q31SC7_SYNE7 Uncharacterized protein	208	5	7	15	0.0240385	0.0336538	0.0721154	0.129808	=Synechococcus elongatus (strain PCC 7942 / FACHB-805) OX=1140 GN=Synpcc7942_0010 PE=4 SV=1	5
tr	Q31LV4	Q31LV4_SYNE7 Prepilin leader peptidase/N-methyltransferase	262	4	13	17	0.0152672	0.0496183	0.0648855	0.129771	=Synechococcus elongatus (strain PCC 7942 / FACHB-805) OX=1140 GN=Synpcc7942_1935 PE=3 SV=1	8
tr	Q31NA3	Q31NA3_SYNE7 Uncharacterized protein	148	2	9	8	0.0135135	0.0608108	0.0540541	0.128378	=Synechococcus elongatus (strain PCC 7942 / FACHB-805) OX=1140 GN=Synpcc7942_1436 PE=4 SV=1	2
sp	Q8KPP0	PSBJ_SYNE7 Photosystem II reaction center protein J	39	2	1	2	0.0512821	0.025641	0.0512821	0.128205	=Synechococcus elongatus (strain PCC 7942 / FACHB-805) OX=1140 GN=psbJ PE=3 SV=1	1
tr	Q31QL8	Q31QL8_SYNE7 Uncharacterized protein	211	6	13	8	0.028436	0.0616114	0.0379147	0.127962	=Synechococcus elongatus (strain PCC 7942 / FACHB-805) OX=1140 GN=Synpcc7942_0619 PE=4 SV=1	4
tr	Q31KW0	Q31KW0_SYNE7 Ammonium transporter	470	8	13	39	0.0170213	0.0276596	0.0829787	0.12766	=Synechococcus elongatus (strain PCC 7942 / FACHB-805) OX=1140 GN=Synpcc7942_2279 PE=3 SV=1	11
tr	Q31Q28	Q31Q28_SYNE7 PMT_2 domain-containing protein	580	15	37	22	0.0258621	0.0637931	0.037931	0.127586	=Synechococcus elongatus (strain PCC 7942 / FACHB-805) OX=1140 GN=Synpcc7942_0809 PE=4 SV=1	13
sp	Q31LJ0	PSAA_SYNE7 Photosystem I P700 chlorophyll a apoprotein A1	763	20	28	49	0.0262123	0.0366972	0.0642202	0.12713	=Synechococcus elongatus (strain PCC 7942 / FACHB-805) OX=1140 GN=psaA PE=1 SV=1	11
tr	Q31N66	Q31N66_SYNE7 Putative multicomponent Na+:H+ antiporter subunit D	480	15	8	38	0.03125	0.0166667	0.0791667	0.127083	=Synechococcus elongatus (strain PCC 7942 / FACHB-805) OX=1140 GN=Synpcc7942_1473 PE=4 SV=1	16
tr	Q31RZ3	Q31RZ3_SYNE7 Uncharacterized protein	150	2	8	9	0.0133333	0.0533333	0.06	0.126667	=Synechococcus elongatus (strain PCC 7942 / FACHB-805) OX=1140 GN=Synpcc7942_0144 PE=4 SV=1	5
tr	Q31LK2	Q31LK2_SYNE7 Uncharacterized protein	214	5	11	11	0.0233645	0.0514019	0.0514019	0.126168	=Synechococcus elongatus (strain PCC 7942 / FACHB-805) OX=1140 GN=Synpcc7942_2037 PE=4 SV=1	7
tr	Q31N67	Q31N67_SYNE7 Uncharacterized protein	128	5	4	7	0.0390625	0.03125	0.0546875	0.125	=Synechococcus elongatus (strain PCC 7942 / FACHB-805) OX=1140 GN=Synpcc7942_1472 PE=3 SV=1	2
tr	Q31LF0	Q31LF0_SYNE7 Thioredoxin domain 2	304	12	6	20	0.0394737	0.0197368	0.0657895	0.125	=Synechococcus elongatus (strain PCC 7942 / FACHB-805) OX=1140 GN=Synpcc7942_2089 PE=3 SV=1	5
sp	Q55027	SRPC_SYNE7 Probable chromate transport protein	393	15	9	25	0.0381679	0.0229008	0.0636132	0.124682	=Synechococcus elongatus (strain PCC 7942 / FACHB-805) OX=1140 GN=srpC PE=2 SV=1	9
tr	Q31S03	Q31S03_SYNE7 Uncharacterized protein	435	8	25	21	0.0183908	0.0574713	0.0482759	0.124138	=Synechococcus elongatus (strain PCC 7942 / FACHB-805) OX=1140 GN=Synpcc7942_0134 PE=4 SV=1	12
tr	Q31LK7	Q31LK7_SYNE7 Multidrug-efflux transporter quinolene resistance protein NorA	396	8	8	33	0.020202	0.020202	0.0833333	0.123737	=Synechococcus elongatus (strain PCC 7942 / FACHB-805) OX=1140 GN=Synpcc7942_2032 PE=4 SV=1	12
sp	Q31LR3	NU4C2_SYNE7 NAD(P)H-quinone oxidoreductase chain 4 2	534	20	10	36	0.0374532	0.0187266	0.0674157	0.123596	=Synechococcus elongatus (strain PCC 7942 / FACHB-805) OX=1140 GN=ndhD2 PE=3 SV=1	14
tr	Q31MV6	Q31MV6_SYNE7 DUF2062 domain-containing protein	178	6	6	10	0.0337079	0.0337079	0.0561798	0.123596	=Synechococcus elongatus (strain PCC 7942 / FACHB-805) OX=1140 GN=Synpcc7942_1583 PE=4 SV=1	4
tr	Q31NV6	Q31NV6_SYNE7 Ion_trans_2 domain-containing protein	227	7	2	19	0.030837	0.00881057	0.0837004	0.123348	=Synechococcus elongatus (strain PCC 7942 / FACHB-805) OX=1140 GN=Synpcc7942_1233 PE=4 SV=1	6
tr	Q31LR2	Q31LR2_SYNE7 Proton-translocating NADH-quinone oxidoreductase, chain L	665	26	12	44	0.0390977	0.0180451	0.0661654	0.123308	=Synechococcus elongatus (strain PCC 7942 / FACHB-805) OX=1140 GN=Synpcc7942_1977 PE=3 SV=1	16
tr	Q31R45	Q31R45_SYNE7 Ammonium transporter	497	11	16	34	0.0221328	0.0321932	0.0684105	0.122736	=Synechococcus elongatus (strain PCC 7942 / FACHB-805) OX=1140 GN=Synpcc7942_0442 PE=3 SV=1	11
tr	Q31LS5	Q31LS5_SYNE7 4-hydroxybenzoate solanesyltransferase	310	6	20	12	0.0193548	0.0645161	0.0387097	0.122581	=Synechococcus elongatus (strain PCC 7942 / FACHB-805) OX=1140 GN=plqA PE=3 SV=1	9
tr	Q31KX0	Q31KX0_SYNE7 Uncharacterized protein	245	4	14	12	0.0163265	0.0571429	0.0489796	0.122449	=Synechococcus elongatus (strain PCC 7942 / FACHB-805) OX=1140 GN=Synpcc7942_2269 PE=4 SV=1	6
tr	Q31NH3	Q31NH3_SYNE7 2-carboxy-1,4-naphthoquinone phytyltransferase	303	6	11	20	0.019802	0.0363036	0.0660066	0.122112	=Synechococcus elongatus (strain PCC 7942 / FACHB-805) OX=1140 GN=menA PE=3 SV=1	9
tr	Q31QL5	Q31QL5_SYNE7 ATPase	665	24	14	43	0.0360902	0.0210526	0.0646617	0.121805	=Synechococcus elongatus (strain PCC 7942 / FACHB-805) OX=1140 GN=Synpcc7942_0622 PE=4 SV=1	8
tr	Q31LU9	Q31LU9_SYNE7 Putative membrane transporter	419	12	15	24	0.0286396	0.0357995	0.0572792	0.121718	=Synechococcus elongatus (strain PCC 7942 / FACHB-805) OX=1140 GN=Synpcc7942_1940 PE=4 SV=1	12
tr	Q7BW13	Q7BW13_SYNE7 Integral membrane protein	263	4	10	18	0.0152091	0.0380228	0.0684411	0.121673	=Synechococcus elongatus (strain PCC 7942 / FACHB-805) OX=1140 GN=cynB PE=3 SV=1	6
tr	Q31MD4	Q31MD4_SYNE7 Uncharacterized protein	577	14	27	29	0.0242634	0.0467938	0.05026	0.121317	=Synechococcus elongatus (strain PCC 7942 / FACHB-805) OX=1140 GN=Synpcc7942_1755 PE=3 SV=1	15
tr	Q31P99	Q31P99_SYNE7 TPM_phosphatase domain-containing protein	265	5	9	18	0.0188679	0.0339623	0.0679245	0.120755	=Synechococcus elongatus (strain PCC 7942 / FACHB-805) OX=1140 GN=Synpcc7942_1090 PE=4 SV=1	3
sp	Q31NA0	NU4C1_SYNE7 NAD(P)H-quinone oxidoreductase chain 4 1	533	20	10	34	0.0375235	0.0187617	0.0637899	0.120075	=Synechococcus elongatus (strain PCC 7942 / FACHB-805) OX=1140 GN=ndhD1 PE=3 SV=1	14
tr	Q31N76	Q31N76_SYNE7 Probable porin	543	19	6	40	0.0349908	0.0110497	0.0736648	0.119705	=Synechococcus elongatus (strain PCC 7942 / FACHB-805) OX=1140 GN=Synpcc7942_1463 PE=3 SV=1	16
tr	Q8VPV4	Q8VPV4_SYNE7 NAD(P)H dehydrogenase, subunit NdhF3 family	634	15	22	38	0.0236593	0.0347003	0.0599369	0.118297	=Synechococcus elongatus (strain PCC 7942 / FACHB-805) OX=1140 GN=ndhF4 PE=4 SV=1	16
tr	Q31ML4	Q31ML4_SYNE7 2TM domain-containing protein	161	3	11	5	0.0186335	0.068323	0.0310559	0.118012	=Synechococcus elongatus (strain PCC 7942 / FACHB-805) OX=1140 GN=Synpcc7942_1675 PE=4 SV=1	2
tr	Q31LL3	Q31LL3_SYNE7 Probable glycosyltransferase	467	16	14	25	0.0342612	0.0299786	0.0535332	0.117773	=Synechococcus elongatus (strain PCC 7942 / FACHB-805) OX=1140 GN=Synpcc7942_2026 PE=3 SV=1	6
tr	Q31L88	Q31L88_SYNE7 Cellulose synthase (UDP-forming)	737	23	15	48	0.0312076	0.0203528	0.0651289	0.116689	=Synechococcus elongatus (strain PCC 7942 / FACHB-805) OX=1140 GN=Synpcc7942_2151 PE=4 SV=1	8
tr	Q31RI9	Q31RI9_SYNE7 Rod shape-determining protein MreD	215	3	10	12	0.0139535	0.0465116	0.055814	0.116279	=Synechococcus elongatus (strain PCC 7942 / FACHB-805) OX=1140 GN=Synpcc7942_0298 PE=3 SV=1	6
tr	Q8VPV9	Q8VPV9_SYNE7 NAD(P)H dehydrogenase, subunit NdhF3 family	612	17	23	31	0.0277778	0.0375817	0.0506536	0.116013	=Synechococcus elongatus (strain PCC 7942 / FACHB-805) OX=1140 GN=ndhF3 PE=4 SV=1	16
tr	Q31P70	Q31P70_SYNE7 TVP38/TMEM64 family membrane protein	225	10	5	11	0.0444444	0.0222222	0.0488889	0.115556	=Synechococcus elongatus (strain PCC 7942 / FACHB-805) OX=1140 GN=Synpcc7942_1119 PE=3 SV=1	5
tr	Q31MM9	Q31MM9_SYNE7 Potassium channel protein	277	10	5	17	0.0361011	0.0180505	0.0613718	0.115523	=Synechococcus elongatus (strain PCC 7942 / FACHB-805) OX=1140 GN=Synpcc7942_1660 PE=4 SV=1	6
sp	Q31MA6	Y1783_SYNE7 UPF0182 protein Synpcc7942_1783	955	40	26	44	0.0418848	0.0272251	0.0460733	0.115183	=Synechococcus elongatus (strain PCC 7942 / FACHB-805) OX=1140 GN=Synpcc7942_1783 PE=3 SV=1	9
tr	Q31R97	Q31R97_SYNE7 Chromate transporter	383	3	15	26	0.0078329	0.0391645	0.0678851	0.114883	=Synechococcus elongatus (strain PCC 7942 / FACHB-805) OX=1140 GN=Synpcc7942_0390 PE=3 SV=1	9
tr	Q31N75	Q31N75_SYNE7 Probable porin	531	21	5	35	0.039548	0.0094162	0.0659134	0.114878	=Synechococcus elongatus (strain PCC 7942 / FACHB-805) OX=1140 GN=Synpcc7942_1464 PE=3 SV=1	16
tr	Q31SD2	Q31SD2_SYNE7 Uncharacterized protein	531	19	19	23	0.0357815	0.0357815	0.0433145	0.114878	=Synechococcus elongatus (strain PCC 7942 / FACHB-805) OX=1140 GN=Synpcc7942_0005 PE=4 SV=1	14
tr	Q31L57	Q31L57_SYNE7 Uncharacterized protein	61	1	4	2	0.0163934	0.0655738	0.0327869	0.114754	=Synechococcus elongatus (strain PCC 7942 / FACHB-805) OX=1140 GN=Synpcc7942_2182 PE=4 SV=1	2
tr	Q8KPU8	Q8KPU8_SYNE7 Sec-independent protein translocase protein TatC	279	9	4	19	0.0322581	0.0143369	0.0681004	0.114695	=Synechococcus elongatus (strain PCC 7942 / FACHB-805) OX=1140 GN=tatC PE=3 SV=1	6
tr	Q31LA4	Q31LA4_SYNE7 Uncharacterized protein	227	12	6	8	0.0528634	0.0264317	0.0352423	0.114537	=Synechococcus elongatus (strain PCC 7942 / FACHB-805) OX=1140 GN=Synpcc7942_2135 PE=4 SV=1	2
tr	Q31PJ4	Q31PJ4_SYNE7 Uncharacterized protein	131	4	5	6	0.0305344	0.0381679	0.0458015	0.114504	=Synechococcus elongatus (strain PCC 7942 / FACHB-805) OX=1140 GN=Synpcc7942_0995 PE=3 SV=1	3
sp	Q31QD8	PSBM_SYNE7 Photosystem II reaction center protein M	35	1	0	3	0.0285714	0	0.0857143	0.114286	=Synechococcus elongatus (strain PCC 7942 / FACHB-805) OX=1140 GN=psbM PE=3 SV=1	1
tr	Q31PX8	Q31PX8_SYNE7 Fatty acid hydroxylase domain-containing protein	429	14	15	20	0.032634	0.034965	0.04662	0.114219	=Synechococcus elongatus (strain PCC 7942 / FACHB-805) OX=1140 GN=Synpcc7942_0861 PE=4 SV=1	3
tr	Q31LZ5	Q31LZ5_SYNE7 Integral membrane protein of the ABC-type Nat permease for neutral amino acids	359	12	17	12	0.0334262	0.0473538	0.0334262	0.114206	=Synechococcus elongatus (strain PCC 7942 / FACHB-805) OX=1140 GN=Synpcc7942_1894 PE=4 SV=1	11
tr	Q31RP0	Q31RP0_SYNE7 ABC-type permease for basic amino acids and glutamine	377	13	19	11	0.0344828	0.0503979	0.0291777	0.114058	=Synechococcus elongatus (strain PCC 7942 / FACHB-805) OX=1140 GN=Synpcc7942_0247 PE=3 SV=1	8
tr	Q31RN9	Q31RN9_SYNE7 Amino acid ABC transporter, permease protein, 3-TM region, His/Glu/Gln/Arg/opine	396	9	21	15	0.0227273	0.0530303	0.0378788	0.113636	=Synechococcus elongatus (strain PCC 7942 / FACHB-805) OX=1140 GN=Synpcc7942_0248 PE=3 SV=1	10
tr	Q31QU2	Q31QU2_SYNE7 Uncharacterized protein	230	4	10	12	0.0173913	0.0434783	0.0521739	0.113043	=Synechococcus elongatus (strain PCC 7942 / FACHB-805) OX=1140 GN=Synpcc7942_0545 PE=4 SV=1	8
tr	Q31KF8	Q31KF8_SYNE7 Uncharacterized protein	1269	31	65	47	0.0244287	0.0512214	0.037037	0.112687	=Synechococcus elongatus (strain PCC 7942 / FACHB-805) OX=1140 GN=Synpcc7942_2431 PE=4 SV=1	42
tr	Q31LX2	Q31LX2_SYNE7 Permease of the drug/metabolite transporter	364	5	20	16	0.0137363	0.0549451	0.043956	0.112637	=Synechococcus elongatus (strain PCC 7942 / FACHB-805) OX=1140 GN=Synpcc7942_1917 PE=4 SV=1	10
sp	Q54710	PETD_SYNE7 Cytochrome b6-f complex subunit 4	160	6	2	10	0.0375	0.0125	0.0625	0.1125	=Synechococcus elongatus (strain PCC 7942 / FACHB-805) OX=1140 GN=petD PE=3 SV=1	3
sp	Q31RG5	CCS1_SYNE7 Cytochrome c biogenesis protein CcsB	456	15	16	20	0.0328947	0.0350877	0.0438596	0.111842	=Synechococcus elongatus (strain PCC 7942 / FACHB-805) OX=1140 GN=ccsB PE=3 SV=1	4
tr	Q31MN1	Q31MN1_SYNE7 Uncharacterized protein	152	7	2	8	0.0460526	0.0131579	0.0526316	0.111842	=Synechococcus elongatus (strain PCC 7942 / FACHB-805) OX=1140 GN=Synpcc7942_1658 PE=4 SV=1	4
tr	Q31RG3	Q31RG3_SYNE7 Cell division protein FtsW	394	8	16	20	0.0203046	0.0406091	0.0507614	0.111675	=Synechococcus elongatus (strain PCC 7942 / FACHB-805) OX=1140 GN=Synpcc7942_0324 PE=4 SV=1	10
tr	Q31QX5	Q31QX5_SYNE7 Uncharacterized protein	394	13	8	23	0.0329949	0.0203046	0.0583756	0.111675	=Synechococcus elongatus (strain PCC 7942 / FACHB-805) OX=1140 GN=Synpcc7942_0512 PE=4 SV=1	6
sp	Q55106	CMPB_SYNE7 Bicarbonate transport system permease protein CmpB	278	7	9	15	0.0251799	0.0323741	0.0539568	0.111511	=Synechococcus elongatus (strain PCC 7942 / FACHB-805) OX=1140 GN=cmpB PE=1 SV=1	6
tr	Q31MJ8	Q31MJ8_SYNE7 Sulf_transp domain-containing protein	386	5	23	15	0.0129534	0.0595855	0.0388601	0.111399	=Synechococcus elongatus (strain PCC 7942 / FACHB-805) OX=1140 GN=Synpcc7942_1691 PE=3 SV=1	10
tr	Q31R93	Q31R93_SYNE7 Phosphatidate cytidylyltransferase	288	11	10	11	0.0381944	0.0347222	0.0381944	0.111111	=Synechococcus elongatus (strain PCC 7942 / FACHB-805) OX=1140 GN=Synpcc7942_0394 PE=3 SV=1	9
tr	Q31K56	Q31K56_SYNE7 Uncharacterized protein	126	5	4	5	0.0396825	0.031746	0.0396825	0.111111	=Synechococcus elongatus (strain PCC 7942 / FACHB-805) OX=1140 GN=Synpcc7942_2533 PE=4 SV=1	3
tr	Q31Q13	Q31Q13_SYNE7 DUF2156 domain-containing protein	568	16	13	34	0.028169	0.0228873	0.0598592	0.110915	=Synechococcus elongatus (strain PCC 7942 / FACHB-805) OX=1140 GN=Synpcc7942_0824 PE=4 SV=1	6
sp	Q31QX6	CCSA_SYNE7 Cytochrome c biogenesis protein CcsA	325	9	13	14	0.0276923	0.04	0.0430769	0.110769	=Synechococcus elongatus (strain PCC 7942 / FACHB-805) OX=1140 GN=ccsA PE=3 SV=1	8
sp	Q31NV9	LGT_SYNE7 Phosphatidylglycerol--prolipoprotein diacylglyceryl transferase	289	10	11	11	0.0346021	0.0380623	0.0380623	0.110727	=Synechococcus elongatus (strain PCC 7942 / FACHB-805) OX=1140 GN=lgt PE=3 SV=1	7
tr	Q31NN2	Q31NN2_SYNE7 Transport permease protein	271	9	5	16	0.0332103	0.0184502	0.0590406	0.110701	=Synechococcus elongatus (strain PCC 7942 / FACHB-805) OX=1140 GN=Synpcc7942_1307 PE=3 SV=1	6
tr	Q31PE6	Q31PE6_SYNE7 Uncharacterized protein	217	4	11	9	0.0184332	0.0506912	0.0414747	0.110599	=Synechococcus elongatus (strain PCC 7942 / FACHB-805) OX=1140 GN=Synpcc7942_1043 PE=4 SV=1	8
tr	Q31NU1	Q31NU1_SYNE7 Uncharacterized protein	190	8	9	4	0.0421053	0.0473684	0.0210526	0.110526	=Synechococcus elongatus (strain PCC 7942 / FACHB-805) OX=1140 GN=Synpcc7942_1248 PE=4 SV=1	3
tr	Q31L01	Q31L01_SYNE7 Glucose transport protein	471	8	7	37	0.0169851	0.014862	0.0785563	0.110403	=Synechococcus elongatus (strain PCC 7942 / FACHB-805) OX=1140 GN=Synpcc7942_2238 PE=4 SV=1	12
tr	Q9KHA8	Q9KHA8_SYNE7 Probable porin major outer membrane protein	518	19	5	33	0.0366795	0.00965251	0.0637066	0.110039	=Synechococcus elongatus (strain PCC 7942 / FACHB-805) OX=1140 GN=Synpcc7942_1607 PE=3 SV=1	16
sp	Q31RY5	MRAY_SYNE7 Phospho-N-acetylmuramoyl-pentapeptide-transferase	365	6	15	19	0.0164384	0.0410959	0.0520548	0.109589	=Synechococcus elongatus (strain PCC 7942 / FACHB-805) OX=1140 GN=mraY PE=3 SV=1	11
tr	Q31MQ4	Q31MQ4_SYNE7 Probable porin major outer membrane protein	548	20	5	35	0.0364964	0.00912409	0.0638686	0.109489	=Synechococcus elongatus (strain PCC 7942 / FACHB-805) OX=1140 GN=Synpcc7942_1635 PE=3 SV=1	16
tr	Q31LF5	Q31LF5_SYNE7 Chlorophyll synthase	339	14	11	12	0.0412979	0.0324484	0.0353982	0.109145	=Synechococcus elongatus (strain PCC 7942 / FACHB-805) OX=1140 GN=Synpcc7942_2084 PE=4 SV=1	9
sp	Q31RR3	PSBN_SYNE7 Protein PsbN	46	1	0	4	0.0217391	0	0.0869565	0.108696	=Synechococcus elongatus (strain PCC 7942 / FACHB-805) OX=1140 GN=psbN PE=3 SV=1	1
tr	Q31NR5	Q31NR5_SYNE7 TPR repeat	175	10	1	8	0.0571429	0.00571429	0.0457143	0.108571	=Synechococcus elongatus (strain PCC 7942 / FACHB-805) OX=1140 GN=Synpcc7942_1274 PE=4 SV=1	1
tr	Q31PY9	Q31PY9_SYNE7 Protoporphyrinogen IX oxidase	203	9	5	8	0.044335	0.0246305	0.0394089	0.108374	=Synechococcus elongatus (strain PCC 7942 / FACHB-805) OX=1140 GN=Synpcc7942_0849 PE=3 SV=1	5
tr	Q31KR2	Q31KR2_SYNE7 Uncharacterized protein	157	3	2	12	0.0191083	0.0127389	0.0764331	0.10828	=Synechococcus elongatus (strain PCC 7942 / FACHB-805) OX=1140 GN=Synpcc7942_2327 PE=4 SV=1	4
sp	Q31KG3	PETM_SYNE7 Cytochrome b6-f complex subunit 7	37	0	0	4	0	0	0.108108	0.108108	=Synechococcus elongatus (strain PCC 7942 / FACHB-805) OX=1140 GN=petM PE=3 SV=1	1
tr	Q31LV1	Q31LV1_SYNE7 Multidrug-efflux transporter	353	3	14	21	0.00849858	0.0396601	0.0594901	0.107649	=Synechococcus elongatus (strain PCC 7942 / FACHB-805) OX=1140 GN=Synpcc7942_1938 PE=3 SV=1	10
tr	Q31ND7	Q31ND7_SYNE7 Uncharacterized protein	419	19	7	19	0.0453461	0.0167064	0.0453461	0.107399	=Synechococcus elongatus (strain PCC 7942 / FACHB-805) OX=1140 GN=Synpcc7942_1402 PE=4 SV=1	4
tr	Q31S06	Q31S06_SYNE7 Cyclic nucleotide-binding domain (CNMP-BD) protein	941	39	22	40	0.0414453	0.0233794	0.042508	0.107333	=Synechococcus elongatus (strain PCC 7942 / FACHB-805) OX=1140 GN=Synpcc7942_0131 PE=4 SV=1	8
tr	Q31QZ7	Q31QZ7_SYNE7 Diguanylate cyclase with PAS/PAC sensor	681	31	15	27	0.0455213	0.0220264	0.0396476	0.107195	=Synechococcus elongatus (strain PCC 7942 / FACHB-805) OX=1140 GN=Synpcc7942_0490 PE=4 SV=1	4
tr	Q31RT8	Q31RT8_SYNE7 DUF2231 domain-containing protein	308	12	8	13	0.038961	0.025974	0.0422078	0.107143	=Synechococcus elongatus (strain PCC 7942 / FACHB-805) OX=1140 GN=Synpcc7942_0199 PE=4 SV=1	4
tr	Q31NY7	Q31NY7_SYNE7 Uncharacterized protein	822	19	38	31	0.0231144	0.0462287	0.0377129	0.107056	=Synechococcus elongatus (strain PCC 7942 / FACHB-805) OX=1140 GN=Synpcc7942_1202 PE=4 SV=1	11
tr	Q31NT9	Q31NT9_SYNE7 PSI-F	159	3	4	10	0.0188679	0.0251572	0.0628931	0.106918	=Synechococcus elongatus (strain PCC 7942 / FACHB-805) OX=1140 GN=Synpcc7942_1250 PE=1 SV=1	1
tr	Q31NJ3	Q31NJ3_SYNE7 NAD(P)H-quinone oxidoreductase subunit 4L	103	4	1	6	0.038835	0.00970874	0.0582524	0.106796	=Synechococcus elongatus (strain PCC 7942 / FACHB-805) OX=1140 GN=ndhE PE=3 SV=1	3
tr	Q31RT7	Q31RT7_SYNE7 DUF2231 domain-containing protein	178	4	5	10	0.0224719	0.0280899	0.0561798	0.106742	=Synechococcus elongatus (strain PCC 7942 / FACHB-805) OX=1140 GN=Synpcc7942_0200 PE=4 SV=1	4
tr	Q31KE6	Q31KE6_SYNE7 Phosphate transport system permease protein	310	7	2	24	0.0225806	0.00645161	0.0774194	0.106452	=Synechococcus elongatus (strain PCC 7942 / FACHB-805) OX=1140 GN=Synpcc7942_2443 PE=3 SV=1	6
tr	Q31RP4	Q31RP4_SYNE7 Possible high light inducible polypeptide HliC	47	0	1	4	0	0.0212766	0.0851064	0.106383	=Synechococcus elongatus (strain PCC 7942 / FACHB-805) OX=1140 GN=Synpcc7942_0243 PE=4 SV=1	1
sp	P37372	Y2318_SYNE7 Uncharacterized protein Synpcc7942_2318	208	6	8	8	0.0288462	0.0384615	0.0384615	0.105769	=Synechococcus elongatus (strain PCC 7942 / FACHB-805) OX=1140 GN=Synpcc7942_2318 PE=4 SV=1	3
tr	Q31LF1	Q31LF1_SYNE7 Uncharacterized protein	104	4	4	3	0.0384615	0.0384615	0.0288462	0.105769	=Synechococcus elongatus (strain PCC 7942 / FACHB-805) OX=1140 GN=Synpcc7942_2088 PE=4 SV=1	2
tr	Q31RY7	Q31RY7_SYNE7 Dolichyl-phosphate beta-D-mannosyltransferase	388	10	14	17	0.0257732	0.0360825	0.0438144	0.10567	=Synechococcus elongatus (strain PCC 7942 / FACHB-805) OX=1140 GN=Synpcc7942_0150 PE=3 SV=1	4
tr	Q31PP1	Q31PP1_SYNE7 Permease protein of sugar ABC transporter	275	9	9	11	0.0327273	0.0327273	0.04	0.105455	=Synechococcus elongatus (strain PCC 7942 / FACHB-805) OX=1140 GN=Synpcc7942_0948 PE=3 SV=1	6
tr	Q935W9	Q935W9_SYNE7 Integral membrane protein of the ABC-type Nat permease for neutral amino acids NatD	313	10	4	19	0.0319489	0.0127796	0.0607029	0.105431	=Synechococcus elongatus (strain PCC 7942 / FACHB-805) OX=1140 GN=livH PE=4 SV=2	9
tr	Q31ND2	Q31ND2_SYNE7 Iron(III) ABC transporter permease protein	543	20	14	23	0.0368324	0.0257827	0.0423573	0.104972	=Synechococcus elongatus (strain PCC 7942 / FACHB-805) OX=1140 GN=Synpcc7942_1407 PE=3 SV=1	12
tr	Q31L90	Q31L90_SYNE7 Transport permease protein	286	4	5	21	0.013986	0.0174825	0.0734266	0.104895	=Synechococcus elongatus (strain PCC 7942 / FACHB-805) OX=1140 GN=Synpcc7942_2149 PE=3 SV=1	6
tr	Q8VPU9	Q8VPU9_SYNE7 NADPH dehydrogenase subunit 4	496	14	11	27	0.0282258	0.0221774	0.0544355	0.104839	=Synechococcus elongatus (strain PCC 7942 / FACHB-805) OX=1140 GN=ndhD4 PE=3 SV=1	14
tr	Q31R00	Q31R00_SYNE7 Signal peptidase I	220	10	5	8	0.0454545	0.0227273	0.0363636	0.104545	=Synechococcus elongatus (strain PCC 7942 / FACHB-805) OX=1140 GN=Synpcc7942_0487 PE=3 SV=1	1
tr	Q31QU8	Q31QU8_SYNE7 Uncharacterized protein	249	6	12	8	0.0240964	0.0481928	0.0321285	0.104418	=Synechococcus elongatus (strain PCC 7942 / FACHB-805) OX=1140 GN=Synpcc7942_0539 PE=4 SV=1	7
tr	Q31RP9	Q31RP9_SYNE7 Uncharacterized protein	393	6	20	15	0.0152672	0.0508906	0.0381679	0.104326	=Synechococcus elongatus (strain PCC 7942 / FACHB-805) OX=1140 GN=Synpcc7942_0238 PE=4 SV=1	11
tr	Q31S70	Q31S70_SYNE7 Probable permease protein of ABC transporter	269	8	5	15	0.0297398	0.0185874	0.0557621	0.104089	=Synechococcus elongatus (strain PCC 7942 / FACHB-805) OX=1140 GN=Synpcc7942_0067 PE=4 SV=1	6
tr	Q31RT6	Q31RT6_SYNE7 Cytochrome c domain-containing protein	250	12	4	10	0.048	0.016	0.04	0.104	=Synechococcus elongatus (strain PCC 7942 / FACHB-805) OX=1140 GN=Synpcc7942_0201 PE=4 SV=1	2
sp	P38044	NRTB_SYNE7 Nitrate import permease protein NrtB	279	9	8	12	0.0322581	0.0286738	0.0430108	0.103943	=Synechococcus elongatus (strain PCC 7942 / FACHB-805) OX=1140 GN=nrtB PE=1 SV=1	6
tr	Q31P17	Q31P17_SYNE7 Apolipoprotein N-acyltransferase	482	11	34	5	0.0228216	0.0705394	0.0103734	0.103734	=Synechococcus elongatus (strain PCC 7942 / FACHB-805) OX=1140 GN=lnt PE=3 SV=1	7
tr	Q31R22	Q31R22_SYNE7 Uncharacterized protein	241	7	7	11	0.0290456	0.0290456	0.0456432	0.103734	=Synechococcus elongatus (strain PCC 7942 / FACHB-805) OX=1140 GN=Synpcc7942_0465 PE=4 SV=1	6
tr	Q31R09	Q31R09_SYNE7 Signal peptidase I	203	5	10	6	0.0246305	0.0492611	0.0295567	0.103448	=Synechococcus elongatus (strain PCC 7942 / FACHB-805) OX=1140 GN=Synpcc7942_0478 PE=3 SV=1	1
tr	Q31LI7	Q31LI7_SYNE7 Probable oligopeptides ABC transporter permease protein	290	9	10	11	0.0310345	0.0344828	0.037931	0.103448	=Synechococcus elongatus (strain PCC 7942 / FACHB-805) OX=1140 GN=Synpcc7942_2052 PE=3 SV=1	6
tr	Q31PX1	Q31PX1_SYNE7 ABC1 domain-containing protein	582	17	13	30	0.0292096	0.0223368	0.0515464	0.103093	=Synechococcus elongatus (strain PCC 7942 / FACHB-805) OX=1140 GN=Synpcc7942_0868 PE=4 SV=1	2
tr	Q31N69	Q31N69_SYNE7 Uncharacterized protein	97	3	3	4	0.0309278	0.0309278	0.0412371	0.103093	=Synechococcus elongatus (strain PCC 7942 / FACHB-805) OX=1140 GN=Synpcc7942_1470 PE=4 SV=1	3
tr	Q31N47	Q31N47_SYNE7 Uncharacterized protein	194	3	12	5	0.0154639	0.0618557	0.0257732	0.103093	=Synechococcus elongatus (strain PCC 7942 / FACHB-805) OX=1140 GN=Synpcc7942_1492 PE=4 SV=1	4
tr	Q31LM2	Q31LM2_SYNE7 Uncharacterized protein	97	2	4	4	0.0206186	0.0412371	0.0412371	0.103093	=Synechococcus elongatus (strain PCC 7942 / FACHB-805) OX=1140 GN=Synpcc7942_2017 PE=3 SV=1	2
tr	Q31KL3	Q31KL3_SYNE7 Uncharacterized protein	136	3	6	5	0.0220588	0.0441176	0.0367647	0.102941	=Synechococcus elongatus (strain PCC 7942 / FACHB-805) OX=1140 GN=Synpcc7942_2376 PE=4 SV=1	1
tr	Q8VPV2	Q8VPV2_SYNE7 Na+/H+ antiporter	408	4	6	32	0.00980392	0.0147059	0.0784314	0.102941	=Synechococcus elongatus (strain PCC 7942 / FACHB-805) OX=1140 GN=napA PE=4 SV=1	13
tr	Q31SC9	Q31SC9_SYNE7 Uncharacterized protein	107	1	8	2	0.00934579	0.0747664	0.0186916	0.102804	=Synechococcus elongatus (strain PCC 7942 / FACHB-805) OX=1140 GN=Synpcc7942_0008 PE=4 SV=1	1
tr	Q31NM1	Q31NM1_SYNE7 Manganese transport system membrane protein MntB	283	9	6	14	0.0318021	0.0212014	0.04947	0.102473	=Synechococcus elongatus (strain PCC 7942 / FACHB-805) OX=1140 GN=Synpcc7942_1318 PE=3 SV=1	9
sp	P95822	PSAL_SYNE7 Photosystem I reaction center subunit XI	166	5	2	10	0.0301205	0.0120482	0.060241	0.10241	=Synechococcus elongatus (strain PCC 7942 / FACHB-805) OX=1140 GN=psaL PE=1 SV=1	3
sp	Q31NJ6	NU1C_SYNE7 NAD(P)H-quinone oxidoreductase subunit 1	372	12	10	16	0.0322581	0.0268817	0.0430108	0.102151	=Synechococcus elongatus (strain PCC 7942 / FACHB-805) OX=1140 GN=ndhA PE=3 SV=1	8
tr	Q31N37	Q31N37_SYNE7 Uncharacterized protein	186	1	7	11	0.00537634	0.0376344	0.0591398	0.102151	=Synechococcus elongatus (strain PCC 7942 / FACHB-805) OX=1140 GN=Synpcc7942_1502 PE=4 SV=1	2
sp	Q31PJ8	PCXA_SYNE7 Proton extrusion protein PcxA	421	14	3	26	0.0332542	0.00712589	0.0617577	0.102138	=Synechococcus elongatus (strain PCC 7942 / FACHB-805) OX=1140 GN=pcxA PE=3 SV=1	4
tr	Q31K89	Q31K89_SYNE7 NfeD domain-containing protein	206	1	5	15	0.00485437	0.0242718	0.0728155	0.101942	=Synechococcus elongatus (strain PCC 7942 / FACHB-805) OX=1140 GN=Synpcc7942_2500 PE=4 SV=1	3
tr	Q31L58	Q31L58_SYNE7 Zinc metalloprotease	403	8	14	19	0.0198511	0.0347395	0.0471464	0.101737	=Synechococcus elongatus (strain PCC 7942 / FACHB-805) OX=1140 GN=Synpcc7942_2181 PE=3 SV=1	6
tr	Q31MK1	Q31MK1_SYNE7 Sulfate ABC transporter, permease protein CysW	286	7	9	13	0.0244755	0.0314685	0.0454545	0.101399	=Synechococcus elongatus (strain PCC 7942 / FACHB-805) OX=1140 GN=Synpcc7942_1688 PE=4 SV=1	6
tr	Q31RF7	Q31RF7_SYNE7 Uncharacterized protein	168	8	4	5	0.047619	0.0238095	0.0297619	0.10119	=Synechococcus elongatus (strain PCC 7942 / FACHB-805) OX=1140 GN=Synpcc7942_0330 PE=4 SV=1	4
tr	Q31LM4	Q31LM4_SYNE7 Uncharacterized protein	277	10	3	15	0.0361011	0.0108303	0.0541516	0.101083	=Synechococcus elongatus (strain PCC 7942 / FACHB-805) OX=1140 GN=Synpcc7942_2015 PE=4 SV=1	3
tr	Q31RK6	Q31RK6_SYNE7 Probable glycosyltransferase	357	9	9	18	0.0252101	0.0252101	0.0504202	0.10084	=Synechococcus elongatus (strain PCC 7942 / FACHB-805) OX=1140 GN=Synpcc7942_0281 PE=4 SV=1	11
tr	Q31RV4	Q31RV4_SYNE7 Uncharacterized protein	129	3	6	4	0.0232558	0.0465116	0.0310078	0.100775	=Synechococcus elongatus (strain PCC 7942 / FACHB-805) OX=1140 GN=Synpcc7942_0183 PE=4 SV=1	2
tr	Q31QW9	Q31QW9_SYNE7 Uncharacterized protein	387	6	12	21	0.0155039	0.0310078	0.0542636	0.100775	=Synechococcus elongatus (strain PCC 7942 / FACHB-805) OX=1140 GN=Synpcc7942_0518 PE=3 SV=1	10
tr	Q31Q14	Q31Q14_SYNE7 Uncharacterized protein	348	6	12	17	0.0172414	0.0344828	0.0488506	0.100575	=Synechococcus elongatus (strain PCC 7942 / FACHB-805) OX=1140 GN=Synpcc7942_0823 PE=3 SV=1	10
tr	Q31R80	Q31R80_SYNE7 Photosystem I reaction center subunit PsaK	80	1	1	6	0.0125	0.0125	0.075	0.1	=Synechococcus elongatus (strain PCC 7942 / FACHB-805) OX=1140 GN=psaK PE=3 SV=1	2
tr	Q31MD5	Q31MD5_SYNE7 Uncharacterized protein	50	1	1	3	0.02	0.02	0.06	0.1	=Synechococcus elongatus (strain PCC 7942 / FACHB-805) OX=1140 GN=Synpcc7942_1754 PE=4 SV=1	1
tr	Q31K70	Q31K70_SYNE7 Diguanylate cyclase/phosphodiesterase	901	21	22	47	0.0233074	0.0244173	0.0521643	0.099889	=Synechococcus elongatus (strain PCC 7942 / FACHB-805) OX=1140 GN=Synpcc7942_2519 PE=4 SV=1	10
tr	Q31N07	Q31N07_SYNE7 Molybdenum transport system permease	221	6	5	11	0.0271493	0.0226244	0.0497738	0.0995475	=Synechococcus elongatus (strain PCC 7942 / FACHB-805) OX=1140 GN=Synpcc7942_1532 PE=3 SV=1	5
tr	Q31NJ4	Q31NJ4_SYNE7 NADH-quinone oxidoreductase subunit J	201	5	2	13	0.0248756	0.00995025	0.0646766	0.0995025	=Synechococcus elongatus (strain PCC 7942 / FACHB-805) OX=1140 GN=Synpcc7942_1345 PE=3 SV=1	5
tr	Q8KPS7	Q8KPS7_SYNE7 DevC	392	10	6	23	0.0255102	0.0153061	0.0586735	0.0994898	=Synechococcus elongatus (strain PCC 7942 / FACHB-805) OX=1140 GN=devC PE=4 SV=1	4
tr	Q54756	Q54756_SYNE7 Similar to plant sulfate transporter	574	14	12	31	0.0243902	0.0209059	0.054007	0.0993031	=Synechococcus elongatus (strain PCC 7942 / FACHB-805) OX=1140 GN=Synpcc7942_1380 PE=3 SV=2	12
tr	Q31M69	Q31M69_SYNE7 Uncharacterized protein	242	7	1	16	0.0289256	0.00413223	0.0661157	0.0991736	=Synechococcus elongatus (strain PCC 7942 / FACHB-805) OX=1140 GN=Synpcc7942_1820 PE=4 SV=1	7
tr	P72549	P72549_SYNE7 Cobalt transport system permease protein	293	7	14	8	0.0238908	0.0477816	0.0273038	0.0989761	=Synechococcus elongatus (strain PCC 7942 / FACHB-805) OX=1140 GN=mut3B PE=4 SV=1	5
tr	Q31R21	Q31R21_SYNE7 Cellulose synthase (UDP-forming)	749	22	24	28	0.0293725	0.0320427	0.0373832	0.0987984	=Synechococcus elongatus (strain PCC 7942 / FACHB-805) OX=1140 GN=Synpcc7942_0466 PE=4 SV=1	8
tr	Q31RZ6	Q31RZ6_SYNE7 Protein-export membrane protein SecF	314	6	7	18	0.0191083	0.022293	0.0573248	0.0987261	=Synechococcus elongatus (strain PCC 7942 / FACHB-805) OX=1140 GN=secF PE=3 SV=1	6
tr	Q31LF6	Q31LF6_SYNE7 UPF0056 inner membrane protein	223	3	3	16	0.0134529	0.0134529	0.0717489	0.0986547	=Synechococcus elongatus (strain PCC 7942 / FACHB-805) OX=1140 GN=Synpcc7942_2083 PE=3 SV=1	6
tr	Q31LA8	Q31LA8_SYNE7 Probable soluble lytic transglycosylase	690	25	25	18	0.0362319	0.0362319	0.026087	0.0985507	=Synechococcus elongatus (strain PCC 7942 / FACHB-805) OX=1140 GN=Synpcc7942_2131 PE=3 SV=1	1
tr	Q31RZ7	Q31RZ7_SYNE7 Uncharacterized protein	132	2	9	2	0.0151515	0.0681818	0.0151515	0.0984848	=Synechococcus elongatus (strain PCC 7942 / FACHB-805) OX=1140 GN=Synpcc7942_0140 PE=4 SV=1	2
tr	Q31RE7	Q31RE7_SYNE7 Uncharacterized protein	193	4	12	3	0.0207254	0.0621762	0.015544	0.0984456	=Synechococcus elongatus (strain PCC 7942 / FACHB-805) OX=1140 GN=Synpcc7942_0340 PE=4 SV=1	6
tr	Q31KG8	Q31KG8_SYNE7 High-affinity iron transporter	305	6	9	15	0.0196721	0.0295082	0.0491803	0.0983607	=Synechococcus elongatus (strain PCC 7942 / FACHB-805) OX=1140 GN=Synpcc7942_2421 PE=3 SV=1	7
tr	Q31KU7	Q31KU7_SYNE7 Uncharacterized protein	754	8	45	21	0.0106101	0.0596817	0.0278515	0.0981432	=Synechococcus elongatus (strain PCC 7942 / FACHB-805) OX=1140 GN=Synpcc7942_2292 PE=4 SV=1	24
tr	Q31MX0	Q31MX0_SYNE7 Cupredoxin_1 domain-containing protein	153	2	5	8	0.0130719	0.0326797	0.0522876	0.0980392	=Synechococcus elongatus (strain PCC 7942 / FACHB-805) OX=1140 GN=Synpcc7942_1569 PE=4 SV=1	1
tr	Q31NY9	Q31NY9_SYNE7 Uncharacterized protein	337	5	14	14	0.0148368	0.041543	0.041543	0.0979228	=Synechococcus elongatus (strain PCC 7942 / FACHB-805) OX=1140 GN=Synpcc7942_1200 PE=4 SV=1	8
sp	P29801	NU2C_SYNE7 NAD(P)H-quinone oxidoreductase subunit 2	521	21	6	24	0.0403071	0.0115163	0.0460653	0.0978887	=Synechococcus elongatus (strain PCC 7942 / FACHB-805) OX=1140 GN=ndhB PE=3 SV=1	14
tr	Q31QT6	Q31QT6_SYNE7 Uncharacterized protein	123	0	4	8	0	0.0325203	0.0650407	0.097561	=Synechococcus elongatus (strain PCC 7942 / FACHB-805) OX=1140 GN=Synpcc7942_0551 PE=4 SV=1	2
sp	Q31JY9	COXX_SYNE7 Protoheme IX farnesyltransferase	318	8	11	12	0.0251572	0.0345912	0.0377358	0.0974843	=Synechococcus elongatus (strain PCC 7942 / FACHB-805) OX=1140 GN=ctaB PE=3 SV=2	9
tr	Q31M12	Q31M12_SYNE7 Transglutaminase-like	667	22	21	22	0.0329835	0.0314843	0.0329835	0.0974513	=Synechococcus elongatus (strain PCC 7942 / FACHB-805) OX=1140 GN=Synpcc7942_1877 PE=4 SV=1	8
tr	Q31L61	Q31L61_SYNE7 Uncharacterized protein	113	0	3	8	0	0.0265487	0.0707965	0.0973451	=Synechococcus elongatus (strain PCC 7942 / FACHB-805) OX=1140 GN=Synpcc7942_2178 PE=4 SV=1	4
tr	Q31MC7	Q31MC7_SYNE7 Uncharacterized protein	483	7	12	28	0.0144928	0.0248447	0.057971	0.0973085	=Synechococcus elongatus (strain PCC 7942 / FACHB-805) OX=1140 GN=Synpcc7942_1762 PE=3 SV=1	12
tr	Q31MA3	Q31MA3_SYNE7 Uncharacterized protein	175	3	3	11	0.0171429	0.0171429	0.0628571	0.0971429	=Synechococcus elongatus (strain PCC 7942 / FACHB-805) OX=1140 GN=Synpcc7942_1786 PE=4 SV=1	2
tr	Q31M11	Q31M11_SYNE7 DUF58 domain-containing protein	330	8	10	14	0.0242424	0.030303	0.0424242	0.0969697	=Synechococcus elongatus (strain PCC 7942 / FACHB-805) OX=1140 GN=Synpcc7942_1878 PE=4 SV=1	2
tr	Q31NJ8	Q31NJ8_SYNE7 Uncharacterized protein	361	3	13	19	0.00831025	0.0360111	0.0526316	0.0969529	=Synechococcus elongatus (strain PCC 7942 / FACHB-805) OX=1140 GN=Synpcc7942_1341 PE=3 SV=1	10
sp	Q31KZ4	PSBZ_SYNE7 Photosystem II reaction center protein Z	62	2	1	3	0.0322581	0.016129	0.0483871	0.0967742	=Synechococcus elongatus (strain PCC 7942 / FACHB-805) OX=1140 GN=psbZ PE=3 SV=1	2
tr	Q31KD1	Q31KD1_SYNE7 ComEC/Rec2-related protein	724	9	37	24	0.0124309	0.051105	0.0331492	0.0966851	=Synechococcus elongatus (strain PCC 7942 / FACHB-805) OX=1140 GN=Synpcc7942_2458 PE=4 SV=1	13
tr	Q31RN0	Q31RN0_SYNE7 Uncharacterized protein	249	4	11	9	0.0160643	0.0441767	0.0361446	0.0963855	=Synechococcus elongatus (strain PCC 7942 / FACHB-805) OX=1140 GN=Synpcc7942_0257 PE=3 SV=1	8
tr	Q31N81	Q31N81_SYNE7 DUF218 domain-containing protein	188	4	7	7	0.0212766	0.037234	0.037234	0.0957447	=Synechococcus elongatus (strain PCC 7942 / FACHB-805) OX=1140 GN=Synpcc7942_1458 PE=4 SV=1	1
sp	Q31QI3	YCF4_SYNE7 Photosystem I assembly protein Ycf4	188	7	3	8	0.037234	0.0159574	0.0425532	0.0957447	=Synechococcus elongatus (strain PCC 7942 / FACHB-805) OX=1140 GN=ycf4 PE=3 SV=1	2
tr	Q31LP9	Q31LP9_SYNE7 GDT1 family protein	220	0	8	13	0	0.0363636	0.0590909	0.0954545	=Synechococcus elongatus (strain PCC 7942 / FACHB-805) OX=1140 GN=Synpcc7942_1990 PE=3 SV=1	6
tr	Q31ML7	Q31ML7_SYNE7 VanY D-Ala-D-Ala carboxypeptidase. Metallo peptidase. MEROPS family M15B	241	6	5	12	0.0248963	0.0207469	0.0497925	0.0954357	=Synechococcus elongatus (strain PCC 7942 / FACHB-805) OX=1140 GN=Synpcc7942_1672 PE=4 SV=1	1
tr	Q31JY8	Q31JY8_SYNE7 Putative cytochrome aa3 controlling protein	304	3	15	11	0.00986842	0.0493421	0.0361842	0.0953947	=Synechococcus elongatus (strain PCC 7942 / FACHB-805) OX=1140 GN=Synpcc7942_2601 PE=4 SV=1	8
tr	Q31LU2	Q31LU2_SYNE7 Big_5 domain-containing protein	483	9	9	28	0.0186335	0.0186335	0.057971	0.0952381	=Synechococcus elongatus (strain PCC 7942 / FACHB-805) OX=1140 GN=Synpcc7942_1947 PE=4 SV=1	1
tr	Q31K40	Q31K40_SYNE7 Uncharacterized protein	84	3	0	5	0.0357143	0	0.0595238	0.0952381	=Synechococcus elongatus (strain PCC 7942 / FACHB-805) OX=1140 GN=Synpcc7942_2549 PE=4 SV=1	1
tr	Q8KPV0	Q8KPV0_SYNE7 EriC	463	7	12	25	0.0151188	0.0259179	0.0539957	0.0950324	=Synechococcus elongatus (strain PCC 7942 / FACHB-805) OX=1140 GN=eriC PE=4 SV=1	8
tr	O68867	O68867_SYNE7 Folate/biopterin transporter	453	4	13	26	0.00883002	0.0286976	0.0573951	0.0949227	=Synechococcus elongatus (strain PCC 7942 / FACHB-805) OX=1140 GN=Synpcc7942_0197 PE=3 SV=1	12
tr	Q31MI6	Q31MI6_SYNE7 Putative alpha-mannosidase	1025	21	46	30	0.0204878	0.044878	0.0292683	0.0946341	=Synechococcus elongatus (strain PCC 7942 / FACHB-805) OX=1140 GN=Synpcc7942_1703 PE=3 SV=1	1
tr	Q31M78	Q31M78_SYNE7 Diguanylate cyclase (GGDEF domain) with PAS/PAC sensor	1037	33	17	48	0.0318226	0.0163934	0.0462874	0.0945034	=Synechococcus elongatus (strain PCC 7942 / FACHB-805) OX=1140 GN=Synpcc7942_1811 PE=4 SV=1	7
tr	Q31LC3	Q31LC3_SYNE7 Hydrolase_4 domain-containing protein	286	9	8	10	0.0314685	0.027972	0.034965	0.0944056	=Synechococcus elongatus (strain PCC 7942 / FACHB-805) OX=1140 GN=Synpcc7942_2116 PE=4 SV=1	1
tr	Q31KD5	Q31KD5_SYNE7 Adenine phosphoribosyltransferase	424	13	8	19	0.0306604	0.0188679	0.0448113	0.0943396	=Synechococcus elongatus (strain PCC 7942 / FACHB-805) OX=1140 GN=apt PE=3 SV=1	6
tr	Q31N12	Q31N12_SYNE7 Nitrogen assimilation regulatory protein	838	21	28	30	0.0250597	0.0334129	0.0357995	0.0942721	=Synechococcus elongatus (strain PCC 7942 / FACHB-805) OX=1140 GN=Synpcc7942_1527 PE=4 SV=1	9
tr	Q31P56	Q31P56_SYNE7 Bacteriocin-processing peptidase. Cysteine peptidase. MEROPS family C39	714	17	11	39	0.0238095	0.0154062	0.0546218	0.0938375	=Synechococcus elongatus (strain PCC 7942 / FACHB-805) OX=1140 GN=Synpcc7942_1133 PE=4 SV=1	6
tr	Q31N64	Q31N64_SYNE7 Sodium-dependent bicarbonate transporter	373	14	4	17	0.0375335	0.0107239	0.0455764	0.0938338	=Synechococcus elongatus (strain PCC 7942 / FACHB-805) OX=1140 GN=Synpcc7942_1475 PE=4 SV=1	10
tr	Q31KM0	Q31KM0_SYNE7 Hydrophobe/amphiphile efflux-1 HAE1	1056	30	6	63	0.0284091	0.00568182	0.0596591	0.09375	=Synechococcus elongatus (strain PCC 7942 / FACHB-805) OX=1140 GN=Synpcc7942_2369 PE=3 SV=1	12
sp	Q31S00	HEMH_SYNE7 Ferrochelatase	387	13	9	14	0.0335917	0.0232558	0.0361757	0.0930233	=Synechococcus elongatus (strain PCC 7942 / FACHB-805) OX=1140 GN=hemH PE=3 SV=1	1
tr	Q31NG8	Q31NG8_SYNE7 Magnesium transport protein CorA	387	15	10	11	0.0387597	0.0258398	0.0284238	0.0930233	=Synechococcus elongatus (strain PCC 7942 / FACHB-805) OX=1140 GN=corA PE=3 SV=1	2
tr	Q31MS8	Q31MS8_SYNE7 Proton-translocating NAD(P)(+) transhydrogenase	97	0	2	7	0	0.0206186	0.0721649	0.0927835	=Synechococcus elongatus (strain PCC 7942 / FACHB-805) OX=1140 GN=Synpcc7942_1611 PE=4 SV=1	3
tr	Q8GMQ6	Q8GMQ6_SYNE7 Uncharacterized protein	335	3	4	24	0.00895522	0.0119403	0.0716418	0.0925373	=Synechococcus elongatus (strain PCC 7942 / FACHB-805) OX=1140 GN=sel0036 PE=3 SV=1	10
tr	Q31MV9	Q31MV9_SYNE7 Uncharacterized protein	141	3	2	8	0.0212766	0.0141844	0.0567376	0.0921986	=Synechococcus elongatus (strain PCC 7942 / FACHB-805) OX=1140 GN=Synpcc7942_1580 PE=4 SV=1	1
tr	Q31RQ4	Q31RQ4_SYNE7 Uncharacterized protein	141	4	3	6	0.0283688	0.0212766	0.0425532	0.0921986	=Synechococcus elongatus (strain PCC 7942 / FACHB-805) OX=1140 GN=Synpcc7942_0233 PE=4 SV=1	2
tr	Q31R89	Q31R89_SYNE7 Uncharacterized protein	152	4	3	7	0.0263158	0.0197368	0.0460526	0.0921053	=Synechococcus elongatus (strain PCC 7942 / FACHB-805) OX=1140 GN=Synpcc7942_0398 PE=4 SV=1	4
tr	Q31P26	Q31P26_SYNE7 MFS domain-containing protein	391	13	10	13	0.0332481	0.0255754	0.0332481	0.0920716	=Synechococcus elongatus (strain PCC 7942 / FACHB-805) OX=1140 GN=Synpcc7942_1163 PE=4 SV=1	12
tr	Q31RQ7	Q31RQ7_SYNE7 Uncharacterized protein	348	5	11	16	0.0143678	0.0316092	0.045977	0.091954	=Synechococcus elongatus (strain PCC 7942 / FACHB-805) OX=1140 GN=Synpcc7942_0230 PE=4 SV=1	12
tr	Q31R52	Q31R52_SYNE7 Uncharacterized protein	251	9	6	8	0.0358566	0.0239044	0.0318725	0.0916335	=Synechococcus elongatus (strain PCC 7942 / FACHB-805) OX=1140 GN=Synpcc7942_0435 PE=4 SV=1	3
tr	Q31PE3	Q31PE3_SYNE7 Uncharacterized protein	142	1	4	8	0.00704225	0.028169	0.056338	0.0915493	=Synechococcus elongatus (strain PCC 7942 / FACHB-805) OX=1140 GN=Synpcc7942_1046 PE=4 SV=1	4
tr	Q31P28	Q31P28_SYNE7 Uncharacterized protein	164	3	6	6	0.0182927	0.0365854	0.0365854	0.0914634	=Synechococcus elongatus (strain PCC 7942 / FACHB-805) OX=1140 GN=Synpcc7942_1161 PE=4 SV=1	5
tr	Q31RD8	Q31RD8_SYNE7 Uncharacterized protein	186	4	4	9	0.0215054	0.0215054	0.0483871	0.0913978	=Synechococcus elongatus (strain PCC 7942 / FACHB-805) OX=1140 GN=Synpcc7942_0349 PE=4 SV=1	4
tr	Q31N71	Q31N71_SYNE7 Putative multicomponent Na+:H+ antiporter subunit B	219	5	4	11	0.0228311	0.0182648	0.0502283	0.0913242	=Synechococcus elongatus (strain PCC 7942 / FACHB-805) OX=1140 GN=Synpcc7942_1468 PE=4 SV=1	6
tr	Q31MR6	Q31MR6_SYNE7 Uncharacterized protein	230	5	7	9	0.0217391	0.0304348	0.0391304	0.0913043	=Synechococcus elongatus (strain PCC 7942 / FACHB-805) OX=1140 GN=Synpcc7942_1623 PE=4 SV=1	6
tr	Q31RG4	Q31RG4_SYNE7 Cytochrome c biogenesis protein-like	252	5	9	9	0.0198413	0.0357143	0.0357143	0.0912698	=Synechococcus elongatus (strain PCC 7942 / FACHB-805) OX=1140 GN=Synpcc7942_0323 PE=4 SV=1	6
tr	Q31S55	Q31S55_SYNE7 ATPase	582	19	8	26	0.032646	0.0137457	0.0446735	0.0910653	=Synechococcus elongatus (strain PCC 7942 / FACHB-805) OX=1140 GN=Synpcc7942_0082 PE=4 SV=1	6
tr	Q31RA5	Q31RA5_SYNE7 TM2 domain-containing protein	88	3	1	4	0.0340909	0.0113636	0.0454545	0.0909091	=Synechococcus elongatus (strain PCC 7942 / FACHB-805) OX=1140 GN=Synpcc7942_0382 PE=4 SV=1	2
tr	Q31QT8	Q31QT8_SYNE7 Uncharacterized protein	253	5	7	11	0.0197628	0.027668	0.0434783	0.0909091	=Synechococcus elongatus (strain PCC 7942 / FACHB-805) OX=1140 GN=Synpcc7942_0549 PE=4 SV=1	7
tr	Q31RC1	Q31RC1_SYNE7 Putative sulfate transporter	727	22	20	24	0.0302613	0.0275103	0.0330124	0.090784	=Synechococcus elongatus (strain PCC 7942 / FACHB-805) OX=1140 GN=Synpcc7942_0366 PE=4 SV=1	12
tr	Q31NI2	Q31NI2_SYNE7 Multi-sensor signal transduction histidine kinase	1807	49	30	85	0.0271168	0.0166021	0.0470393	0.0907582	=Synechococcus elongatus (strain PCC 7942 / FACHB-805) OX=1140 GN=Synpcc7942_1357 PE=4 SV=1	8
tr	Q9R6V0	Q9R6V0_SYNE7 ANL55	266	5	10	9	0.018797	0.037594	0.0338346	0.0902256	=Synechococcus elongatus (strain PCC 7942 / FACHB-805) OX=1140 GN=srpM PE=3 SV=1	6
tr	Q31L45	Q31L45_SYNE7 Uncharacterized protein	122	1	6	4	0.00819672	0.0491803	0.0327869	0.0901639	=Synechococcus elongatus (strain PCC 7942 / FACHB-805) OX=1140 GN=Synpcc7942_2194 PE=4 SV=1	4
tr	Q31NW1	Q31NW1_SYNE7 Uncharacterized protein	289	5	10	11	0.017301	0.0346021	0.0380623	0.0899654	=Synechococcus elongatus (strain PCC 7942 / FACHB-805) OX=1140 GN=Synpcc7942_1228 PE=4 SV=1	10
tr	Q31MM1	Q31MM1_SYNE7 Potassium-transporting ATPase potassium-binding subunit	556	10	15	25	0.0179856	0.0269784	0.044964	0.0899281	=Synechococcus elongatus (strain PCC 7942 / FACHB-805) OX=1140 GN=kdpA PE=3 SV=1	10
tr	Q31K03	Q31K03_SYNE7 DUF202 domain-containing protein	145	5	3	5	0.0344828	0.0206897	0.0344828	0.0896552	=Synechococcus elongatus (strain PCC 7942 / FACHB-805) OX=1140 GN=Synpcc7942_2586 PE=4 SV=1	3
tr	Q31R03	Q31R03_SYNE7 Uncharacterized protein	480	6	23	14	0.0125	0.0479167	0.0291667	0.0895833	=Synechococcus elongatus (strain PCC 7942 / FACHB-805) OX=1140 GN=Synpcc7942_0484 PE=4 SV=1	9
tr	Q31MD0	Q31MD0_SYNE7 CAB/ELIP/HLIP-related protein	67	0	1	5	0	0.0149254	0.0746269	0.0895522	=Synechococcus elongatus (strain PCC 7942 / FACHB-805) OX=1140 GN=Synpcc7942_1759 PE=4 SV=1	1
tr	Q31S50	Q31S50_SYNE7 Peptidase_M50 domain-containing protein	503	9	12	24	0.0178926	0.0238569	0.0477137	0.0894632	=Synechococcus elongatus (strain PCC 7942 / FACHB-805) OX=1140 GN=Synpcc7942_0087 PE=3 SV=1	10
sp	Q31NV7	UCRI_SYNE7 Cytochrome b6-f complex iron-sulfur subunit	179	5	4	7	0.027933	0.0223464	0.0391061	0.0893855	=Synechococcus elongatus (strain PCC 7942 / FACHB-805) OX=1140 GN=petC PE=3 SV=1	1
tr	Q31RB0	Q31RB0_SYNE7 Uncharacterized protein	112	2	3	5	0.0178571	0.0267857	0.0446429	0.0892857	=Synechococcus elongatus (strain PCC 7942 / FACHB-805) OX=1140 GN=Synpcc7942_0377 PE=4 SV=1	2
tr	Q31QR0	Q31QR0_SYNE7 Uncharacterized protein	56	2	2	1	0.0357143	0.0357143	0.0178571	0.0892857	=Synechococcus elongatus (strain PCC 7942 / FACHB-805) OX=1140 GN=Synpcc7942_0577 PE=4 SV=1	1
tr	Q31QZ6	Q31QZ6_SYNE7 Uncharacterized protein	45	1	1	2	0.0222222	0.0222222	0.0444444	0.0888889	=Synechococcus elongatus (strain PCC 7942 / FACHB-805) OX=1140 GN=Synpcc7942_0491 PE=4 SV=1	1
tr	Q31LJ8	Q31LJ8_SYNE7 Probable lipid II flippase MurJ	540	11	12	25	0.0203704	0.0222222	0.0462963	0.0888889	=Synechococcus elongatus (strain PCC 7942 / FACHB-805) OX=1140 GN=murJ PE=3 SV=1	14
tr	Q31LD2	Q31LD2_SYNE7 ABC-type nitrate/sulfonate/bicarbonate transport systems periplasmic components-like	529	16	6	25	0.0302457	0.0113422	0.047259	0.0888469	=Synechococcus elongatus (strain PCC 7942 / FACHB-805) OX=1140 GN=Synpcc7942_2107 PE=4 SV=1	1
tr	Q31MJ0	Q31MJ0_SYNE7 MATE efflux family protein	462	8	14	19	0.017316	0.030303	0.0411255	0.0887446	=Synechococcus elongatus (strain PCC 7942 / FACHB-805) OX=1140 GN=Synpcc7942_1699 PE=4 SV=1	12
tr	Q8GMT4	Q8GMT4_SYNE7 Protein-export membrane protein SecG	79	0	3	4	0	0.0379747	0.0506329	0.0886076	=Synechococcus elongatus (strain PCC 7942 / FACHB-805) OX=1140 GN=secG PE=3 SV=1	2
tr	Q31M09	Q31M09_SYNE7 Uncharacterized protein	68	2	1	3	0.0294118	0.0147059	0.0441176	0.0882353	=Synechococcus elongatus (strain PCC 7942 / FACHB-805) OX=1140 GN=Synpcc7942_1880 PE=4 SV=1	1
tr	Q31N70	Q31N70_SYNE7 Putative multicomponent Na+:H+ antiporter subunit B	193	11	0	6	0.0569948	0	0.0310881	0.0880829	=Synechococcus elongatus (strain PCC 7942 / FACHB-805) OX=1140 GN=Synpcc7942_1469 PE=4 SV=1	3
tr	Q31Q15	Q31Q15_SYNE7 Permease protein of oligopeptide ABC	341	12	6	12	0.0351906	0.0175953	0.0351906	0.0879765	=Synechococcus elongatus (strain PCC 7942 / FACHB-805) OX=1140 GN=Synpcc7942_0822 PE=3 SV=1	6
tr	Q31MR2	Q31MR2_SYNE7 Uncharacterized protein	432	8	13	17	0.0185185	0.0300926	0.0393519	0.087963	=Synechococcus elongatus (strain PCC 7942 / FACHB-805) OX=1140 GN=Synpcc7942_1627 PE=4 SV=1	4
tr	Q8GIU1	Q8GIU1_SYNE7 Putative branched-chain amino acid ABC transporter, permease protein	307	10	4	13	0.0325733	0.0130293	0.0423453	0.0879479	=Synechococcus elongatus (strain PCC 7942 / FACHB-805) OX=1140 GN=SEA0031 PE=4 SV=1	9
tr	Q31MG1	Q31MG1_SYNE7 Uncharacterized protein	171	4	6	5	0.0233918	0.0350877	0.0292398	0.0877193	=Synechococcus elongatus (strain PCC 7942 / FACHB-805) OX=1140 GN=Synpcc7942_1728 PE=4 SV=1	4
tr	Q31QQ7	Q31QQ7_SYNE7 Peptidoglycan glycosyltransferase	605	17	11	25	0.0280992	0.0181818	0.0413223	0.0876033	=Synechococcus elongatus (strain PCC 7942 / FACHB-805) OX=1140 GN=Synpcc7942_0580 PE=4 SV=1	1
tr	Q31PA6	Q31PA6_SYNE7 Probable glycosyltransferase	458	13	17	10	0.0283843	0.0371179	0.0218341	0.0873362	=Synechococcus elongatus (strain PCC 7942 / FACHB-805) OX=1140 GN=Synpcc7942_1083 PE=4 SV=1	6
tr	Q31PA9	Q31PA9_SYNE7 K+ transporter Trk	447	6	9	24	0.0134228	0.0201342	0.0536913	0.0872483	=Synechococcus elongatus (strain PCC 7942 / FACHB-805) OX=1140 GN=Synpcc7942_1080 PE=4 SV=1	8
tr	Q31M64	Q31M64_SYNE7 CDP-diacylglycerol--glycerol-3-phosphate 3-phosphatidyltransferase	172	1	9	5	0.00581395	0.0523256	0.0290698	0.0872093	=Synechococcus elongatus (strain PCC 7942 / FACHB-805) OX=1140 GN=Synpcc7942_1825 PE=3 SV=1	6
tr	Q31QP7	Q31QP7_SYNE7 GDT1 family protein	115	0	6	4	0	0.0521739	0.0347826	0.0869565	=Synechococcus elongatus (strain PCC 7942 / FACHB-805) OX=1140 GN=Synpcc7942_0590 PE=3 SV=1	3
tr	Q31K16	Q31K16_SYNE7 Manganese transport system membrane protein MntB	276	5	3	16	0.0181159	0.0108696	0.057971	0.0869565	=Synechococcus elongatus (strain PCC 7942 / FACHB-805) OX=1140 GN=Synpcc7942_2573 PE=3 SV=1	9
tr	Q31PK9	Q31PK9_SYNE7 Uncharacterized protein	207	3	9	6	0.0144928	0.0434783	0.0289855	0.0869565	=Synechococcus elongatus (strain PCC 7942 / FACHB-805) OX=1140 GN=Synpcc7942_0980 PE=4 SV=1	6
tr	Q8KPP5	Q8KPP5_SYNE7 Rubredoxin	138	4	1	7	0.0289855	0.00724638	0.0507246	0.0869565	=Synechococcus elongatus (strain PCC 7942 / FACHB-805) OX=1140 GN=rubR PE=3 SV=1	1
tr	Q31R86	Q31R86_SYNE7 Diacylglycerol kinase	161	5	4	5	0.0310559	0.0248447	0.0310559	0.0869565	=Synechococcus elongatus (strain PCC 7942 / FACHB-805) OX=1140 GN=Synpcc7942_0401 PE=3 SV=1	3
sp	Q31LS2	UPPP_SYNE7 Undecaprenyl-diphosphatase	288	4	6	15	0.0138889	0.0208333	0.0520833	0.0868056	=Synechococcus elongatus (strain PCC 7942 / FACHB-805) OX=1140 GN=uppP PE=3 SV=1	7
tr	Q31MS2	Q31MS2_SYNE7 Inner membrane protein-like	392	8	2	24	0.0204082	0.00510204	0.0612245	0.0867347	=Synechococcus elongatus (strain PCC 7942 / FACHB-805) OX=1140 GN=Synpcc7942_1617 PE=3 SV=1	5
tr	Q31QG2	Q31QG2_SYNE7 Uncharacterized protein	173	3	1	11	0.017341	0.00578035	0.0635838	0.0867052	=Synechococcus elongatus (strain PCC 7942 / FACHB-805) OX=1140 GN=Synpcc7942_0675 PE=4 SV=1	3
tr	Q31LQ2	Q31LQ2_SYNE7 Uncharacterized protein	104	3	1	5	0.0288462	0.00961538	0.0480769	0.0865385	=Synechococcus elongatus (strain PCC 7942 / FACHB-805) OX=1140 GN=Synpcc7942_1987 PE=4 SV=1	2
sp	P39458	NARB_SYNE7 Nitrate reductase	729	22	15	26	0.0301783	0.0205761	0.0356653	0.0864198	=Synechococcus elongatus (strain PCC 7942 / FACHB-805) OX=1140 GN=narB PE=1 SV=2	1
tr	Q31NH4	Q31NH4_SYNE7 UPF0056 inner membrane protein	232	3	2	15	0.012931	0.00862069	0.0646552	0.0862069	=Synechococcus elongatus (strain PCC 7942 / FACHB-805) OX=1140 GN=Synpcc7942_1365 PE=3 SV=1	6
tr	Q31N98	Q31N98_SYNE7 Cobalamin biosynthesis protein CobD	325	8	13	7	0.0246154	0.04	0.0215385	0.0861538	=Synechococcus elongatus (strain PCC 7942 / FACHB-805) OX=1140 GN=cobD PE=3 SV=1	4
tr	Q31RH3	Q31RH3_SYNE7 Succinate dehydrogenase subunit C	209	3	8	7	0.0143541	0.0382775	0.0334928	0.0861244	=Synechococcus elongatus (strain PCC 7942 / FACHB-805) OX=1140 GN=Synpcc7942_0314 PE=4 SV=1	5
tr	Q31N42	Q31N42_SYNE7 Uncharacterized protein	186	5	1	10	0.0268817	0.00537634	0.0537634	0.0860215	=Synechococcus elongatus (strain PCC 7942 / FACHB-805) OX=1140 GN=Synpcc7942_1497 PE=4 SV=1	2
tr	Q31PR1	Q31PR1_SYNE7 Outer envelope membrane protein	721	15	3	44	0.0208044	0.00416089	0.0610264	0.0859917	=Synechococcus elongatus (strain PCC 7942 / FACHB-805) OX=1140 GN=Synpcc7942_0928 PE=4 SV=1	16
tr	Q31KE7	Q31KE7_SYNE7 Phosphate transport system permease protein PstA	303	5	6	15	0.0165017	0.019802	0.049505	0.0858086	=Synechococcus elongatus (strain PCC 7942 / FACHB-805) OX=1140 GN=Synpcc7942_2442 PE=3 SV=1	6
tr	Q31LE7	Q31LE7_SYNE7 Proton-translocating NADH-quinone oxidoreductase, chain M	513	8	10	26	0.0155945	0.0194932	0.0506823	0.08577	=Synechococcus elongatus (strain PCC 7942 / FACHB-805) OX=1140 GN=Synpcc7942_2092 PE=3 SV=1	14
tr	Q31QH9	Q31QH9_SYNE7 Uncharacterized protein	70	0	4	2	0	0.0571429	0.0285714	0.0857143	=Synechococcus elongatus (strain PCC 7942 / FACHB-805) OX=1140 GN=Synpcc7942_0658 PE=4 SV=1	1
tr	Q31S40	Q31S40_SYNE7 Hydrogenobyrinic acid a,c-diamide cobaltochelatase	1263	47	24	37	0.037213	0.0190024	0.0292953	0.0855107	=Synechococcus elongatus (strain PCC 7942 / FACHB-805) OX=1140 GN=Synpcc7942_0097 PE=4 SV=1	1
tr	Q31NF7	Q31NF7_SYNE7 Diguanylate cyclase/phosphodiesterase (GGDEF & EAL domains) with PAS/PAC sensor(S)	889	17	18	41	0.0191226	0.0202475	0.0461192	0.0854893	=Synechococcus elongatus (strain PCC 7942 / FACHB-805) OX=1140 GN=Synpcc7942_1382 PE=4 SV=1	10
tr	Q8GAA5	Q8GAA5_SYNE7 ABC-type dipeptide/oligopeptide/nickel transport systems permease components-like	351	11	13	6	0.031339	0.037037	0.017094	0.0854701	=Synechococcus elongatus (strain PCC 7942 / FACHB-805) OX=1140 GN=sek0025 PE=3 SV=1	6
tr	Q31Q57	Q31Q57_SYNE7 Serine/threonine protein kinase	457	12	5	22	0.0262582	0.0109409	0.04814	0.0853392	=Synechococcus elongatus (strain PCC 7942 / FACHB-805) OX=1140 GN=Synpcc7942_0780 PE=4 SV=1	2
tr	Q31NL1	Q31NL1_SYNE7 Uncharacterized protein	130	1	2	8	0.00769231	0.0153846	0.0615385	0.0846154	=Synechococcus elongatus (strain PCC 7942 / FACHB-805) OX=1140 GN=Synpcc7942_1328 PE=4 SV=1	3
sp	P0A4H0	SECY_SYNE7 Protein translocase subunit SecY	439	13	4	20	0.0296128	0.00911162	0.0455581	0.0842825	=Synechococcus elongatus (strain PCC 7942 / FACHB-805) OX=1140 GN=secY PE=3 SV=1	10
sp	P27370	CYSW_SYNE7 Sulfate transport system permease protein CysW	286	6	5	13	0.020979	0.0174825	0.0454545	0.0839161	=Synechococcus elongatus (strain PCC 7942 / FACHB-805) OX=1140 GN=cysW PE=2 SV=1	6
tr	Q31S15	Q31S15_SYNE7 Cyclic-guanylate-specific phosphodiesterase	525	13	6	25	0.0247619	0.0114286	0.047619	0.0838095	=Synechococcus elongatus (strain PCC 7942 / FACHB-805) OX=1140 GN=Synpcc7942_0122 PE=4 SV=1	2
sp	Q8GMS2	COBS_SYNE7 Adenosylcobinamide-GDP ribazoletransferase	251	5	10	6	0.0199203	0.0398406	0.0239044	0.0836653	=Synechococcus elongatus (strain PCC 7942 / FACHB-805) OX=1140 GN=cobS PE=3 SV=2	7
tr	Q31Q26	Q31Q26_SYNE7 Na+/H+ antiporter	527	9	10	25	0.0170778	0.0189753	0.0474383	0.0834915	=Synechococcus elongatus (strain PCC 7942 / FACHB-805) OX=1140 GN=Synpcc7942_0811 PE=4 SV=1	13
tr	Q31QS9	Q31QS9_SYNE7 Uncharacterized protein	204	2	3	12	0.00980392	0.0147059	0.0588235	0.0833333	=Synechococcus elongatus (strain PCC 7942 / FACHB-805) OX=1140 GN=Synpcc7942_0558 PE=4 SV=1	4
tr	Q31RA9	Q31RA9_SYNE7 Uncharacterized protein	264	3	4	15	0.0113636	0.0151515	0.0568182	0.0833333	=Synechococcus elongatus (strain PCC 7942 / FACHB-805) OX=1140 GN=Synpcc7942_0378 PE=3 SV=1	5
tr	Q55019	Q55019_SYNE7 High light-inducible protein	72	0	1	5	0	0.0138889	0.0694444	0.0833333	=Synechococcus elongatus (strain PCC 7942 / FACHB-805) OX=1140 GN=hliA PE=4 SV=1	1
tr	Q31MH3	Q31MH3_SYNE7 Diguanylate cyclase/phosphodiesterase with PAS/PAC sensor(S)	1238	22	33	48	0.0177706	0.0266559	0.0387722	0.0831987	=Synechococcus elongatus (strain PCC 7942 / FACHB-805) OX=1140 GN=Synpcc7942_1716 PE=4 SV=1	2
tr	Q31LM0	Q31LM0_SYNE7 Uncharacterized protein	289	3	9	12	0.0103806	0.0311419	0.0415225	0.083045	=Synechococcus elongatus (strain PCC 7942 / FACHB-805) OX=1140 GN=Synpcc7942_2019 PE=4 SV=1	4
tr	Q31LD0	Q31LD0_SYNE7 ATPase	591	17	8	24	0.0287648	0.0135364	0.0406091	0.0829103	=Synechococcus elongatus (strain PCC 7942 / FACHB-805) OX=1140 GN=Synpcc7942_2109 PE=4 SV=1	6
tr	Q31ME4	Q31ME4_SYNE7 Uncharacterized protein	181	5	8	2	0.0276243	0.0441989	0.0110497	0.0828729	=Synechococcus elongatus (strain PCC 7942 / FACHB-805) OX=1140 GN=Synpcc7942_1745 PE=4 SV=1	6
tr	Q31Q45	Q31Q45_SYNE7 Putative multidrug efflux MFS transporter	411	9	7	18	0.0218978	0.0170316	0.0437956	0.0827251	=Synechococcus elongatus (strain PCC 7942 / FACHB-805) OX=1140 GN=Synpcc7942_0792 PE=4 SV=1	12
sp	Q31LP8	MSCL_SYNE7 Large-conductance mechanosensitive channel	133	1	1	9	0.0075188	0.0075188	0.0676692	0.0827068	=Synechococcus elongatus (strain PCC 7942 / FACHB-805) OX=1140 GN=mscL PE=3 SV=1	2
tr	Q31R75	Q31R75_SYNE7 Uncharacterized protein	109	4	2	3	0.0366972	0.0183486	0.0275229	0.0825688	=Synechococcus elongatus (strain PCC 7942 / FACHB-805) OX=1140 GN=Synpcc7942_0412 PE=4 SV=1	2
sp	Q55026	SRPB_SYNE7 Protein SrpB	182	0	6	9	0	0.032967	0.0494505	0.0824176	=Synechococcus elongatus (strain PCC 7942 / FACHB-805) OX=1140 GN=srpB PE=2 SV=1	5
tr	Q31NE3	Q31NE3_SYNE7 Uncharacterized protein	85	1	2	4	0.0117647	0.0235294	0.0470588	0.0823529	=Synechococcus elongatus (strain PCC 7942 / FACHB-805) OX=1140 GN=Synpcc7942_1396 PE=4 SV=1	1
tr	Q31QC7	Q31QC7_SYNE7 Uncharacterized protein	231	7	6	6	0.030303	0.025974	0.025974	0.0822511	=Synechococcus elongatus (strain PCC 7942 / FACHB-805) OX=1140 GN=Synpcc7942_0710 PE=4 SV=1	2
tr	Q8GIT2	Q8GIT2_SYNE7 Uncharacterized protein	526	15	8	20	0.0285171	0.0152091	0.0380228	0.081749	=Synechococcus elongatus (strain PCC 7942 / FACHB-805) OX=1140 GN=SEA0040 PE=4 SV=1	1
tr	Q31RS3	Q31RS3_SYNE7 Uncharacterized protein	307	4	10	11	0.0130293	0.0325733	0.0358306	0.0814332	=Synechococcus elongatus (strain PCC 7942 / FACHB-805) OX=1140 GN=Synpcc7942_0214 PE=3 SV=1	10
tr	Q31P36	Q31P36_SYNE7 G domain-containing protein	614	12	27	11	0.019544	0.0439739	0.0179153	0.0814332	=Synechococcus elongatus (strain PCC 7942 / FACHB-805) OX=1140 GN=Synpcc7942_1153 PE=4 SV=1	2
tr	Q31RC0	Q31RC0_SYNE7 Na+-dependent transporter-like	307	4	4	17	0.0130293	0.0130293	0.0553746	0.0814332	=Synechococcus elongatus (strain PCC 7942 / FACHB-805) OX=1140 GN=Synpcc7942_0367 PE=4 SV=1	9
tr	Q31RD4	Q31RD4_SYNE7 Na+-dependent transporter-like	320	4	6	16	0.0125	0.01875	0.05	0.08125	=Synechococcus elongatus (strain PCC 7942 / FACHB-805) OX=1140 GN=Synpcc7942_0353 PE=4 SV=1	10
sp	Q9Z3G1	PETG_SYNE7 Cytochrome b6-f complex subunit 5	37	2	0	1	0.0540541	0	0.027027	0.0810811	=Synechococcus elongatus (strain PCC 7942 / FACHB-805) OX=1140 GN=petG PE=3 SV=1	1
tr	Q31L62	Q31L62_SYNE7 Integral membrane protein of the ABC-type Nat permease for neutral amino acids NatD	296	7	9	8	0.0236486	0.0304054	0.027027	0.0810811	=Synechococcus elongatus (strain PCC 7942 / FACHB-805) OX=1140 GN=Synpcc7942_2177 PE=4 SV=1	9
tr	Q31K54	Q31K54_SYNE7 Diguanylate cyclase (GGDEF domain) with PAS/PAC and GAF sensors	1099	21	24	44	0.0191083	0.021838	0.0400364	0.0809827	=Synechococcus elongatus (strain PCC 7942 / FACHB-805) OX=1140 GN=Synpcc7942_2535 PE=4 SV=1	8
tr	Q31K55	Q31K55_SYNE7 Diguanylate cyclase with GAF sensor	421	15	9	10	0.0356295	0.0213777	0.023753	0.0807601	=Synechococcus elongatus (strain PCC 7942 / FACHB-805) OX=1140 GN=Synpcc7942_2534 PE=4 SV=1	2
tr	Q31PD0	Q31PD0_SYNE7 Uncharacterized protein	310	7	4	14	0.0225806	0.0129032	0.0451613	0.0806452	=Synechococcus elongatus (strain PCC 7942 / FACHB-805) OX=1140 GN=Synpcc7942_1059 PE=4 SV=1	1
tr	Q31KU6	Q31KU6_SYNE7 Uncharacterized protein	149	6	3	3	0.0402685	0.0201342	0.0201342	0.0805369	=Synechococcus elongatus (strain PCC 7942 / FACHB-805) OX=1140 GN=Synpcc7942_2293 PE=4 SV=1	1
tr	Q31LH0	Q31LH0_SYNE7 Fimbrial assembly protein PilC-like	410	8	1	24	0.0195122	0.00243902	0.0585366	0.0804878	=Synechococcus elongatus (strain PCC 7942 / FACHB-805) OX=1140 GN=Synpcc7942_2069 PE=3 SV=1	3
tr	Q31LY4	Q31LY4_SYNE7 Cyclic nucleotide-binding domain (CNMP-BD) protein	1000	26	15	39	0.026	0.015	0.039	0.08	=Synechococcus elongatus (strain PCC 7942 / FACHB-805) OX=1140 GN=Synpcc7942_1905 PE=4 SV=1	6
tr	Q31K18	Q31K18_SYNE7 Penicillin-insensitive transglycosylase	625	22	7	21	0.0352	0.0112	0.0336	0.08	=Synechococcus elongatus (strain PCC 7942 / FACHB-805) OX=1140 GN=Synpcc7942_2571 PE=4 SV=1	1
tr	Q31RV3	Q31RV3_SYNE7 Phosphate transporter	363	3	19	7	0.00826446	0.0523416	0.0192837	0.0798898	=Synechococcus elongatus (strain PCC 7942 / FACHB-805) OX=1140 GN=Synpcc7942_0184 PE=3 SV=1	4
tr	Q31SB5	Q31SB5_SYNE7 Uncharacterized protein	389	8	13	10	0.0205656	0.033419	0.0257069	0.0796915	=Synechococcus elongatus (strain PCC 7942 / FACHB-805) OX=1140 GN=Synpcc7942_0022 PE=4 SV=1	4
tr	Q31NC6	Q31NC6_SYNE7 Probable membrane transporter protein	251	3	7	10	0.0119522	0.0278884	0.0398406	0.0796813	=Synechococcus elongatus (strain PCC 7942 / FACHB-805) OX=1140 GN=Synpcc7942_1413 PE=3 SV=1	8
tr	Q31M13	Q31M13_SYNE7 Uncharacterized protein	126	3	3	4	0.0238095	0.0238095	0.031746	0.0793651	=Synechococcus elongatus (strain PCC 7942 / FACHB-805) OX=1140 GN=Synpcc7942_1876 PE=4 SV=1	2
tr	Q31PB5	Q31PB5_SYNE7 Uncharacterized protein	101	2	2	4	0.019802	0.019802	0.039604	0.0792079	=Synechococcus elongatus (strain PCC 7942 / FACHB-805) OX=1140 GN=Synpcc7942_1074 PE=4 SV=1	1
tr	Q31SB4	Q31SB4_SYNE7 Ca(2+)/H(+) antiporter	354	6	6	16	0.0169492	0.0169492	0.0451977	0.079096	=Synechococcus elongatus (strain PCC 7942 / FACHB-805) OX=1140 GN=Synpcc7942_0023 PE=3 SV=1	11
tr	Q31QG6	Q31QG6_SYNE7 Uncharacterized protein	165	2	5	6	0.0121212	0.030303	0.0363636	0.0787879	=Synechococcus elongatus (strain PCC 7942 / FACHB-805) OX=1140 GN=Synpcc7942_0671 PE=4 SV=1	5
tr	Q31P69	Q31P69_SYNE7 Uncharacterized protein	51	1	1	2	0.0196078	0.0196078	0.0392157	0.0784314	=Synechococcus elongatus (strain PCC 7942 / FACHB-805) OX=1140 GN=Synpcc7942_1120 PE=4 SV=1	1
tr	Q8KUW7	Q8KUW7_SYNE7 ANL06	319	7	1	17	0.0219436	0.0031348	0.0532915	0.0783699	=Synechococcus elongatus (strain PCC 7942 / FACHB-805) OX=1140 GN=Synpcc7942_B2635 PE=4 SV=2	10
tr	Q31LW7	Q31LW7_SYNE7 Putative transmembrane transcriptional regulator	166	2	4	7	0.0120482	0.0240964	0.0421687	0.0783133	=Synechococcus elongatus (strain PCC 7942 / FACHB-805) OX=1140 GN=Synpcc7942_1922 PE=4 SV=1	1
tr	Q31NI5	Q31NI5_SYNE7 Putative export protein	498	5	8	26	0.0100402	0.0160643	0.0522088	0.0783133	=Synechococcus elongatus (strain PCC 7942 / FACHB-805) OX=1140 GN=Synpcc7942_1354 PE=4 SV=1	14
tr	Q31MS3	Q31MS3_SYNE7 bPH_2 domain-containing protein	128	3	3	4	0.0234375	0.0234375	0.03125	0.078125	=Synechococcus elongatus (strain PCC 7942 / FACHB-805) OX=1140 GN=Synpcc7942_1616 PE=4 SV=1	2
tr	Q31PQ4	Q31PQ4_SYNE7 Probable membrane transporter protein	256	3	8	9	0.0117188	0.03125	0.0351562	0.078125	=Synechococcus elongatus (strain PCC 7942 / FACHB-805) OX=1140 GN=Synpcc7942_0935 PE=3 SV=1	8
tr	Q31RZ1	Q31RZ1_SYNE7 Uncharacterized protein	231	5	5	8	0.021645	0.021645	0.034632	0.0779221	=Synechococcus elongatus (strain PCC 7942 / FACHB-805) OX=1140 GN=Synpcc7942_0146 PE=4 SV=1	2
tr	Q31K13	Q31K13_SYNE7 Uncharacterized protein	504	12	7	20	0.0238095	0.0138889	0.0396825	0.077381	=Synechococcus elongatus (strain PCC 7942 / FACHB-805) OX=1140 GN=Synpcc7942_2576 PE=4 SV=1	10
tr	Q31S71	Q31S71_SYNE7 ABC_transp_aux domain-containing protein	504	5	16	18	0.00992063	0.031746	0.0357143	0.077381	=Synechococcus elongatus (strain PCC 7942 / FACHB-805) OX=1140 GN=Synpcc7942_0066 PE=4 SV=1	4
sp	Q31LM3	PSBX_SYNE7 Photosystem II reaction center X protein	39	0	1	2	0	0.025641	0.0512821	0.0769231	=Synechococcus elongatus (strain PCC 7942 / FACHB-805) OX=1140 GN=psbX PE=3 SV=1	1
tr	Q31PH6	Q31PH6_SYNE7 Uncharacterized protein	78	0	2	4	0	0.025641	0.0512821	0.0769231	=Synechococcus elongatus (strain PCC 7942 / FACHB-805) OX=1140 GN=Synpcc7942_1013 PE=4 SV=1	2
tr	Q31QM3	Q31QM3_SYNE7 Uncharacterized protein	559	11	13	19	0.019678	0.0232558	0.0339893	0.0769231	=Synechococcus elongatus (strain PCC 7942 / FACHB-805) OX=1140 GN=Synpcc7942_0614 PE=4 SV=1	1
tr	Q31QN2	Q31QN2_SYNE7 Uncharacterized protein	327	8	9	8	0.0244648	0.0275229	0.0244648	0.0764526	=Synechococcus elongatus (strain PCC 7942 / FACHB-805) OX=1140 GN=Synpcc7942_0605 PE=3 SV=1	4
tr	Q31PW4	Q31PW4_SYNE7 Uncharacterized protein	144	2	4	5	0.0138889	0.0277778	0.0347222	0.0763889	=Synechococcus elongatus (strain PCC 7942 / FACHB-805) OX=1140 GN=Synpcc7942_0875 PE=4 SV=1	4
tr	Q31PK4	Q31PK4_SYNE7 MFS domain-containing protein	460	6	9	20	0.0130435	0.0195652	0.0434783	0.076087	=Synechococcus elongatus (strain PCC 7942 / FACHB-805) OX=1140 GN=Synpcc7942_0985 PE=4 SV=1	12
tr	Q31N13	Q31N13_SYNE7 RING-type E3 ubiquitin transferase	263	9	3	8	0.0342205	0.0114068	0.0304183	0.0760456	=Synechococcus elongatus (strain PCC 7942 / FACHB-805) OX=1140 GN=Synpcc7942_1526 PE=4 SV=1	2
tr	Q31PG5	Q31PG5_SYNE7 Uncharacterized protein	330	4	11	10	0.0121212	0.0333333	0.030303	0.0757576	=Synechococcus elongatus (strain PCC 7942 / FACHB-805) OX=1140 GN=Synpcc7942_1024 PE=4 SV=1	10
tr	Q8GJL3	Q8GJL3_SYNE7 Uncharacterized protein SEN0028	119	4	1	4	0.0336134	0.00840336	0.0336134	0.0756303	=Synechococcus elongatus (strain PCC 7942 / FACHB-805) OX=1140 GN=SEN0028 PE=4 SV=1	1
tr	Q31NN3	Q31NN3_SYNE7 Uncharacterized protein	186	6	1	7	0.0322581	0.00537634	0.0376344	0.0752688	=Synechococcus elongatus (strain PCC 7942 / FACHB-805) OX=1140 GN=Synpcc7942_1306 PE=4 SV=1	1
tr	Q31Q55	Q31Q55_SYNE7 ATPase	598	15	8	22	0.0250836	0.0133779	0.0367893	0.0752508	=Synechococcus elongatus (strain PCC 7942 / FACHB-805) OX=1140 GN=Synpcc7942_0782 PE=4 SV=1	6
tr	Q31RW1	Q31RW1_SYNE7 Uncharacterized protein	133	3	2	5	0.0225564	0.0150376	0.037594	0.075188	=Synechococcus elongatus (strain PCC 7942 / FACHB-805) OX=1140 GN=Synpcc7942_0176 PE=4 SV=1	1
tr	Q31R05	Q31R05_SYNE7 Peptidoglycan glycosyltransferase	589	18	6	20	0.0305603	0.0101868	0.0339559	0.0747029	=Synechococcus elongatus (strain PCC 7942 / FACHB-805) OX=1140 GN=Synpcc7942_0482 PE=4 SV=1	1
tr	Q31LN9	Q31LN9_SYNE7 Penicillin-insensitive transglycosylase	740	24	9	22	0.0324324	0.0121622	0.0297297	0.0743243	=Synechococcus elongatus (strain PCC 7942 / FACHB-805) OX=1140 GN=Synpcc7942_2000 PE=4 SV=1	1
tr	Q31LM1	Q31LM1_SYNE7 Uncharacterized protein	81	2	0	4	0.0246914	0	0.0493827	0.0740741	=Synechococcus elongatus (strain PCC 7942 / FACHB-805) OX=1140 GN=Synpcc7942_2018 PE=4 SV=1	2
tr	Q31QP6	Q31QP6_SYNE7 GDT1 family protein	108	1	2	5	0.00925926	0.0185185	0.0462963	0.0740741	=Synechococcus elongatus (strain PCC 7942 / FACHB-805) OX=1140 GN=Synpcc7942_0591 PE=3 SV=1	3
sp	Q31NV8	CYF_SYNE7 Cytochrome f	324	9	2	13	0.0277778	0.00617284	0.0401235	0.0740741	=Synechococcus elongatus (strain PCC 7942 / FACHB-805) OX=1140 GN=petA PE=3 SV=1	1
tr	Q31QK1	Q31QK1_SYNE7 Protein translocase subunit SecE	81	1	2	3	0.0123457	0.0246914	0.037037	0.0740741	=Synechococcus elongatus (strain PCC 7942 / FACHB-805) OX=1140 GN=secE PE=3 SV=1	1
tr	Q31MI3	Q31MI3_SYNE7 Uncharacterized protein	730	15	4	35	0.0205479	0.00547945	0.0479452	0.0739726	=Synechococcus elongatus (strain PCC 7942 / FACHB-805) OX=1140 GN=Synpcc7942_1706 PE=4 SV=1	18
tr	Q31ML8	Q31ML8_SYNE7 Potassium-transporting ATPase KdpC subunit	203	5	2	8	0.0246305	0.00985222	0.0394089	0.0738916	=Synechococcus elongatus (strain PCC 7942 / FACHB-805) OX=1140 GN=kdpC PE=3 SV=1	1
tr	Q31P06	Q31P06_SYNE7 Uncharacterized protein	244	3	9	6	0.0122951	0.0368852	0.0245902	0.0737705	=Synechococcus elongatus (strain PCC 7942 / FACHB-805) OX=1140 GN=Synpcc7942_1183 PE=4 SV=1	4
tr	Q31NG6	Q31NG6_SYNE7 Hydrogenase accessory protein	231	3	1	13	0.012987	0.004329	0.0562771	0.0735931	=Synechococcus elongatus (strain PCC 7942 / FACHB-805) OX=1140 GN=Synpcc7942_1373 PE=4 SV=1	6
tr	Q31QK8	Q31QK8_SYNE7 Uncharacterized protein	68	0	4	1	0	0.0588235	0.0147059	0.0735294	=Synechococcus elongatus (strain PCC 7942 / FACHB-805) OX=1140 GN=Synpcc7942_0629 PE=4 SV=1	2
tr	Q31KT9	Q31KT9_SYNE7 Uncharacterized protein	164	2	4	6	0.0121951	0.0243902	0.0365854	0.0731707	=Synechococcus elongatus (strain PCC 7942 / FACHB-805) OX=1140 GN=Synpcc7942_2300 PE=4 SV=1	2
tr	Q31JY7	Q31JY7_SYNE7 Cytochrome c oxidase subunit 2	315	7	6	10	0.0222222	0.0190476	0.031746	0.0730159	=Synechococcus elongatus (strain PCC 7942 / FACHB-805) OX=1140 GN=Synpcc7942_2602 PE=3 SV=1	3
tr	Q31P78	Q31P78_SYNE7 Serine/threonine protein kinase	527	11	9	18	0.0208729	0.0170778	0.0341556	0.0721063	=Synechococcus elongatus (strain PCC 7942 / FACHB-805) OX=1140 GN=Synpcc7942_1111 PE=4 SV=1	1
tr	Q31N65	Q31N65_SYNE7 Putative multicomponent Na+:H+ antiporter subunit C	111	3	0	5	0.027027	0	0.045045	0.0720721	=Synechococcus elongatus (strain PCC 7942 / FACHB-805) OX=1140 GN=Synpcc7942_1474 PE=4 SV=1	3
tr	Q31KB3	Q31KB3_SYNE7 Uncharacterized protein	111	1	4	3	0.00900901	0.036036	0.027027	0.0720721	=Synechococcus elongatus (strain PCC 7942 / FACHB-805) OX=1140 GN=Synpcc7942_2476 PE=4 SV=1	3
tr	Q31LI9	Q31LI9_SYNE7 Uncharacterized protein	487	13	6	16	0.026694	0.0123203	0.0328542	0.0718686	=Synechococcus elongatus (strain PCC 7942 / FACHB-805) OX=1140 GN=Synpcc7942_2050 PE=4 SV=1	1
tr	Q31L44	Q31L44_SYNE7 Putative adenylate/guanylate cyclase	641	10	15	21	0.0156006	0.0234009	0.0327613	0.0717629	=Synechococcus elongatus (strain PCC 7942 / FACHB-805) OX=1140 GN=Synpcc7942_2195 PE=4 SV=1	4
tr	Q31N45	Q31N45_SYNE7 Uncharacterized protein	237	1	7	9	0.00421941	0.0295359	0.0379747	0.07173	=Synechococcus elongatus (strain PCC 7942 / FACHB-805) OX=1140 GN=Synpcc7942_1494 PE=4 SV=1	1
tr	Q31NM7	Q31NM7_SYNE7 ATPase	600	13	8	22	0.0216667	0.0133333	0.0366667	0.0716667	=Synechococcus elongatus (strain PCC 7942 / FACHB-805) OX=1140 GN=Synpcc7942_1312 PE=4 SV=1	6
tr	Q31P76	Q31P76_SYNE7 Uncharacterized protein	363	8	8	10	0.0220386	0.0220386	0.0275482	0.0716253	=Synechococcus elongatus (strain PCC 7942 / FACHB-805) OX=1140 GN=Synpcc7942_1113 PE=3 SV=1	10
tr	Q31S96	Q31S96_SYNE7 Probable transport protein	434	8	6	17	0.0184332	0.0138249	0.0391705	0.0714286	=Synechococcus elongatus (strain PCC 7942 / FACHB-805) OX=1140 GN=Synpcc7942_0041 PE=4 SV=1	14
tr	Q31R39	Q31R39_SYNE7 Zinc metalloprotease	364	5	3	18	0.0137363	0.00824176	0.0494505	0.0714286	=Synechococcus elongatus (strain PCC 7942 / FACHB-805) OX=1140 GN=Synpcc7942_0448 PE=3 SV=1	4
tr	Q6VYY4	Q6VYY4_SYNE7 Na+/H+ antiporter	715	18	10	23	0.0251748	0.013986	0.0321678	0.0713287	=Synechococcus elongatus (strain PCC 7942 / FACHB-805) OX=1140 GN=NaH1 PE=4 SV=1	13
tr	Q31NP1	Q31NP1_SYNE7 Diguanylate cyclase (GGDEF domain)	576	18	4	19	0.03125	0.00694444	0.0329861	0.0711806	=Synechococcus elongatus (strain PCC 7942 / FACHB-805) OX=1140 GN=Synpcc7942_1298 PE=4 SV=1	2
tr	Q8KPT8	Q8KPT8_SYNE7 Periplasmic sensor signal transduction histidine kinase	436	10	6	15	0.0229358	0.0137615	0.0344037	0.0711009	=Synechococcus elongatus (strain PCC 7942 / FACHB-805) OX=1140 GN=SEC0020 PE=4 SV=1	2
tr	Q8RQ68	Q8RQ68_SYNE7 Histidine kinase	664	15	7	25	0.0225904	0.0105422	0.0376506	0.0707831	=Synechococcus elongatus (strain PCC 7942 / FACHB-805) OX=1140 GN=nblS PE=4 SV=1	2
tr	Q31L77	Q31L77_SYNE7 Uncharacterized protein	71	2	2	1	0.028169	0.028169	0.0140845	0.0704225	=Synechococcus elongatus (strain PCC 7942 / FACHB-805) OX=1140 GN=Synpcc7942_2162 PE=4 SV=1	1
tr	Q31PI0	Q31PI0_SYNE7 Transcriptional regulator, XRE family	199	5	5	4	0.0251256	0.0251256	0.0201005	0.0703518	=Synechococcus elongatus (strain PCC 7942 / FACHB-805) OX=1140 GN=Synpcc7942_1009 PE=4 SV=1	1
tr	Q31RM1	Q31RM1_SYNE7 Heat shock protein DnaJ-like	185	6	2	5	0.0324324	0.0108108	0.027027	0.0702703	=Synechococcus elongatus (strain PCC 7942 / FACHB-805) OX=1140 GN=Synpcc7942_0266 PE=4 SV=1	1
tr	Q31RQ2	Q31RQ2_SYNE7 Cyclic nucleotide-binding domain (CNMP-BD) protein	171	5	0	7	0.0292398	0	0.0409357	0.0701754	=Synechococcus elongatus (strain PCC 7942 / FACHB-805) OX=1140 GN=Synpcc7942_0235 PE=4 SV=1	1
tr	Q31N00	Q31N00_SYNE7 Uncharacterized protein	100	0	2	5	0	0.02	0.05	0.07	=Synechococcus elongatus (strain PCC 7942 / FACHB-805) OX=1140 GN=Synpcc7942_1539 PE=4 SV=1	1
tr	Q31P68	Q31P68_SYNE7 Serine/threonine protein kinase	719	14	12	24	0.0194715	0.0166898	0.0333797	0.069541	=Synechococcus elongatus (strain PCC 7942 / FACHB-805) OX=1140 GN=Synpcc7942_1121 PE=4 SV=1	1
tr	Q31NS2	Q31NS2_SYNE7 Uncharacterized protein	259	4	6	8	0.015444	0.023166	0.030888	0.0694981	=Synechococcus elongatus (strain PCC 7942 / FACHB-805) OX=1140 GN=Synpcc7942_1267 PE=4 SV=1	4
tr	Q31LQ0	Q31LQ0_SYNE7 Cation diffusion facilitator family transporter	303	9	5	7	0.029703	0.0165017	0.0231023	0.0693069	=Synechococcus elongatus (strain PCC 7942 / FACHB-805) OX=1140 GN=Synpcc7942_1989 PE=4 SV=1	6
tr	Q31QH3	Q31QH3_SYNE7 Cyclic nucleotide-binding	449	7	7	17	0.0155902	0.0155902	0.0378619	0.0690423	=Synechococcus elongatus (strain PCC 7942 / FACHB-805) OX=1140 GN=Synpcc7942_0664 PE=3 SV=1	3
tr	Q8GMS7	Q8GMS7_SYNE7 Uncharacterized protein	145	3	3	4	0.0206897	0.0206897	0.0275862	0.0689655	=Synechococcus elongatus (strain PCC 7942 / FACHB-805) OX=1140 GN=sek0009 PE=4 SV=1	2
tr	Q31Q42	Q31Q42_SYNE7 Uncharacterized protein	203	2	3	9	0.00985222	0.0147783	0.044335	0.0689655	=Synechococcus elongatus (strain PCC 7942 / FACHB-805) OX=1140 GN=Synpcc7942_0795 PE=4 SV=1	1
tr	Q54731	Q54731_SYNE7 Orf5; Method: conceptual translation supplied by author	233	5	7	4	0.0214592	0.0300429	0.0171674	0.0686695	=Synechococcus elongatus (strain PCC 7942 / FACHB-805) OX=1140 GN=Synpcc7942_0084 PE=4 SV=1	2
tr	Q31QF0	Q31QF0_SYNE7 Uncharacterized protein	539	6	19	12	0.0111317	0.0352505	0.0222635	0.0686456	=Synechococcus elongatus (strain PCC 7942 / FACHB-805) OX=1140 GN=Synpcc7942_0687 PE=4 SV=1	1
tr	Q31N44	Q31N44_SYNE7 Uncharacterized protein	175	5	3	4	0.0285714	0.0171429	0.0228571	0.0685714	=Synechococcus elongatus (strain PCC 7942 / FACHB-805) OX=1140 GN=Synpcc7942_1495 PE=4 SV=1	1
tr	Q8VPU8	Q8VPU8_SYNE7 Uncharacterized protein	599	7	22	12	0.0116861	0.0367279	0.0200334	0.0684474	=Synechococcus elongatus (strain PCC 7942 / FACHB-805) OX=1140 GN=Synpcc7942_0610 PE=3 SV=1	5
tr	Q31LR4	Q31LR4_SYNE7 LapA_dom domain-containing protein	117	1	2	5	0.00854701	0.017094	0.042735	0.0683761	=Synechococcus elongatus (strain PCC 7942 / FACHB-805) OX=1140 GN=Synpcc7942_1975 PE=4 SV=1	2
tr	Q31NT2	Q31NT2_SYNE7 Chloride channel-like	615	10	11	21	0.0162602	0.0178862	0.0341463	0.0682927	=Synechococcus elongatus (strain PCC 7942 / FACHB-805) OX=1140 GN=Synpcc7942_1257 PE=4 SV=1	8
tr	Q31R04	Q31R04_SYNE7 Uncharacterized protein	147	3	4	3	0.0204082	0.0272109	0.0204082	0.0680272	=Synechococcus elongatus (strain PCC 7942 / FACHB-805) OX=1140 GN=Synpcc7942_0483 PE=4 SV=1	1
tr	Q31R84	Q31R84_SYNE7 Uncharacterized protein	59	2	0	2	0.0338983	0	0.0338983	0.0677966	=Synechococcus elongatus (strain PCC 7942 / FACHB-805) OX=1140 GN=Synpcc7942_0403 PE=4 SV=1	1
tr	Q31NS5	Q31NS5_SYNE7 Na+/H+ antiporter	547	8	4	25	0.0146252	0.00731261	0.0457038	0.0676417	=Synechococcus elongatus (strain PCC 7942 / FACHB-805) OX=1140 GN=Synpcc7942_1264 PE=4 SV=1	13
tr	Q31NL0	Q31NL0_SYNE7 TPM_phosphatase domain-containing protein	208	6	4	4	0.0288462	0.0192308	0.0192308	0.0673077	=Synechococcus elongatus (strain PCC 7942 / FACHB-805) OX=1140 GN=Synpcc7942_1329 PE=4 SV=1	1
tr	Q31L47	Q31L47_SYNE7 Diguanylate cyclase (GGDEF domain)	535	10	13	13	0.0186916	0.0242991	0.0242991	0.0672897	=Synechococcus elongatus (strain PCC 7942 / FACHB-805) OX=1140 GN=Synpcc7942_2192 PE=4 SV=1	1
tr	Q31M57	Q31M57_SYNE7 CAAD domain-containing protein	149	4	2	4	0.0268456	0.0134228	0.0268456	0.0671141	=Synechococcus elongatus (strain PCC 7942 / FACHB-805) OX=1140 GN=Synpcc7942_1832 PE=4 SV=1	2
tr	Q31RQ1	Q31RQ1_SYNE7 Cyclic nucleotide-binding domain (CNMP-BD) protein	179	4	3	5	0.0223464	0.0167598	0.027933	0.0670391	=Synechococcus elongatus (strain PCC 7942 / FACHB-805) OX=1140 GN=Synpcc7942_0236 PE=4 SV=1	1
tr	Q31RT9	Q31RT9_SYNE7 Type 2 NADH dehydrogenase	478	12	4	16	0.0251046	0.0083682	0.0334728	0.0669456	=Synechococcus elongatus (strain PCC 7942 / FACHB-805) OX=1140 GN=Synpcc7942_0198 PE=4 SV=1	1
tr	Q31KA6	Q31KA6_SYNE7 Uncharacterized protein	494	14	7	12	0.0283401	0.01417	0.0242915	0.0668016	=Synechococcus elongatus (strain PCC 7942 / FACHB-805) OX=1140 GN=Synpcc7942_2483 PE=4 SV=1	1
sp	Q31LI2	PLSY_SYNE7 Glycerol-3-phosphate acyltransferase	210	4	3	7	0.0190476	0.0142857	0.0333333	0.0666667	=Synechococcus elongatus (strain PCC 7942 / FACHB-805) OX=1140 GN=plsY PE=3 SV=1	7
tr	Q31KB9	Q31KB9_SYNE7 Uncharacterized protein	255	3	5	9	0.0117647	0.0196078	0.0352941	0.0666667	=Synechococcus elongatus (strain PCC 7942 / FACHB-805) OX=1140 GN=Synpcc7942_2470 PE=4 SV=1	2
tr	Q31R13	Q31R13_SYNE7 Uncharacterized protein	45	1	1	1	0.0222222	0.0222222	0.0222222	0.0666667	=Synechococcus elongatus (strain PCC 7942 / FACHB-805) OX=1140 GN=Synpcc7942_0474 PE=4 SV=1	1
tr	Q31PP7	Q31PP7_SYNE7 ATP-dependent zinc metalloprotease FtsH	630	7	6	29	0.0111111	0.00952381	0.0460317	0.0666667	=Synechococcus elongatus (strain PCC 7942 / FACHB-805) OX=1140 GN=ftsH PE=3 SV=1	2
tr	Q31QH4	Q31QH4_SYNE7 Putative adenylate/guanylate cyclase	632	12	15	15	0.0189873	0.0237342	0.0237342	0.0664557	=Synechococcus elongatus (strain PCC 7942 / FACHB-805) OX=1140 GN=Synpcc7942_0663 PE=4 SV=1	4
tr	Q31KC0	Q31KC0_SYNE7 Uncharacterized protein	256	3	6	8	0.0117188	0.0234375	0.03125	0.0664062	=Synechococcus elongatus (strain PCC 7942 / FACHB-805) OX=1140 GN=Synpcc7942_2469 PE=4 SV=1	4
tr	Q31QL6	Q31QL6_SYNE7 Uncharacterized protein	392	6	13	7	0.0153061	0.0331633	0.0178571	0.0663265	=Synechococcus elongatus (strain PCC 7942 / FACHB-805) OX=1140 GN=Synpcc7942_0621 PE=4 SV=1	6
tr	Q31RA1	Q31RA1_SYNE7 Putative gluconeogenesis factor	469	12	7	12	0.0255864	0.0149254	0.0255864	0.0660981	=Synechococcus elongatus (strain PCC 7942 / FACHB-805) OX=1140 GN=Synpcc7942_0386 PE=3 SV=1	2
tr	Q31KM2	Q31KM2_SYNE7 Uncharacterized protein	167	2	6	3	0.011976	0.0359281	0.0179641	0.0658683	=Synechococcus elongatus (strain PCC 7942 / FACHB-805) OX=1140 GN=Synpcc7942_2367 PE=4 SV=1	1
tr	Q31RY2	Q31RY2_SYNE7 Uncharacterized protein	76	0	3	2	0	0.0394737	0.0263158	0.0657895	=Synechococcus elongatus (strain PCC 7942 / FACHB-805) OX=1140 GN=Synpcc7942_0155 PE=4 SV=1	2
tr	Q31LY0	Q31LY0_SYNE7 Uncharacterized protein	198	1	7	5	0.00505051	0.0353535	0.0252525	0.0656566	=Synechococcus elongatus (strain PCC 7942 / FACHB-805) OX=1140 GN=Synpcc7942_1909 PE=4 SV=1	2
tr	Q93AK0	Q93AK0_SYNE7 Cell division protein Ftn2	631	15	8	18	0.0237718	0.0126783	0.0285261	0.0649762	=Synechococcus elongatus (strain PCC 7942 / FACHB-805) OX=1140 GN=Synpcc7942_1943 PE=4 SV=1	1
tr	Q31L98	Q31L98_SYNE7 Uncharacterized protein	154	5	4	1	0.0324675	0.025974	0.00649351	0.0649351	=Synechococcus elongatus (strain PCC 7942 / FACHB-805) OX=1140 GN=Synpcc7942_2141 PE=4 SV=1	1
tr	Q31KG0	Q31KG0_SYNE7 Biopolymer transport ExbB like protein	216	3	4	7	0.0138889	0.0185185	0.0324074	0.0648148	=Synechococcus elongatus (strain PCC 7942 / FACHB-805) OX=1140 GN=Synpcc7942_2429 PE=3 SV=1	3
tr	Q31QJ7	Q31QJ7_SYNE7 ATPase	588	13	4	21	0.0221088	0.00680272	0.0357143	0.0646259	=Synechococcus elongatus (strain PCC 7942 / FACHB-805) OX=1140 GN=Synpcc7942_0640 PE=4 SV=1	6
tr	Q31MU0	Q31MU0_SYNE7 SpoIID domain-containing protein	361	12	8	3	0.033241	0.0221607	0.00831025	0.0637119	=Synechococcus elongatus (strain PCC 7942 / FACHB-805) OX=1140 GN=Synpcc7942_1599 PE=4 SV=1	1
tr	Q31M53	Q31M53_SYNE7 Uncharacterized protein	110	2	1	4	0.0181818	0.00909091	0.0363636	0.0636364	=Synechococcus elongatus (strain PCC 7942 / FACHB-805) OX=1140 GN=Synpcc7942_1836 PE=4 SV=1	1
tr	Q31Q58	Q31Q58_SYNE7 Metal dependent phosphohydrolase	820	14	13	25	0.0170732	0.0158537	0.0304878	0.0634146	=Synechococcus elongatus (strain PCC 7942 / FACHB-805) OX=1140 GN=Synpcc7942_0779 PE=4 SV=1	8
tr	Q31NM5	Q31NM5_SYNE7 ATP-dependent zinc metalloprotease FtsH	623	9	1	29	0.0144462	0.00160514	0.046549	0.0626003	=Synechococcus elongatus (strain PCC 7942 / FACHB-805) OX=1140 GN=ftsH PE=3 SV=1	2
tr	Q31QA3	Q31QA3_SYNE7 Mu-like_gpT domain-containing protein	624	16	5	18	0.025641	0.00801282	0.0288462	0.0625	=Synechococcus elongatus (strain PCC 7942 / FACHB-805) OX=1140 GN=Synpcc7942_0734 PE=4 SV=1	1
tr	Q31RZ5	Q31RZ5_SYNE7 Protein translocase subunit SecD	464	7	2	20	0.0150862	0.00431034	0.0431034	0.0625	=Synechococcus elongatus (strain PCC 7942 / FACHB-805) OX=1140 GN=secD PE=3 SV=1	6
tr	Q31KQ1	Q31KQ1_SYNE7 Uncharacterized protein	305	5	2	12	0.0163934	0.00655738	0.0393443	0.0622951	=Synechococcus elongatus (strain PCC 7942 / FACHB-805) OX=1140 GN=Synpcc7942_2338 PE=4 SV=1	1
tr	Q31QW4	Q31QW4_SYNE7 Uncharacterized protein	129	2	4	2	0.0155039	0.0310078	0.0155039	0.0620155	=Synechococcus elongatus (strain PCC 7942 / FACHB-805) OX=1140 GN=Synpcc7942_0523 PE=4 SV=1	4
tr	Q31MA1	Q31MA1_SYNE7 DUF3971 domain-containing protein	1568	9	31	57	0.0057398	0.0197704	0.036352	0.0618622	=Synechococcus elongatus (strain PCC 7942 / FACHB-805) OX=1140 GN=Synpcc7942_1788 PE=4 SV=1	1
tr	Q31L48	Q31L48_SYNE7 Probable membrane transporter protein	243	4	5	6	0.0164609	0.0205761	0.0246914	0.0617284	=Synechococcus elongatus (strain PCC 7942 / FACHB-805) OX=1140 GN=Synpcc7942_2191 PE=3 SV=1	8
tr	Q31QF4	Q31QF4_SYNE7 Potassium channel protein	341	9	2	10	0.026393	0.0058651	0.0293255	0.0615836	=Synechococcus elongatus (strain PCC 7942 / FACHB-805) OX=1140 GN=Synpcc7942_0683 PE=4 SV=1	2
tr	Q31NR9	Q31NR9_SYNE7 Uncharacterized protein	98	0	3	3	0	0.0306122	0.0306122	0.0612245	=Synechococcus elongatus (strain PCC 7942 / FACHB-805) OX=1140 GN=Synpcc7942_1270 PE=4 SV=1	1
tr	Q31PB4	Q31PB4_SYNE7 Uncharacterized protein	262	1	5	10	0.00381679	0.019084	0.0381679	0.0610687	=Synechococcus elongatus (strain PCC 7942 / FACHB-805) OX=1140 GN=Synpcc7942_1075 PE=4 SV=1	1
tr	Q31JZ4	Q31JZ4_SYNE7 Uncharacterized protein	476	6	6	17	0.012605	0.012605	0.0357143	0.0609244	=Synechococcus elongatus (strain PCC 7942 / FACHB-805) OX=1140 GN=Synpcc7942_2595 PE=3 SV=1	3
tr	Q31KV6	Q31KV6_SYNE7 Uncharacterized protein	247	4	5	6	0.0161943	0.0202429	0.0242915	0.0607287	=Synechococcus elongatus (strain PCC 7942 / FACHB-805) OX=1140 GN=Synpcc7942_2283 PE=4 SV=1	8
tr	Q8L1E4	Q8L1E4_SYNE7 Na+/H+ antiporter	593	2	16	18	0.00337268	0.0269815	0.0303541	0.0607083	=Synechococcus elongatus (strain PCC 7942 / FACHB-805) OX=1140 GN=nha PE=4 SV=1	13
tr	Q31KL2	Q31KL2_SYNE7 Cell division protein FtsQ	282	7	8	2	0.0248227	0.0283688	0.0070922	0.0602837	=Synechococcus elongatus (strain PCC 7942 / FACHB-805) OX=1140 GN=Synpcc7942_2377 PE=4 SV=1	1
tr	Q31RI8	Q31RI8_SYNE7 Cell shape protein MreC	249	3	6	6	0.0120482	0.0240964	0.0240964	0.060241	=Synechococcus elongatus (strain PCC 7942 / FACHB-805) OX=1140 GN=Synpcc7942_0299 PE=3 SV=1	1
tr	Q31M17	Q31M17_SYNE7 Histidine kinase	482	9	6	14	0.0186722	0.0124481	0.0290456	0.060166	=Synechococcus elongatus (strain PCC 7942 / FACHB-805) OX=1140 GN=Synpcc7942_1872 PE=4 SV=1	2
tr	Q31KR3	Q31KR3_SYNE7 Uncharacterized protein	250	6	3	6	0.024	0.012	0.024	0.06	=Synechococcus elongatus (strain PCC 7942 / FACHB-805) OX=1140 GN=Synpcc7942_2326 PE=4 SV=1	1
tr	Q31L85	Q31L85_SYNE7 Uncharacterized protein	67	1	1	2	0.0149254	0.0149254	0.0298507	0.0597015	=Synechococcus elongatus (strain PCC 7942 / FACHB-805) OX=1140 GN=Synpcc7942_2154 PE=4 SV=1	2
tr	Q31NH9	Q31NH9_SYNE7 Cell envelope-related transcriptional attenuator	436	11	4	11	0.0252294	0.00917431	0.0252294	0.059633	=Synechococcus elongatus (strain PCC 7942 / FACHB-805) OX=1140 GN=Synpcc7942_1360 PE=3 SV=1	1
tr	Q31RP5	Q31RP5_SYNE7 K+-dependent Na+/Ca+ exchanger related-protein	369	8	4	10	0.0216802	0.0108401	0.0271003	0.0596206	=Synechococcus elongatus (strain PCC 7942 / FACHB-805) OX=1140 GN=Synpcc7942_0242 PE=4 SV=1	11
tr	Q31MS9	Q31MS9_SYNE7 NAD(P) transhydrogenase subunit beta	470	11	3	14	0.0234043	0.00638298	0.0297872	0.0595745	=Synechococcus elongatus (strain PCC 7942 / FACHB-805) OX=1140 GN=Synpcc7942_1610 PE=3 SV=1	9
tr	Q31KH7	Q31KH7_SYNE7 SPFH domain, Band 7 family protein	270	10	2	4	0.037037	0.00740741	0.0148148	0.0592593	=Synechococcus elongatus (strain PCC 7942 / FACHB-805) OX=1140 GN=Synpcc7942_2412 PE=3 SV=1	1
sp	P37279	ATCS_SYNE7 Probable copper-transporting ATPase PacS	747	10	16	18	0.0133869	0.021419	0.0240964	0.0589023	=Synechococcus elongatus (strain PCC 7942 / FACHB-805) OX=1140 GN=pacS PE=3 SV=2	8
tr	Q31N68	Q31N68_SYNE7 Uncharacterized protein	85	1	2	2	0.0117647	0.0235294	0.0235294	0.0588235	=Synechococcus elongatus (strain PCC 7942 / FACHB-805) OX=1140 GN=Synpcc7942_1471 PE=4 SV=1	3
tr	Q31L53	Q31L53_SYNE7 Probable Na+/H+-exchanging protein	545	4	17	11	0.00733945	0.0311927	0.0201835	0.0587156	=Synechococcus elongatus (strain PCC 7942 / FACHB-805) OX=1140 GN=Synpcc7942_2186 PE=4 SV=1	13
tr	Q31PJ1	Q31PJ1_SYNE7 ATP-dependent zinc metalloprotease FtsH	632	8	4	25	0.0126582	0.00632911	0.039557	0.0585443	=Synechococcus elongatus (strain PCC 7942 / FACHB-805) OX=1140 GN=ftsH PE=3 SV=1	1
tr	Q31M73	Q31M73_SYNE7 Histidine kinase	977	18	11	28	0.0184237	0.011259	0.0286592	0.0583419	=Synechococcus elongatus (strain PCC 7942 / FACHB-805) OX=1140 GN=Synpcc7942_1816 PE=4 SV=1	2
tr	Q31PD3	Q31PD3_SYNE7 Transcriptional regulator, XRE family	260	5	4	6	0.0192308	0.0153846	0.0230769	0.0576923	=Synechococcus elongatus (strain PCC 7942 / FACHB-805) OX=1140 GN=Synpcc7942_1056 PE=4 SV=1	1
tr	Q31L50	Q31L50_SYNE7 Uncharacterized protein	87	0	2	3	0	0.0229885	0.0344828	0.0574713	=Synechococcus elongatus (strain PCC 7942 / FACHB-805) OX=1140 GN=Synpcc7942_2189 PE=4 SV=1	1
tr	Q31KK6	Q31KK6_SYNE7 Nucleotide binding protein, PINc	383	5	0	17	0.0130548	0	0.0443864	0.0574413	=Synechococcus elongatus (strain PCC 7942 / FACHB-805) OX=1140 GN=Synpcc7942_2383 PE=3 SV=1	4
tr	Q31RJ0	Q31RJ0_SYNE7 ATP-dependent zinc metalloprotease FtsH	613	8	4	23	0.0130506	0.00652529	0.0375204	0.0570962	=Synechococcus elongatus (strain PCC 7942 / FACHB-805) OX=1140 GN=ftsH PE=3 SV=1	2
tr	Q31PX3	Q31PX3_SYNE7 Uncharacterized protein	193	1	3	7	0.00518135	0.015544	0.0362694	0.0569948	=Synechococcus elongatus (strain PCC 7942 / FACHB-805) OX=1140 GN=Synpcc7942_0866 PE=4 SV=1	1
tr	Q31KN0	Q31KN0_SYNE7 Na+/H+ antiporter	460	2	3	21	0.00434783	0.00652174	0.0456522	0.0565217	=Synechococcus elongatus (strain PCC 7942 / FACHB-805) OX=1140 GN=Synpcc7942_2359 PE=4 SV=1	13
tr	Q31MP5	Q31MP5_SYNE7 Uncharacterized protein	267	3	4	8	0.011236	0.0149813	0.0299625	0.0561798	=Synechococcus elongatus (strain PCC 7942 / FACHB-805) OX=1140 GN=Synpcc7942_1644 PE=4 SV=1	8
tr	Q31RZ2	Q31RZ2_SYNE7 Uncharacterized protein	107	1	1	4	0.00934579	0.00934579	0.0373832	0.0560748	=Synechococcus elongatus (strain PCC 7942 / FACHB-805) OX=1140 GN=Synpcc7942_0145 PE=4 SV=1	2
tr	Q31K72	Q31K72_SYNE7 Uncharacterized protein	232	1	8	4	0.00431034	0.0344828	0.0172414	0.0560345	=Synechococcus elongatus (strain PCC 7942 / FACHB-805) OX=1140 GN=Synpcc7942_2517 PE=4 SV=1	1
tr	Q8GIS8	Q8GIS8_SYNE7 Uncharacterized protein	197	4	1	6	0.0203046	0.00507614	0.0304569	0.0558376	=Synechococcus elongatus (strain PCC 7942 / FACHB-805) OX=1140 GN=SEA0044 PE=4 SV=1	1
sp	Q31RR1	TATA_SYNE7 Sec-independent protein translocase protein TatA	91	0	0	5	0	0	0.0549451	0.0549451	=Synechococcus elongatus (strain PCC 7942 / FACHB-805) OX=1140 GN=tatA PE=3 SV=1	1
tr	P72560	P72560_SYNE7 ANL22	438	5	11	8	0.0114155	0.0251142	0.0182648	0.0547945	=Synechococcus elongatus (strain PCC 7942 / FACHB-805) OX=1140 GN=Synpcc7942_B2646 PE=4 SV=1	2
tr	Q31MM0	Q31MM0_SYNE7 Potassium-transporting ATPase ATP-binding subunit	696	8	4	26	0.0114943	0.00574713	0.0373563	0.0545977	=Synechococcus elongatus (strain PCC 7942 / FACHB-805) OX=1140 GN=kdpB PE=3 SV=1	7
tr	Q31LY5	Q31LY5_SYNE7 Hemolysin secretion protein-like	441	10	3	11	0.0226757	0.00680272	0.0249433	0.0544218	=Synechococcus elongatus (strain PCC 7942 / FACHB-805) OX=1140 GN=Synpcc7942_1904 PE=4 SV=1	1
tr	Q31ML6	Q31ML6_SYNE7 Uncharacterized protein	221	5	5	2	0.0226244	0.0226244	0.00904977	0.0542986	=Synechococcus elongatus (strain PCC 7942 / FACHB-805) OX=1140 GN=Synpcc7942_1673 PE=4 SV=1	2
tr	Q31NS0	Q31NS0_SYNE7 Magnesium transporter MgtE	465	12	3	10	0.0258065	0.00645161	0.0215054	0.0537634	=Synechococcus elongatus (strain PCC 7942 / FACHB-805) OX=1140 GN=Synpcc7942_1269 PE=3 SV=1	5
sp	Q31P91	Y1098_SYNE7 UPF0754 membrane protein Synpcc7942_1098	412	2	10	10	0.00485437	0.0242718	0.0242718	0.0533981	=Synechococcus elongatus (strain PCC 7942 / FACHB-805) OX=1140 GN=Synpcc7942_1098 PE=3 SV=1	2
tr	Q31QJ1	Q31QJ1_SYNE7 Uncharacterized protein	75	2	0	2	0.0266667	0	0.0266667	0.0533333	=Synechococcus elongatus (strain PCC 7942 / FACHB-805) OX=1140 GN=Synpcc7942_0646 PE=4 SV=1	2
sp	P37385	ATSY_SYNE7 Probable copper-transporting ATPase SynA	790	7	18	17	0.00886076	0.0227848	0.021519	0.0531646	=Synechococcus elongatus (strain PCC 7942 / FACHB-805) OX=1140 GN=synA PE=3 SV=1	8
tr	Q31P27	Q31P27_SYNE7 Uncharacterized protein	151	1	3	4	0.00662252	0.0198675	0.0264901	0.0529801	=Synechococcus elongatus (strain PCC 7942 / FACHB-805) OX=1140 GN=Synpcc7942_1162 PE=4 SV=1	5
tr	Q31P59	Q31P59_SYNE7 Protein serine/threonine phosphatase	604	9	14	9	0.0149007	0.0231788	0.0149007	0.0529801	=Synechococcus elongatus (strain PCC 7942 / FACHB-805) OX=1140 GN=Synpcc7942_1130 PE=4 SV=1	1
tr	Q31LB4	Q31LB4_SYNE7 Uncharacterized protein	133	0	5	2	0	0.037594	0.0150376	0.0526316	=Synechococcus elongatus (strain PCC 7942 / FACHB-805) OX=1140 GN=Synpcc7942_2125 PE=4 SV=1	2
tr	Q31MI0	Q31MI0_SYNE7 Small GTP-binding protein domain	513	8	4	15	0.0155945	0.00779727	0.0292398	0.0526316	=Synechococcus elongatus (strain PCC 7942 / FACHB-805) OX=1140 GN=Synpcc7942_1709 PE=4 SV=1	2
tr	Q31RQ0	Q31RQ0_SYNE7 Uncharacterized protein	192	1	3	6	0.00520833	0.015625	0.03125	0.0520833	=Synechococcus elongatus (strain PCC 7942 / FACHB-805) OX=1140 GN=Synpcc7942_0237 PE=4 SV=1	1
tr	Q31LV7	Q31LV7_SYNE7 Uncharacterized protein	177	4	0	5	0.0225989	0	0.0282486	0.0508475	=Synechococcus elongatus (strain PCC 7942 / FACHB-805) OX=1140 GN=Synpcc7942_1932 PE=4 SV=1	1
sp	Q31RF4	ATPF2_SYNE7 ATP synthase subunit b'	158	2	1	5	0.0126582	0.00632911	0.0316456	0.0506329	=Synechococcus elongatus (strain PCC 7942 / FACHB-805) OX=1140 GN=atpF2 PE=3 SV=1	1
tr	Q31Q62	Q31Q62_SYNE7 Uncharacterized protein	159	1	4	3	0.00628931	0.0251572	0.0188679	0.0503145	=Synechococcus elongatus (strain PCC 7942 / FACHB-805) OX=1140 GN=Synpcc7942_0775 PE=4 SV=1	4
tr	Q31PQ3	Q31PQ3_SYNE7 Rhodanese-like	181	2	3	4	0.0110497	0.0165746	0.0220994	0.0497238	=Synechococcus elongatus (strain PCC 7942 / FACHB-805) OX=1140 GN=Synpcc7942_0936 PE=4 SV=1	2
sp	P37278	ATCL_SYNE7 Calcium-transporting ATPase	926	16	10	20	0.0172786	0.0107991	0.0215983	0.049676	=Synechococcus elongatus (strain PCC 7942 / FACHB-805) OX=1140 GN=pacL PE=1 SV=2	10
tr	Q31RI4	Q31RI4_SYNE7 Response regulator receiver domain protein (CheY-like)	384	6	2	11	0.015625	0.00520833	0.0286458	0.0494792	=Synechococcus elongatus (strain PCC 7942 / FACHB-805) OX=1140 GN=Synpcc7942_0303 PE=4 SV=1	2
tr	Q31NQ9	Q31NQ9_SYNE7 Uncharacterized protein	364	3	7	8	0.00824176	0.0192308	0.021978	0.0494505	=Synechococcus elongatus (strain PCC 7942 / FACHB-805) OX=1140 GN=Synpcc7942_1280 PE=4 SV=1	6
sp	Q31RF5	ATPL_SYNE7 ATP synthase subunit c	81	1	0	3	0.0123457	0	0.037037	0.0493827	=Synechococcus elongatus (strain PCC 7942 / FACHB-805) OX=1140 GN=atpE PE=3 SV=1	2
tr	Q31S57	Q31S57_SYNE7 Probable ABC transporter permease protein	407	3	1	16	0.00737101	0.002457	0.039312	0.04914	=Synechococcus elongatus (strain PCC 7942 / FACHB-805) OX=1140 GN=Synpcc7942_0080 PE=4 SV=1	4
tr	Q31PY1	Q31PY1_SYNE7 Methyl-accepting chemotaxis sensory transducer with phytochrome sensor	1406	17	21	31	0.012091	0.014936	0.0220484	0.0490754	=Synechococcus elongatus (strain PCC 7942 / FACHB-805) OX=1140 GN=Synpcc7942_0858 PE=4 SV=1	2
tr	Q31RV0	Q31RV0_SYNE7 Uncharacterized protein	347	2	4	11	0.00576369	0.0115274	0.0317003	0.0489914	=Synechococcus elongatus (strain PCC 7942 / FACHB-805) OX=1140 GN=Synpcc7942_0187 PE=4 SV=1	3
tr	Q31S89	Q31S89_SYNE7 Pilin polypeptide PilA-like	144	4	0	3	0.0277778	0	0.0208333	0.0486111	=Synechococcus elongatus (strain PCC 7942 / FACHB-805) OX=1140 GN=Synpcc7942_0048 PE=4 SV=1	1
tr	Q31S88	Q31S88_SYNE7 Pilin polypeptide PilA-like	144	4	0	3	0.0277778	0	0.0208333	0.0486111	=Synechococcus elongatus (strain PCC 7942 / FACHB-805) OX=1140 GN=Synpcc7942_0049 PE=4 SV=1	1
tr	Q31MP7	Q31MP7_SYNE7 Uncharacterized protein	356	5	4	8	0.0140449	0.011236	0.0224719	0.0477528	=Synechococcus elongatus (strain PCC 7942 / FACHB-805) OX=1140 GN=Synpcc7942_1642 PE=4 SV=1	7
tr	Q31MV1	Q31MV1_SYNE7 CBS	859	8	8	25	0.00931315	0.00931315	0.0291036	0.0477299	=Synechococcus elongatus (strain PCC 7942 / FACHB-805) OX=1140 GN=Synpcc7942_1588 PE=4 SV=1	10
tr	Q31PR9	Q31PR9_SYNE7 Photosystem I reaction center subunit PsaK	84	0	1	3	0	0.0119048	0.0357143	0.047619	=Synechococcus elongatus (strain PCC 7942 / FACHB-805) OX=1140 GN=psaK PE=1 SV=1	2
tr	Q31QN9	Q31QN9_SYNE7 Peptidoglycan-binding LysM	590	11	7	10	0.0186441	0.0118644	0.0169492	0.0474576	=Synechococcus elongatus (strain PCC 7942 / FACHB-805) OX=1140 GN=Synpcc7942_0598 PE=4 SV=1	1
tr	Q31KG1	Q31KG1_SYNE7 Biopolymer transport ExbD like protein	148	3	0	4	0.0202703	0	0.027027	0.0472973	=Synechococcus elongatus (strain PCC 7942 / FACHB-805) OX=1140 GN=Synpcc7942_2428 PE=3 SV=1	1
tr	Q31NK0	Q31NK0_SYNE7 Uncharacterized protein	64	0	0	3	0	0	0.046875	0.046875	=Synechococcus elongatus (strain PCC 7942 / FACHB-805) OX=1140 GN=Synpcc7942_1339 PE=4 SV=1	2
tr	Q31M20	Q31M20_SYNE7 Probable cation efflux system protein	1084	9	3	38	0.00830258	0.00276753	0.0350554	0.0461255	=Synechococcus elongatus (strain PCC 7942 / FACHB-805) OX=1140 GN=Synpcc7942_1869 PE=4 SV=1	12
tr	Q31KG7	Q31KG7_SYNE7 Uncharacterized protein	288	3	4	6	0.0104167	0.0138889	0.0208333	0.0451389	=Synechococcus elongatus (strain PCC 7942 / FACHB-805) OX=1140 GN=Synpcc7942_2422 PE=4 SV=1	1
tr	Q31NE0	Q31NE0_SYNE7 Uncharacterized protein	384	6	2	9	0.015625	0.00520833	0.0234375	0.0442708	=Synechococcus elongatus (strain PCC 7942 / FACHB-805) OX=1140 GN=Synpcc7942_1399 PE=4 SV=1	1
tr	Q31P57	Q31P57_SYNE7 Biotin_lipoyl_2 domain-containing protein	567	12	2	11	0.021164	0.00352734	0.0194004	0.0440917	=Synechococcus elongatus (strain PCC 7942 / FACHB-805) OX=1140 GN=Synpcc7942_1132 PE=4 SV=1	1
tr	Q31LN4	Q31LN4_SYNE7 Uncharacterized protein	273	3	4	5	0.010989	0.014652	0.018315	0.043956	=Synechococcus elongatus (strain PCC 7942 / FACHB-805) OX=1140 GN=Synpcc7942_2005 PE=4 SV=1	1
tr	Q31RW2	Q31RW2_SYNE7 Uncharacterized protein	70	0	1	2	0	0.0142857	0.0285714	0.0428571	=Synechococcus elongatus (strain PCC 7942 / FACHB-805) OX=1140 GN=Synpcc7942_0175 PE=4 SV=1	2
tr	Q31RM4	Q31RM4_SYNE7 Diadenylate cyclase	306	3	3	7	0.00980392	0.00980392	0.0228758	0.0424837	=Synechococcus elongatus (strain PCC 7942 / FACHB-805) OX=1140 GN=dacA PE=3 SV=1	3
tr	Q31KV9	Q31KV9_SYNE7 TPR repeat	310	6	1	6	0.0193548	0.00322581	0.0193548	0.0419355	=Synechococcus elongatus (strain PCC 7942 / FACHB-805) OX=1140 GN=Synpcc7942_2280 PE=4 SV=1	1
tr	Q31KD8	Q31KD8_SYNE7 Putative type IV pilus assembly protein PilO	264	2	1	8	0.00757576	0.00378788	0.030303	0.0416667	=Synechococcus elongatus (strain PCC 7942 / FACHB-805) OX=1140 GN=Synpcc7942_2451 PE=4 SV=1	1
tr	Q31LZ9	Q31LZ9_SYNE7 Uncharacterized protein	168	4	2	1	0.0238095	0.0119048	0.00595238	0.0416667	=Synechococcus elongatus (strain PCC 7942 / FACHB-805) OX=1140 GN=Synpcc7942_1890 PE=4 SV=1	1
tr	Q31NR4	Q31NR4_SYNE7 Uncharacterized protein	387	4	3	9	0.0103359	0.00775194	0.0232558	0.0413437	=Synechococcus elongatus (strain PCC 7942 / FACHB-805) OX=1140 GN=Synpcc7942_1275 PE=4 SV=1	7
tr	Q31KD3	Q31KD3_SYNE7 Uncharacterized protein	316	5	3	5	0.0158228	0.00949367	0.0158228	0.0411392	=Synechococcus elongatus (strain PCC 7942 / FACHB-805) OX=1140 GN=Synpcc7942_2456 PE=4 SV=1	1
tr	Q31LX6	Q31LX6_SYNE7 Uncharacterized protein	127	0	3	2	0	0.023622	0.015748	0.0393701	=Synechococcus elongatus (strain PCC 7942 / FACHB-805) OX=1140 GN=Synpcc7942_1913 PE=4 SV=1	1
tr	Q31L87	Q31L87_SYNE7 Uncharacterized protein	419	5	3	8	0.0119332	0.0071599	0.0190931	0.0381862	=Synechococcus elongatus (strain PCC 7942 / FACHB-805) OX=1140 GN=Synpcc7942_2152 PE=4 SV=1	1
tr	Q31KD7	Q31KD7_SYNE7 Tfp pilus assembly protein PilN-like	238	3	1	5	0.012605	0.00420168	0.0210084	0.0378151	=Synechococcus elongatus (strain PCC 7942 / FACHB-805) OX=1140 GN=Synpcc7942_2452 PE=4 SV=1	1
tr	Q31KB0	Q31KB0_SYNE7 Pilin-like protein	188	3	1	3	0.0159574	0.00531915	0.0159574	0.037234	=Synechococcus elongatus (strain PCC 7942 / FACHB-805) OX=1140 GN=Synpcc7942_2479 PE=4 SV=1	1
tr	Q31SD1	Q31SD1_SYNE7 Uncharacterized protein	137	0	3	2	0	0.0218978	0.0145985	0.0364964	=Synechococcus elongatus (strain PCC 7942 / FACHB-805) OX=1140 GN=Synpcc7942_0006 PE=4 SV=1	1
tr	Q54705	Q54705_SYNE7 Band 7 protein	446	5	2	9	0.0112108	0.0044843	0.0201794	0.0358744	=Synechococcus elongatus (strain PCC 7942 / FACHB-805) OX=1140 GN=SEA0026 PE=4 SV=2	1
tr	Q31QT4	Q31QT4_SYNE7 Secretion protein HlyD	450	3	5	8	0.00666667	0.0111111	0.0177778	0.0355556	=Synechococcus elongatus (strain PCC 7942 / FACHB-805) OX=1140 GN=Synpcc7942_0553 PE=3 SV=1	1
sp	Q31RF3	ATPF_SYNE7 ATP synthase subunit b	171	2	1	3	0.0116959	0.00584795	0.0175439	0.0350877	=Synechococcus elongatus (strain PCC 7942 / FACHB-805) OX=1140 GN=atpF PE=3 SV=1	1
tr	Q31MT6	Q31MT6_SYNE7 Beta-lactamase	375	4	2	7	0.0106667	0.00533333	0.0186667	0.0346667	=Synechococcus elongatus (strain PCC 7942 / FACHB-805) OX=1140 GN=Synpcc7942_1603 PE=4 SV=1	1
tr	Q31KZ8	Q31KZ8_SYNE7 Uncharacterized protein	290	4	2	4	0.0137931	0.00689655	0.0137931	0.0344828	=Synechococcus elongatus (strain PCC 7942 / FACHB-805) OX=1140 GN=Synpcc7942_2241 PE=4 SV=1	1
tr	Q31NW5	Q31NW5_SYNE7 ABC-transporter membrane fusion protein	366	4	1	7	0.010929	0.00273224	0.0191257	0.0327869	=Synechococcus elongatus (strain PCC 7942 / FACHB-805) OX=1140 GN=Synpcc7942_1224 PE=4 SV=1	1
tr	Q31KF1	Q31KF1_SYNE7 Putative CheA signal transduction histidine kinases, no good domain identification	477	1	9	5	0.00209644	0.0188679	0.0104822	0.0314465	=Synechococcus elongatus (strain PCC 7942 / FACHB-805) OX=1140 GN=Synpcc7942_2438 PE=4 SV=1	3
tr	Q31S09	Q31S09_SYNE7 Uncharacterized protein	432	1	0	11	0.00231481	0	0.025463	0.0277778	=Synechococcus elongatus (strain PCC 7942 / FACHB-805) OX=1140 GN=Synpcc7942_0128 PE=4 SV=1	2
tr	Q54704	Q54704_SYNE7 Band 7 protein	414	4	1	6	0.00966184	0.00241546	0.0144928	0.02657	=Synechococcus elongatus (strain PCC 7942 / FACHB-805) OX=1140 GN=SEA0027 PE=4 SV=1	1
tr	Q31JZ5	Q31JZ5_SYNE7 Uncharacterized protein	203	0	3	2	0	0.0147783	0.00985222	0.0246305	=Synechococcus elongatus (strain PCC 7942 / FACHB-805) OX=1140 GN=Synpcc7942_2594 PE=4 SV=1	1
tr	Q31PH4	Q31PH4_SYNE7 Methyl-accepting chemotaxis sensory transducer	839	6	3	10	0.00715137	0.00357569	0.011919	0.022646	=Synechococcus elongatus (strain PCC 7942 / FACHB-805) OX=1140 GN=Synpcc7942_1015 PE=4 SV=1	2
tr	Q31LT4	Q31LT4_SYNE7 Uncharacterized protein	47	1	0	0	0.0212766	0	0	0.0212766	=Synechococcus elongatus (strain PCC 7942 / FACHB-805) OX=1140 GN=Synpcc7942_1955 PE=4 SV=1	1
tr	Q31RD6	Q31RD6_SYNE7 Putative ABC transport system substrate-binding protein	377	2	1	4	0.00530504	0.00265252	0.0106101	0.0185676	=Synechococcus elongatus (strain PCC 7942 / FACHB-805) OX=1140 GN=Synpcc7942_0351 PE=4 SV=1	1
tr	Q31KP5	Q31KP5_SYNE7 Uncharacterized protein	316	0	2	1	0	0.00632911	0.00316456	0.00949367	=Synechococcus elongatus (strain PCC 7942 / FACHB-805) OX=1140 GN=Synpcc7942_2344 PE=4 SV=1	1
												2784
