# Supplementary material for: Engineered hypermutation adapts cyanobacterial photosynthesis to combined high light and high temperature stress
Source: Nat Commun. 2023 Mar 4;14:1238. doi: 10.1038/s41467-023-36964-5 (PMC9985602; doi:10.1038/s41467-023-36964-5)
Supplement: Supplementary file 14 — Supplementary Data 11 [file 41467_2023_36964_MOESM14_ESM.xlsx]

## Sheet: Sheet1
Photosysthesis													photosystem II	seq	total_freq	TMRs
syf00195 Photosynthesis	total_freq	TMRs		syf00195 Photosynthesis	total_freq	No_TMRs		syf00195 Photosynthesis	total_freq	TMRs			syf:Synpcc7942_0424	P04996	0.144444	5
Q31S24	0.133333	1		Q31RP8	0.0714286	0		Q31S24	0.133333	1			syf:Synpcc7942_0656	P11004	0.130152	6
Q31RR2	0.134328	1		P11472	0.0794224	0		Q31RR2	0.134328	1			syf:Synpcc7942_0697	P31094	0.143701	6
Q31RP8	0.0714286	0		Q31RF2	0.05	0		Q31RF6	0.13253	5			syf:Synpcc7942_1176	Q8KPP2	0.136364	1
P11472	0.0794224	0		Q31RF1	0.049505	0		Q31RF5	0.0493827	2			syf:Synpcc7942_1177	Q8KPP3	0.144578	1
Q31RF6	0.13253	5		Q31RF0	0.0506329	0		Q31RF4	0.0506329	1			syf:Synpcc7942_1389	P04997	0.144444	5
Q31RF5	0.0493827	2		Q31RE9	0.0666667	0		Q31RF3	0.0350877	1			syf:Synpcc7942_1637	P11005	0.167614	5
Q31RF4	0.0506329	1		Q31RE4	0.0601504	0		Q31R80	0.1	2			photosystem I			29
Q31RF3	0.0350877	1		Q31R12	0.176471	0		P04996	0.144444	5			syf:Synpcc7942_0535	Q31QV2	0.0617284	0
Q31RF2	0.05	0		Q31QV2	0.0617284	0		Q79AV1	0.155556	1			syf:Synpcc7942_1002	Q31PI7	0.105634	0
Q31RF1	0.049505	0		Q31PL1	0.0794045	0		P11004	0.130152	6			syf:Synpcc7942_1250	Q31NT9	0.106918	1
Q31RF0	0.0506329	0		Q31PI7	0.105634	0		Q31QE1	0.193548	1			syf:Synpcc7942_1322	Q31NL7	0.106667	0
Q31RE9	0.0666667	0		Q31PF1	0.0923077	0		P31094	0.143701	6			syf:Synpcc7942_2048	Q31LJ1	0.149864	11
Q31RE4	0.0601504	0		P55020	0.096	0		Q31QD8	0.114286	1			syf:Synpcc7942_2049	Q31LJ0	0.12713	11
Q31R80	0.1	2		Q31NL7	0.106667	0		Q31PR9	0.047619	2			syf00196 Antenna proteins
P04996	0.144444	5		P0A3D2	0.0707071	0		Q8KPP0	0.128205	1			syf:Synpcc7942_0240	Q31RP7	0.0858896	0
Q79AV1	0.155556	1		P25935	0.0540541	0		Q8KPP1	0.15	1			syf:Synpcc7942_0325	Q31RG2	0.0895522	0
Q31R12	0.176471	0		Q31ML0	0.107143	0		Q8KPP2	0.136364	1			syf:Synpcc7942_0326	Q31RG1	0.0807453	0
Q31QV2	0.0617284	0		Q31M07	0.0735294	0		Q8KPP3	0.144578	1			syf:Synpcc7942_0327	Q31RG0	0.068323	0
P11004	0.130152	6		Q31LS7	0.075	0		Q31NV8	0.0740741	1			syf:Synpcc7942_0328	Q31RF9	0.0992908	0
Q31QE1	0.193548	1		Q31LM9	0.0718563	0		Q31NV7	0.0893855	1			syf:Synpcc7942_1049	Q31PE0	0.102564	0
P31094	0.143701	6		Q31KS4	0.0599174	0		Q31NU0	0.170732	1			syf:Synpcc7942_1050	Q31PD9	0.0899654	0
Q31QD8	0.114286	1		P0A2Z8	0.0437956	0		Q31NT9	0.106918	1			syf:Synpcc7942_1051	Q31PD8	0.0617284	0
Q31PR9	0.047619	2		P95823	0.131579	0		P04997	0.144444	5			syf:Synpcc7942_1052	P06539	0.0635838	0
Q31PL1	0.0794045	0		Q8GIS4	0.104839	0		Q9Z3G1	0.0810811	1			syf:Synpcc7942_1053	P13530	0.104294	0
Q31PI7	0.105634	0		Q31K47	0.0521739	0		P11005	0.167614	5			syf:Synpcc7942_1054	Q44115	0.047619	0
Q31PF1	0.0923077	0		Q31K08	0.0983607	0		Q31MI4	0.153846	1			syf:Synpcc7942_1055	Q44116	0.0531401	0
P55020	0.096	0						Q31LM3	0.0769231	1			syf:Synpcc7942_2030	Q31LK9	0.136	0
Q8KPP0	0.128205	1						Q31LJ1	0.149864	11			syf:Synpcc7942_2158	O50209	0.0828402	0
Q8KPP1	0.15	1						Q31LJ0	0.12713	11			syf00190 Oxidative phosphorylation
Q8KPP2	0.136364	1						Q31KZ4	0.0967742	2			syf:Synpcc7942_0101	Q31S36	0.0810811	0
Q8KPP3	0.144578	1						Q54711	0.148837	4			syf:Synpcc7942_0198	Q31RT9	0.0669456	1
Q31NV8	0.0740741	1						Q54710	0.1125	3			syf:Synpcc7942_0202	Q31RT5	0.15942	12
Q31NV7	0.0893855	1						P95822	0.10241	3			syf:Synpcc7942_0278	Q31RK9	0.0666667	0
Q31NU0	0.170732	1						Q31KG3	0.108108	1			syf:Synpcc7942_0279	Q31RK8	0.0636704	0
Q31NT9	0.106918	1								91			syf:Synpcc7942_0309	Q8VPV4	0.118297	16
Q31NL7	0.106667	0											syf:Synpcc7942_0314	Q31RH3	0.0861244	5
P04997	0.144444	5											syf:Synpcc7942_0331	Q31RF6	0.13253	5
Q9Z3G1	0.0810811	1											syf:Synpcc7942_0332	Q31RF5	0.0493827	2
P0A3D2	0.0707071	0											syf:Synpcc7942_0333	Q31RF4	0.0506329	1
P25935	0.0540541	0											syf:Synpcc7942_0334	Q31RF3	0.0350877	1
P11005	0.167614	5											syf:Synpcc7942_0335	Q31RF2	0.05	0
Q31ML0	0.107143	0											syf:Synpcc7942_0336	Q31RF1	0.049505	0
Q31MI4	0.153846	1											syf:Synpcc7942_0337	Q31RF0	0.0506329	0
Q31M07	0.0735294	0											syf:Synpcc7942_0413	Q31R74	0.202703	3
Q31LS7	0.075	0											syf:Synpcc7942_0609	Q8VPU9	0.104839	14
Q31LM9	0.0718563	0											syf:Synpcc7942_0641	Q31QJ6	0.088189	0
Q31LM3	0.0769231	1											syf:Synpcc7942_1180	Q8KPP6	0.172932	3
Q31LJ1	0.149864	11											syf:Synpcc7942_1181	Q31P08	0.0680851	0
Q31LJ0	0.12713	11											syf:Synpcc7942_1182	Q31P07	0.133721	0
Q31KZ4	0.0967742	2											syf:Synpcc7942_1343	Q31NJ6	0.102151	8
Q31KS4	0.0599174	0											syf:Synpcc7942_1344	Q31NJ5	0.113861	0
P0A2Z8	0.0437956	0											syf:Synpcc7942_1345	Q31NJ4	0.0995025	5
Q54711	0.148837	4											syf:Synpcc7942_1346	Q31NJ3	0.106796	3
Q54710	0.1125	3											syf:Synpcc7942_1383	Q31NF6	0.0882353	0
P95822	0.10241	3											syf:Synpcc7942_1415	P29801	0.0978887	14
P95823	0.131579	0											syf:Synpcc7942_1439	Q31NA0	0.120075	14
Q31KG3	0.108108	1											syf:Synpcc7942_1533	Q31N06	0.0716846	0
Q8GIS4	0.104839	0											syf:Synpcc7942_1566	Q31MX3	0.0683995	0
Q31K47	0.0521739	0											syf:Synpcc7942_1743	Q31ME6	0.109137	0
Q31K08	0.0983607	0											syf:Synpcc7942_1766	Q31MC3	0.145773	9
													syf:Synpcc7942_1767	Q31MC2	0.142553	9
													syf:Synpcc7942_1976	Q31LR3	0.123596	14
													syf:Synpcc7942_1977	Q31LR2	0.123308	16
													syf:Synpcc7942_1982	Q31LQ7	0.0818182	0
													syf:Synpcc7942_2091	Q8VPV9	0.116013	16
													syf:Synpcc7942_2092	Q31LE7	0.08577	14
													syf:Synpcc7942_2234	Q31L05	0.0886076	0
													syf:Synpcc7942_2315	Q31KS4	0.0599174	0
													syf:Synpcc7942_2316	P0A2Z8	0.0437956	0
													syf:Synpcc7942_2557	Q31K32	0.0546218	0
													syf:Synpcc7942_2600	Q31JY9	0.0974843	9
													syf:Synpcc7942_2601	Q31JY8	0.0953947	8
													syf:Synpcc7942_2602	Q31JY7	0.0730159	3
													syf:Synpcc7942_2603	Q31JY6	0.142329	12
													syf:Synpcc7942_2604	Q31JY5	0.138462	5
