# Supplementary material for: Engineered hypermutation adapts cyanobacterial photosynthesis to combined high light and high temperature stress
Source: Nat Commun. 2023 Mar 4;14:1238. doi: 10.1038/s41467-023-36964-5 (PMC9985602; doi:10.1038/s41467-023-36964-5)
Supplement: Supplementary file 15 — Supplementary Data 12 [file 41467_2023_36964_MOESM15_ESM.xlsx]

## Sheet: Sheet1
	Strains	Genotype	Construction (Host; Plasmid)	References
	Synechococcus	Synechococcus elongatus PCC 7942		Lab storage
	Synechocystis	Synechocystis sp. PCC 6803		Lab storage
	HL7942	synpcc7942_0336-G755A		Lab storage
	HS1	△uvrB (Synpcc7942_0563)::Kanr	Synechococcus; pHS1	This study
	HS2	△uvrC (Synpcc7942_1945)::Kanr	Synechococcus; pHS3	This study
	HS3	△xthA (Synpcc_2607)::Kanr	Synechococcus; pHS9	This study
	HS4	△dam (Synpcc7942_1790)::Kanr	Synechococcus; pHS5	This study
	HS5	△mutY (Synpcc7942_0673)::Kanr	Synechococcus; pHS8	This study
	HS6	△mutM (Synpcc7942_1323)::Kanr	Synechococcus; pHS6	This study
	HS7	△NS1::Kanr-PcpcB560-recA (Synpcc7942_0348)	Synechococcus; pHS10	This study
	HS8	△NS1::Kanr-PcpcB560-recN (Synpcc7942_1779)	Synechococcus; pHS12	This study
	HS9	△NS1::Kanr-PcpcB560-umuC (Synpcc7942_1550)	Synechococcus; pHS14	This study
	HS10	△mutS (Synpcc7942_2247)::Spr	Synechococcus; pWBB055	This study
	HS25	△NS2::Spr-PcpcB560-umuD (Synpcc7942_1549)-umuC (Synpcc7942_1550)	Synechococcus; pHS35	This study
	HS58	△NS1::Kmr-PcpcB560-umuD(Synpcc7942_1549)	Synechococcus; pHS36	This study
	HS67	△mutL (Synpcc7942_1780)::Ger	Synechococcus; pWBB054	This study
	HS83	△mutS::Spr; △uvrB::Kanr	HS10; pHS1	This study
	HS84	△mutS::Kanr-PcpcB560-recA	Synechococcus; pHS20	This study
	HS88	△mutS::Spr; △NS2::Cmr-PcpcB560-umuD-umuC	HS10; pHS19	This study
	HS89	△uvrB::Spr-PcpcB560-umuDC	Synechococcus; pHS22	This study
	HS90	△uvrC::Spr-PcpcB560-umuDC	Synechococcus; pHS21	This study
	HS91	△mutS::Spr; △dam::Kanr	HS10; pHS5	This study
	HS96	△mutS::Spr; △uvrC::Kanr	HS10; pHS3	This study
	HS71	△mutS::Kanr-PcpcB560-recA; △NS2::Spr-PcpcB560-umuDC	HS84; pHS35	This study
	HS86	△mutS::Kanr-PcpcB560-recA; △dam::Cmr	HS84; pHS5	This study
	HS78	△mutS::Kanr-PcpcB560-recA; △uvrB::Spr	HS84; pHS39	This study
	HS79	△mutS::Kanr-PcpcB560-recA; △uvrC::Spr	HS84; pHS33	This study
	HS94	△mutS::Kanr-PcpcB560-recA; △uvrB::Spr-PcpcB560-umuDC	HS84; pHS22	This study
	HS95	△mutS::Kanr-PcpcB560-recA; △uvrC::Spr-PcpcB560-umuDC	HS84; pHS21	This study
	HS73	△mutS::Kanr-PcpcB560-recA; △uvrB::Spr；△dam::Cmr	HS78; pHS38	This study
	HS75	△mutS::Kanr-PcpcB560-recA; △uvrB::Spr-PcpcB560-umuDC;△dam::Cmr	HS94; pHS38	This study
	HS76	△mutS::Kanr-PcpcB560-recA; △uvrC::Spr-PcpcB560-umuDC;△dam::Cmr	HS95; pHS38	This study
	HS121-HS123	△mutS::mutS-Spr; with different genome mutations	HLT-tolerant strain evolved from HS84; pHS81	This study
	HS137-HS156	△mutS::Kanr-PcpcB560-recA; with different genome mutations	HLT-tolerant strain evolved from HS84	This study
	HS241	△mutS::mutS-Spr; with different genome mutations	HS141; pHS81	This study
	HS247	△mutS::mutS-Spr; with different genome mutations	HS147; pHS81	This study
	HS168	synpcc7942_0189-T1154C-Spr	Synechococcus; pHS44	This study
	HS170	synpcc7942_0189-Spr	Synechococcus; pHS44	This study
	HS171	synpcc7942_0884-C491T-Kanr	Synechococcus; pHS45	This study
	HS172	synpcc7942_0884-Kanr	Synechococcus; pHS45	This study
	HS173	Kanr-synpcc7942_1799-T596C	Synechococcus; pHS46	This study
	HS174	Kanr-synpcc7942_1799	Synechococcus; pHS46	This study
	HS177	synpcc7942_1831-A815G-Spr	Synechococcus; pHS49	This study
	HS218	synpcc7942_1831-Spr	Synechococcus; pHS49	This study
	HS219	synpcc7942_1977-C1031T-Kanr	Synechococcus; pHS54	This study
	HS220	synpcc7942_1977-Kanr	Synechococcus; pHS54	This study
	HS194	Δsynpcc7942_2215::Kanr; 152I1C	Synechococcus; pHS53	This study
	HS190	G905452A-synpcc7942_0894-Spr	Synechococcus; pHS50	This study
	HS191	C905470T-synpcc7942_0894-Spr	Synechococcus; pHS51	This study
	HS192	C905445T-synpcc7942_0894-Spr	Synechococcus; pHS52	This study
	HS193	synpcc7942_0894-Spr	Synechococcus; pHS50	This study
	HS239	T2636387G-synpcc7942_2558-Kanr	Synechococcus; pHS94	This study
	HS240	synpcc7942_2558-Kanr	Synechococcus; pHS94	This study
	HS199	G905452A	Synechococcus; pHS58	This study
	HS200	C905470T	Synechococcus; pHS59	This study
	HS201	C905445T	Synechococcus; pHS60	This study
	HS228	synpcc7942_1831-A815G-Cmr; G905452A-synpcc7942_0894-Spr	HS190; pHS64	This study
	HS229	synpcc7942_1831-Cmr; G905452A-synpcc7942_0894-Spr	HS190; pHS64	This study
	HS230	synpcc7942_0189-T1154C-Cmr; G905452A-synpcc7942_0894-Spr	HS190; pHS62	This study
	HS231	synpcc7942_0189-Cmr; G905452A-synpcc7942_0894-Spr	HS190; pHS62	This study
	HS221	△NS2::Cmr-PcpcB560-synpcc7942_0895	Synechococcus; pHS66	This study
	HS222	△NS2::Cmr-PcpcB560-synpcc7942_0894	Synechococcus; pHS67	This study
	HS237	△slr0168::Cmr-PcpcB560-sll1669	Synechocystis; pHS84	This study
