# Supplementary material for: Engineered hypermutation adapts cyanobacterial photosynthesis to combined high light and high temperature stress
Source: Nat Commun. 2023 Mar 4;14:1238. doi: 10.1038/s41467-023-36964-5 (PMC9985602; doi:10.1038/s41467-023-36964-5)
Supplement: Supplementary file 16 — Supplementary Data 13 [file 41467_2023_36964_MOESM16_ESM.xlsx]

## Sheet: Sheet1
	Primers	Nucleotidesequence(5’-3’)	Fragments	Plasmids
	PUC19-BF500-F	AGAGGATCCCCGGGTACCGAGCTCGATGACGCCCTTTCAACTGCAAGCCC	uvrBUP	pHS1
	BF500-Kan-R	TACACAATCGCTCAAGACGTGTAATTTGATTTCAGCCCCGACTTCTAGCG
	BF500-Kan-F	CCGCTAGAAGTCGGGGCTGAAATCAAATTACACGTCTTGAGCGATTGTGTA	Kanr
	Kan-BR501-R	TCGCTTGGCCATTGATGTGGCGAGCACTTAACGGCTGACATGGGAATTAG
	Kan-BR501-F	CTAATTCCCATGTCAGCCGTTAAGTGCTCGCCACATCAATGGCCAAGCGA	uvrBDOWN
	BR501-PUC19-R	CGACGTTGTAAAACGACGGCCAGTGTTAGTGGCGACCCACCAGTCGTTCA
	PUC19-CF500-F	AGAGGATCCCCGGGTACCGAGCTCGATGATCGCTGCGACGCCAATGCCAC	uvrCUP	pHS3
	CF500-Kan-R	TACACAATCGCTCAAGACGTGTAATCGCTGCCGCAGCGGAAACAAACGCT
	CF500-Kan-F	AGCGTTTGTTTCCGCTGCGGCAGCGATTACACGTCTTGAGCGATTGTGTA	Kanr
	Kan-CR502-R	ATCCTCCAGCAGATTCAGATTGCGCACTTAACGGCTGACATGGGAATTAG
	Kan-CR502-F	CTAATTCCCATGTCAGCCGTTAAGTGCGCAATCTGAATCTGCTGGAGGAT	uvrCDOWN
	CR502-PUC19-R	CGACGTTGTAAAACGACGGCCAGTGTCAAGCTGTTTCGCTGGGATGGAAA
	PUC19-DAM-F500-F	AGAGGATCCCCGGGTACCGAGCTCGGGGCAAGGGCAACATCATGCCCAAT	damUP	pHS5
	DAM-F500-KAN-R	TACACAATCGCTCAAGACGTGTAATTGATGCCTTGAACGAGTTCTTGCAG
	DAM-F500-KAN-F	CTGCAAGAACTCGTTCAAGGCATCAATTACACGTCTTGAGCGATTGTGTA	Kanr
	KAN-DAM-R500-R	AGGCGCTAAACAGGTCATGACTTGAACTTAACGGCTGACATGGGAATTAG
	KAN-DAM-R500-F	CTAATTCCCATGTCAGCCGTTAAGTTCAAGTCATGACCTGTTTAGCGCCT	damDOWN
	DAM-R500-PUC19-R	CGACGTTGTAAAACGACGGCCAGTGAAAATTACGGCTGGCCTGAGGTTAC
	PUC19-mutM-F500-F	AGAGGATCCCCGGGTACCGAGCTCGAGGTAGGCGGTCATTATCGCACTGG	mutMUP	pHS6
	mutM-F500-KAN-R	TACACAATCGCTCAAGACGTGTAATAGTGGAGAGCGATCGCGACCGAAGC
	mutM-F500-KAN-F	GCTTCGGTCGCGATCGCTCTCCACTATTACACGTCTTGAGCGATTGTGTA	Kanr
	KAN-mutM-R500-R	GCAAGTGCGACAAGGTTGATCCTTGACTTAACGGCTGACATGGGAATTAG
	KAN-mutM-R500-F	CTAATTCCCATGTCAGCCGTTAAGTCAAGGATCAACCTTGTCGCACTTGC	mutMDOWN
	mutM-R500-PUC19-R	CGACGTTGTAAAACGACGGCCAGTGTCACGGCCCGACCTTTGGACGCGTT
	PUC19-mutY-F500-F	AGAGGATCCCCGGGTACCGAGCTCGCGACCTTGCCGGAACTTGCTGCGGC	mutYUP	pHS8
	mutY-F500-KAN-R	TACACAATCGCTCAAGACGTGTAATAAGGGTCGCGAGTCTGCCGCCAGGG
	mutY-F500-KAN-F	CCCTGGCGGCAGACTCGCGACCCTTATTACACGTCTTGAGCGATTGTGTA	Kanr
	KAN-mutY-R500-R	TGAGGCCAAAACGGCTAAGAATTGAACTTAACGGCTGACATGGGAATTAG
	KAN-mutY-R500-F	CTAATTCCCATGTCAGCCGTTAAGTTCAATTCTTAGCCGTTTTGGCCTCA	mutYDOWN
	mutY-R500-PUC19-R	CGACGTTGTAAAACGACGGCCAGTGGACGCTCCCAGCTGTCCTCTCGAAA
	PUC19-xth-F500-F	AGAGGATCCCCGGGTACCGAGCTCGTGCCCCTGCAAAACAGCGCAGAACC	xthUP	pHS9
	xth-F500-KAN-R	TACACAATCGCTCAAGACGTGTAATAGCGATCGAGACAGAAGCAGGACGC
	xth-F500-KAN-F	GCGTCCTGCTTCTGTCTCGATCGCTATTACACGTCTTGAGCGATTGTGTA	Kanr
	KAN-xth-R500-R	GTGACAGGCGATCGCCCGTGCCTTGACTTAACGGCTGACATGGGAATTAG
	KAN-xth-R500-F	CTAATTCCCATGTCAGCCGTTAAGTCAAGGCACGGGCGATCGCCTGTCAC	xthDOWN
	xth-R500-PUC19-R	CGACGTTGTAAAACGACGGCCAGTGAGCGCCTCAATCCGCTGCTGGGCTT
	NS1-Kan-F	CGCGACATCTTCCTGCTCCAGAAGCATTACACGTCTTGAGCGATTGTGTA	Kanr	pHS10
	Kan-cpcB-R	ACTCTTCTCTACAGGTACTTAACGGCTGACAT
	Kan-cpcB-F	ATGTCAGCCGTTAAGTACCTGTAGAGAAGAGT	PcpcB560
	cpcB-R	TGAATTAATCTCCTACTTGA
	cpcB-recA-F	TAAAGTCAAGTAGGAGATTAATTCAATGGCTAGCAAATCT	recA
	recA-NS1-R	GCCTGAAAGCGTGACGAGCAGGGACTTAGCTGTCGGTGT
	NS1-Kan-F	CGCGACATCTTCCTGCTCCAGAAGCATTACACGTCTTGAGCGATTGTGTA	Kanr	pHS12
	Kan-cpcB-R	ACTCTTCTCTACAGGTACTTAACGGCTGACAT
	Kan-cpcB-F	ATGTCAGCCGTTAAGTACCTGTAGAGAAGAGT	PcpcB560
	cpcB-R	TGAATTAATCTCCTACTTGA
	cpcB-recN-F	ACTCATAAAGTCAAGTAGGAGATTAATTCAATGTTGCAGTCGCTACGCAT	recN
	recN-NS1-R	ACGGTGCCTGAAAGCGTGACGAGCAGGGACTCAGCGTTTAGTAGCTCGCT
	NS1-Kan-F	CGCGACATCTTCCTGCTCCAGAAGCATTACACGTCTTGAGCGATTGTGTA	Kanr	pHS14
	Kan-cpcB-R	ACTCTTCTCTACAGGTACTTAACGGCTGACAT
	Kan-cpcB-F	ATGTCAGCCGTTAAGTACCTGTAGAGAAGAGT	PcpcB560
	cpcB-R	TGAATTAATCTCCTACTTGA
	Cpcb-umuC-F	ACTCATAAAGTCAAGTAGGAGATTAATTCAATGTTCGCCCTGATTGACTG	umuC
	umuC-NS1-R	ACGGTGCCTGAAAGCGTGACGAGCAGGGACTCAAATCTCTCGAGCTCTTG
	NS1-Kan-F	CGCGACATCTTCCTGCTCCAGAAGCATTACACGTCTTGAGCGATTGTGTA	Kanr
	Kan-cpcB-R	ACTCTTCTCTACAGGTACTTAACGGCTGACAT
	Kan-cpcB-F	ATGTCAGCCGTTAAGTACCTGTAGAGAAGAGT	PcpcB560
	cpcB-R	TGAATTAATCTCCTACTTGA
	mutS-1F	CGACCTTGGGCATCCCTTTAT	mutSUP	pWBB055
	mutS-1R	CGCCCAGCTTCTGTATGGAACGGGTCCTTGACCTCGGCGTAGTGC
	omega-2f	GCACTACGCCGAGGTCAAGGACCCGTTCCATACAGAAGCTGGGCG	Spr
	omega-2r	AAGGGTGATTGGGCACGACTGCGACCAAAATAAAAAAGG
	MutS-3f	CCTTTTTTATTTTGGTCGCAGTCGTGCCCAATCACCCTT	mutSDOWN
	MutS-3r	GCGACCAATCTCATCCAGCAAG
	PUC19-mutSUP500-F	AGAGGATCCCCGGGTACCGAGCTCGCAGTTGGGCAAGTGCGCTGGGGCTG	mutSUP	pHS20
	mutSUP500-kan-R	TACACAATCGCTCAAGACGTGTAATGCGTTGCAGCTAGTAAGGCCAGCCA
	mutSUP500-kan-F	TGGCTGGCCTTACTAGCTGCAACGCATTACACGTCTTGAGCGATTGTGTA	Kanr-PcpcB560-recA
	recA-mutSDOWN500-R	TCCGTTCAATGCAAGACGCGAGCAATTAGCTGTCGGTGTCTTCAGCGGTT
	recA-mutSDOWN500-F	AACCGCTGAAGACACCGACAGCTAATTGCTCGCGTCTTGCATTGAACGGA	mutSDOWN
	mutSDOWN500-puc19-R	CGACGTTGTAAAACGACGGCCAGTGAGGCTAAAGCAACAGTCAAAACCGT
	uvrCF500-sp-F	AGCGTTTGTTTCCGCTGCGGCAGCGCCATACAGAAGCTGGGCGAACAAAC	Spr-PcpcB560-umuD-umuC	pHS21 (Derived from pHS35 & pHS3)
	umuDC-uvrCR382-R	ATCCTCCAGCAGATTCAGATTGCGCTCAAATCTCTCGAGCTCTTGCATGG
	umuDC-uvrCR382-puc19-F	CCATGCAAGAGCTCGAGAGATTTGAGCGCAATCTGAATCTGCTGGAGGAT	uvrCDOWN-pUC19-uvrCUP
	puc19-uvrCF500-sp-R	GTTTGTTCGCCCAGCTTCTGTATGGCGCTGCCGCAGCGGAAACAAACGCT
	BF500-sp-F	CGCTAGAAGTCGGGGCTGAAATCAACCATACAGAAGCTGGGCGAACAAAC	Spr-PcpcB560-umuD-umuC	pHS22 (Derived from pHS35 & pHS1)
	umuDC-BR381-R	CAGAATCGCTTGGCCATTGATGTGGCGAGCTCAAATCTCTCGAGCTCTTG
	umuDC-BR381-puc19-F	CAAGAGCTCGAGAGATTTGAGCTCGCCACATCAATGGCCAAGCGATTCTG	uvrBDOWN-pUC19-uvrBUP
	puc19-BF500-sp-R	GTTTGTTCGCCCAGCTTCTGTATGGTTGATTTCAGCCCCGACTTCTAGCG
	sp-uvrCR382-F	GGACCCTAGAGGTCCCCTTTGCGCAATCTGAATCTGCTGGAGGAT	uvrCDOWN-pUC19-uvrCUP	pHS33 (Derived from pHS3)
	puc19-uvrCF500-sp-R	GTTTGTTCGCCCAGCTTCTGTATGGCGCTGCCGCAGCGGAAACAAACGCT
	uvrCF500-sp-F	AGCGTTTGTTTCCGCTGCGGCAGCGCCATACAGAAGCTGGGCGAACAAAC	Spr
	sp-uvrCR382-R	CCAGCAGATTCAGATTGCGCAAAGGGGACCTCTAGGGTCCCCAAT
	PUC19-uvrBF1000-F	AGAGGATCCCCGGGTACCGAGCTCGACAGCTCCGAAAGCGCATAGTCGGT	uvrBUP	pHS39
	uvrBF1000-SP-R	GTTTGTTCGCCCAGCTTCTGTATGGGGCGATGCGGCTGCCGGTGTTGCTT
	uvrBF1000-SP-F	AAGCAACACCGGCAGCCGCATCGCCCCATACAGAAGCTGGGCGAACAAAC	Spr
	SP-uvrBR1000-R	AGTGGATGCCTGCTAGATCGGGTTTAAAGGGGACCTCTAGGGTCCCCAAT
	SP-uvrBR1000-F	ATTGGGGACCCTAGAGGTCCCCTTTAAACCCGATCTAGCAGGCATCCACT	uvrBDOWN
	PUC19-uvrBF1000-R	ACCGACTATGCGCTTTCGGAGCTGTCGAGCTCGGTACCCGGGGATCCTCT
	MutL-1f	TACGGCCCGGAGCTGAAGGA	mutLUP	pWBB054
	MutL -1r	ACAGTGTCCCCTTATACACAAGGGCGTGCCCGCATCTAAACTG
	Gn-2f	CAGTTTAGATGCGGGCACGCCCTTGTGTATAAGGGGACACTGT	Gmr
	Gn-2r	ATCCTCGCCAAAATCTTCGGCCGGGAAGCCGATCTCGGCTTG
	MutL-3f	CAAGCCGAGATCGGCTTCCCGGCCGAAGATTTTGGCGAGGAT	mutLDOWN
	MutL-3r	ACGATTGAGCCGAAACTGGAAAGC
	cpcB560-umuD-F	TAAAGTCAAGTAGGAGATTAATTCAATGAAGGGTGGGGCTAGGGCAGGAG	umuD	pHS22 (Derived from pHS35 & pHS10)
	umuD-NS1-R	GCCTGAAAGCGTGACGAGCAGGGACTCAAAGGGCGTGAATGACATTGGTG
	umuD-cpcB560-kanR-NS1-pBR322-R	CTCCTGCCCTAGCCCCACCCTTCATTGAATTAATCTCCTACTTGACTTTA	NS1DOWN-pBR322-NS1UP-Kanr-PcpcB560
	umuD-NS1-pBR322-F	CACCAATGTCATTCACGCCCTTTGAGTCCCTGCTCGTCACGCTTTCAGGC
	NS2-SB-F	GCTGAGAGGGTGTAGCCCGTCACGGTGCCAAGCTCTCGGGTAACATCAAG	Spr-PcpcB560	pHS35
	SB-umuDC-R	CTCCTGCCCTAGCCCCACCCTTCATTGAATTAATCTCCTACTTGACTTTA
	SB-umuDC-F	TAAAGTCAAGTAGGAGATTAATTCAATGAAGGGTGGGGCTAGGGCAGGAG	umuD-umuC
	umuDC-NS2-R	ACTACTTGGTAGCAACCGCGCTGGGTCAAATCTCTCGAGCTCTTGCATGG
	PUC19-mutSUP500-F	AGAGGATCCCCGGGTACCGAGCTCGCAGTTGGGCAAGTGCGCTGGGGCTG	mutSUP	pHS81
	mutSUP500-mutS-R	GCTCCGGAAGCTCAGAAGTTGTCATGCGTTGCAGCTAGTAAGGCCAGCCA
	mutSUP500-mutS-F	TGGCTGGCCTTACTAGCTGCAACGCATGACAACTTCTGAGCTTCCGGAGC	mutS
	mutS-sp-R	GTTTGTTCGCCCAGCTTCTGTATGGTTAGTGCGAAGGACCACTGAAGAGG
	mutS-sp-F	CCTCTTCAGTGGTCCTTCGCACTAACCATACAGAAGCTGGGCGAACAAAC	Spr
	sp-mutSDOWN500-R	TCCGTTCAATGCAAGACGCGAGCAAAAAGGGGACCTCTAGGGTCCCCAAT
	sp-mutSDOWN500-F	ATTGGGGACCCTAGAGGTCCCCTTTTTGCTCGCGTCTTGCATTGAACGGA	mutSDOWN
	mutSDOWN500-puc19-R	CGACGTTGTAAAACGACGGCCAGTGAGGCTAAAGCAACAGTCAAAACCGT
	puc19-R	CGAGCTCGGTACCCGGGGATCCTCT	pUC19
	puc19-F	CACTGGCCGTCGTTTTACAACGTCG
	puc19-0189up-F	ACTCTAGAGGATCCCCGGGTACCGAGCTCGTCACATTTGCGATTGCGAAC	synpcc7942_0189(T1154C)	pHS44
	0189up-sp-R	GCATCGTTTGTTCGCCCAGCTTCTGTATGGTCATTCCCACTCGATCGTGC
	sp-0189down-F	AATTAATTGGGGACCCTAGAGGTCCCCTTTTCACCGCTCTATAAGTTGTT	synpcc7942_0189DOWN
	0189down-puc19-R	AGTCACGACGTTGTAAAACGACGGCCAGTGCCTGCTACGGTCTTGCTCCA
	puc19-R	CGAGCTCGGTACCCGGGGATCCTCT	pUC19
	puc19-F	CACTGGCCGTCGTTTTACAACGTCG
	sp-F	CCATACAGAAGCTGGGCGAA	Spr
	sp-R	AAAGGGGACCTCTAGGGTCC
	puc19-0884up-F	ACTCTAGAGGATCCCCGGGTACCGAGCTCGCGCTCACGTTGACTGTCCCG	synpcc7942_0884 (C491T)	pHS45
	0884up-KAN-R	CAGCCTACACAATCGCTCAAGACGTGTAATCTACTGGAGGATTTTGGAAA
	KAN-0884down-F	CATGGCTAATTCCCATGTCAGCCGTTAAGTGATTTAACCCCCTAAGGAGT	synpcc7942_0884DOWN
	0884down-puc19-R	AGTCACGACGTTGTAAAACGACGGCCAGTGCATCCTGCAGGACGGTGTTG
	puc19-R	CGAGCTCGGTACCCGGGGATCCTCT	pUC19
	puc19-F	CACTGGCCGTCGTTTTACAACGTCG
	Kan-F	ATTACACGTCTTGAGCGATTGTGTA	Kanr
	Kan-R	ACTTAACGGCTGACATGGGAATTAG
	puc19-R	CGAGCTCGGTACCCGGGGATCCTCT	pUC19	pHS46
	puc19-F	CACTGGCCGTCGTTTTACAACGTCG
	Kan-F	ATTACACGTCTTGAGCGATTGTGTA	Kanr
	Kan-R	ACTTAACGGCTGACATGGGAATTAG
	puc19-1799up-F	ACTCTAGAGGATCCCCGGGTACCGAGCTCGTGACGATGATCCGCTGGCAG	synpcc7942_1798
	1799up-kan-R	CAGCCTACACAATCGCTCAAGACGTGTAATTCAGACAGCCTCGGGCCTAA
	kan-1799down-F	CATGGCTAATTCCCATGTCAGCCGTTAAGTGTTCCGTTTAATTGATTTCA	linker-synpcc7942_1799(T596C)
	1799down-puc19-R	AGTCACGACGTTGTAAAACGACGGCCAGTGGAGGAACTCGCTGGGCTCTC
	puc19-R	CGAGCTCGGTACCCGGGGATCCTCT	pUC19	pHS49
	puc19-F	CACTGGCCGTCGTTTTACAACGTCG
	sp-F	CCATACAGAAGCTGGGCGAA	Spr
	sp-R	AAAGGGGACCTCTAGGGTCC
	puc19-1831up2-F	ACTCTAGAGGATCCCCGGGTACCGAGCTCGCGGCGTTGTCGACGTCAAAA	synpcc7942_1831 (A815G)
	1831up2-sp-R	GCATCGTTTGTTCGCCCAGCTTCTGTATGGTTATTTGCCCATCCCCAGTT
	sp-1831down2-F	AATTAATTGGGGACCCTAGAGGTCCCCTTTAGCAAATCAGCCTACATGAG	synpcc7942_1831DOWN
	1831down2-puc19-R	AGTCACGACGTTGTAAAACGACGGCCAGTGGGCGTGATCGTTGGCAAAGC
	Kan-F	ATTACACGTCTTGAGCGATTGTGTA	Kanr	pHS94
	Kan-R	ACTTAACGGCTGACATGGGAATTAG
	puc19-R	CGAGCTCGGTACCCGGGGATCCTCT	pUC19
	puc19-F	CACTGGCCGTCGTTTTACAACGTCG
	puc19-2558-up1000-F	AGAGGATCCCCGGGTACCGAGCTCGACTTGTCGCGATCGCGCTCAATTTC	synpcc7942_2558UP (T2636387G)-synpcc7942_2558
	kan-2558-up1000-R	TACACAATCGCTCAAGACGTGTAATTCAGCCTTTTTTATGGCGGGTGAGG
	kan-2558-dowm1000-F	CTAATTCCCATGTCAGCCGTTAAGTCCCGATTTGAGTCAGCCCCACTGCA	synpcc7942_2558DOWN
	puc19-2558-down1000-R	CGACGTTGTAAAACGACGGCCAGTGCGGCGCTGTAGCCGCTGCTTGAGGT
	puc19-0895up1500-F	ACTCTAGAGGATCCCCGGGTACCGAGCTCGCGATCCACAACCGCAATCTG	synpcc7942_0894UP (G905452A, C905470T or C905455T)-synpcc7942_0894	pHS50 & pHS51 & pHS52
	0894up1500-sp-R	GCATCGTTTGTTCGCCCAGCTTCTGTATGGTTAAGTCTCTATCTCTGCAG
	sp-0893down1500-F	AATTAATTGGGGACCCTAGAGGTCCCCTTTGCAATCCGATGAGAAATTCG	synpcc7942_0894DOWN
	0893down1500-puc19-R	AGTCACGACGTTGTAAAACGACGGCCAGTGCGTTGCTGGCTCCTTGATGT
	sp-F	CCATACAGAAGCTGGGCGAA	Spr
	sp-R	AAAGGGGACCTCTAGGGTCC
	puc19-R	CGAGCTCGGTACCCGGGGATCCTCT	pUC19
	puc19-F	CACTGGCCGTCGTTTTACAACGTCG
	Kan-F	ATTACACGTCTTGAGCGATTGTGTA	Kanr	pHS53
	Kan-R	ACTTAACGGCTGACATGGGAATTAG
	puc19-R	CGAGCTCGGTACCCGGGGATCCTCT	pUC19
	puc19-F	CACTGGCCGTCGTTTTACAACGTCG
	puc19-2215up1000-F	ACTCTAGAGGATCCCCGGGTACCGAGCTCGTTCGGCAGCCGTAGGCAAAT	Synpcc7942_2215UP-Synpcc7942_2215 (152I1G)
	2215up1000-kan-R	CAGCCTACACAATCGCTCAAGACGTGTAATTCAGTTCCAGCCGCCAAACC
	kan-2215down-F	CATGGCTAATTCCCATGTCAGCCGTTAAGTAGTGACACTTGAGAGCTTGA	Synpcc7942_2215DOWN
	2215down1000-puc19-R	AGTCACGACGTTGTAAAACGACGGCCAGTGCCAACAATCGTGGCCAAGAA
	PUC19-1977SNPUP-F	ACTCTAGAGGATCCCCGGGTACCGAGCTCGGCATGGAATTTCTCTACGAT	synpcc7942_1977(C1031T)	pHS54
	1977SNPUP-kan-R	CAGCCTACACAATCGCTCAAGACGTGTAATCTAGGTCACCCCGAAGGCCA
	kan-1977down-F	CATGGCTAATTCCCATGTCAGCCGTTAAGTTCGCGATCGCGCTGCTTCAC	synpcc7942_1977DOWN
	1977down-puc19-R	AGTCACGACGTTGTAAAACGACGGCCAGTGTGAACCCCCGACCAAACACT
	Kan-F	ATTACACGTCTTGAGCGATTGTGTA	Kanr
	Kan-R	ACTTAACGGCTGACATGGGAATTAG
	puc19-R	CGAGCTCGGTACCCGGGGATCCTCT	pUC19
	puc19-F	CACTGGCCGTCGTTTTACAACGTCG
	0894-puc19-R	AGTCACGACGTTGTAAAACGACGGCCAGTGTTAAGTCTCTATCTCTGCAG	synpcc7942_0894UP (G905452A, C905470T or C905455T)-synpcc7942_0894	pHS58 & pHS59 & pHS60
	puc19-0895up1500-F	ACTCTAGAGGATCCCCGGGTACCGAGCTCGCGATCCACAACCGCAATCTG
	puc19-R	CGAGCTCGGTACCCGGGGATCCTCT	pUC19
	puc19-F	CACTGGCCGTCGTTTTACAACGTCG
	puc19-0884F	AGAGGATCCCCGGGTACCGAGCTCGGGAGCCGGTGATGAAGGTGGAAGTG	synpcc7942_0884 (C491T)	pHS85
	0884-puc19R	CGACGTTGTAAAACGACGGCCAGTGTCAAGGTTCAAAAAGACAGAGTCGG
	0884-puc19F	CCGACTCTGTCTTTTTGAACCTTGACACTGGCCGTCGTTTTACAACGTCG	pUC19
	puc19-0884R	CACTTCCACCTTCATCACCGGCTCCCGAGCTCGGTACCCGGGGATCCTCT
	puc19-1799F	AGAGGATCCCCGGGTACCGAGCTCGCTGTAGCTAATGGTCGTCTTTGCGC	synpcc7942_1799(T596C)	pHS86
	1799-puc19R	CGACGTTGTAAAACGACGGCCAGTGAAGCGGAGCTGCTGAGCTTGTTGCT
	1799-puc19F	AGCAACAAGCTCAGCAGCTCCGCTTCACTGGCCGTCGTTTTACAACGTCG	pUC19
	puc19-1799R	GCGCAAAGACGACCATTAGCTACAGCGAGCTCGGTACCCGGGGATCCTCT
	puc19-1831F	AGAGGATCCCCGGGTACCGAGCTCGGAGCGCTGATCAGACCAATTTGATA	synpcc7942_1831 (A815G)	pHS87
	1831-puc19R	CGACGTTGTAAAACGACGGCCAGTGATTGCTGAGCAATCTCATCGACAAC
	1831-puc19F	GTTGTCGATGAGATTGCTCAGCAATCACTGGCCGTCGTTTTACAACGTCG	pUC19
	puc19-1831R	TATCAAATTGGTCTGATCAGCGCTCCGAGCTCGGTACCCGGGGATCCTCT
	puc19-0189F	AGAGGATCCCCGGGTACCGAGCTCGTTGGGGGAATCTTCAGCCCGGAAAC	synpcc7942_0189(T1154C)	pHS89
	0189-puc19R	CGACGTTGTAAAACGACGGCCAGTGTCATTCCCACTCGATCGTGCCAGGG
	0189-puc19F	CCCTGGCACGATCGAGTGGGAATGACACTGGCCGTCGTTTTACAACGTCG	pUC19
	puc19-0189R	GTTTCCGGGCTGAAGATTCCCCCAACGAGCTCGGTACCCGGGGATCCTCT
	puc19-1977-F	AGAGGATCCCCGGGTACCGAGCTCGACTTACACCCGCATGTTTGATTGGG	synpcc7942_1977(C1031T)	pHS92
	1977-puc19-R	CCCAATCAAACATGCGGGTGTAAGTCGAGCTCGGTACCCGGGGATCCTCT
	1977-puc19-F	TCTCAACGACGTCCTGTTCGTTCAGCACTGGCCGTCGTTTTACAACGTCG	pUC19
	puc19-1977-R	CGACGTTGTAAAACGACGGCCAGTGCTGAACGAACAGGACGTCGTTGAGA
	puc19-2215-F	AGAGGATCCCCGGGTACCGAGCTCGCGGCAACCTTTACCATGGTCGCGTC	Synpcc7942_2215 (152I1G)	pHS93
	2215-puc19-R	GACGCGACCATGGTAAAGGTTGCCGCGAGCTCGGTACCCGGGGATCCTCT
	2215-puc19-F	CCGCAAGATCGCGCAGTTAACCCGCCACTGGCCGTCGTTTTACAACGTCG	pUC19
	puc19-2215-R	CGACGTTGTAAAACGACGGCCAGTGGCGGGTTAACTGCGCGATCTTGCGG
	puc19-2557-F	AGAGGATCCCCGGGTACCGAGCTCGTTATCTTGTCCATCGCCGCTGTCCT	synpcc7942_2558UP (T2636387G)-synpcc7942_2558	pHS91
	2557-puc19-R	AGGACAGCGGCGATGGACAAGATAACGAGCTCGGTACCCGGGGATCCTCT
	2557-puc19-F	CAGGAACAAGGACTGCGAGCTGGAACACTGGCCGTCGTTTTACAACGTCG	pUC19
	puc19-2557-R	CGACGTTGTAAAACGACGGCCAGTGTTCCAGCTCGCAGTCCTTGTTCCTG
	cm-1831down2-F	ATAAGTGATAATAAGCGGATGAATGGCAGAAGCAAATCAGCCTACATGAG	synpcc7942_1831DOWN-pUC19-synpcc7942_1831 (A815G)	pHS64 (Derived from pHS49)
	1831up2-cm-R	AAGTGATCTTCCGTCACAGGTATTTATTCGTTATTTGCCCATCCCCAGTT
	CM-F	CGAATAAATACCTGTGACGG	Cmr
	CM-R	TCTGCCATTCATCCGCTTAT
	0189up-cm-R	AAGTGATCTTCCGTCACAGGTATTTATTCGTCATTCCCACTCGATCGTGC	synpcc7942_0189DOWN-pUC19-synpcc7942_0189 (T1154C)	pHS62 (Derived from pHS44)
	cm-0189down-F	ATAAGTGATAATAAGCGGATGAATGGCAGATCACCGCTCTATAAGTTGTT
	CM-F	CGAATAAATACCTGTGACGG	Cmr
	CM-R	TCTGCCATTCATCCGCTTAT
	cpcB560-R	TGAATTAATCTCCTACTTGACTTTATGAGTTGGG	PcpcB560	pHS67
	CM-CPCB560-F	TGATAATAAGCGGATGAATGGCAGAACCTGTAGAGAAGAGTCCCTGAATA
	560-0894-F	ACTCATAAAGTCAAGTAGGAGATTAATTCAGTGTCATTGGTGACAGCTCT	Synpcc7942_0894
	0894-NS2-R	GGGTCACTACTTGGTAGCAACCGCGCTGGGTTAAGTCTCTATCTCTGCAG
	NS2-CM-F	GCTGAGAGGGTGTAGCCCGTCACGGCGAATAAATACCTGTGACGGAAGAT	Cmr
	CM-CPCB-R	TATTCAGGGACTCTTCTCTACAGGTTCTGCCATTCATCCGCTTATTATCA
	19-NS2-CM-R	ATCTTCCGTCACAGGTATTTATTCGCCGTGACGGGCTACACCCTCTCAGC	NS2DOWN-pUC19-NS2UP
	NS2down-F	CCCAGCGCGGTTGCTACCAA
	cpcB560-R	TGAATTAATCTCCTACTTGACTTTATGAGTTGGG	PcpcB560	pHS66
	CM-CPCB560-F	TGATAATAAGCGGATGAATGGCAGAACCTGTAGAGAAGAGTCCCTGAATA
	cpcb-0895-F	ACTCATAAAGTCAAGTAGGAGATTAATTCAATGACAGCGGACTATAACTT	Synpcc7942_0895
	0895-NS2-R	GGGTCACTACTTGGTAGCAACCGCGCTGGGTTAGAAAGTCGATCGCCAGA
	NS2-CM-F	GCTGAGAGGGTGTAGCCCGTCACGGCGAATAAATACCTGTGACGGAAGAT	Cmr
	CM-CPCB-R	TATTCAGGGACTCTTCTCTACAGGTTCTGCCATTCATCCGCTTATTATCA
	19-NS2-CM-R	ATCTTCCGTCACAGGTATTTATTCGCCGTGACGGGCTACACCCTCTCAGC	NS2DOWN-pUC19-NS2UP
	NS2down-F	CCCAGCGCGGTTGCTACCAA
	cpcb-sll1669-F	TAAAGTCAAGTAGGAGATTAATTCAATGGCCCAGGATCTAATCAAAGAAC	sll1669	pHS84
	sll1669-trbcl-R	ATGCATCTAGATTAGGCCTCATATGTCAATTTTGTTCGGCACTGCATTGG
	sll1669-trbcl-F	CCAATGCAGTGCCGAACAAAATTGACATATGAGGCCTAATCTAGATGCAT	slr0168DOWN-pUC19-slr0168UP-Cmr-PcpcB560
	cpcB560-sll1669-R	GTTCTTTGATTAGATCCTGGGCCATTGAATTAATCTCCTACTTGAC
	0894F	CTACACCTACGTCGACACCG	For Synpcc7942_0894	For qPCR
	0894R	CACCCGTTGCCACTACTAGG
	0895F	CTGTGACGGTTACTGGCGAT	For Synpcc7942_0895
	0895R	TCCCAACTCGACCAGATTGC
	secA-R	GCGACATTCCCTGCTGGATTAG	For reference gene secA (Synpcc7942_0289)
	secA-F	ACGACGGTCAGATTGCCGAGAT
