# Supplementary material for: Engineered hypermutation adapts cyanobacterial photosynthesis to combined high light and high temperature stress
Source: Nat Commun. 2023 Mar 4;14:1238. doi: 10.1038/s41467-023-36964-5 (PMC9985602; doi:10.1038/s41467-023-36964-5)
Supplement: Supplementary file 18 — Source Data [file 41467_2023_36964_MOESM18_ESM.xlsx]

## Sheet: Fig. 1b
Fig. 1b
			Relative mutation rate																Relative mutation rate
		Strain	PCC 7942	HS10	HS67	HS4	HS3	HS1	HS2	HS5	HS6	HS58	HS9	HS25	HS8	HS7			PCC 7942-control
	Relative mutation rate	repeat 1	1.00351	9.79095	0.777841	0.014082	0.318655	7.37368	1.81333	0.939276	1.13595	0.757981	0.631812	3.94521	0	6.85537		repeat 1	1.2301
		repeat 2	0.837333	8.39631	1.23777	0.0497166	0.461706	7.15166	1.6765	0.52182	1.25331	0.59655	0.385826	4.65404	0.0140183	4.16876		repeat 2	1.45067
		repeat 3	1.23431	9.21213	1.16348	0	0.238951	5.95131	1.45676	1.12713	1.07507	0.408261	0.382342	3.82567	0.0602805	3.167		repeat 3	1.61565
																		repeat 4	1.3786
																		repeat 5	0.636488
			Statistical analysis was performed using two-tailed unpaired Student’s t-test															repeat 6	1.25263
				HS10	HS1	HS2	HS25	HS7										repeat 7	1.00351
			df	13	13	13	13	13										repeat 8	0.837333
			t	26.51	18.41	2.551	11.43	6.859										repeat 9	1.23431
			p	<0.0001	<0.0001	0.0242	<0.0001	<0.0001										repeat 10	0.462253
			Effect size	0.990877	0.981357	0.577575	0.953677	0.885155										repeat 11	0.48772
			95% Confidence Interval	7.470 to 8.796	5.142 to 6.509	0.09926 to 1.198	2.548 to 3.735	2.555 to 4.905										repeat 12	0.410738
																			To ensure consistency of comparison, the mean mutation rates of 12 biological replicates from 4 independent experiments were used as the denominator in the calculation of relative mutation rates.

## Sheet: Fig. 1c
Fig. 1c
			Relative mutation rate
		Strain	HS83	HS96	HS88	HS84	HS89	HS90	HS71	HS86	HS78	HS79	HS94	HS95	HS73	HS75	HS76
	Relative mutation rate	repeat 1	10.7849	13.3369	10.0198	163.226	9.73899	33.2847	22.1741	20.5063	18.5795	39.4587	98.0685	148.464	18.3598	33.6418	27.6679
		repeat 2	10.5385	15.3022	7.41019	106.947	12.0571	45.3078	23.8117	13.9794	19.5452	34.0018	124.527	159.128	20.2448	37.7139	30.5691
		repeat 3	9.77948	13.8726	6.84028	123.778	14.2981	30.7343	23.7734	16.1356	29.147	32.4453	116.289	132.822	35.7236	26.9487	31.1428

## Sheet: Fig. 2a
Fig. 2a
		Relative mutation rate										Statistical analysis was performed using two-tailed unpaired Student’s t-test
		400 μmol photons/m2/s			700 μmol photons/m2/s			1000 μmol photons/m2/s					30/400 vs 30/1000	42/400 vs 42/700	42/700 vs 42/1000
	30°C	0.956	0.934	0.869	1.33	1.33	1.05	1.25	1.53	1.53		df	4	4	4
	42°C	1.26	1.44	1.08	3.14	2.76	3.07	3.69	3.94	4.01		t	5.334	11.07	5.86
												p	0.0059	0.0004	0.0042
												Effect size	0.936344	0.984068	0.946398
												95% Confidence Interval	0.2497 to 0.7861 95%	1.296 to 2.164	0.4683 to 1.312

## Sheet: Fig. 2b
Fig. 2b
		Relative mutation rate											Statistical analysis was performed using two-tailed unpaired Student’s t-test
		400 μmol photons/m2/s			700 μmol photons/m2/s			1000 μmol photons/m2/s						30/400 vs 30/700	30/700 vs 30/1000	42/400 vs 42/700	42/700 vs 42/1000
	30°C	126	131	126	145	152	144	187	188	186			df	4	4	4	4
	42°C	375	393	404	883	983	836	1230	1170	1110			t	6.405	15.49	11.55	4.854
													p	0.0031	0.0001	0.0003	0.0083
													Effect size	0.954546	0.991767	0.985337	0.924591
													95% Confidence Interval	10.95 to27.71	32.83 to 47.17	387.4 to 632.6	115.3 to 423.4

## Sheet: Fig. 2c
Fig. 2c
		DCF-fluorescence/OD730													Statistical analysis was performed using two-tailed unpaired Student’s t-test
		400 μmol photons/m2/s				700 μmol photons/m2/s				1000 μmol photons/m2/s						30/400 vs 30/1000	42/400 vs 42/1000
	30°C	3519.25	3665.85	3489.85	3250.8	3573	3865.75	3528.45	3998.95	4600.75	4513.4	4153.35	3694.7		df	6	5
	42°C	4375.55	4031.2	3793.3	4787.6	4465.05	4826.9	5842.5	6914.85	8618.6		5161.6	8047.8		t	3.399	3.253
															p	0.0145	0.0226
															Effect size	0.811284	0.824086
															95% Confidence Interval	212.7 to 1306	635.8 to 5422

## Sheet: Fig. 3a
Fig. 3a

## Sheet: Fig. 3b
Fig. 3b
		OD730
	Time (h)	HS121			HS122			HS123			WT
	0	0.052	0.052	0.052	0.052	0.053	0.053	0.052	0.05	0.051	0.052	0.052	0.051
	12	0.206	0.172	0.18	0.196	0.186	0.163	0.122	0.122	0.155	0.182	0.162	0.172
	24	0.889	0.961	0.86	0.982	0.934	0.873	0.658	0.611	0.396	0.393	0.414	0.412
	36	1.18	1.224	1.142	1.246	1.218	1.218	0.992	0.984	1.002	0.92	0.904	0.89
	48	2.094	2.181	2.079	2.148	2.16	2.166	1.857	1.833	1.758	1.521	1.605	1.55
	60	2.784	2.841	2.73	2.907	2.889	2.883	2.601	2.472	2.547	2.433	2.247	2.42

## Sheet: Fig. 3c
Fig. 3c
		OD730
	Time (h)	HS121			HS122			HS123			WT
	0	0.05	0.05	0.05	0.05	0.05	0.05	0.05	0.05	0.05	0.05	0.05	0.05
	12	0.467	0.471	0.43	0.39	0.395	0.392	0.277	0.284	0.303	0.246	0.242	0.246
	24	1.716	1.754	1.872	1.668	1.708	1.564	1.412	1.252	1.24	0.872	0.928	0.906
	36	3.336	3.636	3.504	3.252	3.306	3.366	3.036	2.946	2.94	1.62	1.62	1.584
	48	4.308	4.782	4.506	4.416	4.494	4.23	3.96	3.564	3.552	2.19	2.076	2.4
	60	5.082	5.208	5.04	5.07	5.04	4.968	4.656	4.224	4.266	2.85	2.682	3.228

## Sheet: Fig. 3d
Fig. 3d
		OD730
	Time (h)	HS121			HS122			HS123			WT
	0	0.052	0.052	0.052	0.052	0.053	0.053	0.052	0.05	0.049	0.051	0.051	0.053
	12	0.386	0.415	0.393	0.278	0.258	0.248	0.182	0.203	0.175	0	0	0
	24	1.002	0.99	0.962	0.656	0.616	0.54	0.534	0.524	0.576	0	0	0
	36	1.935	2.013	1.845	1.446	1.335	1.362	1.251	1.278	1.281	0	0	0
	48	2.979	2.718	2.712	2.154	1.983	2.148	2.001	1.965	1.983	0	0	0
	60	3.588	3.414	3.438	2.862	2.868	3	2.772	2.664	2.508	0	0	0

## Sheet: Fig. 3e
Fig. 3e
		OD730
	Time (h)	HS121			HS122			HS123			WT
	0	0.05	0.05	0.05	0.05	0.05	0.05	0.05	0.05	0.05	0.052	0.052	0.051
	12	0.513	0.524	0.486	0.468	0.475	0.447	0.305	0.324	0.311	0.216	0.217	0.201
	24	1.978	1.978	1.938	1.778	1.68	1.892	1.248	1.152	1.314	0.25	0.214	0.327
	36	3.189	3.075	3.021	2.967	2.967	2.907	2.667	2.52	2.838	0.37	0.35	0.506
	48	4.152	4.086	4.086	4.434	4.236	4.38	3.432	3.228	3.822	0.342	0.299	0.414
	60	4.254	4.242	4.35	4.992	4.458	4.578	3.696	3.282	4.098	0	0	0

[truncated: 53 more sheets: Fig. 3f, Fig. 3g, Fig. 4, Fig. 5a, Fig. 5c, Fig. 5d, Fig. 5e, Fig. 5f, Fig. 6a, Fig. 6b, Fig. 6c, Fig. 6d, Fig. 6f, Fig. 7a, Fig. 7b, Fig. 8a, Fig. 8b, Fig. 8c, Fig. 8d, Fig. 8e …]
